# Supplementary material for: Influenza vaccination and single cell multiomics reveal sex dimorphic immune imprints of prior mild COVID-19
Source: medRxiv. 2022 Sep 1:2022.02.17.22271138. Originally published 2022 Feb 22. Preprint. [Version 2] doi: 10.1101/2022.02.17.22271138 (PMC8887138; doi:10.1101/2022.02.17.22271138)
Supplement: Extended Data Table 2 [file extended_data_table_2.xlsx]

## Sheet: COVR-M vs. COVR-F
Baseline association of parameter with time since COVID-19 diagnosis (TSD) for COVR-M vs. COVR-F
source.label	type	timepoint	parameter	TSD.coef	t	P.Value	adj.P.Val	z.std.or.B
CBC	Abs	Pre-vaccination	Lymphocytes..Abs_K.mcL	-13.0059	-1.91691	0.0673445	0.60607	-1.82937
CBC	Abs	Pre-vaccination	Monocytes..Abs_K.mcL	-9.42754	-1.36598	0.183917	0.60607	-1.32879
CBC	Abs	Pre-vaccination	CD3._.mcL	-8.96368	-1.30737	0.203578	0.60607	-1.27142
CBC	Abs	Pre-vaccination	CD19.._.mcL	-9.46207	-1.2688	0.215437	0.60607	-1.23875
CBC	Abs	Pre-vaccination	CD8.CD3._.mcL	-8.3967	-1.21714	0.235052	0.60607	-1.18745
CBC	Abs	Pre-vaccination	WBC.Count_K.mcL	-8.32714	-1.08362	0.288958	0.60607	-1.06041
CBC	Abs	Pre-vaccination	MCHC_g.dL	-6.65431	-1.06492	0.297668	0.60607	-1.04145
CBC	Abs	Pre-vaccination	Eos.Abs_K.mcL	-7.32368	-1.00595	0.324023	0.60607	-0.986224
CBC	Abs	Pre-vaccination	Hemoglobin_g.dL	-5.47678	-0.992778	0.330546	0.60607	-0.973015
CBC	Abs	Pre-vaccination	Basophils.Abs_K.mcL	6.41896	0.968894	0.342041	0.60607	0.95014
CBC	Abs	Pre-vaccination	CD4.CD3._.mcL	-5.98547	-0.882381	0.386243	0.60607	-0.866451
CBC	Abs	Pre-vaccination	RBC.Count_M.mcL	-5.34447	-0.878938	0.387953	0.60607	-0.863336
CBC	Abs	Pre-vaccination	MCV_fL	6.40198	0.829001	0.414679	0.60607	0.815687
CBC	Abs	Pre-vaccination	NK.Cell._.mcL	-4.60197	-0.66527	0.512273	0.695228	-0.655302
CBC	Abs	Pre-vaccination	MPV_fL	-3.73409	-0.496753	0.622661	0.788704	-0.492082
CBC	Abs	Pre-vaccination	Immature.Granulocytes.Abs._K.mcL	-1.25811	-0.220197	0.827637	0.982819	-0.217733
CBC	Abs	Pre-vaccination	MCH_pg	0.713215	0.100074	0.921017	0.984684	0.0991533
CBC	Abs	Pre-vaccination	Platelet.Count_K.mcL	0.625146	0.0850224	0.932858	0.984684	0.0842494
CBC	Abs	Pre-vaccination	Neutrophils..Abs_K.mcL	0.00775498	0.00103706	0.999181	0.999181	0.00102638
CBC	Pct	Pre-vaccination	CD19.pct_pct	-9.38194	-1.20474	0.238703	0.715971	-1.17823
CBC	Pct	Pre-vaccination	Basophils.pct_pct	7.64301	1.18224	0.248663	0.715971	1.1536
CBC	Pct	Pre-vaccination	CD4.CD3pct_pct	6.892	1.09605	0.283684	0.715971	1.07208
CBC	Pct	Pre-vaccination	Neutrophils..pct_pct	6.80272	0.935058	0.359175	0.715971	0.916938
CBC	Pct	Pre-vaccination	NLR_pct	6.47192	0.886257	0.384311	0.715971	0.86998
CBC	Pct	Pre-vaccination	NK.Cellpct_pct	4.51354	0.679359	0.503148	0.715971	0.669544
CBC	Pct	Pre-vaccination	Lymphocytes..pct_pct	-4.83168	-0.668652	0.51011	0.715971	-0.658667
CBC	Pct	Pre-vaccination	RBC.Distribution.Width_pct	4.21509	0.637937	0.52895	0.715971	0.62961
CBC	Pct	Pre-vaccination	Hematocrit_pct	-3.82179	-0.636999	0.530141	0.715971	-0.627791
CBC	Pct	Pre-vaccination	Monocytes..pct_pct	-3.60311	-0.595471	0.557121	0.715971	-0.587124
CBC	Pct	Pre-vaccination	Eosinophils.pct_pct	-4.38728	-0.586889	0.562549	0.715971	-0.57906
CBC	Pct	Pre-vaccination	Immature.Granulocytes.pct_pct	1.96537	0.365214	0.716378	0.835775	0.363303
CBC	Pct	Pre-vaccination	CD8.CD3pct_pct	-1.0004	-0.143115	0.88703	0.91661	-0.142063
CBC	Pct	Pre-vaccination	CD3pct_pct	0.75012	0.105745	0.91661	0.91661	0.104705
COVID-titer	Neutralization	Day 0	SARS.CoV.2_Spike	-2.49993	-0.651213	0.518149	0.804529	-4.59532
COVID-titer	Neutralization	Day 0	WA.1_IC50	-0.955581	-0.248922	0.804529	0.804529	-4.59544
Flow	36c	Day 0	CD1c-CD141- DCs	-8.38845	-2.61639	0.0180568	0.613152	-2.36445
Flow	36c	Day 0	CD57+ PD-1+ CD8+ T cells	-5.64017	-2.59986	0.0195527	0.613152	-2.33482
Flow	36c	Day 0	Tfh: ICOS- , PD-1+	8.04574	2.53534	0.022254	0.613152	2.286
Flow	36c	Day 0	PD-1+ CD4+ T cells	7.54409	2.48675	0.0244128	0.613152	2.25057
Flow	36c	Day 0	Terminal Effector CD8+	-7.40843	-2.25755	0.0374183	0.613152	-2.08117
Flow	36c	Day 0	CD57+ CD8+ T cells	-6.861	-2.12608	0.0484459	0.613152	-1.97344
Flow	36c	Day 0	IgG+	6.64728	2.08009	0.0539196	0.613152	1.92748
Flow	36c	Day 0	CD8+CD45RA+CCR7+	4.64227	2.01823	0.0596318	0.613152	1.88351
Flow	36c	Day 0	Naive CD8+	4.64227	2.01823	0.0596318	0.613152	1.88351
Flow	36c	Day 0	Th: CXCR3+ , CCR6-	6.0913	2.00885	0.0607081	0.613152	1.87562
Flow	36c	Day 0	CD3+CD56+	6.1454	1.91374	0.0738945	0.678486	1.78727
Flow	36c	Day 0	IgD- memory	5.90864	1.68372	0.111476	0.745393	1.59159
Flow	36c	Day 0	CD38+ CD8+ T cells	3.04983	1.65243	0.116794	0.745393	1.56837
Flow	36c	Day 0	Tfh: ICOS+ , PD-1+	5.78725	1.64565	0.119166	0.745393	1.55828
Flow	36c	Day 0	CD3+TCRgd-	4.96537	1.62105	0.124523	0.745393	1.53606
Flow	36c	Day 0	Treg HLA-DR-CD45RA-	4.61273	1.56167	0.137327	0.745393	1.48582
Flow	36c	Day 0	CD8+CD57-NKT2	5.11605	1.54544	0.14098	0.745393	1.47215
Flow	36c	Day 0	CCR7-CD45RA+TCRgd+	-4.79311	-1.53975	0.143357	0.745393	-1.4634
Flow	36c	Day 0	IgD-	5.56526	1.47518	0.158837	0.745393	1.40899
Flow	36c	Day 0	CD4+CD127lowCD25high	4.75002	1.47054	0.159682	0.745393	1.40614
Flow	36c	Day 0	CD19+CD27+CD38+	3.37096	1.46941	0.16215	0.745393	1.39788
Flow	36c	Day 0	Early Effector memoryCD4+	4.75659	1.44382	0.167238	0.745393	1.38113
Flow	36c	Day 0	CD45int CD123+	5.06768	1.41355	0.175543	0.745393	1.35461
Flow	36c	Day 0	CD1c-CD141+ DCs	-4.13422	-1.3663	0.190812	0.745393	-1.30818
Flow	36c	Day 0	CD45RA+ Terminal Effector CD8+	-4.69885	-1.33662	0.199187	0.745393	-1.28387
Flow	36c	Day 0	Non-classical Mono	3.8519	1.32112	0.205132	0.745393	1.26707
Flow	36c	Day 0	CD45int CD123+ DR- CD38+	4.8296	1.31232	0.206857	0.745393	1.26226
Flow	36c	Day 0	CD4+CD45RA-CCR7-	3.89842	1.27741	0.219316	0.745393	1.22835
Flow	36c	Day 0	CD11c+CD16+ DCs	3.71599	1.251	0.227879	0.745393	1.20584
Flow	36c	Day 0	CD4+CD45RA-	3.82234	1.24837	0.229231	0.745393	1.20234
Flow	36c	Day 0	HLA-DR+ CD8+ T cells	-3.76771	-1.24181	0.232612	0.745393	-1.19366
Flow	36c	Day 0	Treg CD45RA+HLA-DR-	4.13846	1.18865	0.250919	0.745393	1.14812
Flow	36c	Day 0	CD4+	3.70001	1.1724	0.257203	0.745393	1.13303
Flow	36c	Day 0	CD4+CD8+	-4.06771	-1.15339	0.264852	0.745393	-1.115
Flow	36c	Day 0	Classical Mono	-3.75521	-1.1184	0.278952	0.745393	-1.08268
Flow	36c	Day 0	Terminal NK	-3.47624	-1.11264	0.281352	0.745393	-1.07729
Flow	36c	Day 0	Central Memory CD4+	3.43758	1.10031	0.286855	0.745393	1.06505
Flow	36c	Day 0	CD4+CD45RA-CCR7+	3.43758	1.10031	0.286855	0.745393	1.06505
Flow	36c	Day 0	Th: CXCR3+ , CCR6+	3.66758	1.06893	0.300995	0.745393	1.0343
Flow	36c	Day 0	Treg HLA-DR+CD45RA-	3.41411	1.06329	0.303428	0.745393	1.02911
Flow	36c	Day 0	Naive CD4+	3.33324	1.06025	0.303861	0.745393	1.02819
Flow	36c	Day 0	CD4+CD45RA+CCR7+	3.29296	1.04654	0.309966	0.745393	1.01529
Flow	36c	Day 0	CD3+CD56-	2.97557	0.960951	0.350047	0.822203	0.934499
Flow	36c	Day 0	IgM+	3.35565	0.918767	0.371327	0.823031	0.893991
Flow	36c	Day 0	CD11c+CD16- DCs	-3.12255	-0.906047	0.378249	0.823031	-0.881127
Flow	36c	Day 0	CD38+ CD4+ T cells	2.72199	0.898781	0.381323	0.823031	0.87546
Flow	36c	Day 0	CD38+HLA-DR+ CD4+T cells	2.43893	0.866318	0.399678	0.823031	0.842197
Flow	36c	Day 0	Monocytes	-2.84748	-0.85139	0.406387	0.823031	-0.830269
Flow	36c	Day 0	CD8+CD45RA+CCR7-	-3.14086	-0.845477	0.410096	0.823031	-0.823725
Flow	36c	Day 0	Tfh: CXCR3+ , CCR6-	2.90139	0.835041	0.415276	0.823031	0.814644
Flow	36c	Day 0	Early NK	2.77195	0.824378	0.421883	0.823031	0.803159
Flow	36c	Day 0	CD3+TCRgd+	-2.63055	-0.820297	0.423739	0.823031	-0.799951
Flow	36c	Day 0	Intermediate Effector CD8+	-2.57828	-0.805206	0.432534	0.824263	-0.784862
Flow	36c	Day 0	CD123+pDCs	-2.48212	-0.758172	0.459106	0.850446	-0.74032
Flow	36c	Day 0	CCR7-CD45RA-TCRgd+	2.4428	0.738954	0.470015	0.850446	0.722454
Flow	36c	Day 0	IgD+CD27-	-2.28973	-0.726147	0.477725	0.850446	-0.709966
Flow	36c	Day 0	Lymphocytes	2.4742	0.722481	0.479955	0.850446	0.706375
Flow	36c	Day 0	Effector CD4+	2.36271	0.70275	0.491724	0.856278	0.68757
Flow	36c	Day 0	CD8+CD45RA-CCR7-	-1.65732	-0.61134	0.549888	0.933425	-0.597927
Flow	36c	Day 0	CD4+CD45RA+CCR7-	-2.20442	-0.589135	0.563518	0.933425	-0.577623
Flow	36c	Day 0	Terminal Effector memoryCD4+	-2.21258	-0.573871	0.57357	0.933425	-0.562802
Flow	36c	Day 0	Central Memory CD8+	1.88443	0.559561	0.583077	0.933425	0.548896
Flow	36c	Day 0	CD1c+ DCs	-1.97563	-0.559759	0.583212	0.933425	-0.548699
Flow	36c	Day 0	Early Like Effector CD8+	-1.7913	-0.528685	0.603859	0.933425	-0.518859
Flow	36c	Day 0	CD8+	1.66114	0.520725	0.609876	0.933425	0.510251
Flow	36c	Day 0	CD45+	-1.78637	-0.481374	0.636389	0.933425	-0.472754
Flow	36c	Day 0	Early Effector CD8+	1.61292	0.470089	0.644431	0.933425	0.461513
Flow	36c	Day 0	Tfh: ICOS+ , PD-1-	1.68847	0.467933	0.645776	0.933425	0.459639
Flow	36c	Day 0	CCR7+TCRgd+	1.57451	0.453132	0.656268	0.933425	0.445071
Flow	36c	Day 0	Th: CXCR3- , CCR6+	-1.63754	-0.434517	0.669493	0.933425	-0.426844
Flow	36c	Day 0	CD8+CD57+ NKT1	-1.58716	-0.427723	0.674222	0.933425	-0.420361
Flow	36c	Day 0	Total ILCs	1.19889	0.421841	0.678831	0.933425	0.414059
Flow	36c	Day 0	CD8+CD45RA-CCR7+	1.37638	0.416552	0.682218	0.933425	0.409438
Flow	36c	Day 0	CD4-CD8-	1.59854	0.40897	0.687668	0.933425	0.402022
Flow	36c	Day 0	CD19+CD20+	-1.28526	-0.401385	0.693137	0.933425	-0.394601
Flow	36c	Day 0	CD19+CD27+CD38+CD20lowCD21low	1.03726	0.387708	0.703579	0.935019	0.380494
Flow	36c	Day 0	Tfh: CXCR3- , CCR6+	-1.39349	-0.370506	0.715669	0.938735	-0.364253
Flow	36c	Day 0	CD57+ PD-1+ CD4+ T cells	1.23854	0.327007	0.74776	0.968253	0.321594
Flow	36c	Day 0	Plasmablast	1.01013	0.31177	0.759373	0.970845	0.306304
Flow	36c	Day 0	CD3- TCRgd-	-0.990844	-0.278154	0.78432	0.988067	-0.273693
Flow	36c	Day 0	Lin-DR+	-0.76162	-0.246965	0.808044	0.988067	-0.242951
Flow	36c	Day 0	Tfh: CXCR3- , CCR6-	-0.891538	-0.244113	0.810065	0.988067	-0.240342
Flow	36c	Day 0	PD-1+ CD8+ T cells	0.65171	0.24194	0.811976	0.988067	0.237878
Flow	36c	Day 0	CD11c+DCs	0.630708	0.222684	0.826435	0.993689	0.219276
Flow	36c	Day 0	CD11c+CD123+	0.549224	0.174723	0.863419	0.999921	0.172024
Flow	36c	Day 0	CD11c+CD123-	0.539995	0.171955	0.865503	0.999921	0.169373
Flow	36c	Day 0	Mature NK	-0.519495	-0.157774	0.876628	0.999921	-0.155246
Flow	36c	Day 0	CD57+ CD4+ T cells	-0.481667	-0.122944	0.903641	0.999921	-0.121064
Flow	36c	Day 0	Tfh: ICOS- , PD-1-	-0.445887	-0.121344	0.904841	0.999921	-0.119548
Flow	36c	Day 0	Intermediate Mono	0.239817	0.0792541	0.937756	0.999921	0.0780906
Flow	36c	Day 0	HLA-DR+ CD4+ T cells	0.209266	0.0679817	0.94667	0.999921	0.0668887
Flow	36c	Day 0	CD3-HLA-DR-	-0.229163	-0.0653887	0.948666	0.999921	-0.0643818
Flow	36c	Day 0	Early Like Effector memoryCD4+	-0.181589	-0.064715	0.949156	0.999921	-0.0637669
Flow	36c	Day 0	Th: CXCR3- , CCR6-	0.16678	0.0490104	0.961482	0.999921	0.0482936
Flow	36c	Day 0	CD4+CD45RA-CXCR5+(Tfh)	0.157714	0.0423015	0.966755	0.999921	0.0416779
Flow	36c	Day 0	CD3-CD19-CD56-	-0.135851	-0.0405716	0.96812	0.999921	-0.0399661
Flow	36c	Day 0	CD14-CD123-	-0.130548	-0.0380874	0.970083	0.999921	-0.037504
Flow	36c	Day 0	Tfh: CXCR3+ , CCR6+	-0.0970823	-0.0268456	0.978897	0.999921	-0.0264512
Flow	36c	Day 0	CD3-TCRgd-CD19-CD20-	-0.0644468	-0.01896	0.985103	0.999921	-0.0186723
Flow	36c	Day 0	IgD+CD27+	0.0215827	0.00629537	0.995057	0.999921	0.00619567
Flow	36c	Day 0	CD38+ HLA-DR+ CD8+ T cells	0.000320648	0.000100296	0.999921	0.999921	9.87284e-05
Flow	Bmem	Day 0	FluB+H3- (IgA+CD19+CD20+).of.lymphocytes	7.25687	2.26373	0.0372325	0.92597	2.08321
Flow	Bmem	Day 0	IgD-CD71hi (TLM All HA+ IgG+ Bmem).of.lymphocytes	4.0631	1.98728	0.063248	0.92597	1.85744
Flow	Bmem	Day 0	H3+H1- (IgA+CD19+CD20+).of.lymphocytes	6.25478	1.86252	0.0799045	0.92597	1.75124
Flow	Bmem	Day 0	FluB+H3- (IgA+Bmem).of.lymphocytes	5.84503	1.83192	0.0856188	0.92597	1.71898
Flow	Bmem	Day 0	H1+H3-(IgG+Bmem).of.lymphocytes	5.79577	1.64864	0.117577	0.92597	1.56503
Flow	Bmem	Day 0	All HA+(IgA+CD19+CD20+).of.lymphocytes	5.69804	1.62728	0.122398	0.92597	1.54479
Flow	Bmem	Day 0	CD19+CD20+IgG+.of.lymphocytes	5.75263	1.56527	0.136358	0.92597	1.48949
Flow	Bmem	Day 0	IgD-HA+CD71low (RM All HA+ IgG+ Bmem).of.lymphocytes	5.42495	1.54143	0.142465	0.92597	1.46667
Flow	Bmem	Day 0	IgG+Bmem.of.lymphocytes	5.43344	1.52487	0.146697	0.92597	1.4513
Flow	Bmem	Day 0	RM (All HA+ IgG+ Bmem).of.lymphocytes	5.08853	1.46508	0.162231	0.92597	1.39761
Flow	Bmem	Day 0	H1+H3-(CD20+CD38low IgD-CD71low Bmem).of.lymphocytes	5.19156	1.45087	0.165018	0.92597	1.38839
Flow	Bmem	Day 0	H1+H3-(IgG+CD19+CD20+).of.lymphocytes	5.03915	1.43355	0.169838	0.92597	1.37273
Flow	Bmem	Day 0	All HA+(IgG+CD19+CD20+).of.lymphocytes	4.91536	1.34429	0.197186	0.92597	1.28961
Flow	Bmem	Day 0	H3+FluB-(CD20+CD38low IgD-CD71hi Bmem).of.lymphocytes	4.72498	1.29917	0.211231	0.92597	1.25019
Flow	Bmem	Day 0	All HA+(IgA+Bmem).of.lymphocytes	4.51044	1.29879	0.21186	0.92597	1.24847
Flow	Bmem	Day 0	All HA+(CD20+CD38lowIgD-CD71low Bmem).of.lymphocytes	4.77321	1.279	0.218477	0.92597	1.23059
Flow	Bmem	Day 0	All HA+ (IgG+Bmem).of.lymphocytes	4.2785	1.22094	0.239839	0.92597	1.17539
Flow	Bmem	Day 0	IgD-CD71low (All HA+ IgG+Bmem).of.lymphocytes	4.09009	1.16684	0.260388	0.92597	1.12548
Flow	Bmem	Day 0	TLM (IgD-CD71hi All HA+IgG+ Bmem).of.lymphocytes	1.7974	1.02718	0.318842	0.92597	0.996841
Flow	Bmem	Day 0	CD20+CD38low IgD-CD71low Bmem.of.lymphocytes	3.88325	1.00055	0.331073	0.92597	0.971954
Flow	Bmem	Day 0	FluB+H3- (IgG+CD19+CD20+).of.lymphocytes	3.58307	0.989401	0.337311	0.92597	0.959493
Flow	Bmem	Day 0	CD20+CD21low (IgD-CD71hi All HA+ IgG+Bmem).of.lymphocytes	2.65743	0.971766	0.345422	0.92597	0.943506
Flow	Bmem	Day 0	IgD-CD71low Bmem.of.lymphocytes	3.80588	0.965675	0.347744	0.92597	0.938974
Flow	Bmem	Day 0	H3+FluB- (IgA+CD19+CD20+).of.lymphocytes	3.2898	0.96013	0.351076	0.92597	0.932504
Flow	Bmem	Day 0	H1+H3-(CD20+CD38low IgD-CD71hi Bmem).of.lymphocytes	3.2955	0.906031	0.377582	0.92597	0.88236
Flow	Bmem	Day 0	H1+H3-(IgM+CD19+CD20+).of.lymphocytes	-3.19957	-0.873671	0.394472	0.92597	-0.851536
Flow	Bmem	Day 0	H3+H1-(CD20+CD38low IgD-CD71hi Bmem).of.lymphocytes	3.19506	0.851004	0.406595	0.92597	0.8299
Flow	Bmem	Day 0	Bmem.of.lymphocytes	3.20813	0.837092	0.414154	0.92597	0.816605
Flow	Bmem	Day 0	H3+H1- (IgG+CD19+CD20+).of.lymphocytes	2.66227	0.82074	0.424246	0.92597	0.799077
Flow	Bmem	Day 0	H3+H1- (IgM+Bmem).of.lymphocytes	2.71658	0.813773	0.427027	0.92597	0.79429
Flow	Bmem	Day 0	H3+FluB- (IgG+CD19+CD20+).of.lymphocytes	2.45117	0.772607	0.451429	0.92597	0.753035
Flow	Bmem	Day 0	CD19+CD20+.of.lymphocytes	-2.66366	-0.748574	0.464346	0.92597	-0.73171
Flow	Bmem	Day 0	AM (IgD-CD71hi All HA+ IgG+Bmem).of.lymphocytes	1.937	0.734192	0.473464	0.92597	0.716854
Flow	Bmem	Day 0	TLM (All HA+ IgG+ Bmem).of.lymphocytes	2.71392	0.706597	0.489389	0.92597	0.691281
Flow	Bmem	Day 0	H3+H1-(CD20+CD38low IgD-CD71low Bmem).of.lymphocytes	2.34769	0.685652	0.502981	0.92597	0.669806
Flow	Bmem	Day 0	FluB+H3-(CD20+CD38low IgD-CD71low Bmem).of.lymphocytes	2.70961	0.67801	0.50706	0.92597	0.663422
Flow	Bmem	Day 0	H3+H1-(IgG+Bmem).of.lymphocytes	2.14117	0.649669	0.525431	0.92597	0.634996
Flow	Bmem	Day 0	H3+FluB-(IgG+Bmem).of.lymphocytes	2.01844	0.646616	0.5274	0.92597	0.63198
Flow	Bmem	Day 0	IgD-CD71low (TLM All HA+ IgG+ Bmem).of.lymphocytes	2.40763	0.621885	0.542269	0.92597	0.609386
Flow	Bmem	Day 0	H1+H3-(IgA+CD19+CD20+).of.lymphocytes	-1.93345	-0.590551	0.563101	0.92597	-0.578241
Flow	Bmem	Day 0	IgM+Bmem.of.lymphocytes	2.04053	0.579949	0.569556	0.92597	0.568705
Flow	Bmem	Day 0	IgD-CD71hi Bmem.of.lymphocytes	-2.18133	-0.576606	0.571923	0.92597	-0.565222
Flow	Bmem	Day 0	CD19+CD20+IgM+.of.lymphocytes	-2.16197	-0.553532	0.587106	0.928447	-0.543035
Flow	Bmem	Day 0	FluB+H3-(IgG+Bmem).of.lymphocytes	1.78964	0.517822	0.611875	0.928982	0.507399
Flow	Bmem	Day 0	CD20+CD21low (All HA+ IgG+Bmem).of.lymphocytes	1.84809	0.505699	0.619798	0.928982	0.496137
Flow	Bmem	Day 0	CD20+CD38low IgD-CD71hi Bmem.of.lymphocytes	-1.85426	-0.487573	0.632276	0.928982	-0.478525
Flow	Bmem	Day 0	H3+FluB-(CD20+CD38low IgD-CD71low Bmem).of.lymphocytes	1.54108	0.46452	0.648716	0.928982	0.455547
Flow	Bmem	Day 0	All HA+(CD20+CD38low IgD-CD71hi Bmem).of.lymphocytes	-1.71965	-0.445122	0.661899	0.928982	-0.437293
Flow	Bmem	Day 0	IgA+Bmem.of.lymphocytes	1.63249	0.415358	0.683075	0.928982	0.408271
Flow	Bmem	Day 0	CD19+CD20+IgA+.of.lymphocytes	1.63249	0.415358	0.683075	0.928982	0.408271
Flow	Bmem	Day 0	H3+FluB- (IgA+Bmem).of.lymphocytes	1.38358	0.380557	0.708393	0.940464	0.374015
Flow	Bmem	Day 0	IgD-CD71hi (AM All HA+ IgG+Bmem).of.lymphocytes	1.10568	0.34739	0.732562	0.940464	0.341719
Flow	Bmem	Day 0	FluB+H3-(CD20+CD38low IgD-CD71hi Bmem).of.lymphocytes	-1.08857	-0.316553	0.755687	0.940464	-0.311149
Flow	Bmem	Day 0	All HA+(IgM+CD19+CD20+).of.lymphocytes	-1.15771	-0.307642	0.762196	0.940464	-0.302598
Flow	Bmem	Day 0	H1+H3-(IgM+Bmem).of.lymphocytes	1.00534	0.289078	0.776017	0.940464	0.284513
Flow	Bmem	Day 0	H3+FluB- (IgM+CD19+CD20+).of.lymphocytes	-0.868938	-0.271688	0.789134	0.940464	-0.267436
Flow	Bmem	Day 0	H3+H1- (IgA+Bmem).of.lymphocytes	0.953535	0.258635	0.799082	0.940464	0.254536
Flow	Bmem	Day 0	H1+H3-(IgA+Bmem).of.lymphocytes	-0.87698	-0.2388	0.814166	0.940464	-0.235055
Flow	Bmem	Day 0	H3+FluB- (IgM+Bmem).of.lymphocytes	0.670771	0.220712	0.828091	0.940464	0.21715
Flow	Bmem	Day 0	IgD-CD71hi (All HA+ IgG+ Bmem).of.lymphocytes	0.703375	0.18408	0.856129	0.940464	0.181304
Flow	Bmem	Day 0	RM (IgD-CD71hi All HA+ IgG+ Bmem).of.lymphocytes	0.662153	0.172226	0.865293	0.940464	0.16964
Flow	Bmem	Day 0	FluB+H3- (IgM+Bmem).of.lymphocytes	0.572274	0.157055	0.877052	0.940464	0.154708
Flow	Bmem	Day 0	FluB+H3- (IgM+CD19+CD20+).of.lymphocytes	-0.510417	-0.132031	0.896556	0.940464	-0.130013
Flow	Bmem	Day 0	AM (All HA+ IgG+Bmem).of.lymphocytes	0.434347	0.127033	0.900451	0.940464	0.125091
Flow	Bmem	Day 0	H3+H1- (IgM+CD19+CD20+).of.lymphocytes	0.406779	0.117178	0.908092	0.940464	0.115445
Flow	Bmem	Day 0	All HA+(IgM+Bmem).of.lymphocytes	0.389459	0.111145	0.912803	0.940464	0.109503
Flow	Bmem	Day 0	IgD-CD71low (AM All HA+ IgG+Bmem).of.lymphocytes	-0.255236	-0.0697604	0.945198	0.959306	-0.0687377
Flow	Bmem	Day 0	IgD-CD71hi (RM All HA+ IgG+ Bmem).of.lymphocytes	-0.200586	-0.0514621	0.959557	0.959557	-0.0507093
Flow	PB	Day 0	FluB+H3-.of.lymphocytes	-5.19741	-1.41895	0.173988	0.763308	-1.3595
Flow	PB	Day 0	Plasmablast (CD27+CD38+).of.lymphocytes	2.93164	0.838249	0.414103	0.763308	0.816694
Flow	PB	Day 0	CD20low CD21low (Plasmablast).of.lymphocytes	1.88526	0.523625	0.607577	0.763308	0.513535
Flow	PB	Day 0	H1+H3-.of.lymphocytes	1.58416	0.500288	0.623786	0.763308	0.490492
Flow	PB	Day 0	All HA+(CD20lowCD21low PB).of.lymphocytes	-1.91498	-0.481402	0.6365	0.763308	-0.472598
Flow	PB	Day 0	H3+FluB-.of.lymphocytes	0.88633	0.348041	0.732329	0.763308	0.342029
Flow	PB	Day 0	H3+H1-.of.lymphocytes	1.02038	0.306114	0.763308	0.763308	0.301139
OLINK	Serum Proteins	Day 0	MMP12	-14.9941	-3.92472	0.000659106	0.0929339	-3.40605
OLINK	Serum Proteins	Day 0	IL1A	-15.2679	-3.375	0.0024347	0.115199	-3.03134
OLINK	Serum Proteins	Day 0	MUC16	14.6928	3.40346	0.00245105	0.115199	3.02932
OLINK	Serum Proteins	Day 0	IL17A	-9.82228	-2.44337	0.0208729	0.61207	-2.31028
OLINK	Serum Proteins	Day 0	HMOX1	-9.42474	-2.40191	0.0253978	0.61207	-2.2353
OLINK	Serum Proteins	Day 0	CXCL10	-11.1874	-2.32702	0.0292079	0.61207	-2.18067
OLINK	Serum Proteins	Day 0	IL12RB1	-10.893	-2.30586	0.0303865	0.61207	-2.16502
OLINK	Serum Proteins	Day 0	CCL4	-9.97831	-2.14955	0.0425102	0.664574	-2.02849
OLINK	Serum Proteins	Day 0	KLRD1	-10.3145	-2.14943	0.0425843	0.664574	-2.02776
OLINK	Serum Proteins	Day 0	CRTAM	-8.08584	-2.09299	0.0471329	0.664574	-1.9851
OLINK	Serum Proteins	Day 0	NTF3	8.53564	1.91444	0.0679773	0.807402	1.82516
OLINK	Serum Proteins	Day 0	PLAU	9.25039	1.87377	0.0726808	0.807402	1.79483
OLINK	Serum Proteins	Day 0	IL17C	7.70104	1.86765	0.0744413	0.807402	1.78389
OLINK	Serum Proteins	Day 0	IL6	-7.58842	-1.73241	0.0954406	0.858194	-1.66737
OLINK	Serum Proteins	Day 0	FGF19	6.72634	1.70518	0.101149	0.858194	1.63931
OLINK	Serum Proteins	Day 0	LGALS1	-6.06162	-1.68612	0.103598	0.858194	-1.62766
OLINK	Serum Proteins	Day 0	CST5	7.0742	1.66509	0.109941	0.858194	1.59846
OLINK	Serum Proteins	Day 0	TNFSF14	7.70349	1.62204	0.118592	0.858194	1.56071
OLINK	Serum Proteins	Day 0	IL18	-6.71807	-1.61094	0.120799	0.858194	-1.55143
OLINK	Serum Proteins	Day 0	MMP1	8.88476	1.61231	0.12173	0.858194	1.54755
OLINK	Serum Proteins	Day 0	S100A12	7.36795	1.44671	0.161538	0.991159	1.39992
OLINK	Serum Proteins	Day 0	CCL23	6.81886	1.42157	0.168699	0.991159	1.3764
OLINK	Serum Proteins	Day 0	SULT1A1	7.91014	1.42119	0.169426	0.991159	1.37405
OLINK	Serum Proteins	Day 0	CCL13	-6.50815	-1.41533	0.170262	0.991159	-1.37136
OLINK	Serum Proteins	Day 0	TNFRSF11B	5.89652	1.31574	0.200527	0.991159	1.28005
OLINK	Serum Proteins	Day 0	CCL3	-5.9248	-1.27002	0.216511	0.991159	-1.23586
OLINK	Serum Proteins	Day 0	LTA	4.62752	1.26565	0.217889	0.991159	1.23216
OLINK	Serum Proteins	Day 0	LAMP3	-5.96952	-1.26382	0.21917	0.991159	-1.22874
OLINK	Serum Proteins	Day 0	CCL7	-5.45853	-1.2511	0.223414	0.991159	-1.2175
OLINK	Serum Proteins	Day 0	LAG3	6.71654	1.24868	0.22525	0.991159	1.21269
OLINK	Serum Proteins	Day 0	CD4	-6.49395	-1.24127	0.226778	0.991159	-1.2087
OLINK	Serum Proteins	Day 0	HGF	6.05507	1.21574	0.236655	0.991159	1.18339
OLINK	Serum Proteins	Day 0	OSM	6.40579	1.18651	0.247646	0.991159	1.15609
OLINK	Serum Proteins	Day 0	CD28	-4.95498	-1.151	0.260617	0.991159	-1.12494
OLINK	Serum Proteins	Day 0	CXCL13	4.73997	1.151	0.261351	0.991159	1.1232
OLINK	Serum Proteins	Day 0	FGF5	5.47314	1.12854	0.27011	0.991159	1.10281
OLINK	Serum Proteins	Day 0	IL20	-5.74898	-1.1111	0.275652	0.991159	-1.09014
OLINK	Serum Proteins	Day 0	CCL11	-3.88471	-1.06833	0.296165	0.991159	-1.04469
OLINK	Serum Proteins	Day 0	IL15RA	-4.49507	-1.06654	0.296251	0.991159	-1.04451
OLINK	Serum Proteins	Day 0	NRTN	-4.76345	-1.00405	0.324116	0.991159	-0.986034
OLINK	Serum Proteins	Day 0	KDR	-5.33819	-0.994049	0.330473	0.991159	-0.973161
OLINK	Serum Proteins	Day 0	GZMH	-5.11161	-0.98673	0.334094	0.991159	-0.9659
OLINK	Serum Proteins	Day 0	CCL8	-5.21697	-0.97838	0.337801	0.991159	-0.958519
OLINK	Serum Proteins	Day 0	IL20RA	-4.28854	-0.966137	0.343925	0.991159	-0.946439
OLINK	Serum Proteins	Day 0	SIRT2	5.42357	0.966427	0.34782	0.991159	0.938826
OLINK	Serum Proteins	Day 0	IL12A/IL12B	-4.39732	-0.954145	0.349714	0.991159	-0.935144
OLINK	Serum Proteins	Day 0	IL33	-5.06766	-0.944507	0.352714	0.991159	-0.929338
OLINK	Serum Proteins	Day 0	IL15	4.80943	0.920638	0.365891	0.991159	0.904197
OLINK	Serum Proteins	Day 0	CX3CL1	4.07396	0.911378	0.371761	0.991159	0.89318
OLINK	Serum Proteins	Day 0	MMP10	4.29407	0.890873	0.38233	0.991159	0.873612
OLINK	Serum Proteins	Day 0	TNFSF12	4.20406	0.884154	0.385843	0.991159	0.86718
OLINK	Serum Proteins	Day 0	NOS3	-3.90685	-0.879143	0.386998	0.991159	-0.865074
OLINK	Serum Proteins	Day 0	EGF	4.0383	0.871139	0.392173	0.991159	0.855683
OLINK	Serum Proteins	Day 0	TNF	-4.60754	-0.869605	0.393085	0.991159	-0.854036
OLINK	Serum Proteins	Day 0	PDCD1LG2	-4.13078	-0.832768	0.413076	0.991159	-0.818492
OLINK	Serum Proteins	Day 0	TSLP	-3.9681	-0.819897	0.418963	0.991159	-0.808222
OLINK	Serum Proteins	Day 0	IL4	-3.96019	-0.821974	0.419574	0.991159	-0.807161
OLINK	Serum Proteins	Day 0	TGFA	4.22671	0.79149	0.437103	0.991159	0.777094
OLINK	Serum Proteins	Day 0	IL18R1	-3.96189	-0.788584	0.438212	0.991159	-0.775215
OLINK	Serum Proteins	Day 0	TNFRSF4	-3.41866	-0.781053	0.442618	0.991159	-0.76778
OLINK	Serum Proteins	Day 0	IL5	4.52711	0.783347	0.442643	0.991159	0.767737
OLINK	Serum Proteins	Day 0	DNER	3.40143	0.777929	0.444096	0.991159	0.765295
OLINK	Serum Proteins	Day 0	TNFRSF21	3.71634	0.767396	0.45055	0.991159	0.754499
OLINK	Serum Proteins	Day 0	CD5	-3.30097	-0.721273	0.478046	0.991159	-0.709448
OLINK	Serum Proteins	Day 0	AXIN1	3.83624	0.721683	0.478769	0.991159	0.708284
OLINK	Serum Proteins	Day 0	ADA	-2.84762	-0.694587	0.494353	0.991159	-0.683402
OLINK	Serum Proteins	Day 0	IL12B	-3.18348	-0.672782	0.507666	0.991159	-0.662476
OLINK	Serum Proteins	Day 0	LIF	3.37792	0.672711	0.507982	0.991159	0.661983
OLINK	Serum Proteins	Day 0	FASLG	3.27635	0.666475	0.511926	0.991159	0.655841
OLINK	Serum Proteins	Day 0	CA9	3.26109	0.659676	0.516009	0.991159	0.64951
OLINK	Serum Proteins	Day 0	CXCL9	-2.70191	-0.646788	0.524312	0.991159	-0.636713
OLINK	Serum Proteins	Day 0	IL10	-3.40065	-0.621384	0.540371	0.991159	-0.612253
OLINK	Serum Proteins	Day 0	CD274	2.83555	0.61945	0.541361	0.991159	0.610756
OLINK	Serum Proteins	Day 0	CD83	-2.95677	-0.604758	0.551161	0.991159	-0.596021
OLINK	Serum Proteins	Day 0	ARG1	3.40905	0.604838	0.551225	0.991159	0.595926
OLINK	Serum Proteins	Day 0	TNFRSF12A	2.18493	0.602678	0.552596	0.991159	0.593874
OLINK	Serum Proteins	Day 0	TGFB1	3.35327	0.594451	0.557818	0.991159	0.586085
OLINK	Serum Proteins	Day 0	VEGFA	3.41874	0.594622	0.558327	0.991159	0.585328
OLINK	Serum Proteins	Day 0	FLT3LG	-2.31013	-0.591489	0.560008	0.991159	-0.582829
OLINK	Serum Proteins	Day 0	CXCL5	-2.27804	-0.573283	0.571993	0.991159	-0.565118
OLINK	Serum Proteins	Day 0	MICA/MICB	-2.62094	-0.562159	0.579484	0.991159	-0.554139
OLINK	Serum Proteins	Day 0	CD8A	2.29649	0.55204	0.585949	0.991159	0.544716
OLINK	Serum Proteins	Day 0	CD40	2.23475	0.542849	0.592426	0.991159	0.535323
OLINK	Serum Proteins	Day 0	CXCL6	-2.63294	-0.52745	0.60292	0.991159	-0.520206
OLINK	Serum Proteins	Day 0	PDCD1	-2.30874	-0.525901	0.604294	0.991159	-0.518236
OLINK	Serum Proteins	Day 0	CCL25	2.2686	0.523607	0.60557	0.991159	0.516408
OLINK	Serum Proteins	Day 0	IFNG	2.70029	0.507931	0.616356	0.991159	0.501021
OLINK	Serum Proteins	Day 0	FGF21	1.95564	0.504725	0.618596	0.991159	0.497842
OLINK	Serum Proteins	Day 0	DCN	-2.19497	-0.492346	0.627032	0.993387	-0.485909
OLINK	Serum Proteins	Day 0	PDGFB	-2.44653	-0.437872	0.665327	0.994549	-0.43257
OLINK	Serum Proteins	Day 0	ANGPT2	1.96005	0.427305	0.672572	0.994549	0.422621
OLINK	Serum Proteins	Day 0	LIFR	-2.0686	-0.425985	0.67409	0.994549	-0.420541
OLINK	Serum Proteins	Day 0	CXCL1	-1.88726	-0.415756	0.681632	0.994549	-0.410238
OLINK	Serum Proteins	Day 0	PTN	-1.26973	-0.403646	0.690139	0.994549	-0.398667
OLINK	Serum Proteins	Day 0	TNFRSF9	-2.03541	-0.392146	0.698616	0.994549	-0.387189
OLINK	Serum Proteins	Day 0	ARTN	1.8372	0.355616	0.724702	0.994549	0.352182
OLINK	Serum Proteins	Day 0	CCL19	1.73133	0.338781	0.73773	0.994549	0.334861
OLINK	Serum Proteins	Day 0	IL2	1.74164	0.333569	0.741604	0.994549	0.329731
OLINK	Serum Proteins	Day 0	STAMBP	-1.70023	-0.304503	0.763922	0.994549	-0.300335
OLINK	Serum Proteins	Day 0	CCL17	-1.44213	-0.299469	0.767254	0.994549	-0.295968
OLINK	Serum Proteins	Day 0	GZMA	-1.39975	-0.295138	0.770418	0.994549	-0.291828
OLINK	Serum Proteins	Day 0	FGF2	1.35879	0.287568	0.776282	0.994549	0.284167
OLINK	Serum Proteins	Day 0	CXCL11	1.25211	0.278534	0.783107	0.994549	0.275272
OLINK	Serum Proteins	Day 0	KITLG	1.21364	0.269346	0.790126	0.994549	0.266146
OLINK	Serum Proteins	Day 0	CASP8	1.28137	0.243362	0.81022	0.994549	0.240142
OLINK	Serum Proteins	Day 0	GDNF	-1.11746	-0.24223	0.810806	0.994549	-0.239386
OLINK	Serum Proteins	Day 0	IL7	1.27882	0.235018	0.816267	0.994549	0.232349
OLINK	Serum Proteins	Day 0	CXCL12	1.21086	0.227585	0.821566	0.994549	0.225531
OLINK	Serum Proteins	Day 0	IL22RA1	-1.01203	-0.225276	0.82373	0.994549	-0.22275
OLINK	Serum Proteins	Day 0	NGF	-1.27239	-0.218618	0.828909	0.994549	-0.2161
OLINK	Serum Proteins	Day 0	CSF1	-0.932901	-0.199347	0.843648	0.994549	-0.197229
OLINK	Serum Proteins	Day 0	LGALS9	0.779058	0.199029	0.843999	0.994549	0.196781
OLINK	Serum Proteins	Day 0	KIR3DL1	-1.01881	-0.19714	0.845475	0.994549	-0.194895
OLINK	Serum Proteins	Day 0	CD27	0.833578	0.18825	0.8523	0.994549	0.186185
OLINK	Serum Proteins	Day 0	CD244	-0.732158	-0.174315	0.863052	0.994549	-0.172491
OLINK	Serum Proteins	Day 0	CXCL8	-0.729355	-0.173222	0.863968	0.994549	-0.171326
OLINK	Serum Proteins	Day 0	CD6	0.746469	0.172494	0.864519	0.994549	0.170624
OLINK	Serum Proteins	Day 0	GZMB	-0.773498	-0.164424	0.870833	0.994549	-0.162601
OLINK	Serum Proteins	Day 0	FGF23	0.745391	0.141866	0.888374	0.994549	0.140362
OLINK	Serum Proteins	Day 0	IL24	0.63052	0.13029	0.897236	0.994549	0.129153
OLINK	Serum Proteins	Day 0	IL10RA	0.629569	0.124872	0.901713	0.994549	0.123497
OLINK	Serum Proteins	Day 0	CCL2	0.558708	0.118507	0.906693	0.994549	0.117211
OLINK	Serum Proteins	Day 0	NCR1	0.572779	0.115858	0.908823	0.994549	0.114524
OLINK	Serum Proteins	Day 0	ICOSLG	0.572419	0.112942	0.911062	0.994549	0.1117
OLINK	Serum Proteins	Day 0	CDCP1	-0.48475	-0.106596	0.915979	0.994549	-0.1055
OLINK	Serum Proteins	Day 0	IL10RB	0.457919	0.0909587	0.928299	0.994549	0.0899846
OLINK	Serum Proteins	Day 0	TEK	0.48429	0.090916	0.928324	0.994549	0.0899534
OLINK	Serum Proteins	Day 0	SLAMF1	-0.363348	-0.0733987	0.942089	0.994549	-0.0726445
OLINK	Serum Proteins	Day 0	TNFSF11	0.322742	0.0725261	0.942799	0.994549	0.0717521
OLINK	Serum Proteins	Day 0	EIF4EBP1	0.367049	0.0690407	0.94554	0.994549	0.0683083
OLINK	Serum Proteins	Day 0	ADGRG1	-0.356008	-0.064197	0.94934	0.994549	-0.0635353
OLINK	Serum Proteins	Day 0	CCL28	-0.261985	-0.0627319	0.950501	0.994549	-0.0620777
OLINK	Serum Proteins	Day 0	ANGPT1	-0.305222	-0.0624765	0.950706	0.994549	-0.0618197
OLINK	Serum Proteins	Day 0	PGF	-0.262882	-0.0522447	0.958775	0.994549	-0.0516914
OLINK	Serum Proteins	Day 0	CCL20	-0.265134	-0.0444512	0.964955	0.994549	-0.0439369
OLINK	Serum Proteins	Day 0	TNFSF10	0.255412	0.0430351	0.966035	0.994549	0.0425814
OLINK	Serum Proteins	Day 0	CD40LG	-0.185104	-0.0393547	0.968949	0.994549	-0.0389266
OLINK	Serum Proteins	Day 0	IL13	0.199434	0.0337503	0.973389	0.994549	0.0333585
OLINK	Serum Proteins	Day 0	IL2RB	0.118306	0.0229167	0.981874	0.995343	0.02272
OLINK	Serum Proteins	Day 0	CD70	0.0332228	0.00772509	0.993903	0.995343	0.00764204
OLINK	Serum Proteins	Day 0	MMP7	-0.0255411	-0.00589982	0.995343	0.995343	-0.00583711
RNAseq	Whole Blood	Pre-vaccination	gene84838 (ZNF496)	18.0516	3.54406	0.00160099	0.999902	3.15573
RNAseq	Whole Blood	Pre-vaccination	gene9468 (PCYT1B)	21.7316	3.51991	0.00172355	0.999902	3.13415
RNAseq	Whole Blood	Pre-vaccination	gene3705 (ITPK1)	16.6552	3.40584	0.00233517	0.999902	3.04392
RNAseq	Whole Blood	Pre-vaccination	gene55728 (N4BP2)	14.0171	3.36786	0.00261151	0.999902	3.01011
RNAseq	Whole Blood	Pre-vaccination	gene66004 (LYNX1)	22.6779	3.24413	0.00338056	0.999902	2.93083
RNAseq	Whole Blood	Pre-vaccination	gene755 (CFAP410)	-16.6753	-3.19618	0.00373097	0.999902	-2.90006
RNAseq	Whole Blood	Pre-vaccination	gene3796 (KIF2A)	15.1192	3.18834	0.00380586	0.999902	2.89382
RNAseq	Whole Blood	Pre-vaccination	gene80017 (DGLUCY)	18.5903	3.17503	0.00398181	0.999902	2.8796
RNAseq	Whole Blood	Pre-vaccination	gene9587 (MAD2L1BP)	12.7254	2.98515	0.00422382	0.999902	2.86094
RNAseq	Whole Blood	Pre-vaccination	gene4914 (NTRK1)	20.6803	3.13718	0.00462069	0.999902	2.83235
RNAseq	Whole Blood	Pre-vaccination	gene1116 (CHI3L1)	19.5004	3.01875	0.00493921	0.999902	2.81097
RNAseq	Whole Blood	Pre-vaccination	gene114793 (FMNL2)	21.0948	3.08285	0.00535947	0.999902	2.78459
RNAseq	Whole Blood	Pre-vaccination	gene285172 (FAM126B)	-12.7104	-3.0297	0.0055161	0.999902	-2.77524
RNAseq	Whole Blood	Pre-vaccination	gene79774 (GRTP1)	19.4785	2.9976	0.00575675	0.999902	2.76132
RNAseq	Whole Blood	Pre-vaccination	gene100129617 (LOC100129617)	17.8193	3.07776	0.00623329	0.999902	2.73525
RNAseq	Whole Blood	Pre-vaccination	gene222389 (BEND7)	-21.086	-2.96704	0.00643716	0.999902	-2.72464
RNAseq	Whole Blood	Pre-vaccination	gene8654 (PDE5A)	16.3916	2.98762	0.00645088	0.999902	2.72394
RNAseq	Whole Blood	Pre-vaccination	gene1316 (KLF6)	-16.0271	-2.96759	0.00667378	0.999902	-2.7127
RNAseq	Whole Blood	Pre-vaccination	gene340390 (WDR97)	-19.6927	-3.01207	0.00682683	0.999902	-2.70518
RNAseq	Whole Blood	Pre-vaccination	gene57228 (SMAGP)	-14.5314	-2.87593	0.00792348	0.999902	-2.65531
RNAseq	Whole Blood	Pre-vaccination	gene163259 (DENND2C)	21.6823	2.91237	0.00795355	0.999902	2.65404
RNAseq	Whole Blood	Pre-vaccination	gene9590 (AKAP12)	17.8449	2.86946	0.00810518	0.999902	2.64766
RNAseq	Whole Blood	Pre-vaccination	gene105377825 (NA)	-20.8515	-2.85381	0.00815556	0.999902	-2.64556
RNAseq	Whole Blood	Pre-vaccination	gene100132288 (TEKT4P2)	-19.4445	-2.80077	0.00839454	0.999902	-2.63578
RNAseq	Whole Blood	Pre-vaccination	gene767 (CA8)	20.7548	2.85473	0.00857943	0.999902	2.62837
RNAseq	Whole Blood	Pre-vaccination	gene7074 (TIAM1)	15.5961	2.85706	0.00922715	0.999902	2.60352
RNAseq	Whole Blood	Pre-vaccination	gene3690 (ITGB3)	12.0761	2.80523	0.00964195	0.999902	2.58841
RNAseq	Whole Blood	Pre-vaccination	gene28779 (IGLV5-52)	-16.6528	-2.77476	0.00977216	0.999902	-2.58379
RNAseq	Whole Blood	Pre-vaccination	gene8875 (VNN2)	-14.0561	-2.82346	0.00982986	0.999902	-2.58176
RNAseq	Whole Blood	Pre-vaccination	gene93035 (PKHD1L1)	15.7158	2.77906	0.0101229	0.999902	2.5716
RNAseq	Whole Blood	Pre-vaccination	gene401237 (CASC15)	14.8135	2.66274	0.010145	0.999902	2.57085
RNAseq	Whole Blood	Pre-vaccination	gene60490 (PPCDC)	14.1504	2.79887	0.0106914	0.999902	2.55263
RNAseq	Whole Blood	Pre-vaccination	gene10395 (DLC1)	20.4898	2.75931	0.0108261	0.999902	2.54826
RNAseq	Whole Blood	Pre-vaccination	gene728084 (LINC02458)	19.2193	2.7387	0.0109569	0.999902	2.54407
RNAseq	Whole Blood	Pre-vaccination	gene375056 (MIA3)	10.8575	2.75703	0.0109741	0.999902	2.54352
RNAseq	Whole Blood	Pre-vaccination	gene53938 (PPIL3)	-16.6219	-2.737	0.011152	0.999902	-2.5379
RNAseq	Whole Blood	Pre-vaccination	gene101929959 (LOC101929959)	-16.1785	-2.72552	0.0111839	0.999902	-2.5369
RNAseq	Whole Blood	Pre-vaccination	gene84886 (C1orf198)	19.954	2.75974	0.0112327	0.999902	2.53538
RNAseq	Whole Blood	Pre-vaccination	gene126326 (GIPC3)	15.4585	2.76259	0.0113426	0.999902	2.53196
RNAseq	Whole Blood	Pre-vaccination	gene7056 (THBD)	19.4115	2.71021	0.0113968	0.999902	2.53029
RNAseq	Whole Blood	Pre-vaccination	gene26010 (SPATS2L)	16.1571	2.74808	0.011409	0.999902	2.52992
RNAseq	Whole Blood	Pre-vaccination	gene84790 (TUBA1C)	14.7321	2.73061	0.0114203	0.999902	2.52957
RNAseq	Whole Blood	Pre-vaccination	gene9744 (ACAP1)	-13.0317	-2.78251	0.0114501	0.999902	-2.52865
RNAseq	Whole Blood	Pre-vaccination	gene65108 (MARCKSL1)	17.1782	2.73975	0.0115324	0.999902	2.52614
RNAseq	Whole Blood	Pre-vaccination	gene79147 (FKRP)	17.9456	2.72933	0.0116251	0.999902	2.52332
RNAseq	Whole Blood	Pre-vaccination	gene9550 (ATP6V1G1)	15.8136	2.75836	0.011928	0.999902	2.51427
RNAseq	Whole Blood	Pre-vaccination	gene3937 (LCP2)	18.6083	2.73238	0.0119902	0.999902	2.51243
RNAseq	Whole Blood	Pre-vaccination	gene5646 (PRSS3)	18.5928	2.71317	0.0120989	0.999902	2.50925
RNAseq	Whole Blood	Pre-vaccination	gene100507347 (VIM-AS1)	-19.4469	-2.71062	0.0121747	0.999902	-2.50704
RNAseq	Whole Blood	Pre-vaccination	gene3821 (KLRC1)	18.4578	2.67988	0.0125789	0.999902	2.49547
RNAseq	Whole Blood	Pre-vaccination	gene64426 (SUDS3)	-14.9317	-2.71021	0.0128286	0.999902	-2.48849
RNAseq	Whole Blood	Pre-vaccination	gene642 (BLMH)	7.4133	2.67257	0.0128836	0.999902	2.48697
RNAseq	Whole Blood	Pre-vaccination	gene159013 (CXorf38)	9.00838	2.82039	0.0130244	0.999902	2.4831
RNAseq	Whole Blood	Pre-vaccination	gene100506866 (TTN-AS1)	-14.9058	-2.67554	0.013031	0.999902	-2.48292
RNAseq	Whole Blood	Pre-vaccination	gene6640 (SNTA1)	-12.6099	-2.69437	0.0133937	0.999902	-2.47313
RNAseq	Whole Blood	Pre-vaccination	gene91647 (ATPAF2)	17.8362	2.65857	0.0133992	0.999902	2.47298
RNAseq	Whole Blood	Pre-vaccination	gene79677 (SMC6)	-10.105	-2.68337	0.0136937	0.999902	-2.4652
RNAseq	Whole Blood	Pre-vaccination	gene10220 (GDF11)	-9.61561	-2.62846	0.0140842	0.999902	-2.45511
RNAseq	Whole Blood	Pre-vaccination	gene22888 (UBOX5)	16.1313	2.66301	0.0142611	0.999902	2.45062
RNAseq	Whole Blood	Pre-vaccination	gene50512 (PODXL2)	19.6192	2.62884	0.0143301	0.999902	2.44888
RNAseq	Whole Blood	Pre-vaccination	gene84262 (PSMG3)	-10.9536	-2.66737	0.0144568	0.999902	-2.44571
RNAseq	Whole Blood	Pre-vaccination	gene2624 (GATA2)	17.1897	2.61643	0.0148134	0.999902	2.43691
RNAseq	Whole Blood	Pre-vaccination	gene5156 (PDGFRA)	17.9183	2.65279	0.0150266	0.999902	2.43174
RNAseq	Whole Blood	Pre-vaccination	gene729178 (STXBP5-AS1)	-15.6832	-2.64315	0.0150535	0.999902	-2.43109
RNAseq	Whole Blood	Pre-vaccination	gene27232 (GNMT)	16.026	2.62921	0.0150885	0.999902	2.43025
RNAseq	Whole Blood	Pre-vaccination	gene3689 (ITGB2)	-16.3597	-2.61665	0.0151772	0.999902	-2.42812
RNAseq	Whole Blood	Pre-vaccination	gene388591 (RNF207)	14.7452	2.58839	0.0156446	0.999902	2.4171
RNAseq	Whole Blood	Pre-vaccination	gene9764 (KIAA0513)	14.6714	2.58232	0.0158516	0.999902	2.41231
RNAseq	Whole Blood	Pre-vaccination	gene56270 (WDR45B)	16.7122	2.58788	0.0159075	0.999902	2.41103
RNAseq	Whole Blood	Pre-vaccination	gene5873 (RAB27A)	-15.0874	-2.62042	0.0160902	0.999902	-2.40686
RNAseq	Whole Blood	Pre-vaccination	gene285203 (EOGT)	-11.4022	-2.61571	0.0160987	0.999902	-2.40667
RNAseq	Whole Blood	Pre-vaccination	gene7534 (YWHAZ)	-11.995	-2.60015	0.0161895	0.999902	-2.40462
RNAseq	Whole Blood	Pre-vaccination	gene23078 (VWA8)	10.4341	2.58266	0.0165159	0.999902	2.39731
RNAseq	Whole Blood	Pre-vaccination	gene9913 (SUPT7L)	-9.92602	-2.58116	0.0169002	0.999902	-2.38887
RNAseq	Whole Blood	Pre-vaccination	gene1268 (CNR1)	19.1889	2.56515	0.0169472	0.999902	2.38785
RNAseq	Whole Blood	Pre-vaccination	gene9053 (MAP7)	18.6737	2.54633	0.0169745	0.999902	2.38726
RNAseq	Whole Blood	Pre-vaccination	gene375033 (PEAR1)	13.0385	2.55447	0.0170558	0.999902	2.3855
RNAseq	Whole Blood	Pre-vaccination	gene27018 (BEX3)	17.2851	2.55525	0.0176179	0.999902	2.37355
RNAseq	Whole Blood	Pre-vaccination	gene55890 (GPRC5C)	19.4971	2.54401	0.0176994	0.999902	2.37185
RNAseq	Whole Blood	Pre-vaccination	gene104 (ADARB1)	-11.1847	-2.55931	0.017764	0.999902	-2.3705
RNAseq	Whole Blood	Pre-vaccination	gene28775 (IGLV7-46)	15.4406	2.55322	0.0178656	0.999902	2.36839
RNAseq	Whole Blood	Pre-vaccination	gene9454 (HOMER3)	-13.8809	-2.56318	0.0180406	0.999902	-2.36478
RNAseq	Whole Blood	Pre-vaccination	gene22863 (ATG14)	-10.5045	-2.57263	0.018547	0.999902	-2.35451
RNAseq	Whole Blood	Pre-vaccination	gene148811 (PM20D1)	15.384	2.67124	0.0185648	0.999902	2.35416
RNAseq	Whole Blood	Pre-vaccination	gene100506035 (LINC00989)	14.9534	2.50346	0.0186426	0.999902	2.3526
RNAseq	Whole Blood	Pre-vaccination	gene8900 (CCNA1)	17.8166	2.51072	0.0186788	0.999902	2.35188
RNAseq	Whole Blood	Pre-vaccination	gene55914 (ERBIN)	10.1419	2.51975	0.0187842	0.999902	2.34979
RNAseq	Whole Blood	Pre-vaccination	gene1869 (E2F1)	17.92	2.52667	0.0189106	0.999902	2.34729
RNAseq	Whole Blood	Pre-vaccination	gene338339 (CLEC4D)	-14.6672	-2.49995	0.0189558	0.999902	-2.3464
RNAseq	Whole Blood	Pre-vaccination	gene79087 (ALG12)	13.5103	2.50603	0.0192647	0.999902	2.34037
RNAseq	Whole Blood	Pre-vaccination	gene26740 (OR1J2)	18.1653	2.4945	0.0192889	0.999902	2.3399
RNAseq	Whole Blood	Pre-vaccination	gene1337 (COX6A1)	13.549	2.50346	0.0193842	0.999902	2.33806
RNAseq	Whole Blood	Pre-vaccination	gene9415 (FADS2)	20.1844	2.50305	0.0193857	0.999902	2.33803
RNAseq	Whole Blood	Pre-vaccination	gene2241 (FER)	10.4201	2.4083	0.0194062	0.999902	2.33763
RNAseq	Whole Blood	Pre-vaccination	gene57489 (ODF2L)	-10.6364	-2.51037	0.0194373	0.999902	-2.33704
RNAseq	Whole Blood	Pre-vaccination	gene8925 (HERC1)	11.5841	2.49303	0.0196326	0.999902	2.3333
RNAseq	Whole Blood	Pre-vaccination	gene10611 (PDLIM5)	13.5382	2.50367	0.0196812	0.999902	2.33237
RNAseq	Whole Blood	Pre-vaccination	gene28439 (IGHV3-30)	15.2897	2.49621	0.0197788	0.999902	2.33052
RNAseq	Whole Blood	Pre-vaccination	gene11017 (SNRNP27)	12.5444	2.53421	0.0199241	0.999902	2.32777
RNAseq	Whole Blood	Pre-vaccination	gene6284 (S100A13)	15.3537	2.52162	0.0202646	0.999902	2.32141
RNAseq	Whole Blood	Pre-vaccination	gene9910 (RABGAP1L)	14.366	2.49537	0.020269	0.999902	2.32133
RNAseq	Whole Blood	Pre-vaccination	gene101927051 (LOC101927051)	-14.41	-2.51672	0.020302	0.999902	-2.32072
RNAseq	Whole Blood	Pre-vaccination	gene8204 (NRIP1)	10.3561	2.49454	0.020336	0.999902	2.32009
RNAseq	Whole Blood	Pre-vaccination	gene219833 (C11orf45)	-13.9694	-2.38501	0.0205521	0.999902	-2.31611
RNAseq	Whole Blood	Pre-vaccination	gene8975 (USP13)	9.25504	2.504	0.0205779	0.999902	2.31564
RNAseq	Whole Blood	Pre-vaccination	gene6263 (RYR3)	15.7075	2.53529	0.0205817	0.999902	2.31557
RNAseq	Whole Blood	Pre-vaccination	gene57097 (PARP11)	10.7528	2.49693	0.0211424	0.999902	2.30543
RNAseq	Whole Blood	Pre-vaccination	gene3312 (HSPA8)	-7.56945	-2.5453	0.0214403	0.999902	-2.30014
RNAseq	Whole Blood	Pre-vaccination	gene102 (ADAM10)	9.04202	2.46704	0.0219358	0.999902	2.29148
RNAseq	Whole Blood	Pre-vaccination	gene117166 (WFIKKN1)	-16.2913	-2.44755	0.0219465	0.999902	-2.29129
RNAseq	Whole Blood	Pre-vaccination	gene9149 (DYRK1B)	-15.4424	-2.4661	0.021966	0.999902	-2.29095
RNAseq	Whole Blood	Pre-vaccination	gene1102 (RCBTB2)	-12.6829	-2.45782	0.0221855	0.999902	-2.28718
RNAseq	Whole Blood	Pre-vaccination	gene7423 (VEGFB)	-9.49759	-2.47415	0.0221933	0.999902	-2.28704
RNAseq	Whole Blood	Pre-vaccination	gene3640 (INSL3)	-17.9673	-2.44077	0.0223736	0.999902	-2.28397
RNAseq	Whole Blood	Pre-vaccination	gene4122 (MAN2A2)	12.0895	2.43555	0.0226047	0.999902	2.28005
RNAseq	Whole Blood	Pre-vaccination	gene100506314 (GPRC5D-AS1)	18.7095	2.39468	0.0229199	0.999902	2.27477
RNAseq	Whole Blood	Pre-vaccination	gene57476 (GRAMD1B)	18.6637	2.41756	0.0230792	0.999902	2.27212
RNAseq	Whole Blood	Pre-vaccination	gene84928 (TMEM209)	9.02487	2.49137	0.023131	0.999902	2.27126
RNAseq	Whole Blood	Pre-vaccination	gene399761 (BMS1P1)	-17.4397	-2.39785	0.0233603	0.999902	-2.26749
RNAseq	Whole Blood	Pre-vaccination	gene23544 (SEZ6L)	17.4215	2.42321	0.0233864	0.999902	2.26706
RNAseq	Whole Blood	Pre-vaccination	gene4608 (MYBPH)	17.8737	2.40397	0.0235866	0.999902	2.2638
RNAseq	Whole Blood	Pre-vaccination	gene23645 (PPP1R15A)	-14.9764	-2.41174	0.0235997	0.999902	-2.26358
RNAseq	Whole Blood	Pre-vaccination	gene57591 (MRTFA)	15.8592	2.40975	0.0238199	0.999902	2.26002
RNAseq	Whole Blood	Pre-vaccination	gene2983 (GUCY1B1)	12.9459	2.40619	0.0245546	0.999902	2.24834
RNAseq	Whole Blood	Pre-vaccination	gene79802 (HHIPL2)	15.0185	2.39604	0.0245733	0.999902	2.24805
RNAseq	Whole Blood	Pre-vaccination	gene3696 (ITGB8)	13.1861	2.38782	0.0248358	0.999902	2.24395
RNAseq	Whole Blood	Pre-vaccination	gene29997 (NOP53)	-6.70031	-2.38578	0.024868	0.999902	-2.24345
RNAseq	Whole Blood	Pre-vaccination	gene1837 (DTNA)	16.2356	2.41404	0.0248733	0.999902	2.24336
RNAseq	Whole Blood	Pre-vaccination	gene84627 (ZNF469)	14.9931	2.41252	0.025003	0.999902	2.24136
RNAseq	Whole Blood	Pre-vaccination	gene81609 (SNX27)	11.4483	2.38726	0.0255638	0.999902	2.23277
RNAseq	Whole Blood	Pre-vaccination	gene11060 (WWP2)	10.202	2.37905	0.0255946	0.999902	2.23231
RNAseq	Whole Blood	Pre-vaccination	gene146923 (RUNDC1)	14.5738	2.36686	0.0259603	0.999902	2.22681
RNAseq	Whole Blood	Pre-vaccination	gene151295 (SLC23A3)	-13.8817	-2.35709	0.0262036	0.999902	-2.22318
RNAseq	Whole Blood	Pre-vaccination	gene202 (CRYBG1)	-12.3938	-2.36076	0.0265213	0.999902	-2.21849
RNAseq	Whole Blood	Pre-vaccination	gene8842 (PROM1)	-15.2231	-2.45208	0.0269342	0.999902	-2.21247
RNAseq	Whole Blood	Pre-vaccination	gene2888 (GRB14)	15.199	2.39443	0.0270853	0.999902	2.21029
RNAseq	Whole Blood	Pre-vaccination	gene171558 (PTCRA)	14.749	2.3516	0.0271343	0.999902	2.20958
RNAseq	Whole Blood	Pre-vaccination	gene80022 (MYO15B)	15.6036	2.3475	0.0271908	0.999902	2.20877
RNAseq	Whole Blood	Pre-vaccination	gene78992 (YIPF2)	-10.0018	-2.36648	0.0272175	0.999902	-2.20838
RNAseq	Whole Blood	Pre-vaccination	gene5270 (SERPINE2)	17.2283	2.3287	0.0277384	0.999902	2.20097
RNAseq	Whole Blood	Pre-vaccination	gene5318 (PKP2)	15.3163	2.37598	0.0277884	0.999902	2.20026
RNAseq	Whole Blood	Pre-vaccination	gene4294 (MAP3K10)	-12.5516	-2.33828	0.0280569	0.999902	-2.19649
RNAseq	Whole Blood	Pre-vaccination	gene6804 (STX1A)	17.845	2.33393	0.0281303	0.999902	2.19546
RNAseq	Whole Blood	Pre-vaccination	gene11343 (MGLL)	9.19108	2.32897	0.0282095	0.999902	2.19436
RNAseq	Whole Blood	Pre-vaccination	gene154796 (AMOT)	-9.87266	-2.35053	0.0282753	0.999902	-2.19345
RNAseq	Whole Blood	Pre-vaccination	gene10398 (MYL9)	12.1253	2.31142	0.0285574	0.999902	2.18954
RNAseq	Whole Blood	Pre-vaccination	gene112464 (CAVIN3)	15.8714	2.32561	0.0286459	0.999902	2.18832
RNAseq	Whole Blood	Pre-vaccination	gene4232 (MEST)	14.5855	2.31621	0.0287171	0.999902	2.18735
RNAseq	Whole Blood	Pre-vaccination	gene3712 (IVD)	14.3759	2.32404	0.0288607	0.999902	2.18538
RNAseq	Whole Blood	Pre-vaccination	gene25945 (NECTIN3)	-13.7176	-2.33881	0.0290237	0.999902	-2.18316
RNAseq	Whole Blood	Pre-vaccination	gene10105 (PPIF)	13.2332	2.30831	0.0290581	0.999902	2.1827
RNAseq	Whole Blood	Pre-vaccination	gene84254 (CAMKK1)	15.3474	2.31436	0.0292047	0.999902	2.18071
RNAseq	Whole Blood	Pre-vaccination	gene9341 (VAMP3)	10.3946	2.32022	0.0294435	0.999902	2.1775
RNAseq	Whole Blood	Pre-vaccination	gene57630 (SH3RF1)	14.8224	2.31289	0.0296423	0.999902	2.17484
RNAseq	Whole Blood	Pre-vaccination	gene9641 (IKBKE)	10.4131	2.33724	0.0297837	0.999902	2.17295
RNAseq	Whole Blood	Pre-vaccination	gene101060341 (LOC101060341)	-14.5919	-2.31172	0.0298995	0.999902	-2.17142
RNAseq	Whole Blood	Pre-vaccination	gene51479 (ANKFY1)	15.0326	2.30212	0.0300734	0.999902	2.16912
RNAseq	Whole Blood	Pre-vaccination	gene124221 (PRSS30P)	17.0651	2.29696	0.0301537	0.999902	2.16807
RNAseq	Whole Blood	Pre-vaccination	gene4173 (MCM4)	12.0369	2.3111	0.0303838	0.999902	2.16505
RNAseq	Whole Blood	Pre-vaccination	gene58480 (RHOU)	14.0809	2.28781	0.0304409	0.999902	2.16431
RNAseq	Whole Blood	Pre-vaccination	gene64328 (XPO4)	6.29006	2.38927	0.03045	0.999902	2.16419
RNAseq	Whole Blood	Pre-vaccination	gene5577 (PRKAR2B)	10.5302	2.29821	0.0306607	0.999902	2.16145
RNAseq	Whole Blood	Pre-vaccination	gene64218 (SEMA4A)	-14.4131	-2.28814	0.0310792	0.999902	-2.15606
RNAseq	Whole Blood	Pre-vaccination	gene56851 (EMC7)	-11.2647	-2.31042	0.0311585	0.999902	-2.15504
RNAseq	Whole Blood	Pre-vaccination	gene90952 (ESAM)	11.5459	2.28091	0.0312695	0.999902	2.15363
RNAseq	Whole Blood	Pre-vaccination	gene9940 (DLEC1)	-13.7532	-2.28168	0.0315372	0.999902	-2.15023
RNAseq	Whole Blood	Pre-vaccination	gene2921 (CXCL3)	14.9535	2.28444	0.031565	0.999902	2.14988
RNAseq	Whole Blood	Pre-vaccination	gene55744 (COA1)	16.7974	2.30206	0.0316008	0.999902	2.14942
RNAseq	Whole Blood	Pre-vaccination	gene23306 (NEMP1)	11.824	2.26492	0.0318171	0.999902	2.1467
RNAseq	Whole Blood	Pre-vaccination	gene101928377 (LOC101928377)	14.527	2.3104	0.0320007	0.999902	2.1444
RNAseq	Whole Blood	Pre-vaccination	gene8801 (SUCLG2)	9.39122	2.27088	0.03216	0.999902	2.14242
RNAseq	Whole Blood	Pre-vaccination	gene284194 (LGALS9B)	16.5997	2.2481	0.0323177	0.999902	2.14046
RNAseq	Whole Blood	Pre-vaccination	gene79616 (CCNJL)	-11.7828	-2.27374	0.0323777	0.999902	-2.13972
RNAseq	Whole Blood	Pre-vaccination	gene148823 (GCSAML)	14.1615	2.25859	0.0324352	0.999902	2.13901
RNAseq	Whole Blood	Pre-vaccination	gene79148 (MMP28)	12.7159	2.29554	0.0325455	0.999902	2.13765
RNAseq	Whole Blood	Pre-vaccination	gene28633 (TRBJ1-3)	-14.7014	-2.28013	0.0327226	0.999902	-2.13547
RNAseq	Whole Blood	Pre-vaccination	gene203197 (TMEM268)	16.6031	2.2507	0.0332166	0.999902	2.12946
RNAseq	Whole Blood	Pre-vaccination	gene5139 (PDE3A)	15.0478	2.26654	0.0332249	0.999902	2.12935
RNAseq	Whole Blood	Pre-vaccination	gene10018 (BCL2L11)	14.6706	2.25456	0.0334354	0.999902	2.12682
RNAseq	Whole Blood	Pre-vaccination	gene5829 (PXN)	-11.1621	-2.25019	0.0335309	0.999902	-2.12567
RNAseq	Whole Blood	Pre-vaccination	gene6231 (RPS26)	15.9676	2.22199	0.0338154	0.999902	2.12227
RNAseq	Whole Blood	Pre-vaccination	gene51319 (RSRC1)	13.6604	2.24066	0.0339906	0.999902	2.12018
RNAseq	Whole Blood	Pre-vaccination	gene84516 (DCTN5)	-13.1379	-2.23564	0.0340258	0.999902	-2.11977
RNAseq	Whole Blood	Pre-vaccination	gene10907 (TXNL4A)	9.42629	2.17377	0.0340439	0.999902	2.11955
RNAseq	Whole Blood	Pre-vaccination	gene23140 (ZZEF1)	12.8188	2.23653	0.034104	0.999902	2.11884
RNAseq	Whole Blood	Pre-vaccination	gene55784 (MCTP2)	-15.017	-2.25498	0.0342158	0.999902	-2.11752
RNAseq	Whole Blood	Pre-vaccination	gene23034 (SAMD4A)	15.8582	2.24233	0.0345249	0.999902	2.11389
RNAseq	Whole Blood	Pre-vaccination	gene9467 (SH3BP5)	-10.9688	-2.24344	0.0347441	0.999902	-2.11133
RNAseq	Whole Blood	Pre-vaccination	gene84132 (USP42)	11.6297	2.23701	0.0348541	0.999902	2.11005
RNAseq	Whole Blood	Pre-vaccination	gene6548 (SLC9A1)	10.6873	2.22819	0.0356098	0.999902	2.10135
RNAseq	Whole Blood	Pre-vaccination	gene5046 (PCSK6)	12.6895	2.21612	0.0357221	0.999902	2.10008
RNAseq	Whole Blood	Pre-vaccination	gene79144 (PPDPF)	16.607	2.20577	0.0357664	0.999902	2.09957
RNAseq	Whole Blood	Pre-vaccination	gene388753 (COA6)	16.2848	2.21269	0.0359099	0.999902	2.09795
RNAseq	Whole Blood	Pre-vaccination	gene3925 (STMN1)	7.28549	2.21145	0.0361418	0.999902	2.09533
RNAseq	Whole Blood	Pre-vaccination	gene101927221 (UBR5-AS1)	12.1384	2.20879	0.0362649	0.999902	2.09394
RNAseq	Whole Blood	Pre-vaccination	gene1026 (CDKN1A)	14.0934	2.21322	0.0363808	0.999902	2.09265
RNAseq	Whole Blood	Pre-vaccination	gene23112 (TNRC6B)	8.54501	2.22652	0.0364261	0.999902	2.09214
RNAseq	Whole Blood	Pre-vaccination	gene653583 (PHLDB3)	-10.1206	-2.20627	0.0364717	0.999902	-2.09163
RNAseq	Whole Blood	Pre-vaccination	gene285368 (PRRT3)	-9.44201	-2.14366	0.0364972	0.999902	-2.09134
RNAseq	Whole Blood	Pre-vaccination	gene7555 (CNBP)	-12.2106	-2.20942	0.0367339	0.999902	-2.08871
RNAseq	Whole Blood	Pre-vaccination	gene967 (CD63)	-10.3617	-2.20383	0.036763	0.999902	-2.08839
RNAseq	Whole Blood	Pre-vaccination	gene57007 (ACKR3)	12.2762	2.22913	0.0368895	0.999902	2.08699
RNAseq	Whole Blood	Pre-vaccination	gene10385 (BTN2A2)	16.4618	2.21781	0.037553	0.999902	2.0797
RNAseq	Whole Blood	Pre-vaccination	gene54821 (ERCC6L)	7.28174	2.13087	0.0375854	0.999902	2.07935
RNAseq	Whole Blood	Pre-vaccination	gene131890 (GRK7)	-13.15	-2.2178	0.0379295	0.999902	-2.07562
RNAseq	Whole Blood	Pre-vaccination	gene23049 (SMG1)	8.25676	2.1974	0.0381619	0.999902	2.07311
RNAseq	Whole Blood	Pre-vaccination	gene56905 (C15orf39)	8.737	2.20034	0.0385641	0.999902	2.06881
RNAseq	Whole Blood	Pre-vaccination	gene57205 (ATP10D)	9.14731	2.19567	0.0385824	0.999902	2.06861
RNAseq	Whole Blood	Pre-vaccination	gene57096 (RPGRIP1)	14.1911	2.19016	0.0386557	0.999902	2.06783
RNAseq	Whole Blood	Pre-vaccination	gene4814 (NINJ1)	9.42794	2.19126	0.0389324	0.999902	2.0649
RNAseq	Whole Blood	Pre-vaccination	gene4087 (SMAD2)	9.00341	2.19312	0.0390252	0.999902	2.06392
RNAseq	Whole Blood	Pre-vaccination	gene29967 (LRP12)	14.4106	2.1848	0.0390313	0.999902	2.06386
RNAseq	Whole Blood	Pre-vaccination	gene80790 (CMIP)	11.2535	2.19868	0.0390899	0.999902	2.06324
RNAseq	Whole Blood	Pre-vaccination	gene3090 (HIC1)	16.381	2.20902	0.0391266	0.999902	2.06285
RNAseq	Whole Blood	Pre-vaccination	gene800 (CALD1)	12.1391	2.19062	0.0391974	0.999902	2.06211
RNAseq	Whole Blood	Pre-vaccination	gene145567 (TTC7B)	11.7327	2.16991	0.0392344	0.999902	2.06172
RNAseq	Whole Blood	Pre-vaccination	gene22858 (ICK)	8.97824	2.19167	0.0393177	0.999902	2.06085
RNAseq	Whole Blood	Pre-vaccination	gene148479 (PHF13)	-14.8339	-2.20382	0.0393753	0.999902	-2.06024
RNAseq	Whole Blood	Pre-vaccination	gene28630 (TRBJ1-6)	14.4083	2.17254	0.0394617	0.999902	2.05934
RNAseq	Whole Blood	Pre-vaccination	gene239 (ALOX12)	11.1589	2.16881	0.0399168	0.999902	2.05461
RNAseq	Whole Blood	Pre-vaccination	gene101929733 (LINC01954)	-17.1936	-2.16269	0.039972	0.999902	-2.05404
RNAseq	Whole Blood	Pre-vaccination	gene54823 (SWT1)	-10.3027	-2.17152	0.0401283	0.999902	-2.05243
RNAseq	Whole Blood	Pre-vaccination	gene5210 (PFKFB4)	6.08025	2.22046	0.0401877	0.999902	2.05181
RNAseq	Whole Blood	Pre-vaccination	gene28643 (TRAV38-2DV8)	-9.83425	-2.18067	0.0402473	0.999902	-2.0512
RNAseq	Whole Blood	Pre-vaccination	gene11174 (ADAMTS6)	-13.843	-2.16375	0.0406952	0.999902	-2.04662
RNAseq	Whole Blood	Pre-vaccination	gene1777 (DNASE2)	14.698	2.16365	0.0410089	0.999902	2.04344
RNAseq	Whole Blood	Pre-vaccination	gene1950 (EGF)	13.3128	2.14736	0.0413595	0.999902	2.03991
RNAseq	Whole Blood	Pre-vaccination	gene8302 (KLRC4)	-14.2015	-2.1456	0.041468	0.999902	-2.03882
RNAseq	Whole Blood	Pre-vaccination	gene399844 (LINC01002)	-13.9261	-2.14085	0.0416117	0.999902	-2.03738
RNAseq	Whole Blood	Pre-vaccination	gene51142 (CHCHD2)	11.1417	2.15254	0.041626	0.999902	2.03724
RNAseq	Whole Blood	Pre-vaccination	gene760 (CA2)	14.4616	2.13218	0.0417691	0.999902	2.03581
RNAseq	Whole Blood	Pre-vaccination	gene26056 (RAB11FIP5)	-14.0102	-2.1441	0.0418164	0.999902	-2.03534
RNAseq	Whole Blood	Pre-vaccination	gene10478 (SLC25A17)	10.8731	2.16522	0.0418193	0.999902	2.03531
RNAseq	Whole Blood	Pre-vaccination	gene79842 (ZBTB3)	9.3523	2.0836	0.041857	0.999902	2.03494
RNAseq	Whole Blood	Pre-vaccination	gene9552 (SPAG7)	12.7506	2.14049	0.0423417	0.999902	2.03015
RNAseq	Whole Blood	Pre-vaccination	gene84720 (PIGO)	10.3001	2.13807	0.0425319	0.999902	2.02828
RNAseq	Whole Blood	Pre-vaccination	gene51071 (DERA)	11.9432	2.13787	0.0425437	0.999902	2.02816
RNAseq	Whole Blood	Pre-vaccination	gene28461 (IGHV1-69)	-14.6733	-2.1272	0.0426316	0.999902	-2.0273
RNAseq	Whole Blood	Pre-vaccination	gene80114 (BICC1)	13.7931	2.17306	0.042678	0.999902	2.02685
RNAseq	Whole Blood	Pre-vaccination	gene861 (RUNX1)	9.23345	2.14147	0.0427215	0.999902	2.02642
RNAseq	Whole Blood	Pre-vaccination	gene3693 (ITGB5)	10.7587	2.13017	0.0427855	0.999902	2.0258
RNAseq	Whole Blood	Pre-vaccination	gene3198 (HOXA1)	13.5632	2.1399	0.0427888	0.999902	2.02577
RNAseq	Whole Blood	Pre-vaccination	gene116988 (AGAP3)	-14.6896	-2.14249	0.0430438	0.999902	-2.02328
RNAseq	Whole Blood	Pre-vaccination	gene5516 (PPP2CB)	-14.851	-2.13991	0.043154	0.999902	-2.02222
RNAseq	Whole Blood	Pre-vaccination	gene860 (RUNX2)	14.4205	2.12935	0.0432707	0.999902	2.02109
RNAseq	Whole Blood	Pre-vaccination	gene56926 (NCLN)	-13.6129	-2.1387	0.0433535	0.999902	-2.02029
RNAseq	Whole Blood	Pre-vaccination	gene54979 (PLAAT2)	11.9638	2.13061	0.0433818	0.999902	2.02002
RNAseq	Whole Blood	Pre-vaccination	gene57146 (TMEM159)	-12.8863	-2.12758	0.043494	0.999902	-2.01893
RNAseq	Whole Blood	Pre-vaccination	gene9262 (STK17B)	-10.7257	-2.13258	0.0436794	0.999902	-2.01715
RNAseq	Whole Blood	Pre-vaccination	gene23555 (TSPAN15)	16.6005	2.11952	0.043977	0.999902	2.01431
RNAseq	Whole Blood	Pre-vaccination	gene3118 (HLA-DQA2)	-14.9526	-2.10861	0.0440535	0.999902	-2.01358
RNAseq	Whole Blood	Pre-vaccination	gene10158 (PDZK1IP1)	-12.7958	-2.12018	0.0441356	0.999902	-2.0128
RNAseq	Whole Blood	Pre-vaccination	gene692099 (FAM86DP)	15.467	2.11765	0.0443017	0.999902	2.01122
RNAseq	Whole Blood	Pre-vaccination	gene54892 (NCAPG2)	14.4334	2.10684	0.0445502	0.999902	2.00888
RNAseq	Whole Blood	Pre-vaccination	gene80139 (ZNF703)	13.9318	2.12084	0.0445942	0.999902	2.00846
RNAseq	Whole Blood	Pre-vaccination	gene4192 (MDK)	12.3288	2.24056	0.0446436	0.999902	2.008
RNAseq	Whole Blood	Pre-vaccination	gene54552 (GNL3L)	11.8249	2.1505	0.0448324	0.999902	2.00622
RNAseq	Whole Blood	Pre-vaccination	gene57592 (ZNF687)	9.80899	2.13239	0.0449709	0.999902	2.00493
RNAseq	Whole Blood	Pre-vaccination	gene94121 (SYTL4)	14.5762	2.10816	0.045013	0.999902	2.00453
RNAseq	Whole Blood	Pre-vaccination	gene50848 (F11R)	10.2825	2.10438	0.0453245	0.999902	2.00163
RNAseq	Whole Blood	Pre-vaccination	gene22885 (ABLIM3)	9.93979	2.10203	0.0454411	0.999902	2.00055
RNAseq	Whole Blood	Pre-vaccination	gene2900 (GRIK4)	15.8412	2.08368	0.0455691	0.999902	1.99936
RNAseq	Whole Blood	Pre-vaccination	gene3005 (H1-0)	15.5755	2.10262	0.0456111	0.999902	1.99897
RNAseq	Whole Blood	Pre-vaccination	gene10800 (CYSLTR1)	11.0122	2.11051	0.0456732	0.999902	1.9984
RNAseq	Whole Blood	Pre-vaccination	gene171017 (ZNF384)	11.8697	2.11944	0.045714	0.999902	1.99802
RNAseq	Whole Blood	Pre-vaccination	gene149111 (CNIH3)	-11.8329	-2.0985	0.0458363	0.999902	-1.9969
RNAseq	Whole Blood	Pre-vaccination	gene340206 (TREML3P)	14.8302	2.09208	0.0459029	0.999902	1.99629
RNAseq	Whole Blood	Pre-vaccination	gene23387 (SIK3)	11.6815	2.10687	0.045936	0.999902	1.99598
RNAseq	Whole Blood	Pre-vaccination	gene56479 (KCNQ5)	10.5597	2.1087	0.0459611	0.999902	1.99575
RNAseq	Whole Blood	Pre-vaccination	gene151313 (FAHD2B)	-9.98594	-2.13209	0.0459738	0.999902	-1.99563
RNAseq	Whole Blood	Pre-vaccination	gene952 (CD38)	15.078	2.11071	0.0459913	0.999902	1.99547
RNAseq	Whole Blood	Pre-vaccination	gene8444 (DYRK3)	-11.2418	-2.1023	0.0460467	0.999902	-1.99496
RNAseq	Whole Blood	Pre-vaccination	gene2781 (GNAZ)	10.2773	2.09392	0.0463848	0.999902	1.99187
RNAseq	Whole Blood	Pre-vaccination	gene28584 (TRBV10-2)	14.8781	2.11004	0.0464276	0.999902	1.99148
RNAseq	Whole Blood	Pre-vaccination	gene411 (ARSB)	12.8773	2.11163	0.04647	0.999902	1.9911
RNAseq	Whole Blood	Pre-vaccination	gene11329 (STK38)	-11.2816	-2.11035	0.0465337	0.999902	-1.99052
RNAseq	Whole Blood	Pre-vaccination	gene5611 (DNAJC3)	-9.80506	-2.09923	0.0465816	0.999902	-1.99008
RNAseq	Whole Blood	Pre-vaccination	gene55779 (CFAP44)	-6.66188	-2.03564	0.046615	0.999902	-1.98978
RNAseq	Whole Blood	Pre-vaccination	gene84418 (CYSTM1)	-11.6199	-2.09287	0.0467034	0.999902	-1.98898
RNAseq	Whole Blood	Pre-vaccination	gene55014 (STX17)	9.94427	2.09243	0.0467109	0.999902	1.98891
RNAseq	Whole Blood	Pre-vaccination	gene3566 (IL4R)	-16.5424	-2.08335	0.047339	0.999902	-1.98325
RNAseq	Whole Blood	Pre-vaccination	gene2814 (GP5)	14.6131	2.08308	0.0477965	0.999902	1.97917
RNAseq	Whole Blood	Pre-vaccination	gene5366 (PMAIP1)	12.5177	2.09116	0.047889	0.999902	1.97835
RNAseq	Whole Blood	Pre-vaccination	gene8760 (CDS2)	-14.1465	-2.07689	0.0479671	0.999902	-1.97766
RNAseq	Whole Blood	Pre-vaccination	gene25934 (NIPSNAP3A)	11.5714	2.08463	0.0480132	0.999902	1.97725
RNAseq	Whole Blood	Pre-vaccination	gene7403 (KDM6A)	5.30874	2.07408	0.0480336	0.999902	1.97707
RNAseq	Whole Blood	Pre-vaccination	gene7429 (VIL1)	11.9066	2.08533	0.0482912	0.999902	1.9748
RNAseq	Whole Blood	Pre-vaccination	gene3680 (ITGA9)	14.388	2.09439	0.0483314	0.999902	1.97444
RNAseq	Whole Blood	Pre-vaccination	gene51807 (TUBA8)	9.10681	2.0728	0.048537	0.999902	1.97264
RNAseq	Whole Blood	Pre-vaccination	gene57556 (SEMA6A)	15.5976	2.08729	0.0485743	0.999902	1.97231
RNAseq	Whole Blood	Pre-vaccination	gene22828 (SCAF8)	8.9761	2.07315	0.0488293	0.999902	1.97008
RNAseq	Whole Blood	Pre-vaccination	gene91419 (ATP23)	13.1087	2.07273	0.0491223	0.999902	1.96753
RNAseq	Whole Blood	Pre-vaccination	gene5365 (PLXNB3)	12.8769	2.06533	0.0491283	0.999902	1.96748
RNAseq	Whole Blood	Pre-vaccination	gene2859 (GPR35)	16.698	2.07066	0.0491694	0.999902	1.96712
RNAseq	Whole Blood	Pre-vaccination	gene63934 (ZNF667)	-12.6327	-2.06287	0.0493241	0.999902	-1.96578
RNAseq	Whole Blood	Pre-vaccination	gene80018 (NAA25)	7.17489	2.07419	0.0497755	0.999902	1.96189
RNAseq	Whole Blood	Pre-vaccination	gene401541 (CENPP)	14.9511	2.06541	0.0498081	0.999902	1.96161
RNAseq	Whole Blood	Pre-vaccination	gene7127 (TNFAIP2)	9.98416	2.06848	0.0498415	0.999902	1.96132
RNAseq	Whole Blood	Pre-vaccination	gene28938 (IGKV1-16)	14.75	2.06115	0.0500222	0.999902	1.95977
RNAseq	Whole Blood	Pre-vaccination	gene100506311 (HOTAIRM1)	14.2046	2.0483	0.0504416	0.999902	1.9562
RNAseq	Whole Blood	Pre-vaccination	gene10538 (BATF)	-12.9246	-2.05468	0.0504991	0.999902	-1.95571
RNAseq	Whole Blood	Pre-vaccination	gene101927015 (LINC01506)	11.3675	2.0483	0.0506551	0.999902	1.95439
RNAseq	Whole Blood	Pre-vaccination	gene10643 (IGF2BP3)	12.8254	2.04919	0.0507459	0.999902	1.95362
RNAseq	Whole Blood	Pre-vaccination	gene10230 (NBR2)	13.2855	2.05652	0.0508862	0.999902	1.95244
RNAseq	Whole Blood	Pre-vaccination	gene83483 (PLVAP)	-10.1157	-2.06302	0.0509616	0.999902	-1.9518
RNAseq	Whole Blood	Pre-vaccination	gene55647 (RAB20)	15.8418	2.04662	0.0509674	0.999902	1.95175
RNAseq	Whole Blood	Pre-vaccination	gene1397 (CRIP2)	-14.3203	-2.04652	0.0512571	0.999902	-1.94932
RNAseq	Whole Blood	Pre-vaccination	gene54899 (PXK)	-13.118	-2.05717	0.0513481	0.999902	-1.94856
RNAseq	Whole Blood	Pre-vaccination	gene23503 (ZFYVE26)	9.00885	2.05288	0.0513928	0.999902	1.94819
RNAseq	Whole Blood	Pre-vaccination	gene6744 (ITPRID2)	9.17702	2.04584	0.0514137	0.999902	1.94801
RNAseq	Whole Blood	Pre-vaccination	gene785 (CACNB4)	15.3221	2.0486	0.0515311	0.999902	1.94703
RNAseq	Whole Blood	Pre-vaccination	gene64478 (CSMD1)	-15.0647	-2.02575	0.051549	0.999902	-1.94688
RNAseq	Whole Blood	Pre-vaccination	gene54020 (SLC37A1)	13.0373	2.04757	0.05177	0.999902	1.94504
RNAseq	Whole Blood	Pre-vaccination	gene9300 (SNORD28)	-11.7246	-2.04556	0.0520462	0.999902	-1.94275
RNAseq	Whole Blood	Pre-vaccination	gene55504 (TNFRSF19)	12.3285	1.98544	0.0520904	0.999902	1.94239
RNAseq	Whole Blood	Pre-vaccination	gene28960 (DCPS)	11.7777	2.042	0.0523087	0.999902	1.94058
RNAseq	Whole Blood	Pre-vaccination	gene23331 (TTC28)	13.2809	2.04154	0.0525216	0.999902	1.93883
RNAseq	Whole Blood	Pre-vaccination	gene91404 (SESTD1)	11.1913	2.03752	0.0525216	0.999902	1.93883
RNAseq	Whole Blood	Pre-vaccination	gene221830 (TWISTNB)	-9.95105	-2.06194	0.0525822	0.999902	-1.93834
RNAseq	Whole Blood	Pre-vaccination	gene403323 (LERFS)	-16.5131	-2.03227	0.052705	0.999902	-1.93733
RNAseq	Whole Blood	Pre-vaccination	gene6403 (SELP)	11.7305	2.0368	0.0527196	0.999902	1.93721
RNAseq	Whole Blood	Pre-vaccination	gene26012 (NSMF)	-11.2316	-2.03874	0.0527548	0.999902	-1.93692
RNAseq	Whole Blood	Pre-vaccination	gene7402 (UTRN)	10.1238	2.03525	0.0528084	0.999902	1.93648
RNAseq	Whole Blood	Pre-vaccination	gene347746 (PWARSN)	11.18	2.06909	0.0528188	0.999902	1.9364
RNAseq	Whole Blood	Pre-vaccination	gene28815 (IGLV2-14)	12.8414	2.02693	0.0528614	0.999902	1.93605
RNAseq	Whole Blood	Pre-vaccination	gene400720 (ZNF772)	-12.2495	-2.03381	0.0535686	0.999902	-1.93031
RNAseq	Whole Blood	Pre-vaccination	gene255512 (TOLLIP-AS1)	14.7943	2.03285	0.0537613	0.999902	1.92875
RNAseq	Whole Blood	Pre-vaccination	gene80010 (RMI1)	10.7622	2.03052	0.0538395	0.999902	1.92813
RNAseq	Whole Blood	Pre-vaccination	gene3674 (ITGA2B)	9.28472	2.00446	0.0539043	0.999902	1.9276
RNAseq	Whole Blood	Pre-vaccination	gene23064 (SETX)	9.49821	2.01961	0.0543475	0.999902	1.92406
RNAseq	Whole Blood	Pre-vaccination	gene4507 (MTAP)	-8.84624	-2.02721	0.0543557	0.999902	-1.92399
RNAseq	Whole Blood	Pre-vaccination	gene151176 (ERFE)	13.0042	2.02677	0.0546063	0.999902	1.922
RNAseq	Whole Blood	Pre-vaccination	gene729083 (LINC02158)	13.9027	2.02704	0.0546871	0.999902	1.92135
RNAseq	Whole Blood	Pre-vaccination	gene221711 (SYCP2L)	13.6137	2.00708	0.0547493	0.999902	1.92086
RNAseq	Whole Blood	Pre-vaccination	gene9695 (EDEM1)	9.6339	2.01388	0.054763	0.999902	1.92075
RNAseq	Whole Blood	Pre-vaccination	gene7307 (U2AF1)	13.9462	2.03202	0.0547993	0.999902	1.92046
RNAseq	Whole Blood	Pre-vaccination	gene9729 (KIAA0408)	-11.4897	-2.0163	0.0550514	0.999902	-1.91847
RNAseq	Whole Blood	Pre-vaccination	gene64073 (C19orf33)	9.65887	2.03057	0.0551201	0.999902	1.91793
RNAseq	Whole Blood	Pre-vaccination	gene55285 (RBM41)	-9.70238	-2.04604	0.0552682	0.999902	-1.91676
RNAseq	Whole Blood	Pre-vaccination	gene80351 (TNKS2)	6.34193	2.0395	0.0554129	0.999902	1.91562
RNAseq	Whole Blood	Pre-vaccination	gene5695 (PSMB7)	10.4363	2.0265	0.055541	0.999902	1.91462
RNAseq	Whole Blood	Pre-vaccination	gene5962 (RDX)	-10.3874	-2.00549	0.0557128	0.999902	-1.91328
RNAseq	Whole Blood	Pre-vaccination	gene29994 (BAZ2B)	10.704	2.00726	0.0558606	0.999902	1.91212
RNAseq	Whole Blood	Pre-vaccination	gene1294 (COL7A1)	13.0378	2.01859	0.0559247	0.999902	1.91162
RNAseq	Whole Blood	Pre-vaccination	gene11276 (SYNRG)	9.2888	2.00856	0.0559327	0.999902	1.91156
RNAseq	Whole Blood	Pre-vaccination	gene730152 (GSTA7P)	-11.7598	-2.0091	0.0563924	0.999902	-1.90799
RNAseq	Whole Blood	Pre-vaccination	gene249 (ALPL)	-14.4375	-1.99069	0.0566977	0.999902	-1.90563
RNAseq	Whole Blood	Pre-vaccination	gene2275 (FHL3)	15.1931	1.99227	0.0570824	0.999902	1.90268
RNAseq	Whole Blood	Pre-vaccination	gene55170 (PRMT6)	13.4144	1.99315	0.057183	0.999902	1.90191
RNAseq	Whole Blood	Pre-vaccination	gene101928834 (LOC101928834)	13.5531	2.00061	0.0577162	0.999902	1.89785
RNAseq	Whole Blood	Pre-vaccination	gene79672 (FN3KRP)	-12.0071	-2.00066	0.0577334	0.999902	-1.89772
RNAseq	Whole Blood	Pre-vaccination	gene10507 (SEMA4D)	10.3508	2.00071	0.057799	0.999902	1.89722
RNAseq	Whole Blood	Pre-vaccination	gene85439 (STON2)	13.5908	2.00406	0.0578159	0.999902	1.89709
RNAseq	Whole Blood	Pre-vaccination	gene51042 (ZNF593)	15.5196	1.98914	0.0584561	0.999902	1.89226
RNAseq	Whole Blood	Pre-vaccination	gene254778 (VXN)	-13.4274	-1.99281	0.0584745	0.999902	-1.89212
RNAseq	Whole Blood	Pre-vaccination	gene693196 (MIR611)	9.25909	2.02628	0.0585368	0.999902	1.89166
RNAseq	Whole Blood	Pre-vaccination	gene54517 (PUS7)	14.4325	1.97479	0.0588789	0.999902	1.8891
RNAseq	Whole Blood	Pre-vaccination	gene64219 (PJA1)	-6.68027	-1.98053	0.0590394	0.999902	-1.8879
RNAseq	Whole Blood	Pre-vaccination	gene126731 (CCSAP)	9.87213	2.0113	0.0595207	0.999902	1.88433
RNAseq	Whole Blood	Pre-vaccination	gene6732 (SRPK1)	-10.6975	-2.0264	0.0600973	0.999902	-1.88008
RNAseq	Whole Blood	Pre-vaccination	gene89927 (BMERB1)	-9.43948	-1.96122	0.0601574	0.999902	-1.87964
RNAseq	Whole Blood	Pre-vaccination	gene105369205 (NA)	-14.0222	-1.97129	0.0602093	0.999902	-1.87926
RNAseq	Whole Blood	Pre-vaccination	gene4086 (SMAD1)	10.5053	1.96983	0.0602328	0.999902	1.87909
RNAseq	Whole Blood	Pre-vaccination	gene29992 (PILRA)	7.27892	1.96884	0.0602642	0.999902	1.87886
RNAseq	Whole Blood	Pre-vaccination	gene64783 (RBM15)	7.63742	2.00065	0.0604322	0.999902	1.87763
RNAseq	Whole Blood	Pre-vaccination	gene1351 (COX8A)	9.83249	1.96591	0.060554	0.999902	1.87674
RNAseq	Whole Blood	Pre-vaccination	gene53840 (TRIM34)	14.0072	1.97188	0.0606325	0.999902	1.87617
RNAseq	Whole Blood	Pre-vaccination	gene55133 (SRBD1)	13.0063	1.97599	0.0606729	0.999902	1.87587
RNAseq	Whole Blood	Pre-vaccination	gene3720 (JARID2)	12.4508	1.96603	0.0608009	0.999902	1.87494
RNAseq	Whole Blood	Pre-vaccination	gene7378 (UPP1)	-13.8613	-1.97782	0.0608368	0.999902	-1.87468
RNAseq	Whole Blood	Pre-vaccination	gene102465537 (MIR6891)	13.4303	1.94915	0.0611747	0.999902	1.87223
RNAseq	Whole Blood	Pre-vaccination	gene1847 (DUSP5)	13.8787	1.95912	0.0612264	0.999902	1.87186
RNAseq	Whole Blood	Pre-vaccination	gene11116 (FGFR1OP)	12.851	1.96002	0.0612757	0.999902	1.8715
RNAseq	Whole Blood	Pre-vaccination	gene56994 (CHPT1)	-11.5133	-1.96408	0.0618589	0.999902	-1.86731
RNAseq	Whole Blood	Pre-vaccination	gene57178 (ZMIZ1)	12.8435	1.95321	0.0619531	0.999902	1.86663
RNAseq	Whole Blood	Pre-vaccination	gene92979 (MARCHF9)	-9.30638	-1.96579	0.0619885	0.999902	-1.86638
RNAseq	Whole Blood	Pre-vaccination	gene2033 (EP300)	9.07179	1.95991	0.0620427	0.999902	1.86599
RNAseq	Whole Blood	Pre-vaccination	gene10970 (CKAP4)	-12.7399	-1.95769	0.0622429	0.999902	-1.86456
RNAseq	Whole Blood	Pre-vaccination	gene58508 (KMT2C)	9.84618	1.95707	0.0623783	0.999902	1.8636
RNAseq	Whole Blood	Pre-vaccination	gene92154 (MTSS2)	13.6804	1.95554	0.0625063	0.999902	1.86269
RNAseq	Whole Blood	Pre-vaccination	gene102724594 (U2AF1L5)	-13.7418	-1.97219	0.062507	0.999902	-1.86268
RNAseq	Whole Blood	Pre-vaccination	gene83699 (SH3BGRL2)	9.7395	1.94494	0.0625492	0.999902	1.86238
RNAseq	Whole Blood	Pre-vaccination	gene146722 (CD300LF)	13.3135	1.94801	0.0626526	0.999902	1.86165
RNAseq	Whole Blood	Pre-vaccination	gene55505 (NOP10)	-9.72033	-1.94544	0.0627149	0.999902	-1.86121
RNAseq	Whole Blood	Pre-vaccination	gene8736 (MYOM1)	14.9506	1.94995	0.0627224	0.999902	1.86115
RNAseq	Whole Blood	Pre-vaccination	gene10580 (SORBS1)	11.9355	1.96728	0.0628102	0.999902	1.86053
RNAseq	Whole Blood	Pre-vaccination	gene113 (ADCY7)	12.7963	1.94566	0.0628151	0.999902	1.8605
RNAseq	Whole Blood	Pre-vaccination	gene9628 (RGS6)	8.72842	1.95959	0.0628885	0.999902	1.85998
RNAseq	Whole Blood	Pre-vaccination	gene100132406 (NBPF10)	15.2843	1.94638	0.0628953	0.999902	1.85993
RNAseq	Whole Blood	Pre-vaccination	gene221937 (FOXK1)	8.24089	1.94446	0.0630338	0.999902	1.85895
RNAseq	Whole Blood	Pre-vaccination	gene137797 (LYPD2)	14.1791	1.94215	0.0630506	0.999902	1.85883
RNAseq	Whole Blood	Pre-vaccination	gene201477 (DLGAP1-AS3)	13.3101	1.95778	0.0632684	0.999902	1.8573
RNAseq	Whole Blood	Pre-vaccination	gene127829 (ARL8A)	-9.40852	-1.94654	0.0632982	0.999902	-1.85709
RNAseq	Whole Blood	Pre-vaccination	gene4352 (MPL)	14.0431	1.94229	0.0634906	0.999902	1.85574
RNAseq	Whole Blood	Pre-vaccination	gene3206 (HOXA10)	14.492	1.94622	0.0635745	0.999902	1.85515
RNAseq	Whole Blood	Pre-vaccination	gene6249 (CLIP1)	-10.2495	-1.95038	0.0636054	0.999902	-1.85494
RNAseq	Whole Blood	Pre-vaccination	gene53829 (P2RY13)	10.2411	1.94311	0.0636334	0.999902	1.85474
RNAseq	Whole Blood	Pre-vaccination	gene5430 (POLR2A)	11.4798	1.94272	0.0638053	0.999902	1.85354
RNAseq	Whole Blood	Pre-vaccination	gene3554 (IL1R1)	-7.53108	-2.01039	0.0638388	0.999902	-1.8533
RNAseq	Whole Blood	Pre-vaccination	gene9743 (ARHGAP32)	11.6832	1.9376	0.0640766	0.999902	1.85165
RNAseq	Whole Blood	Pre-vaccination	gene2047 (EPHB1)	13.8859	1.93854	0.0642256	0.999902	1.85061
RNAseq	Whole Blood	Pre-vaccination	gene57761 (TRIB3)	12.6102	1.94264	0.0642728	0.999902	1.85028
RNAseq	Whole Blood	Pre-vaccination	gene51100 (SH3GLB1)	-13.1405	-1.93531	0.0642783	0.999902	-1.85024
RNAseq	Whole Blood	Pre-vaccination	gene51061 (TXNDC11)	9.48339	1.93514	0.0643523	0.999902	1.84973
RNAseq	Whole Blood	Pre-vaccination	gene9686 (VGLL4)	8.96143	1.94403	0.0644631	0.999902	1.84896
RNAseq	Whole Blood	Pre-vaccination	gene10392 (NOD1)	10.737	1.93016	0.0650087	0.999902	1.8452
RNAseq	Whole Blood	Pre-vaccination	gene6840 (SVIL)	9.80701	1.93044	0.0650973	0.999902	1.84459
RNAseq	Whole Blood	Pre-vaccination	gene8277 (TKTL1)	16.063	1.94232	0.0654024	0.999902	1.8425
RNAseq	Whole Blood	Pre-vaccination	gene109 (ADCY3)	12.21	1.93116	0.0654621	0.999902	1.84209
RNAseq	Whole Blood	Pre-vaccination	gene84807 (NFKBID)	-10.8106	-1.92807	0.0656133	0.999902	-1.84106
RNAseq	Whole Blood	Pre-vaccination	gene1182 (CLCN3)	6.12562	1.94629	0.0658772	0.999902	1.83926
RNAseq	Whole Blood	Pre-vaccination	gene165631 (PARP15)	-10.1648	-1.92493	0.0660116	0.999902	-1.83835
RNAseq	Whole Blood	Pre-vaccination	gene80774 (LIMD2)	11.8884	1.92139	0.0663183	0.999902	1.83627
RNAseq	Whole Blood	Pre-vaccination	gene404550 (C16orf74)	13.3915	1.91651	0.0663805	0.999902	1.83585
RNAseq	Whole Blood	Pre-vaccination	gene28901 (IGKV1D-16)	12.262	1.92745	0.0663941	0.999902	1.83575
RNAseq	Whole Blood	Pre-vaccination	gene200942 (KLHDC8B)	14.1033	1.91948	0.0665259	0.999902	1.83486
RNAseq	Whole Blood	Pre-vaccination	gene80012 (PHC3)	5.49858	1.93686	0.06664	0.999902	1.83409
RNAseq	Whole Blood	Pre-vaccination	gene8328 (GFI1B)	11.9635	1.91242	0.0666403	0.999902	1.83409
RNAseq	Whole Blood	Pre-vaccination	gene254559 (MIR9-3HG)	11.8845	1.91169	0.0666692	0.999902	1.8339
RNAseq	Whole Blood	Pre-vaccination	gene26240 (FAM50B)	11.0179	1.92672	0.0667636	0.999902	1.83326
RNAseq	Whole Blood	Pre-vaccination	gene4900 (NRGN)	9.20933	1.92343	0.0668073	0.999902	1.83297
RNAseq	Whole Blood	Pre-vaccination	gene26232 (FBXO2)	14.8468	1.91556	0.0668421	0.999902	1.83273
RNAseq	Whole Blood	Pre-vaccination	gene5481 (PPID)	-9.15191	-1.86935	0.0669024	0.999902	-1.83233
RNAseq	Whole Blood	Pre-vaccination	gene6150 (MRPL23)	10.2256	1.91789	0.066914	0.999902	1.83225
RNAseq	Whole Blood	Pre-vaccination	gene3128 (HLA-DRB6)	12.7309	1.91682	0.0670465	0.999902	1.83136
RNAseq	Whole Blood	Pre-vaccination	gene2182 (ACSL4)	-6.42031	-1.91872	0.0670577	0.999902	-1.83129
RNAseq	Whole Blood	Pre-vaccination	gene105371162 (NA)	14.4916	1.93206	0.0673347	0.999902	1.82943
RNAseq	Whole Blood	Pre-vaccination	gene60685 (ZFAND3)	9.26511	1.91796	0.0674984	0.999902	1.82834
RNAseq	Whole Blood	Pre-vaccination	gene389634 (LINC00937)	-12.7003	-1.91226	0.0675453	0.999902	-1.82803
RNAseq	Whole Blood	Pre-vaccination	gene78996 (CYREN)	10.2487	1.9282	0.0677458	0.999902	1.82669
RNAseq	Whole Blood	Pre-vaccination	gene81577 (GFOD2)	-11.3777	-1.9101	0.068203	0.999902	-1.82366
RNAseq	Whole Blood	Pre-vaccination	gene1840 (DTX1)	-11.2161	-1.90182	0.0684413	0.999902	-1.82209
RNAseq	Whole Blood	Pre-vaccination	gene6319 (SCD)	11.1042	1.90857	0.0686357	0.999902	1.82081
RNAseq	Whole Blood	Pre-vaccination	gene285908 (LINC00174)	12.0965	1.90137	0.0686623	0.999902	1.82064
RNAseq	Whole Blood	Pre-vaccination	gene5413 (SEPTIN5)	8.87396	1.90992	0.0687382	0.999902	1.82014
RNAseq	Whole Blood	Pre-vaccination	gene113235 (SLC46A1)	14.3851	1.91851	0.0688204	0.999902	1.8196
RNAseq	Whole Blood	Pre-vaccination	gene85414 (SLC45A3)	12.0344	1.89597	0.0690235	0.999902	1.81827
RNAseq	Whole Blood	Pre-vaccination	gene445372 (TRIM6-TRIM34)	13.3219	1.90428	0.0690976	0.999902	1.81778
RNAseq	Whole Blood	Pre-vaccination	gene79956 (ERMP1)	12.4129	1.90037	0.0696348	0.999902	1.81428
RNAseq	Whole Blood	Pre-vaccination	gene6517 (SLC2A4)	-11.6158	-1.91261	0.069662	0.999902	-1.8141
RNAseq	Whole Blood	Pre-vaccination	gene91584 (PLXNA4)	13.5931	1.89738	0.0696754	0.999902	1.81401
RNAseq	Whole Blood	Pre-vaccination	gene9848 (MFAP3L)	9.91376	1.89512	0.0697226	0.999902	1.81371
RNAseq	Whole Blood	Pre-vaccination	gene55204 (GOLPH3L)	-11.6131	-1.9013	0.0697241	0.999902	-1.8137
RNAseq	Whole Blood	Pre-vaccination	gene29993 (PACSIN1)	12.6898	1.8931	0.0697825	0.999902	1.81332
RNAseq	Whole Blood	Pre-vaccination	gene57732 (ZFYVE28)	-11.1524	-1.89244	0.069846	0.999902	-1.81291
RNAseq	Whole Blood	Pre-vaccination	gene89857 (KLHL6)	9.30197	1.89665	0.0700615	0.999902	1.81151
RNAseq	Whole Blood	Pre-vaccination	gene10288 (LILRB2)	-10.8138	-1.89572	0.0702916	0.999902	-1.81003
RNAseq	Whole Blood	Pre-vaccination	gene7005 (TEAD3)	-12.738	-1.8976	0.0703736	0.999902	-1.8095
RNAseq	Whole Blood	Pre-vaccination	gene100996573 (NA)	11.8919	1.893	0.0705612	0.999902	1.80829
RNAseq	Whole Blood	Pre-vaccination	gene706 (TSPO)	-9.46755	-1.88697	0.0707262	0.999902	-1.80723
RNAseq	Whole Blood	Pre-vaccination	gene5742 (PTGS1)	9.06398	1.88537	0.0707373	0.999902	1.80716
RNAseq	Whole Blood	Pre-vaccination	gene84447 (SYVN1)	-12.4716	-1.89272	0.0708152	0.999902	-1.80666
RNAseq	Whole Blood	Pre-vaccination	gene4360 (MRC1)	-13.9261	-1.88522	0.0709314	0.999902	-1.80592
RNAseq	Whole Blood	Pre-vaccination	gene105373780 (LOC105373780)	10.5988	1.89763	0.070976	0.999902	1.80563
RNAseq	Whole Blood	Pre-vaccination	gene25788 (RAD54B)	13.0766	1.88679	0.071127	0.999902	1.80467
RNAseq	Whole Blood	Pre-vaccination	gene1000 (CDH2)	15.5618	1.88118	0.0711922	0.999902	1.80425
RNAseq	Whole Blood	Pre-vaccination	gene8825 (LIN7A)	9.28432	1.89215	0.0715653	0.999902	1.80187
RNAseq	Whole Blood	Pre-vaccination	gene9095 (TBX19)	-10.929	-1.90291	0.0715662	0.999902	-1.80187
RNAseq	Whole Blood	Pre-vaccination	gene943 (TNFRSF8)	12.4525	1.8905	0.0716455	0.999902	1.80136
RNAseq	Whole Blood	Pre-vaccination	gene57801 (HES4)	15.5048	1.88374	0.0717211	0.999902	1.80088
RNAseq	Whole Blood	Pre-vaccination	gene3501 (IGHG2)	11.3218	1.87412	0.0721933	0.999902	1.7979
RNAseq	Whole Blood	Pre-vaccination	gene284454 (LOC284454)	-12.9732	-1.87249	0.0722049	0.999902	-1.79782
RNAseq	Whole Blood	Pre-vaccination	gene9935 (MAFB)	12.4306	1.87299	0.0724231	0.999902	1.79645
RNAseq	Whole Blood	Pre-vaccination	gene6196 (RPS6KA2)	13.6393	1.87492	0.0724262	0.999902	1.79643
RNAseq	Whole Blood	Pre-vaccination	gene114625 (ERMAP)	-12.0472	-1.87538	0.072449	0.999902	-1.79629
RNAseq	Whole Blood	Pre-vaccination	gene26052 (DNM3)	12.1517	1.88258	0.0724514	0.999902	1.79627
RNAseq	Whole Blood	Pre-vaccination	gene80213 (TM2D3)	-12.4606	-1.88788	0.0726506	0.999902	-1.79502
RNAseq	Whole Blood	Pre-vaccination	gene196968 (DNM1P46)	12.3759	1.8864	0.0726734	0.999902	1.79488
RNAseq	Whole Blood	Pre-vaccination	gene27240 (SIT1)	-8.92736	-1.87897	0.0727844	0.999902	-1.79418
RNAseq	Whole Blood	Pre-vaccination	gene28691 (TRAV2)	10.8503	1.89055	0.0730742	0.999902	1.79237
RNAseq	Whole Blood	Pre-vaccination	gene3382 (ICA1)	11.8655	1.88915	0.0731542	0.999902	1.79187
RNAseq	Whole Blood	Pre-vaccination	gene26268 (FBXO9)	-9.19936	-1.8704	0.0732256	0.999902	-1.79142
RNAseq	Whole Blood	Pre-vaccination	gene6184 (RPN1)	-13.075	-1.86725	0.0734845	0.999902	-1.78981
RNAseq	Whole Blood	Pre-vaccination	gene4810 (NHS)	13.1003	1.86095	0.0736776	0.999902	1.78861
RNAseq	Whole Blood	Pre-vaccination	gene6461 (SHB)	12.0123	1.8897	0.0739845	0.999902	1.78671
RNAseq	Whole Blood	Pre-vaccination	gene64840 (PORCN)	-7.28665	-1.82082	0.0740762	0.999902	-1.78614
RNAseq	Whole Blood	Pre-vaccination	gene101735302 (STAG3L5P)	11.3834	1.86327	0.0742277	0.999902	1.78521
RNAseq	Whole Blood	Pre-vaccination	gene9124 (PDLIM1)	11.6964	1.85736	0.074443	0.999902	1.78388
RNAseq	Whole Blood	Pre-vaccination	gene6051 (RNPEP)	-14.3264	-1.8527	0.0744701	0.999902	-1.78371
RNAseq	Whole Blood	Pre-vaccination	gene3595 (IL12RB2)	15.4524	1.86462	0.0746459	0.999902	1.78263
RNAseq	Whole Blood	Pre-vaccination	gene7222 (TRPC3)	12.9777	1.88008	0.0748698	0.999902	1.78126
RNAseq	Whole Blood	Pre-vaccination	gene5730 (PTGDS)	11.7615	1.84729	0.0749743	0.999902	1.78062
RNAseq	Whole Blood	Pre-vaccination	gene53918 (PELO)	11.8221	1.86706	0.075143	0.999902	1.77959
RNAseq	Whole Blood	Pre-vaccination	gene100529261 (CHURC1-FNTB)	14.7554	1.85677	0.0752395	0.999902	1.779
RNAseq	Whole Blood	Pre-vaccination	gene326624 (RAB37)	10.6928	1.86775	0.0754137	0.999902	1.77794
RNAseq	Whole Blood	Pre-vaccination	gene54545 (MTMR12)	9.25285	1.86139	0.0755758	0.999902	1.77695
RNAseq	Whole Blood	Pre-vaccination	gene101060226 (NBPF19)	-13.9977	-1.84593	0.0762673	0.999902	-1.77277
RNAseq	Whole Blood	Pre-vaccination	gene728411 (GUSBP1)	-9.73051	-1.85713	0.0762681	0.999902	-1.77276
RNAseq	Whole Blood	Pre-vaccination	gene23530 (NNT)	8.57525	1.85795	0.0763278	0.999902	1.7724
RNAseq	Whole Blood	Pre-vaccination	gene6659 (SOX4)	14.7283	1.85898	0.0764066	0.999902	1.77193
RNAseq	Whole Blood	Pre-vaccination	gene9315 (NREP)	14.4121	1.85065	0.0765468	0.999902	1.77108
RNAseq	Whole Blood	Pre-vaccination	gene91748 (ELMSAN1)	10.2375	1.85805	0.0765833	0.999902	1.77086
RNAseq	Whole Blood	Pre-vaccination	gene57584 (ARHGAP21)	10.8269	1.85377	0.076709	0.999902	1.77011
RNAseq	Whole Blood	Pre-vaccination	gene26958 (COPG2)	11.2736	1.84576	0.07686	0.999902	1.7692
RNAseq	Whole Blood	Pre-vaccination	gene261734 (NPHP4)	12.6422	1.84415	0.0768814	0.999902	1.76907
RNAseq	Whole Blood	Pre-vaccination	gene7786 (MAP3K12)	-9.45927	-1.84934	0.0769534	0.999902	-1.76864
RNAseq	Whole Blood	Pre-vaccination	gene5993 (RFX5)	8.07438	1.84725	0.077251	0.999902	1.76686
RNAseq	Whole Blood	Pre-vaccination	gene5091 (PC)	11.1958	1.86847	0.0775238	0.999902	1.76524
RNAseq	Whole Blood	Pre-vaccination	gene80739 (MPIG6B)	9.32599	1.83644	0.0777197	0.999902	1.76407
RNAseq	Whole Blood	Pre-vaccination	gene57683 (ZDBF2)	5.25283	1.79748	0.0777492	0.999902	1.7639
RNAseq	Whole Blood	Pre-vaccination	gene306 (ANXA3)	-14.6432	-1.83532	0.0777906	0.999902	-1.76365
RNAseq	Whole Blood	Pre-vaccination	gene64423 (INF2)	11.3408	1.84864	0.0779954	0.999902	1.76244
RNAseq	Whole Blood	Pre-vaccination	gene6696 (SPP1)	-15.226	-1.8256	0.0780442	0.999902	-1.76215
RNAseq	Whole Blood	Pre-vaccination	gene10250 (SRRM1)	7.88863	1.84092	0.0782085	0.999902	1.76118
RNAseq	Whole Blood	Pre-vaccination	gene56975 (FAM20C)	-13.6516	-1.83872	0.078327	0.999902	-1.76048
RNAseq	Whole Blood	Pre-vaccination	gene64419 (MTMR14)	12.1867	1.84134	0.0786582	0.999902	1.75853
RNAseq	Whole Blood	Pre-vaccination	gene170591 (S100Z)	11.9814	1.83202	0.0787199	0.999902	1.75816
RNAseq	Whole Blood	Pre-vaccination	gene55388 (MCM10)	11.4631	1.84296	0.0787578	0.999902	1.75794
RNAseq	Whole Blood	Pre-vaccination	gene23597 (ACOT9)	13.4192	1.84307	0.078958	0.999902	1.75676
RNAseq	Whole Blood	Pre-vaccination	gene8853 (ASAP2)	11.5067	1.83331	0.0793432	0.999902	1.75451
RNAseq	Whole Blood	Pre-vaccination	gene10912 (GADD45G)	11.8496	1.82743	0.0793991	0.999902	1.75418
RNAseq	Whole Blood	Pre-vaccination	gene57110 (PLAAT1)	11.2006	1.83706	0.0794049	0.999902	1.75415
RNAseq	Whole Blood	Pre-vaccination	gene8563 (THOC5)	9.79889	1.83086	0.0794968	0.999902	1.75361
RNAseq	Whole Blood	Pre-vaccination	gene100130476 (WAKMAR2)	10.0822	1.83613	0.0802014	0.999902	1.74952
RNAseq	Whole Blood	Pre-vaccination	gene284349 (ZNF283)	9.05712	1.82785	0.0803734	0.999902	1.74852
RNAseq	Whole Blood	Pre-vaccination	gene4726 (NDUFS6)	9.45697	1.8329	0.0804376	0.999902	1.74815
RNAseq	Whole Blood	Pre-vaccination	gene1604 (CD55)	-12.7119	-1.82075	0.080505	0.999902	-1.74776
RNAseq	Whole Blood	Pre-vaccination	gene6666 (SOX12)	-7.42595	-1.82571	0.0805945	0.999902	-1.74725
RNAseq	Whole Blood	Pre-vaccination	gene538 (ATP7A)	6.76157	1.82319	0.0809751	0.999902	1.74506
RNAseq	Whole Blood	Pre-vaccination	gene3953 (LEPR)	13.4145	1.82201	0.0809814	0.999902	1.74502
RNAseq	Whole Blood	Pre-vaccination	gene3965 (LGALS9)	13.3104	1.81177	0.0810573	0.999902	1.74458
RNAseq	Whole Blood	Pre-vaccination	gene645 (BLVRB)	-7.49786	-1.8279	0.081195	0.999902	-1.74379
RNAseq	Whole Blood	Pre-vaccination	gene84700 (MYO18B)	14.5442	1.82293	0.08134	0.999902	1.74296
RNAseq	Whole Blood	Pre-vaccination	gene4953 (ODC1)	10.8699	1.83889	0.0814226	0.999902	1.74249
RNAseq	Whole Blood	Pre-vaccination	gene7319 (UBE2A)	-8.70376	-1.82341	0.0816443	0.999902	-1.74122
RNAseq	Whole Blood	Pre-vaccination	gene22900 (CARD8)	-11.2203	-1.82906	0.0816476	0.999902	-1.74121
RNAseq	Whole Blood	Pre-vaccination	gene4579 (TRNY)	16.1083	1.81476	0.0816743	0.999902	1.74105
RNAseq	Whole Blood	Pre-vaccination	gene8453 (CUL2)	4.82792	1.77306	0.0817569	0.999902	1.74058
RNAseq	Whole Blood	Pre-vaccination	gene5326 (PLAGL2)	13.4356	1.81085	0.0818253	0.999902	1.74019
RNAseq	Whole Blood	Pre-vaccination	gene10053 (AP1M2)	13.0395	1.81966	0.0820194	0.999902	1.73909
RNAseq	Whole Blood	Pre-vaccination	gene55723 (ASF1B)	8.33797	1.8084	0.0823484	0.999902	1.73722
RNAseq	Whole Blood	Pre-vaccination	gene3136 (HLA-H)	14.1265	1.79279	0.0826174	0.999902	1.7357
RNAseq	Whole Blood	Pre-vaccination	gene85457 (CIPC)	-13.1736	-1.8207	0.0833072	0.999902	-1.73181
RNAseq	Whole Blood	Pre-vaccination	gene79269 (DCAF10)	-10.7096	-1.82703	0.0833189	0.999902	-1.73175
RNAseq	Whole Blood	Pre-vaccination	gene100533496 (TVP23C-CDRT4)	-8.75677	-1.82858	0.0833424	0.999902	-1.73161
RNAseq	Whole Blood	Pre-vaccination	gene8339 (H2BC8)	13.6903	1.82014	0.0836592	0.999902	1.72984
RNAseq	Whole Blood	Pre-vaccination	gene10922 (FASTK)	-7.44603	-1.8029	0.0837138	0.999902	-1.72953
RNAseq	Whole Blood	Pre-vaccination	gene2017 (CTTN)	9.54277	1.80681	0.0837246	0.999902	1.72947
RNAseq	Whole Blood	Pre-vaccination	gene9274 (BCL7C)	-8.34819	-1.81981	0.0837301	0.999902	-1.72944
RNAseq	Whole Blood	Pre-vaccination	gene285962 (WEE2-AS1)	-10.0658	-1.80705	0.0838297	0.999902	-1.72889
RNAseq	Whole Blood	Pre-vaccination	gene84321 (THOC3)	11.1058	1.79667	0.0839811	0.999902	1.72804
RNAseq	Whole Blood	Pre-vaccination	gene5169 (ENPP3)	11.7905	1.8107	0.0840274	0.999902	1.72778
RNAseq	Whole Blood	Pre-vaccination	gene79652 (TMEM204)	-9.6316	-1.79518	0.0840999	0.999902	-1.72738
RNAseq	Whole Blood	Pre-vaccination	gene193629 (LINC00189)	12.7894	1.79557	0.084379	0.999902	1.72582
RNAseq	Whole Blood	Pre-vaccination	gene7461 (CLIP2)	12.7999	1.82897	0.0844514	0.999902	1.72542
RNAseq	Whole Blood	Pre-vaccination	gene5058 (PAK1)	7.65736	1.79648	0.0846142	0.999902	1.72452
RNAseq	Whole Blood	Pre-vaccination	gene3500 (IGHG1)	11.4698	1.79314	0.0846332	0.999902	1.72441
RNAseq	Whole Blood	Pre-vaccination	gene64864 (RFX7)	7.22202	1.79703	0.0847644	0.999902	1.72369
RNAseq	Whole Blood	Pre-vaccination	gene4502 (MT2A)	13.9307	1.7888	0.0847662	0.999902	1.72368
RNAseq	Whole Blood	Pre-vaccination	gene91662 (NLRP12)	-9.38275	-1.80318	0.0848375	0.999902	-1.72328
RNAseq	Whole Blood	Pre-vaccination	gene10953 (TOMM34)	12.2832	1.79423	0.0848854	0.999902	1.72302
RNAseq	Whole Blood	Pre-vaccination	gene85407 (NKD1)	10.9348	1.79402	0.0848929	0.999902	1.72298
RNAseq	Whole Blood	Pre-vaccination	gene284233 (CYP4F35P)	-8.8473	-1.80375	0.0849455	0.999902	-1.72269
RNAseq	Whole Blood	Pre-vaccination	gene100526836 (BLOC1S5-TXNDC5)	9.78662	1.79286	0.0852241	0.999902	1.72115
RNAseq	Whole Blood	Pre-vaccination	gene29028 (ATAD2)	6.6911	1.82289	0.0853774	0.999902	1.7203
RNAseq	Whole Blood	Pre-vaccination	gene56929 (FEM1C)	-8.82126	-1.79633	0.0854556	0.999902	-1.71987
RNAseq	Whole Blood	Pre-vaccination	gene4299 (AFF1)	8.91861	1.7935	0.0856674	0.999902	1.71871
RNAseq	Whole Blood	Pre-vaccination	gene8714 (ABCC3)	10.5419	1.78538	0.0857599	0.999902	1.7182
RNAseq	Whole Blood	Pre-vaccination	gene136319 (MTPN)	6.05853	1.79118	0.085828	0.999902	1.71783
RNAseq	Whole Blood	Pre-vaccination	gene767558 (LUZP6)	6.05853	1.79118	0.085828	0.999902	1.71783
RNAseq	Whole Blood	Pre-vaccination	gene284013 (VMO1)	12.5867	1.79408	0.0861004	0.999902	1.71634
RNAseq	Whole Blood	Pre-vaccination	gene1829 (DSG2)	12.1552	1.79485	0.0861957	0.999902	1.71582
RNAseq	Whole Blood	Pre-vaccination	gene57544 (TXNDC16)	7.4186	1.79301	0.0862318	0.999902	1.71562
RNAseq	Whole Blood	Pre-vaccination	gene386758 (ZNF582-AS1)	10.5021	1.78696	0.0864525	0.999902	1.71442
RNAseq	Whole Blood	Pre-vaccination	gene2533 (FYB1)	9.30931	1.79203	0.0866782	0.999902	1.71319
RNAseq	Whole Blood	Pre-vaccination	gene3398 (ID2)	9.50573	1.78689	0.0867085	0.999902	1.71302
RNAseq	Whole Blood	Pre-vaccination	gene7272 (TTK)	11.7741	1.78941	0.0868528	0.999902	1.71224
RNAseq	Whole Blood	Pre-vaccination	gene9685 (CLINT1)	7.27818	1.78345	0.0870407	0.999902	1.71122
RNAseq	Whole Blood	Pre-vaccination	gene5028 (P2RY1)	13.6722	1.78682	0.0873222	0.999902	1.7097
RNAseq	Whole Blood	Pre-vaccination	gene6734 (SRPRA)	9.92597	1.78105	0.0873223	0.999902	1.70969
RNAseq	Whole Blood	Pre-vaccination	gene51160 (VPS28)	-9.88403	-1.79168	0.0874916	0.999902	-1.70878
RNAseq	Whole Blood	Pre-vaccination	gene4149 (MAX)	13.6288	1.77667	0.0876284	0.999902	1.70804
RNAseq	Whole Blood	Pre-vaccination	gene3560 (IL2RB)	14.3675	1.78902	0.0876719	0.999902	1.70781
RNAseq	Whole Blood	Pre-vaccination	gene6938 (TCF12)	5.63756	1.78461	0.0877087	0.999902	1.70761
RNAseq	Whole Blood	Pre-vaccination	gene200772 (LOC200772)	12.2328	1.77742	0.0878145	0.999902	1.70704
RNAseq	Whole Blood	Pre-vaccination	gene64375 (IKZF4)	10.9706	1.77908	0.087831	0.999902	1.70695
RNAseq	Whole Blood	Pre-vaccination	gene55294 (FBXW7)	-8.85766	-1.78856	0.0878434	0.999902	-1.70689
RNAseq	Whole Blood	Pre-vaccination	gene2662 (GDF10)	-13.8392	-1.78254	0.0878956	0.999902	-1.7066
RNAseq	Whole Blood	Pre-vaccination	gene51056 (LAP3)	11.8882	1.77606	0.0880329	0.999902	1.70587
RNAseq	Whole Blood	Pre-vaccination	gene6515 (SLC2A3)	-12.9719	-1.77765	0.0880566	0.999902	-1.70574
RNAseq	Whole Blood	Pre-vaccination	gene58504 (ARHGAP22)	-13.3493	-1.77052	0.0880783	0.999902	-1.70562
RNAseq	Whole Blood	Pre-vaccination	gene55591 (VEZT)	7.25493	1.77778	0.0882915	0.999902	1.70448
RNAseq	Whole Blood	Pre-vaccination	gene170960 (ZNF721)	-8.00717	-1.76895	0.0884414	0.999902	-1.70368
RNAseq	Whole Blood	Pre-vaccination	gene59345 (GNB4)	8.83987	1.77433	0.0885146	0.999902	1.70329
RNAseq	Whole Blood	Pre-vaccination	gene9728 (SECISBP2L)	5.70751	1.78528	0.0888254	0.999902	1.70163
RNAseq	Whole Blood	Pre-vaccination	gene114987 (WDR31)	-9.88783	-1.73091	0.089075	0.999902	-1.7003
RNAseq	Whole Blood	Pre-vaccination	gene23567 (ZNF346)	9.67062	1.77681	0.0892764	0.999902	1.69923
RNAseq	Whole Blood	Pre-vaccination	gene121457 (IKBIP)	-10.2082	-1.77026	0.0896199	0.999902	-1.69741
RNAseq	Whole Blood	Pre-vaccination	gene60675 (PROK2)	-10.0815	-1.76754	0.089667	0.999902	-1.69716
RNAseq	Whole Blood	Pre-vaccination	gene101929295 (LOC101929295)	-10.4806	-1.7671	0.0898185	0.999902	-1.69636
RNAseq	Whole Blood	Pre-vaccination	gene9777 (TM9SF4)	11.8419	1.76498	0.0899108	0.999902	1.69587
RNAseq	Whole Blood	Pre-vaccination	gene51207 (DUSP13)	11.8522	1.77881	0.0899708	0.999902	1.69555
RNAseq	Whole Blood	Pre-vaccination	gene2146 (EZH2)	10.241	1.76461	0.0908631	0.999902	1.69086
RNAseq	Whole Blood	Pre-vaccination	gene8935 (SKAP2)	11.4685	1.75002	0.0908772	0.999902	1.69079
RNAseq	Whole Blood	Pre-vaccination	gene440288 (UBL7-AS1)	9.75026	1.77075	0.0909531	0.999902	1.69039
RNAseq	Whole Blood	Pre-vaccination	gene24144 (TFIP11)	-13.8818	-1.75903	0.0910251	0.999902	-1.69001
RNAseq	Whole Blood	Pre-vaccination	gene5888 (RAD51)	11.3324	1.77939	0.091026	0.999902	1.69001
RNAseq	Whole Blood	Pre-vaccination	gene101929128 (LOC101929128)	-11.8903	-1.74818	0.0910468	0.999902	-1.6899
RNAseq	Whole Blood	Pre-vaccination	gene144715 (RAD9B)	11.7355	1.75851	0.091135	0.999902	1.68944
RNAseq	Whole Blood	Pre-vaccination	gene84876 (ORAI1)	-9.43853	-1.75963	0.0911371	0.999902	-1.68943
RNAseq	Whole Blood	Pre-vaccination	gene55100 (WDR70)	8.40353	1.75825	0.0912079	0.999902	1.68906
RNAseq	Whole Blood	Pre-vaccination	gene81567 (TXNDC5)	9.88618	1.75687	0.0913889	0.999902	1.68812
RNAseq	Whole Blood	Pre-vaccination	gene28923 (IGKV2-24)	10.5202	1.7599	0.0917285	0.999902	1.68635
RNAseq	Whole Blood	Pre-vaccination	gene5781 (PTPN11)	5.85419	1.76283	0.0917581	0.999902	1.6862
RNAseq	Whole Blood	Pre-vaccination	gene7841 (MOGS)	-8.47539	-1.76351	0.0917648	0.999902	-1.68616
RNAseq	Whole Blood	Pre-vaccination	gene4650 (MYO9B)	9.46582	1.75928	0.0918606	0.999902	1.68566
RNAseq	Whole Blood	Pre-vaccination	gene90507 (SCRN2)	12.4999	1.7492	0.0919395	0.999902	1.68525
RNAseq	Whole Blood	Pre-vaccination	gene387590 (TPTEP1)	11.0702	1.7494	0.0922094	0.999902	1.68386
RNAseq	Whole Blood	Pre-vaccination	gene90273 (CEACAM21)	10.9307	1.75168	0.0923909	0.999902	1.68292
RNAseq	Whole Blood	Pre-vaccination	gene10663 (CXCR6)	12.2818	1.74002	0.0925306	0.999902	1.6822
RNAseq	Whole Blood	Pre-vaccination	gene100287036 (LOC100287036)	14.4151	1.75171	0.0925318	0.999902	1.68219
RNAseq	Whole Blood	Pre-vaccination	gene11107 (PRDM5)	12.3079	1.78174	0.0927843	0.999902	1.68089
RNAseq	Whole Blood	Pre-vaccination	gene375035 (SFT2D2)	10.0753	1.76442	0.0927843	0.999902	1.68089
RNAseq	Whole Blood	Pre-vaccination	gene9715 (FAM131B)	-14.5288	-1.74579	0.0928345	0.999902	-1.68063
RNAseq	Whole Blood	Pre-vaccination	gene102724023 (GATD3B)	12.0669	1.74712	0.09286	0.999902	1.6805
RNAseq	Whole Blood	Pre-vaccination	gene37 (ACADVL)	-11.2018	-1.75076	0.0928731	0.999902	-1.68043
RNAseq	Whole Blood	Pre-vaccination	gene100506585 (LOC100506585)	12.7058	1.74966	0.0930611	0.999902	1.67947
RNAseq	Whole Blood	Pre-vaccination	gene11004 (KIF2C)	8.96181	1.70886	0.0931152	0.999902	1.67919
RNAseq	Whole Blood	Pre-vaccination	gene3082 (HGF)	9.53494	1.75826	0.0932932	0.999902	1.67828
RNAseq	Whole Blood	Pre-vaccination	gene5142 (PDE4B)	11.6065	1.74656	0.0935409	0.999902	1.67701
RNAseq	Whole Blood	Pre-vaccination	gene2342 (FNTB)	14.2622	1.74775	0.0938319	0.999902	1.67552
RNAseq	Whole Blood	Pre-vaccination	gene57128 (LYRM4)	10.4467	1.74082	0.0938961	0.999902	1.67519
RNAseq	Whole Blood	Pre-vaccination	gene100847070 (MIR5196)	-11.6624	-1.73728	0.0942039	0.999902	-1.67363
RNAseq	Whole Blood	Pre-vaccination	gene3340 (NDST1)	9.29316	1.73856	0.0942416	0.999902	1.67344
RNAseq	Whole Blood	Pre-vaccination	gene54407 (SLC38A2)	-8.7546	-1.75164	0.0943261	0.999902	-1.67301
RNAseq	Whole Blood	Pre-vaccination	gene4792 (NFKBIA)	-12.1725	-1.7388	0.0944104	0.999902	-1.67258
RNAseq	Whole Blood	Pre-vaccination	gene3565 (IL4)	11.8934	1.74928	0.0948313	0.999902	1.67045
RNAseq	Whole Blood	Pre-vaccination	gene54843 (SYTL2)	11.9501	1.73162	0.0948562	0.999902	1.67032
RNAseq	Whole Blood	Pre-vaccination	gene23236 (PLCB1)	11.9487	1.73337	0.0951409	0.999902	1.66888
RNAseq	Whole Blood	Pre-vaccination	gene139105 (BEND2)	10.4746	1.74188	0.0951875	0.999902	1.66865
RNAseq	Whole Blood	Pre-vaccination	gene27141 (CIDEB)	11.1375	1.73523	0.0951884	0.999902	1.66864
RNAseq	Whole Blood	Pre-vaccination	gene116173 (CMTM5)	8.96954	1.73583	0.0952457	0.999902	1.66835
RNAseq	Whole Blood	Pre-vaccination	gene79970 (ZNF767P)	-8.08762	-1.74056	0.0953504	0.999902	-1.66783
RNAseq	Whole Blood	Pre-vaccination	gene2048 (EPHB2)	12.7935	1.72913	0.0953516	0.999902	1.66782
RNAseq	Whole Blood	Pre-vaccination	gene64699 (TMPRSS3)	13.1608	1.73149	0.0953881	0.999902	1.66764
RNAseq	Whole Blood	Pre-vaccination	gene56288 (PARD3)	11.5257	1.73816	0.0957111	0.999902	1.66601
RNAseq	Whole Blood	Pre-vaccination	gene102723927 (LINC01238)	11.9272	1.72597	0.0957948	0.999902	1.66559
RNAseq	Whole Blood	Pre-vaccination	gene55534 (MAML3)	11.5045	1.73412	0.0959602	0.999902	1.66476
RNAseq	Whole Blood	Pre-vaccination	gene116154 (PHACTR3)	11.36	1.72726	0.0961923	0.999902	1.6636
RNAseq	Whole Blood	Pre-vaccination	gene3590 (IL11RA)	-9.7818	-1.73285	0.0962609	0.999902	-1.66326
RNAseq	Whole Blood	Pre-vaccination	gene5937 (RBMS1)	-7.27075	-1.73484	0.0967903	0.999902	-1.66062
RNAseq	Whole Blood	Pre-vaccination	gene913 (CD1E)	11.0856	1.74281	0.096936	0.999902	1.65989
RNAseq	Whole Blood	Pre-vaccination	gene284119 (CAVIN1)	-10.3273	-1.72976	0.0969633	0.999902	-1.65976
RNAseq	Whole Blood	Pre-vaccination	gene10180 (RBM6)	11.0658	1.72748	0.0969698	0.999902	1.65972
RNAseq	Whole Blood	Pre-vaccination	gene7837 (PXDN)	13.2177	1.71503	0.0972684	0.999902	1.65824
RNAseq	Whole Blood	Pre-vaccination	gene166336 (PRICKLE2)	13.1705	1.73593	0.0972944	0.999902	1.65811
RNAseq	Whole Blood	Pre-vaccination	gene440482 (ANKRD20A5P)	-8.60467	-1.73882	0.0973738	0.999902	-1.65772
RNAseq	Whole Blood	Pre-vaccination	gene27153 (ZNF777)	-6.13036	-1.74447	0.0974469	0.999902	-1.65736
RNAseq	Whole Blood	Pre-vaccination	gene28907 (IGKV5-2)	11.6609	1.73284	0.0975999	0.999902	1.6566
RNAseq	Whole Blood	Pre-vaccination	gene1063 (CENPF)	8.88978	1.73008	0.0976671	0.999902	1.65627
RNAseq	Whole Blood	Pre-vaccination	gene25915 (NDUFAF3)	11.0709	1.73119	0.0977288	0.999902	1.65597
RNAseq	Whole Blood	Pre-vaccination	gene57501 (KIAA1257)	-7.63185	-1.74653	0.0978998	0.999902	-1.65512
RNAseq	Whole Blood	Pre-vaccination	gene5029 (P2RY2)	12.9982	1.7163	0.0979519	0.999902	1.65486
RNAseq	Whole Blood	Pre-vaccination	gene9768 (PCLAF)	10.0508	1.77317	0.0981943	0.999902	1.65367
RNAseq	Whole Blood	Pre-vaccination	gene150468 (CKAP2L)	10.1149	1.72113	0.0982377	0.999902	1.65346
RNAseq	Whole Blood	Pre-vaccination	gene26548 (ITGB1BP2)	10.3045	1.71393	0.0984878	0.999902	1.65223
RNAseq	Whole Blood	Pre-vaccination	gene64422 (ATG3)	9.40405	1.72348	0.098672	0.999902	1.65133
RNAseq	Whole Blood	Pre-vaccination	gene6868 (ADAM17)	-9.12905	-1.72295	0.0988303	0.999902	-1.65055
RNAseq	Whole Blood	Pre-vaccination	gene340146 (SLC35D3)	11.3547	1.7122	0.0988949	0.999902	1.65024
RNAseq	Whole Blood	Pre-vaccination	gene8711 (TNK1)	-8.07892	-1.71593	0.098946	0.999902	-1.64998
RNAseq	Whole Blood	Pre-vaccination	gene100131801 (PET100)	9.28823	1.71831	0.0990134	0.999902	1.64966
RNAseq	Whole Blood	Pre-vaccination	gene10221 (TRIB1)	8.04679	1.71223	0.099191	0.999902	1.64879
RNAseq	Whole Blood	Pre-vaccination	gene2815 (GP9)	9.23175	1.71	0.0993586	0.999902	1.64797
RNAseq	Whole Blood	Pre-vaccination	gene28781 (IGLV5-45)	12.265	1.71087	0.0995006	0.999902	1.64728
RNAseq	Whole Blood	Pre-vaccination	gene57184 (FAM219B)	-7.70492	-1.70827	0.0995074	0.999902	-1.64725
RNAseq	Whole Blood	Pre-vaccination	gene4012 (LNPEP)	7.96377	1.71283	0.0995756	0.999902	1.64691
RNAseq	Whole Blood	Pre-vaccination	gene85456 (TNKS1BP1)	-7.44463	-1.7134	0.0995846	0.999902	-1.64687
RNAseq	Whole Blood	Pre-vaccination	gene6223 (RPS19)	-5.39767	-1.70875	0.0998024	0.999902	-1.64581
RNAseq	Whole Blood	Pre-vaccination	gene283481 (FGF14-AS2)	8.73439	1.67371	0.099867	0.999902	1.6455
RNAseq	Whole Blood	Pre-vaccination	gene57415 (C3orf14)	9.97089	1.71254	0.100004	0.999902	1.64484
RNAseq	Whole Blood	Pre-vaccination	gene647135 (SRGAP2B)	11.3673	1.7077	0.100322	0.999902	1.64329
RNAseq	Whole Blood	Pre-vaccination	gene23248 (RPRD2)	6.96745	1.70751	0.100583	0.999902	1.64203
RNAseq	Whole Blood	Pre-vaccination	gene28624 (TRBJ2-5)	-7.80232	-1.67002	0.100597	0.999902	-1.64197
RNAseq	Whole Blood	Pre-vaccination	gene10930 (APOBEC2)	-9.86239	-1.71302	0.100754	0.999902	-1.64121
RNAseq	Whole Blood	Pre-vaccination	gene339263 (LINC02693)	12.1305	1.69915	0.100754	0.999902	1.64121
RNAseq	Whole Blood	Pre-vaccination	gene284759 (SIRPB2)	11.2061	1.69241	0.100934	0.999902	1.64034
RNAseq	Whole Blood	Pre-vaccination	gene89866 (SEC16B)	10.1259	1.66822	0.100956	0.999902	1.64023
RNAseq	Whole Blood	Pre-vaccination	gene8209 (GATD3A)	-12.845	-1.69671	0.101011	0.999902	-1.63997
RNAseq	Whole Blood	Pre-vaccination	gene83696 (TRAPPC9)	10.4888	1.72208	0.101192	0.999902	1.6391
RNAseq	Whole Blood	Pre-vaccination	gene28680 (TRAV8-6)	9.46068	1.70156	0.101207	0.999902	1.63903
RNAseq	Whole Blood	Pre-vaccination	gene7321 (UBE2D1)	11.0312	1.70098	0.101213	0.999902	1.639
RNAseq	Whole Blood	Pre-vaccination	gene84957 (RELT)	9.39535	1.70198	0.101261	0.999902	1.63877
RNAseq	Whole Blood	Pre-vaccination	gene27123 (DKK2)	-10.0147	-1.7075	0.101502	0.999902	-1.63762
RNAseq	Whole Blood	Pre-vaccination	gene1384 (CRAT)	9.91723	1.69681	0.101527	0.999902	1.6375
RNAseq	Whole Blood	Pre-vaccination	gene10845 (CLPX)	11.1912	1.70077	0.101655	0.999902	1.63688
RNAseq	Whole Blood	Pre-vaccination	gene10677 (AVIL)	-10.95	-1.69728	0.101686	0.999902	-1.63673
RNAseq	Whole Blood	Pre-vaccination	gene1601 (DAB2)	11.9338	1.70268	0.101786	0.999902	1.63625
RNAseq	Whole Blood	Pre-vaccination	gene3931 (LCAT)	-11.9988	-1.70461	0.101877	0.999902	-1.63582
RNAseq	Whole Blood	Pre-vaccination	gene51199 (NIN)	6.85965	1.69853	0.101978	0.999902	1.63534
RNAseq	Whole Blood	Pre-vaccination	gene10634 (GAS2L1)	8.27688	1.69543	0.102141	0.999902	1.63456
RNAseq	Whole Blood	Pre-vaccination	gene3107 (HLA-C)	12.7412	1.67136	0.102242	0.999902	1.63408
RNAseq	Whole Blood	Pre-vaccination	gene91526 (ANKRD44)	7.37273	1.70096	0.102288	0.999902	1.63386
RNAseq	Whole Blood	Pre-vaccination	gene6016 (RIT1)	5.93603	1.70738	0.102351	0.999902	1.63356
RNAseq	Whole Blood	Pre-vaccination	gene653677 (SEC1P)	13.1839	1.69533	0.102374	0.999902	1.63345
RNAseq	Whole Blood	Pre-vaccination	gene79188 (TMEM43)	-10.0455	-1.69997	0.102505	0.999902	-1.63283
RNAseq	Whole Blood	Pre-vaccination	gene10267 (RAMP1)	12.2277	1.69605	0.102857	0.999902	1.63116
RNAseq	Whole Blood	Pre-vaccination	gene6314 (ATXN7)	7.99405	1.69872	0.102921	0.999902	1.63085
RNAseq	Whole Blood	Pre-vaccination	gene23210 (JMJD6)	-12.7379	-1.69724	0.103068	0.999902	-1.63016
RNAseq	Whole Blood	Pre-vaccination	gene57085 (AGTRAP)	-8.06769	-1.69563	0.103241	0.999902	-1.62934
RNAseq	Whole Blood	Pre-vaccination	gene57685 (CACHD1)	8.45936	1.69752	0.103259	0.999902	1.62926
RNAseq	Whole Blood	Pre-vaccination	gene253714 (MMS22L)	6.17735	1.65595	0.103428	0.999902	1.62846
RNAseq	Whole Blood	Pre-vaccination	gene117289 (TAGAP)	-11.3516	-1.69887	0.103441	0.999902	-1.6284
RNAseq	Whole Blood	Pre-vaccination	gene205717 (USF3)	7.36975	1.69775	0.103737	0.999902	1.627
RNAseq	Whole Blood	Pre-vaccination	gene11232 (POLG2)	6.46945	1.65404	0.103816	0.999902	1.62663
RNAseq	Whole Blood	Pre-vaccination	gene22834 (ZNF652)	9.91472	1.69239	0.103829	0.999902	1.62657
RNAseq	Whole Blood	Pre-vaccination	gene401494 (HACD4)	10.9008	1.68449	0.103897	0.999902	1.62625
RNAseq	Whole Blood	Pre-vaccination	gene3337 (DNAJB1)	-8.07895	-1.69777	0.103999	0.999902	-1.62577
RNAseq	Whole Blood	Pre-vaccination	gene222223 (KIAA1324L)	-10.9328	-1.69516	0.104108	0.999902	-1.62526
RNAseq	Whole Blood	Pre-vaccination	gene3660 (IRF2)	10.3124	1.70295	0.104407	0.999902	1.62386
RNAseq	Whole Blood	Pre-vaccination	gene8321 (FZD1)	8.35511	1.68175	0.104447	0.999902	1.62366
RNAseq	Whole Blood	Pre-vaccination	gene100507321 (ERVK13-1)	7.30129	1.68761	0.104505	0.999902	1.6234
RNAseq	Whole Blood	Pre-vaccination	gene80853 (KDM7A)	5.92917	1.68595	0.104847	0.999902	1.62179
RNAseq	Whole Blood	Pre-vaccination	gene196527 (ANO6)	8.59238	1.68455	0.104882	0.999902	1.62163
RNAseq	Whole Blood	Pre-vaccination	gene387882 (C12orf75)	10.4352	1.68089	0.104903	0.999902	1.62153
RNAseq	Whole Blood	Pre-vaccination	gene84858 (ZNF503)	13.5024	1.69072	0.105048	0.999902	1.62086
RNAseq	Whole Blood	Pre-vaccination	gene283663 (LINC00926)	-11.5816	-1.68266	0.105077	0.999902	-1.62072
RNAseq	Whole Blood	Pre-vaccination	gene8703 (B4GALT3)	-8.81269	-1.68155	0.105173	0.999902	-1.62028
RNAseq	Whole Blood	Pre-vaccination	gene10253 (SPRY2)	11.5209	1.68455	0.105181	0.999902	1.62024
RNAseq	Whole Blood	Pre-vaccination	gene22859 (ADGRL1)	6.7201	1.68348	0.105235	0.999902	1.61999
RNAseq	Whole Blood	Pre-vaccination	gene128077 (LIX1L)	-5.15689	-1.69144	0.10547	0.999902	-1.61889
RNAseq	Whole Blood	Pre-vaccination	gene100131755 (ARMCX4)	7.56578	1.68125	0.105474	0.999902	1.61887
RNAseq	Whole Blood	Pre-vaccination	gene3561 (IL2RG)	-10.861	-1.68291	0.105519	0.999902	-1.61867
RNAseq	Whole Blood	Pre-vaccination	gene138255 (C9orf135)	-13.202	-1.67911	0.105558	0.999902	-1.61848
RNAseq	Whole Blood	Pre-vaccination	gene7138 (TNNT1)	12.7336	1.67667	0.105562	0.999902	1.61847
RNAseq	Whole Blood	Pre-vaccination	gene90416 (CCDC32)	9.02061	1.69372	0.105571	0.999902	1.61842
RNAseq	Whole Blood	Pre-vaccination	gene151516 (ASPRV1)	8.43814	1.68134	0.105644	0.999902	1.61809
RNAseq	Whole Blood	Pre-vaccination	gene5036 (PA2G4)	-6.18164	-1.69015	0.105717	0.999902	-1.61775
RNAseq	Whole Blood	Pre-vaccination	gene728658 (RPL13AP5)	-8.65557	-1.68931	0.105789	0.999902	-1.61741
RNAseq	Whole Blood	Pre-vaccination	gene133522 (PPARGC1B)	12.578	1.67895	0.105945	0.999902	1.61669
RNAseq	Whole Blood	Pre-vaccination	gene10098 (TSPAN5)	-9.55604	-1.68107	0.106014	0.999902	-1.61637
RNAseq	Whole Blood	Pre-vaccination	gene10867 (TSPAN9)	8.62032	1.67553	0.106179	0.999902	1.61561
RNAseq	Whole Blood	Pre-vaccination	gene84766 (CRACR2A)	9.38723	1.68363	0.106193	0.999902	1.61554
RNAseq	Whole Blood	Pre-vaccination	gene5754 (PTK7)	10.8455	1.6763	0.106208	0.999902	1.61548
RNAseq	Whole Blood	Pre-vaccination	gene55287 (TMEM40)	9.95396	1.67133	0.106335	0.999902	1.61489
RNAseq	Whole Blood	Pre-vaccination	gene121551 (BTBD11)	12.4575	1.67315	0.106364	0.999902	1.61476
RNAseq	Whole Blood	Pre-vaccination	gene11079 (RER1)	-10.6614	-1.68937	0.10667	0.999902	-1.61334
RNAseq	Whole Blood	Pre-vaccination	gene55667 (DENND4C)	5.73904	1.67362	0.106738	0.999902	1.61303
RNAseq	Whole Blood	Pre-vaccination	gene6670 (SP3)	4.50744	1.6851	0.106887	0.999902	1.61234
RNAseq	Whole Blood	Pre-vaccination	gene30845 (EHD3)	10.2882	1.6714	0.106901	0.999902	1.61228
RNAseq	Whole Blood	Pre-vaccination	gene1960 (EGR3)	10.3681	1.67153	0.106907	0.999902	1.61225
RNAseq	Whole Blood	Pre-vaccination	gene64926 (RASAL3)	-8.39925	-1.67826	0.107149	0.999902	-1.61114
RNAseq	Whole Blood	Pre-vaccination	gene100506658 (OCLN)	-12.0326	-1.67774	0.107267	0.999902	-1.6106
RNAseq	Whole Blood	Pre-vaccination	gene9827 (RGP1)	8.41301	1.63658	0.107429	0.999902	1.60986
RNAseq	Whole Blood	Pre-vaccination	gene2982 (GUCY1A1)	10.4921	1.67094	0.10755	0.999902	1.6093
RNAseq	Whole Blood	Pre-vaccination	gene28875 (IGKV3D-15)	11.0256	1.67146	0.107583	0.999902	1.60915
RNAseq	Whole Blood	Pre-vaccination	gene734 (OSGIN2)	-9.00985	-1.66886	0.107645	0.999902	-1.60887
RNAseq	Whole Blood	Pre-vaccination	gene55140 (ELP3)	-5.83023	-1.6711	0.107672	0.999902	-1.60874
RNAseq	Whole Blood	Pre-vaccination	gene25797 (QPCT)	-8.87496	-1.6689	0.107837	0.999902	-1.60799
RNAseq	Whole Blood	Pre-vaccination	gene10451 (VAV3)	-8.27613	-1.66138	0.108411	0.999902	-1.60538
RNAseq	Whole Blood	Pre-vaccination	gene100506443 (ITPKB-IT1)	11.9066	1.66429	0.108427	0.999902	1.6053
RNAseq	Whole Blood	Pre-vaccination	gene114803 (MYSM1)	7.00495	1.67229	0.108596	0.999902	1.60454
RNAseq	Whole Blood	Pre-vaccination	gene10468 (FST)	14.2022	1.6515	0.108679	0.999902	1.60416
RNAseq	Whole Blood	Pre-vaccination	gene27349 (MCAT)	-9.1273	-1.62921	0.108983	0.999902	-1.60278
RNAseq	Whole Blood	Pre-vaccination	gene10106 (CTDSP2)	-12.5622	-1.66001	0.109073	0.999902	-1.60237
RNAseq	Whole Blood	Pre-vaccination	gene9841 (ZBTB24)	5.44901	1.6654	0.109521	0.999902	1.60035
RNAseq	Whole Blood	Pre-vaccination	gene653268 (AGAP7P)	10.3367	1.67095	0.10961	0.999902	1.59995
RNAseq	Whole Blood	Pre-vaccination	gene29767 (TMOD2)	10.3278	1.65585	0.109653	0.999902	1.59976
RNAseq	Whole Blood	Pre-vaccination	gene3537 (IGLC1)	10.7375	1.65469	0.109693	0.999902	1.59958
RNAseq	Whole Blood	Pre-vaccination	gene1791 (DNTT)	-10.2413	-1.66529	0.109739	0.999902	-1.59937
RNAseq	Whole Blood	Pre-vaccination	gene5627 (PROS1)	9.11588	1.65244	0.109866	0.999902	1.5988
RNAseq	Whole Blood	Pre-vaccination	gene51143 (DYNC1LI1)	11.9715	1.65811	0.109913	0.999902	1.59858
RNAseq	Whole Blood	Pre-vaccination	gene57684 (ZBTB26)	8.64649	1.66388	0.109936	0.999902	1.59848
RNAseq	Whole Blood	Pre-vaccination	gene4211 (MEIS1)	14.1795	1.65297	0.109961	0.999902	1.59837
RNAseq	Whole Blood	Pre-vaccination	gene9143 (SYNGR3)	-11.613	-1.66548	0.109985	0.999902	-1.59826
RNAseq	Whole Blood	Pre-vaccination	gene23200 (ATP11B)	-7.54424	-1.66023	0.11001	0.999902	-1.59815
RNAseq	Whole Blood	Pre-vaccination	gene23092 (ARHGAP26)	8.34145	1.6606	0.110012	0.999902	1.59814
RNAseq	Whole Blood	Pre-vaccination	gene91937 (TIMD4)	9.26602	1.67534	0.110025	0.999902	1.59808
RNAseq	Whole Blood	Pre-vaccination	gene101928932 (LOC101928932)	11.6355	1.6604	0.110101	0.999902	1.59774
RNAseq	Whole Blood	Pre-vaccination	gene634 (CEACAM1)	11.4168	1.65721	0.110278	0.999902	1.59695
RNAseq	Whole Blood	Pre-vaccination	gene3431 (SP110)	10.6189	1.66365	0.110298	0.999902	1.59686
RNAseq	Whole Blood	Pre-vaccination	gene84818 (IL17RC)	-11.417	-1.64982	0.11055	0.999902	-1.59572
RNAseq	Whole Blood	Pre-vaccination	gene9159 (PCSK7)	-6.32243	-1.65952	0.110655	0.999902	-1.59526
RNAseq	Whole Blood	Pre-vaccination	gene26517 (TIMM13)	10.5664	1.65552	0.110673	0.999902	1.59518
RNAseq	Whole Blood	Pre-vaccination	gene146712 (B3GNTL1)	-10.4797	-1.6559	0.110685	0.999902	-1.59512
RNAseq	Whole Blood	Pre-vaccination	gene400793 (C1orf226)	-13.1888	-1.65535	0.110748	0.999902	-1.59484
RNAseq	Whole Blood	Pre-vaccination	gene28817 (IGLV2-8)	10.2761	1.65165	0.11076	0.999902	1.59479
RNAseq	Whole Blood	Pre-vaccination	gene28582 (TRBV11-1)	-13.3639	-1.65714	0.110774	0.999902	-1.59472
RNAseq	Whole Blood	Pre-vaccination	gene91012 (CERS5)	-11.7702	-1.65974	0.111318	0.999902	-1.5923
RNAseq	Whole Blood	Pre-vaccination	gene6655 (SOS2)	-6.19565	-1.6547	0.11134	0.999902	-1.5922
RNAseq	Whole Blood	Pre-vaccination	gene2239 (GPC4)	-11.6965	-1.64625	0.111384	0.999902	-1.592
RNAseq	Whole Blood	Pre-vaccination	gene483 (ATP1B3)	-7.93085	-1.6484	0.111468	0.999902	-1.59163
RNAseq	Whole Blood	Pre-vaccination	gene84062 (DTNBP1)	-9.20703	-1.64496	0.111486	0.999902	-1.59155
RNAseq	Whole Blood	Pre-vaccination	gene57464 (STRIP2)	10.3494	1.65933	0.111497	0.999902	1.5915
RNAseq	Whole Blood	Pre-vaccination	gene254050 (LRRC43)	15.1209	1.68337	0.111696	0.999902	1.59062
RNAseq	Whole Blood	Pre-vaccination	gene55001 (TTC22)	-10.4692	-1.65042	0.112021	0.999902	-1.58917
RNAseq	Whole Blood	Pre-vaccination	gene219670 (ENKUR)	11.2233	1.64501	0.112192	0.999902	1.58842
RNAseq	Whole Blood	Pre-vaccination	gene55715 (DOK4)	-12.2431	-1.64732	0.112244	0.999902	-1.58819
RNAseq	Whole Blood	Pre-vaccination	gene26057 (ANKRD17)	6.83718	1.65249	0.112289	0.999902	1.58799
RNAseq	Whole Blood	Pre-vaccination	gene10314 (LANCL1)	-5.06118	-1.61296	0.112477	0.999902	-1.58716
RNAseq	Whole Blood	Pre-vaccination	gene831 (CAST)	-8.85694	-1.64151	0.112689	0.999902	-1.58622
RNAseq	Whole Blood	Pre-vaccination	gene7122 (CLDN5)	9.5189	1.64864	0.112944	0.999902	1.5851
RNAseq	Whole Blood	Pre-vaccination	gene9698 (PUM1)	6.69479	1.64774	0.11342	0.999902	1.58301
RNAseq	Whole Blood	Pre-vaccination	gene29929 (ALG6)	-9.38286	-1.65275	0.1135	0.999902	-1.58266
RNAseq	Whole Blood	Pre-vaccination	gene3151 (HMGN2)	10.8378	1.64305	0.113991	0.999902	1.5805
RNAseq	Whole Blood	Pre-vaccination	gene340348 (TSPAN33)	11.1169	1.63637	0.11407	0.999902	1.58016
RNAseq	Whole Blood	Pre-vaccination	gene2122 (MECOM)	10.9745	1.64149	0.114158	0.999902	1.57978
RNAseq	Whole Blood	Pre-vaccination	gene3795 (KHK)	-9.45264	-1.64546	0.114162	0.999902	-1.57976
RNAseq	Whole Blood	Pre-vaccination	gene85455 (DISP2)	13.1662	1.65635	0.114426	0.999902	1.57861
RNAseq	Whole Blood	Pre-vaccination	gene100861541 (DOCK9-DT)	-10.2817	-1.63249	0.114934	0.999902	-1.5764
RNAseq	Whole Blood	Pre-vaccination	gene976 (ADGRE5)	-8.37442	-1.63348	0.11497	0.999902	-1.57624
RNAseq	Whole Blood	Pre-vaccination	gene1282 (COL4A1)	13.2716	1.63717	0.115042	0.999902	1.57593
RNAseq	Whole Blood	Pre-vaccination	gene10174 (SORBS3)	7.53583	1.63611	0.115138	0.999902	1.57551
RNAseq	Whole Blood	Pre-vaccination	gene2976 (GTF3C2)	7.78827	1.63819	0.115344	0.999902	1.57462
RNAseq	Whole Blood	Pre-vaccination	gene9844 (ELMO1)	11.7348	1.63322	0.115528	0.999902	1.57382
RNAseq	Whole Blood	Pre-vaccination	gene100861412 (FSBP)	11.4552	1.63254	0.115544	0.999902	1.57376
RNAseq	Whole Blood	Pre-vaccination	gene746 (TMEM258)	7.531	1.64341	0.115741	0.999902	1.5729
RNAseq	Whole Blood	Pre-vaccination	gene129080 (EMID1)	-10.8564	-1.62615	0.115775	0.999902	-1.57276
RNAseq	Whole Blood	Pre-vaccination	gene116028 (RMI2)	11.6925	1.6321	0.115838	0.999902	1.57249
RNAseq	Whole Blood	Pre-vaccination	gene80775 (TMEM177)	7.53528	1.64181	0.116125	0.999902	1.57125
RNAseq	Whole Blood	Pre-vaccination	gene124446 (TMEM219)	9.32626	1.6303	0.116313	0.999902	1.57044
RNAseq	Whole Blood	Pre-vaccination	gene347918 (EP400P1)	-8.69068	-1.63649	0.116318	0.999902	-1.57042
RNAseq	Whole Blood	Pre-vaccination	gene2274 (FHL2)	11.6578	1.6416	0.116341	0.999902	1.57032
RNAseq	Whole Blood	Pre-vaccination	gene100506115 (SMIM25)	9.31529	1.62098	0.116438	0.999902	1.5699
RNAseq	Whole Blood	Pre-vaccination	gene100861548 (PINK1-AS)	-9.04655	-1.62533	0.116614	0.999902	-1.56915
RNAseq	Whole Blood	Pre-vaccination	gene64446 (DNAI2)	-10.9974	-1.63388	0.11663	0.999902	-1.56908
RNAseq	Whole Blood	Pre-vaccination	gene101927157 (LOC101927157)	13.9499	1.62958	0.116698	0.999902	1.56878
RNAseq	Whole Blood	Pre-vaccination	gene3163 (HMOX2)	-8.27561	-1.6363	0.116761	0.999902	-1.56852
RNAseq	Whole Blood	Pre-vaccination	gene100302143 (MIR1248)	-10.0322	-1.6327	0.117022	0.999902	-1.5674
RNAseq	Whole Blood	Pre-vaccination	gene84455 (EFCAB7)	6.59155	1.59151	0.117228	0.999902	1.56652
RNAseq	Whole Blood	Pre-vaccination	gene10553 (HTATIP2)	8.95254	1.61895	0.117615	0.999902	1.56486
RNAseq	Whole Blood	Pre-vaccination	gene1723 (DHODH)	9.16308	1.61932	0.117735	0.999902	1.56435
RNAseq	Whole Blood	Pre-vaccination	gene3326 (HSP90AB1)	-5.76853	-1.62839	0.117785	0.999902	-1.56414
RNAseq	Whole Blood	Pre-vaccination	gene342618 (SLFN14)	9.66942	1.62104	0.118158	0.999902	1.56255
RNAseq	Whole Blood	Pre-vaccination	gene79602 (ADIPOR2)	8.46466	1.62103	0.118267	0.999902	1.56209
RNAseq	Whole Blood	Pre-vaccination	gene57482 (CRACD)	11.6716	1.62305	0.118531	0.999902	1.56097
RNAseq	Whole Blood	Pre-vaccination	gene51684 (SUFU)	10.6582	1.62026	0.118622	0.999902	1.56058
RNAseq	Whole Blood	Pre-vaccination	gene100507577 (NA)	-11.352	-1.61108	0.118678	0.999902	-1.56035
RNAseq	Whole Blood	Pre-vaccination	gene11213 (IRAK3)	-9.47152	-1.61823	0.118703	0.999902	-1.56024
RNAseq	Whole Blood	Pre-vaccination	gene23361 (ZNF629)	10.7805	1.61617	0.118791	0.999902	1.55987
RNAseq	Whole Blood	Pre-vaccination	gene10535 (RNASEH2A)	9.51021	1.61542	0.118925	0.999902	1.5593
RNAseq	Whole Blood	Pre-vaccination	gene134218 (DNAJC21)	5.69883	1.61963	0.118932	0.999902	1.55927
RNAseq	Whole Blood	Pre-vaccination	gene10019 (SH2B3)	9.91997	1.62024	0.119045	0.999902	1.55879
RNAseq	Whole Blood	Pre-vaccination	gene6390 (SDHB)	7.51529	1.62664	0.11906	0.999902	1.55873
RNAseq	Whole Blood	Pre-vaccination	gene9654 (TTLL4)	11.9525	1.61985	0.119174	0.999902	1.55825
RNAseq	Whole Blood	Pre-vaccination	gene7314 (UBB)	-9.60538	-1.62314	0.119313	0.999902	-1.55766
RNAseq	Whole Blood	Pre-vaccination	gene26000 (TBC1D10B)	-9.92339	-1.62585	0.119361	0.999902	-1.55746
RNAseq	Whole Blood	Pre-vaccination	gene84932 (RAB2B)	-9.17529	-1.63745	0.119391	0.999902	-1.55733
RNAseq	Whole Blood	Pre-vaccination	gene29948 (OSGIN1)	-12.6373	-1.61387	0.119568	0.999902	-1.55659
RNAseq	Whole Blood	Pre-vaccination	gene9479 (MAPK8IP1)	10.8376	1.60912	0.119583	0.999902	1.55652
RNAseq	Whole Blood	Pre-vaccination	gene54856 (GON4L)	7.41146	1.61513	0.119663	0.999902	1.55619
RNAseq	Whole Blood	Pre-vaccination	gene6678 (SPARC)	7.22704	1.6091	0.119875	0.999902	1.5553
RNAseq	Whole Blood	Pre-vaccination	gene23122 (CLASP2)	7.05771	1.61207	0.119913	0.999902	1.55514
RNAseq	Whole Blood	Pre-vaccination	gene51422 (PRKAG2)	11.3981	1.60873	0.119922	0.999902	1.5551
RNAseq	Whole Blood	Pre-vaccination	gene84072 (HORMAD1)	-9.13006	-1.60881	0.119927	0.999902	-1.55508
RNAseq	Whole Blood	Pre-vaccination	gene55608 (ANKRD10)	-7.13633	-1.61399	0.120166	0.999902	-1.55408
RNAseq	Whole Blood	Pre-vaccination	gene3280 (HES1)	11.5416	1.60866	0.1204	0.999902	1.5531
RNAseq	Whole Blood	Pre-vaccination	gene79993 (ELOVL7)	8.92204	1.6096	0.120494	0.999902	1.5527
RNAseq	Whole Blood	Pre-vaccination	gene138428 (PTRH1)	-9.18467	-1.61025	0.120542	0.999902	-1.5525
RNAseq	Whole Blood	Pre-vaccination	gene8028 (MLLT10)	5.35295	1.61347	0.120649	0.999902	1.55205
RNAseq	Whole Blood	Pre-vaccination	gene81704 (DOCK8)	9.61016	1.60949	0.120987	0.999902	1.55065
RNAseq	Whole Blood	Pre-vaccination	gene5311 (PKD2)	-9.19342	-1.60626	0.121045	0.999902	-1.5504
RNAseq	Whole Blood	Pre-vaccination	gene6576 (SLC25A1)	7.89788	1.61023	0.121119	0.999902	1.55009
RNAseq	Whole Blood	Pre-vaccination	gene91663 (MYADM)	-11.6821	-1.60066	0.121351	0.999902	-1.54913
RNAseq	Whole Blood	Pre-vaccination	gene6282 (S100A11)	-6.67284	-1.60448	0.121351	0.999902	-1.54913
RNAseq	Whole Blood	Pre-vaccination	gene23613 (ZMYND8)	7.56093	1.60524	0.121401	0.999902	1.54892
RNAseq	Whole Blood	Pre-vaccination	gene10254 (STAM2)	6.88642	1.60216	0.121517	0.999902	1.54844
RNAseq	Whole Blood	Pre-vaccination	gene105377206 (NA)	-9.62591	-1.60536	0.121553	0.999902	-1.54829
RNAseq	Whole Blood	Pre-vaccination	gene102724159 (LOC102724159)	10.6536	1.6016	0.121617	0.999902	1.54802
RNAseq	Whole Blood	Pre-vaccination	gene84947 (SERAC1)	-12.3182	-1.60109	0.12187	0.999902	-1.54697
RNAseq	Whole Blood	Pre-vaccination	gene79932 (KIAA0319L)	10.1496	1.60859	0.122012	0.999902	1.54638
RNAseq	Whole Blood	Pre-vaccination	gene3755 (KCNG1)	-12.2722	-1.60524	0.122097	0.999902	-1.54603
RNAseq	Whole Blood	Pre-vaccination	gene10723 (SLC12A7)	-12.3278	-1.59581	0.122115	0.999902	-1.54596
RNAseq	Whole Blood	Pre-vaccination	gene115825 (WDFY2)	-10.0843	-1.59987	0.122122	0.999902	-1.54593
RNAseq	Whole Blood	Pre-vaccination	gene5148 (PDE6G)	11.5312	1.60827	0.122256	0.999902	1.54537
RNAseq	Whole Blood	Pre-vaccination	gene36 (ACADSB)	4.56528	1.56674	0.122911	0.999902	1.54267
RNAseq	Whole Blood	Pre-vaccination	gene4170 (MCL1)	-7.57031	-1.60056	0.123005	0.999902	-1.54228
RNAseq	Whole Blood	Pre-vaccination	gene7805 (LAPTM5)	9.44914	1.59902	0.123022	0.999902	1.54221
RNAseq	Whole Blood	Pre-vaccination	gene100216479 (FAR2P2)	-11.9493	-1.59256	0.123083	0.999902	-1.54196
RNAseq	Whole Blood	Pre-vaccination	gene212 (ALAS2)	-8.58107	-1.59595	0.123288	0.999902	-1.54112
RNAseq	Whole Blood	Pre-vaccination	gene101410538 (MMP24OS)	-8.32164	-1.60667	0.123316	0.999902	-1.541
RNAseq	Whole Blood	Pre-vaccination	gene4613 (MYCN)	-11.7259	-1.59157	0.123356	0.999902	-1.54084
RNAseq	Whole Blood	Pre-vaccination	gene10328 (EMC8)	9.35205	1.60788	0.123369	0.999902	1.54079
RNAseq	Whole Blood	Pre-vaccination	gene9794 (MAML1)	7.51862	1.6159	0.123414	0.999902	1.5406
RNAseq	Whole Blood	Pre-vaccination	gene29800 (ZDHHC1)	11.9044	1.59674	0.123468	0.999902	1.54038
RNAseq	Whole Blood	Pre-vaccination	gene712 (C1QA)	10.7487	1.59544	0.123641	0.999902	1.53967
RNAseq	Whole Blood	Pre-vaccination	gene100505869 (CFAP58-DT)	8.33894	1.60875	0.123661	0.999902	1.53959
RNAseq	Whole Blood	Pre-vaccination	gene23131 (GPATCH8)	6.44623	1.59367	0.123919	0.999902	1.53853
RNAseq	Whole Blood	Pre-vaccination	gene114659 (LRRC37B)	7.48861	1.60643	0.123997	0.999902	1.53821
RNAseq	Whole Blood	Pre-vaccination	gene3988 (LIPA)	10.86	1.58925	0.124059	0.999902	1.53796
RNAseq	Whole Blood	Pre-vaccination	gene6093 (ROCK1)	-5.94941	-1.59279	0.124091	0.999902	-1.53783
RNAseq	Whole Blood	Pre-vaccination	gene9857 (CEP350)	6.48859	1.59213	0.124255	0.999902	1.53716
RNAseq	Whole Blood	Pre-vaccination	gene5569 (PKIA)	7.79189	1.58938	0.124413	0.999902	1.53651
RNAseq	Whole Blood	Pre-vaccination	gene5414 (SEPTIN4)	11.251	1.58876	0.124546	0.999902	1.53597
RNAseq	Whole Blood	Pre-vaccination	gene22862 (FNDC3A)	7.46425	1.58854	0.124636	0.999902	1.5356
RNAseq	Whole Blood	Pre-vaccination	gene51322 (WAC)	-8.18618	-1.58604	0.124686	0.999902	-1.5354
RNAseq	Whole Blood	Pre-vaccination	gene54629 (MINDY2)	-6.4347	-1.59918	0.125017	0.999902	-1.53405
RNAseq	Whole Blood	Pre-vaccination	gene100652846 (CACNA1C-AS1)	-6.81072	-1.63064	0.125028	0.999902	-1.53401
RNAseq	Whole Blood	Pre-vaccination	gene100033416 (SNORD116-4)	7.94811	1.55698	0.125211	0.999902	1.53326
RNAseq	Whole Blood	Pre-vaccination	gene10100 (TSPAN2)	-10.5881	-1.58613	0.125358	0.999902	-1.53267
RNAseq	Whole Blood	Pre-vaccination	gene339122 (RAB43)	-7.98907	-1.5884	0.125392	0.999902	-1.53253
RNAseq	Whole Blood	Pre-vaccination	gene124401 (ANKS3)	-6.55754	-1.59196	0.125572	0.999902	-1.5318
RNAseq	Whole Blood	Pre-vaccination	gene116841 (SNAP47)	-4.9962	-1.55481	0.125728	0.999902	-1.53117
RNAseq	Whole Blood	Pre-vaccination	gene31 (ACACA)	8.83351	1.59327	0.125858	0.999902	1.53064
RNAseq	Whole Blood	Pre-vaccination	gene23531 (MMD)	10.2864	1.59424	0.125922	0.999902	1.53038
RNAseq	Whole Blood	Pre-vaccination	gene6563 (SLC14A1)	-10.3308	-1.58369	0.125997	0.999902	-1.53008
RNAseq	Whole Blood	Pre-vaccination	gene391712 (TRIM61)	-11.756	-1.58368	0.126243	0.999902	-1.52909
RNAseq	Whole Blood	Pre-vaccination	gene25981 (DNAH1)	7.05472	1.58419	0.126324	0.999902	1.52876
RNAseq	Whole Blood	Pre-vaccination	gene203100 (HTRA4)	10.1426	1.60645	0.126368	0.999902	1.52858
RNAseq	Whole Blood	Pre-vaccination	gene23085 (ERC1)	8.40746	1.58042	0.126412	0.999902	1.5284
RNAseq	Whole Blood	Pre-vaccination	gene28426 (IGHV3-43)	10.4096	1.58343	0.126475	0.999902	1.52815
RNAseq	Whole Blood	Pre-vaccination	gene54674 (LRRN3)	7.41212	1.57954	0.126617	0.999902	1.52758
RNAseq	Whole Blood	Pre-vaccination	gene9520 (NPEPPS)	-12.3827	-1.58443	0.126694	0.999902	-1.52727
RNAseq	Whole Blood	Pre-vaccination	gene473 (RERE)	6.97275	1.58289	0.126785	0.999902	1.5269
RNAseq	Whole Blood	Pre-vaccination	gene79603 (CERS4)	-11.7991	-1.5798	0.126849	0.999902	-1.52665
RNAseq	Whole Blood	Pre-vaccination	gene1608 (DGKG)	11.4431	1.58217	0.126971	0.999902	1.52615
RNAseq	Whole Blood	Pre-vaccination	gene8869 (ST3GAL5)	7.72413	1.58072	0.126987	0.999902	1.52609
RNAseq	Whole Blood	Pre-vaccination	gene54951 (COMMD8)	9.52873	1.5815	0.126995	0.999902	1.52606
RNAseq	Whole Blood	Pre-vaccination	gene8409 (UXT)	-6.06565	-1.59119	0.127013	0.999902	-1.52599
RNAseq	Whole Blood	Pre-vaccination	gene3067 (HDC)	10.7367	1.57595	0.127037	0.999902	1.52589
RNAseq	Whole Blood	Pre-vaccination	gene11123 (RCAN3)	7.15751	1.5773	0.127073	0.999902	1.52574
RNAseq	Whole Blood	Pre-vaccination	gene10499 (NCOA2)	5.25753	1.58741	0.127469	0.999902	1.52416
RNAseq	Whole Blood	Pre-vaccination	gene79891 (ZNF671)	-8.98729	-1.57363	0.127565	0.999902	-1.52377
RNAseq	Whole Blood	Pre-vaccination	gene388646 (GBP7)	12.1798	1.57853	0.127624	0.999902	1.52354
RNAseq	Whole Blood	Pre-vaccination	gene101927851 (LOC101927851)	9.27043	1.57268	0.127695	0.999902	1.52326
RNAseq	Whole Blood	Pre-vaccination	gene149076 (ZNF362)	9.24627	1.57872	0.127727	0.999902	1.52313
RNAseq	Whole Blood	Pre-vaccination	gene84958 (SYTL1)	-8.62947	-1.57874	0.128125	0.999902	-1.52154
RNAseq	Whole Blood	Pre-vaccination	gene2038 (EPB42)	-7.63913	-1.57635	0.128126	0.999902	-1.52153
RNAseq	Whole Blood	Pre-vaccination	gene80342 (TRAF3IP3)	-6.09263	-1.57569	0.128141	0.999902	-1.52147
RNAseq	Whole Blood	Pre-vaccination	gene8192 (CLPP)	8.76327	1.57671	0.128194	0.999902	1.52126
RNAseq	Whole Blood	Pre-vaccination	gene9380 (GRHPR)	-12.4899	-1.5677	0.128522	0.999902	-1.51996
RNAseq	Whole Blood	Pre-vaccination	gene9402 (GRAP2)	8.88231	1.57015	0.12881	0.999902	1.51881
RNAseq	Whole Blood	Pre-vaccination	gene3661 (IRF3)	-7.81534	-1.57555	0.128905	0.999902	-1.51843
RNAseq	Whole Blood	Pre-vaccination	gene3818 (KLKB1)	-11.352	-1.56723	0.12923	0.999902	-1.51715
RNAseq	Whole Blood	Pre-vaccination	gene3708 (ITPR1)	6.15308	1.57368	0.129269	0.999902	1.51699
RNAseq	Whole Blood	Pre-vaccination	gene3932 (LCK)	-4.46864	-1.56918	0.1293	0.999902	-1.51687
RNAseq	Whole Blood	Pre-vaccination	gene57010 (CABP4)	9.75351	1.56779	0.129367	0.999902	1.5166
RNAseq	Whole Blood	Pre-vaccination	gene100131434 (LINC00893)	10.2411	1.56583	0.129376	0.999902	1.51657
RNAseq	Whole Blood	Pre-vaccination	gene197257 (LDHD)	9.48774	1.57175	0.129583	0.999902	1.51575
RNAseq	Whole Blood	Pre-vaccination	gene9448 (MAP4K4)	-9.13597	-1.57133	0.129646	0.999902	-1.5155
RNAseq	Whole Blood	Pre-vaccination	gene100996286 (LINC02273)	10.3293	1.55801	0.129774	0.999902	1.51499
RNAseq	Whole Blood	Pre-vaccination	gene165140 (OXER1)	9.23097	1.56592	0.129803	0.999902	1.51488
RNAseq	Whole Blood	Pre-vaccination	gene9043 (SPAG9)	4.99611	1.57767	0.129851	0.999902	1.51469
RNAseq	Whole Blood	Pre-vaccination	gene84256 (FLYWCH1)	-10.1872	-1.56198	0.129967	0.999902	-1.51423
RNAseq	Whole Blood	Pre-vaccination	gene154043 (CNKSR3)	10.9225	1.58152	0.130338	0.999902	1.51277
RNAseq	Whole Blood	Pre-vaccination	gene10678 (B3GNT2)	-7.29364	-1.58208	0.130415	0.999902	-1.51247
RNAseq	Whole Blood	Pre-vaccination	gene101928710 (SCAT1)	-8.43206	-1.60655	0.130534	0.999902	-1.512
RNAseq	Whole Blood	Pre-vaccination	gene388165 (UBE2Q2P1)	9.05083	1.56938	0.1306	0.999902	1.51174
RNAseq	Whole Blood	Pre-vaccination	gene81027 (TUBB1)	8.52715	1.56177	0.130707	0.999902	1.51132
RNAseq	Whole Blood	Pre-vaccination	gene292 (SLC25A5)	8.98342	1.55989	0.13087	0.999902	1.51068
RNAseq	Whole Blood	Pre-vaccination	gene90 (ACVR1)	10.6791	1.56624	0.131002	0.999902	1.51016
RNAseq	Whole Blood	Pre-vaccination	gene339768 (ESPNL)	12.6388	1.56248	0.131651	0.999902	1.50762
RNAseq	Whole Blood	Pre-vaccination	gene84993 (UBL7)	-6.3363	-1.56486	0.131683	0.999902	-1.5075
RNAseq	Whole Blood	Pre-vaccination	gene9969 (MED13)	5.61672	1.56484	0.13183	0.999902	1.50693
RNAseq	Whole Blood	Pre-vaccination	gene127544 (RNF19B)	6.29745	1.56242	0.132076	0.999902	1.50597
RNAseq	Whole Blood	Pre-vaccination	gene2358 (FPR2)	5.74498	1.55588	0.132186	0.999902	1.50554
RNAseq	Whole Blood	Pre-vaccination	gene348235 (SKA2)	-6.96402	-1.56109	0.132457	0.999902	-1.50448
RNAseq	Whole Blood	Pre-vaccination	gene79739 (TTLL7)	9.25569	1.56815	0.132646	0.999902	1.50375
RNAseq	Whole Blood	Pre-vaccination	gene100130097 (KIF28P)	12.4887	1.55227	0.132694	0.999902	1.50356
RNAseq	Whole Blood	Pre-vaccination	gene10801 (SEPTIN9)	5.48335	1.55377	0.132777	0.999902	1.50324
RNAseq	Whole Blood	Pre-vaccination	gene28814 (IGLV2-18)	11.1415	1.55044	0.132918	0.999902	1.50269
RNAseq	Whole Blood	Pre-vaccination	gene55008 (HERC6)	9.56506	1.55167	0.132976	0.999902	1.50247
RNAseq	Whole Blood	Pre-vaccination	gene400960 (PCBP1-AS1)	8.43641	1.56283	0.133	0.999902	1.50238
RNAseq	Whole Blood	Pre-vaccination	gene2971 (GTF3A)	6.78624	1.5511	0.133355	0.999902	1.501
RNAseq	Whole Blood	Pre-vaccination	gene56829 (ZC3HAV1)	-8.34913	-1.56959	0.133406	0.999902	-1.50081
RNAseq	Whole Blood	Pre-vaccination	gene23509 (POFUT1)	10.3308	1.55374	0.133627	0.999902	1.49995
RNAseq	Whole Blood	Pre-vaccination	gene55093 (WDYHV1)	12.004	1.56109	0.133638	0.999902	1.49991
RNAseq	Whole Blood	Pre-vaccination	gene643836 (ZFP62)	7.17502	1.54877	0.133921	0.999902	1.49882
RNAseq	Whole Blood	Pre-vaccination	gene5201 (PFDN1)	7.89044	1.55171	0.133926	0.999902	1.4988
RNAseq	Whole Blood	Pre-vaccination	gene8565 (YARS1)	7.65009	1.55572	0.133959	0.999902	1.49867
RNAseq	Whole Blood	Pre-vaccination	gene51107 (APH1A)	8.09544	1.55187	0.134171	0.999902	1.49786
RNAseq	Whole Blood	Pre-vaccination	gene284040 (CDRT4)	-7.77404	-1.57069	0.134254	0.999902	-1.49753
RNAseq	Whole Blood	Pre-vaccination	gene4824 (NKX3-1)	11.6689	1.5367	0.134305	0.999902	1.49734
RNAseq	Whole Blood	Pre-vaccination	gene375748 (ERCC6L2)	5.3929	1.54716	0.134497	0.999902	1.4966
RNAseq	Whole Blood	Pre-vaccination	gene4171 (MCM2)	7.91294	1.54961	0.134703	0.999902	1.49581
RNAseq	Whole Blood	Pre-vaccination	gene84153 (RNASEH2C)	-8.31984	-1.57009	0.134724	0.999902	-1.49573
RNAseq	Whole Blood	Pre-vaccination	gene10943 (MSL3)	-9.4532	-1.55315	0.134856	0.999902	-1.49522
RNAseq	Whole Blood	Pre-vaccination	gene285074 (LOC285074)	-11.8153	-1.54593	0.134986	0.999902	-1.49472
RNAseq	Whole Blood	Pre-vaccination	gene54952 (TRNAU1AP)	-6.14976	-1.51685	0.135032	0.999902	-1.49455
RNAseq	Whole Blood	Pre-vaccination	gene317649 (EIF4E3)	-11.6465	-1.54356	0.135198	0.999902	-1.49391
RNAseq	Whole Blood	Pre-vaccination	gene29058 (TMEM230)	8.70371	1.54357	0.135266	0.999902	1.49365
RNAseq	Whole Blood	Pre-vaccination	gene10989 (IMMT)	6.9386	1.54259	0.135283	0.999902	1.49359
RNAseq	Whole Blood	Pre-vaccination	gene7784 (ZP3)	12.1669	1.54813	0.135587	0.999902	1.49243
RNAseq	Whole Blood	Pre-vaccination	gene467 (ATF3)	13.1236	1.54117	0.135731	0.999902	1.49188
RNAseq	Whole Blood	Pre-vaccination	gene28586 (TRBV9)	-8.31266	-1.55287	0.135775	0.999902	-1.49171
RNAseq	Whole Blood	Pre-vaccination	gene571 (BACH1)	5.28197	1.54536	0.135899	0.999902	1.49124
RNAseq	Whole Blood	Pre-vaccination	gene728927 (ZNF736)	-8.70889	-1.53897	0.135912	0.999902	-1.49119
RNAseq	Whole Blood	Pre-vaccination	gene6594 (SMARCA1)	-10.5142	-1.54478	0.136042	0.999902	-1.4907
RNAseq	Whole Blood	Pre-vaccination	gene101928344 (LOC101928344)	-11.908	-1.55215	0.136153	0.999902	-1.49027
RNAseq	Whole Blood	Pre-vaccination	gene51513 (ETV7)	12.6442	1.5399	0.136212	0.999902	1.49005
RNAseq	Whole Blood	Pre-vaccination	gene440712 (RHEX)	12.4513	1.54533	0.136291	0.999902	1.48975
RNAseq	Whole Blood	Pre-vaccination	gene112770 (GLMP)	-12.0194	-1.53389	0.136318	0.999902	-1.48965
RNAseq	Whole Blood	Pre-vaccination	gene84961 (FBXL20)	10.2888	1.54099	0.13635	0.999902	1.48952
RNAseq	Whole Blood	Pre-vaccination	gene10409 (BASP1)	-8.36322	-1.53979	0.136361	0.999902	-1.48948
RNAseq	Whole Blood	Pre-vaccination	gene100526833 (SEPT5-GP1BB)	7.81849	1.54097	0.136562	0.999902	1.48871
RNAseq	Whole Blood	Pre-vaccination	gene11270 (NRM)	-11.9477	-1.53761	0.136582	0.999902	-1.48864
RNAseq	Whole Blood	Pre-vaccination	gene3281 (HSBP1)	9.403	1.53904	0.136679	0.999902	1.48827
RNAseq	Whole Blood	Pre-vaccination	gene2935 (GSPT1)	-8.36992	-1.54247	0.136686	0.999902	-1.48825
RNAseq	Whole Blood	Pre-vaccination	gene388115 (CCDC9B)	11.4928	1.53971	0.136789	0.999902	1.48786
RNAseq	Whole Blood	Pre-vaccination	gene9540 (TP53I3)	8.52981	1.53625	0.136964	0.999902	1.48719
RNAseq	Whole Blood	Pre-vaccination	gene257144 (GCSAM)	-8.17745	-1.53903	0.136979	0.999902	-1.48714
RNAseq	Whole Blood	Pre-vaccination	gene3293 (HSD17B3)	11.2289	1.54174	0.137258	0.999902	1.48608
RNAseq	Whole Blood	Pre-vaccination	gene23199 (GSE1)	7.32778	1.53608	0.137366	0.999902	1.48567
RNAseq	Whole Blood	Pre-vaccination	gene51593 (SRRT)	-7.65617	-1.54324	0.137395	0.999902	-1.48556
RNAseq	Whole Blood	Pre-vaccination	gene339005 (WHAMMP3)	9.20891	1.54174	0.137488	0.999902	1.48521
RNAseq	Whole Blood	Pre-vaccination	gene81857 (MED25)	-6.53968	-1.53791	0.137616	0.999902	-1.48473
RNAseq	Whole Blood	Pre-vaccination	gene51162 (EGFL7)	10.6725	1.53992	0.137632	0.999902	1.48467
RNAseq	Whole Blood	Pre-vaccination	gene151174 (LINC02610)	12.496	1.53461	0.137646	0.999902	1.48461
RNAseq	Whole Blood	Pre-vaccination	gene10463 (SLC30A9)	9.22615	1.54102	0.137672	0.999902	1.48452
RNAseq	Whole Blood	Pre-vaccination	gene5575 (PRKAR1B)	8.78346	1.52874	0.137715	0.999902	1.48435
RNAseq	Whole Blood	Pre-vaccination	gene155051 (CRYGN)	-11.3005	-1.54152	0.137764	0.999902	-1.48417
RNAseq	Whole Blood	Pre-vaccination	gene8202 (NCOA3)	6.30454	1.5439	0.137776	0.999902	1.48413
RNAseq	Whole Blood	Pre-vaccination	gene5798 (PTPRN)	9.76004	1.53292	0.137795	0.999902	1.48405
RNAseq	Whole Blood	Pre-vaccination	gene5473 (PPBP)	8.04252	1.53227	0.138003	0.999902	1.48327
RNAseq	Whole Blood	Pre-vaccination	gene9110 (MTMR4)	8.35383	1.53111	0.138061	0.999902	1.48305
RNAseq	Whole Blood	Pre-vaccination	gene84162 (KIAA1109)	7.90104	1.53519	0.138163	0.999902	1.48267
RNAseq	Whole Blood	Pre-vaccination	gene653238 (GTF2H2B)	12.9015	1.52846	0.138205	0.999902	1.48251
RNAseq	Whole Blood	Pre-vaccination	gene57706 (DENND1A)	11.4121	1.53456	0.138338	0.999902	1.48201
RNAseq	Whole Blood	Pre-vaccination	gene4048 (LTA4H)	11.9115	1.5299	0.13841	0.999902	1.48174
RNAseq	Whole Blood	Pre-vaccination	gene117177 (RAB3IP)	-10.0225	-1.53551	0.138551	0.999902	-1.48121
RNAseq	Whole Blood	Pre-vaccination	gene9064 (MAP3K6)	-10.9557	-1.52904	0.138637	0.999902	-1.48089
RNAseq	Whole Blood	Pre-vaccination	gene5128 (CDK17)	7.53173	1.53198	0.138917	0.999902	1.47984
RNAseq	Whole Blood	Pre-vaccination	gene6550 (SLC9A3)	7.28872	1.5288	0.139062	0.999902	1.47929
RNAseq	Whole Blood	Pre-vaccination	gene221438 (TREML5P)	11.8439	1.52331	0.139366	0.999902	1.47816
RNAseq	Whole Blood	Pre-vaccination	gene8303 (SNN)	7.85589	1.52936	0.139489	0.999902	1.4777
RNAseq	Whole Blood	Pre-vaccination	gene9953 (HS3ST3B1)	7.63851	1.52911	0.139585	0.999902	1.47734
RNAseq	Whole Blood	Pre-vaccination	gene165530 (CLEC4F)	12.7677	1.52198	0.139753	0.999902	1.47671
RNAseq	Whole Blood	Pre-vaccination	gene389538 (CCZ1P-OR7E38P)	-9.35724	-1.52759	0.140074	0.999902	-1.47552
RNAseq	Whole Blood	Pre-vaccination	gene79038 (ZFYVE21)	9.11417	1.52872	0.140109	0.999902	1.47538
RNAseq	Whole Blood	Pre-vaccination	gene11152 (WDR45)	-5.39073	-1.52732	0.140326	0.999902	-1.47458
RNAseq	Whole Blood	Pre-vaccination	gene6304 (SATB1)	6.4118	1.52192	0.140339	0.999902	1.47453
RNAseq	Whole Blood	Pre-vaccination	gene9604 (RNF14)	-6.83956	-1.5261	0.140516	0.999902	-1.47387
RNAseq	Whole Blood	Pre-vaccination	gene5862 (RAB2A)	-8.03351	-1.52234	0.140861	0.999902	-1.47259
RNAseq	Whole Blood	Pre-vaccination	gene1293 (COL6A3)	10.8625	1.52007	0.140914	0.999902	1.4724
RNAseq	Whole Blood	Pre-vaccination	gene203859 (ANO5)	-11.7291	-1.52197	0.14098	0.999902	-1.47215
RNAseq	Whole Blood	Pre-vaccination	gene140460 (ASB7)	-8.3333	-1.52249	0.141007	0.999902	-1.47205
RNAseq	Whole Blood	Pre-vaccination	gene92797 (HELB)	8.94208	1.52852	0.141423	0.999902	1.47051
RNAseq	Whole Blood	Pre-vaccination	gene140809 (SRXN1)	10.8974	1.51418	0.141515	0.999902	1.47017
RNAseq	Whole Blood	Pre-vaccination	gene5747 (PTK2)	8.14602	1.52238	0.141516	0.999902	1.47017
RNAseq	Whole Blood	Pre-vaccination	gene9145 (SYNGR1)	-10.0557	-1.51574	0.141737	0.999902	-1.46935
RNAseq	Whole Blood	Pre-vaccination	gene60312 (AFAP1)	-11.5282	-1.51125	0.141751	0.999902	-1.4693
RNAseq	Whole Blood	Pre-vaccination	gene8805 (TRIM24)	11.0064	1.51864	0.141783	0.999902	1.46918
RNAseq	Whole Blood	Pre-vaccination	gene9379 (NRXN2)	9.74902	1.51715	0.142124	0.999902	1.46793
RNAseq	Whole Blood	Pre-vaccination	gene100616438 (MIR4632)	-9.72319	-1.52631	0.14215	0.999902	-1.46783
RNAseq	Whole Blood	Pre-vaccination	gene51295 (ECSIT)	-6.16065	-1.5336	0.142189	0.999902	-1.46769
RNAseq	Whole Blood	Pre-vaccination	gene220001 (VWCE)	8.33019	1.51506	0.142571	0.999902	1.46628
RNAseq	Whole Blood	Pre-vaccination	gene654433 (PAX8-AS1)	-10.3184	-1.49639	0.142623	0.999902	-1.46609
RNAseq	Whole Blood	Pre-vaccination	gene10227 (MFSD10)	-8.22778	-1.51694	0.142722	0.999902	-1.46573
RNAseq	Whole Blood	Pre-vaccination	gene57823 (SLAMF7)	9.34542	1.51543	0.142741	0.999902	1.46566
RNAseq	Whole Blood	Pre-vaccination	gene51735 (RAPGEF6)	5.95872	1.5169	0.142833	0.999902	1.46532
RNAseq	Whole Blood	Pre-vaccination	gene116071 (BATF2)	11.511	1.5149	0.143015	0.999902	1.46465
RNAseq	Whole Blood	Pre-vaccination	gene5155 (PDGFB)	-9.89114	-1.51214	0.143712	0.999902	-1.4621
RNAseq	Whole Blood	Pre-vaccination	gene79622 (SNRNP25)	10.7183	1.50689	0.144292	0.999902	1.45999
RNAseq	Whole Blood	Pre-vaccination	gene84612 (PARD6B)	7.60617	1.52133	0.144432	0.999902	1.45948
RNAseq	Whole Blood	Pre-vaccination	gene100861555 (LINC00565)	-10.7917	-1.50191	0.144802	0.999902	-1.45814
RNAseq	Whole Blood	Pre-vaccination	gene56163 (RNF17)	-10.6367	-1.50105	0.14488	0.999902	-1.45786
RNAseq	Whole Blood	Pre-vaccination	gene5977 (DPF2)	10.7013	1.50592	0.144954	0.999902	1.45759
RNAseq	Whole Blood	Pre-vaccination	gene29035 (C16orf72)	-6.04627	-1.51223	0.145185	0.999902	-1.45675
RNAseq	Whole Blood	Pre-vaccination	gene100129094 (BTNL10)	-8.8461	-1.51632	0.145376	0.999902	-1.45606
RNAseq	Whole Blood	Pre-vaccination	gene81831 (NETO2)	11.5628	1.50377	0.14541	0.999902	1.45594
RNAseq	Whole Blood	Pre-vaccination	gene129790 (NA)	-10.8439	-1.50014	0.145669	0.999902	-1.455
RNAseq	Whole Blood	Pre-vaccination	gene8243 (SMC1A)	5.02384	1.50662	0.145734	0.999902	1.45477
RNAseq	Whole Blood	Pre-vaccination	gene84239 (ATP13A4)	11.2119	1.50205	0.146005	0.999902	1.45379
RNAseq	Whole Blood	Pre-vaccination	gene158228 (FAM201A)	8.59015	1.50223	0.146045	0.999902	1.45364
RNAseq	Whole Blood	Pre-vaccination	gene55652 (SLC48A1)	6.88527	1.5049	0.146202	0.999902	1.45308
RNAseq	Whole Blood	Pre-vaccination	gene2125 (EVPL)	11.6916	1.49685	0.14645	0.999902	1.45219
RNAseq	Whole Blood	Pre-vaccination	gene83451 (ABHD11)	9.82788	1.50101	0.146511	0.999902	1.45196
RNAseq	Whole Blood	Pre-vaccination	gene1130 (LYST)	5.95832	1.49753	0.146599	0.999902	1.45165
RNAseq	Whole Blood	Pre-vaccination	gene1362 (CPD)	7.87473	1.49723	0.146678	0.999902	1.45136
RNAseq	Whole Blood	Pre-vaccination	gene55603 (TENT5A)	9.12174	1.49623	0.146878	0.999902	1.45065
RNAseq	Whole Blood	Pre-vaccination	gene80306 (MED28)	-11.5021	-1.49861	0.147064	0.999902	-1.44998
RNAseq	Whole Blood	Pre-vaccination	gene3015 (H2AZ1)	-11.0649	-1.49979	0.147135	0.999902	-1.44973
RNAseq	Whole Blood	Pre-vaccination	gene80820 (EEPD1)	8.23325	1.49706	0.147226	0.999902	1.4494
RNAseq	Whole Blood	Pre-vaccination	gene201163 (FLCN)	12.222	1.50114	0.147237	0.999902	1.44936
RNAseq	Whole Blood	Pre-vaccination	gene5140 (PDE3B)	6.97554	1.49999	0.147259	0.999902	1.44928
RNAseq	Whole Blood	Pre-vaccination	gene257019 (FRMD3)	12.5097	1.49713	0.147271	0.999902	1.44924
RNAseq	Whole Blood	Pre-vaccination	gene84284 (NTPCR)	9.5342	1.4965	0.147546	0.999902	1.44825
RNAseq	Whole Blood	Pre-vaccination	gene54947 (LPCAT2)	7.93329	1.49459	0.147674	0.999902	1.4478
RNAseq	Whole Blood	Pre-vaccination	gene23492 (CBX7)	-8.85675	-1.49392	0.147859	0.999902	-1.44713
RNAseq	Whole Blood	Pre-vaccination	gene6891 (TAP2)	12.5287	1.49066	0.147913	0.999902	1.44694
RNAseq	Whole Blood	Pre-vaccination	gene121260 (SLC15A4)	7.75091	1.49416	0.148424	0.999902	1.44512
RNAseq	Whole Blood	Pre-vaccination	gene27101 (CACYBP)	-5.65584	-1.46453	0.148741	0.999902	-1.44399
RNAseq	Whole Blood	Pre-vaccination	gene9455 (HOMER2)	8.59272	1.49314	0.148848	0.999902	1.44361
RNAseq	Whole Blood	Pre-vaccination	gene83787 (ARMC10)	-11.1319	-1.49907	0.148848	0.999902	-1.44361
RNAseq	Whole Blood	Pre-vaccination	gene23145 (SSPO)	9.54471	1.49808	0.148971	0.999902	1.44318
RNAseq	Whole Blood	Pre-vaccination	gene283755 (HERC2P3)	11.8434	1.48183	0.148988	0.999902	1.44312
RNAseq	Whole Blood	Pre-vaccination	gene55835 (CENPJ)	7.77617	1.49348	0.148995	0.999902	1.44309
RNAseq	Whole Blood	Pre-vaccination	gene55215 (FANCI)	9.37057	1.49111	0.149025	0.999902	1.44299
RNAseq	Whole Blood	Pre-vaccination	gene5822 (PWP2)	-10.9494	-1.48241	0.14908	0.999902	-1.44279
RNAseq	Whole Blood	Pre-vaccination	gene27439 (TMEM121B)	-10.1041	-1.48715	0.149154	0.999902	-1.44253
RNAseq	Whole Blood	Pre-vaccination	gene654231 (OCM)	10.9396	1.48857	0.149158	0.999902	1.44251
RNAseq	Whole Blood	Pre-vaccination	gene25805 (BAMBI)	10.342	1.49065	0.149158	0.999902	1.44251
RNAseq	Whole Blood	Pre-vaccination	gene5152 (PDE9A)	9.41351	1.48338	0.1492	0.999902	1.44236
RNAseq	Whole Blood	Pre-vaccination	gene26994 (RNF11)	6.00314	1.49499	0.149238	0.999902	1.44223
RNAseq	Whole Blood	Pre-vaccination	gene723778 (MIR650)	9.34123	1.48691	0.14931	0.999902	1.44197
RNAseq	Whole Blood	Pre-vaccination	gene54682 (MANSC1)	-8.97528	-1.49499	0.149603	0.999902	-1.44094
RNAseq	Whole Blood	Pre-vaccination	gene55173 (MRPS10)	8.65009	1.49221	0.149624	0.999902	1.44086
RNAseq	Whole Blood	Pre-vaccination	gene646762 (LOC646762)	11.7124	1.48621	0.149662	0.999902	1.44073
RNAseq	Whole Blood	Pre-vaccination	gene729262 (NUTM2B)	-12.23	-1.49486	0.149733	0.999902	-1.44047
RNAseq	Whole Blood	Pre-vaccination	gene51571 (FAM49B)	7.3965	1.48747	0.149743	0.999902	1.44044
RNAseq	Whole Blood	Pre-vaccination	gene149371 (EXOC8)	5.91744	1.48922	0.149805	0.999902	1.44022
RNAseq	Whole Blood	Pre-vaccination	gene83695 (RHNO1)	9.07348	1.48871	0.149849	0.999902	1.44006
RNAseq	Whole Blood	Pre-vaccination	gene55862 (ECHDC1)	-9.14494	-1.48686	0.149887	0.999902	-1.43993
RNAseq	Whole Blood	Pre-vaccination	gene1476 (CSTB)	9.10643	1.48411	0.149915	0.999902	1.43983
RNAseq	Whole Blood	Pre-vaccination	gene9510 (ADAMTS1)	13.0095	1.48304	0.150051	0.999902	1.43935
RNAseq	Whole Blood	Pre-vaccination	gene389813 (AJM1)	-10.3322	-1.4856	0.150186	0.999902	-1.43887
RNAseq	Whole Blood	Pre-vaccination	gene5920 (PLAAT4)	7.31849	1.49337	0.150277	0.999902	1.43855
RNAseq	Whole Blood	Pre-vaccination	gene51390 (AIG1)	12.2763	1.48397	0.150571	0.999902	1.43752
RNAseq	Whole Blood	Pre-vaccination	gene9377 (COX5A)	7.4656	1.48661	0.150591	0.999902	1.43745
RNAseq	Whole Blood	Pre-vaccination	gene51495 (HACD3)	-4.31861	-1.48759	0.150779	0.999902	-1.43679
RNAseq	Whole Blood	Pre-vaccination	gene84519 (ACRBP)	9.4775	1.48147	0.150844	0.999902	1.43656
RNAseq	Whole Blood	Pre-vaccination	gene2475 (MTOR)	7.85153	1.4834	0.150949	0.999902	1.43619
RNAseq	Whole Blood	Pre-vaccination	gene7871 (SLMAP)	5.39614	1.48789	0.151052	0.999902	1.43582
RNAseq	Whole Blood	Pre-vaccination	gene4799 (NFX1)	5.08922	1.48362	0.151118	0.999902	1.43559
RNAseq	Whole Blood	Pre-vaccination	gene7156 (TOP3A)	10.3676	1.48465	0.151328	0.999902	1.43486
RNAseq	Whole Blood	Pre-vaccination	gene27004 (TCL6)	-9.76978	-1.48038	0.151747	0.999902	-1.43339
RNAseq	Whole Blood	Pre-vaccination	gene79971 (WLS)	-9.02061	-1.47566	0.151857	0.999902	-1.433
RNAseq	Whole Blood	Pre-vaccination	gene9031 (BAZ1B)	4.89613	1.47767	0.152189	0.999902	1.43184
RNAseq	Whole Blood	Pre-vaccination	gene8436 (CAVIN2)	8.06442	1.47739	0.152354	0.999902	1.43127
RNAseq	Whole Blood	Pre-vaccination	gene56888 (KCMF1)	-10.124	-1.48152	0.152375	0.999902	-1.43119
RNAseq	Whole Blood	Pre-vaccination	gene23526 (ARHGAP45)	9.28512	1.47584	0.152509	0.999902	1.43073
RNAseq	Whole Blood	Pre-vaccination	gene4157 (MC1R)	-10.1195	-1.47326	0.152611	0.999902	-1.43037
RNAseq	Whole Blood	Pre-vaccination	gene285362 (SUMF1)	-10.8037	-1.48051	0.152712	0.999902	-1.43002
RNAseq	Whole Blood	Pre-vaccination	gene10376 (TUBA1B)	8.79573	1.47538	0.152712	0.999902	1.43002
RNAseq	Whole Blood	Pre-vaccination	gene81488 (POLR2M)	5.34072	1.4747	0.152976	0.999902	1.4291
RNAseq	Whole Blood	Pre-vaccination	gene29956 (CERS2)	-11.0275	-1.47715	0.152982	0.999902	-1.42908
RNAseq	Whole Blood	Pre-vaccination	gene6647 (SOD1)	-4.25544	-1.48279	0.153122	0.999902	-1.42859
RNAseq	Whole Blood	Pre-vaccination	gene285600 (KIAA0825)	10.525	1.47355	0.153148	0.999902	1.4285
RNAseq	Whole Blood	Pre-vaccination	gene100420587 (LOC100420587)	11.8894	1.47632	0.153154	0.999902	1.42848
RNAseq	Whole Blood	Pre-vaccination	gene117157 (SH2D1B)	12.7316	1.47832	0.153201	0.999902	1.42832
RNAseq	Whole Blood	Pre-vaccination	gene400713 (ZNF880)	10.6779	1.46815	0.15382	0.999902	1.42617
RNAseq	Whole Blood	Pre-vaccination	gene57448 (BIRC6)	6.47225	1.47286	0.153864	0.999902	1.42601
RNAseq	Whole Blood	Pre-vaccination	gene7994 (KAT6A)	6.03481	1.47396	0.153866	0.999902	1.42601
RNAseq	Whole Blood	Pre-vaccination	gene55370 (PPP4R1L)	7.86513	1.47175	0.154042	0.999902	1.4254
RNAseq	Whole Blood	Pre-vaccination	gene8766 (RAB11A)	10.503	1.47106	0.154089	0.999902	1.42524
RNAseq	Whole Blood	Pre-vaccination	gene10296 (MAEA)	-7.63731	-1.47437	0.15435	0.999902	-1.42433
RNAseq	Whole Blood	Pre-vaccination	gene54464 (XRN1)	7.22702	1.47369	0.154932	0.999902	1.42233
RNAseq	Whole Blood	Pre-vaccination	gene8605 (PLA2G4C)	12.5348	1.46005	0.154999	0.999902	1.42209
RNAseq	Whole Blood	Pre-vaccination	gene3512 (JCHAIN)	9.50968	1.46507	0.155032	0.999902	1.42198
RNAseq	Whole Blood	Pre-vaccination	gene9793 (CKAP5)	4.94374	1.46973	0.155078	0.999902	1.42182
RNAseq	Whole Blood	Pre-vaccination	gene57519 (STARD9)	-6.2857	-1.47715	0.155078	0.999902	-1.42182
RNAseq	Whole Blood	Pre-vaccination	gene7008 (TEF)	8.91874	1.46854	0.155207	0.999902	1.42138
RNAseq	Whole Blood	Pre-vaccination	gene2120 (ETV6)	10.407	1.47012	0.155389	0.999902	1.42075
RNAseq	Whole Blood	Pre-vaccination	gene11201 (POLI)	-8.0041	-1.46371	0.155461	0.999902	-1.42051
RNAseq	Whole Blood	Pre-vaccination	gene7019 (TFAM)	7.11013	1.46667	0.1555	0.999902	1.42037
RNAseq	Whole Blood	Pre-vaccination	gene9931 (HELZ)	7.16732	1.46382	0.156162	0.999902	1.4181
RNAseq	Whole Blood	Pre-vaccination	gene8788 (DLK1)	9.97372	1.46117	0.156288	0.999902	1.41767
RNAseq	Whole Blood	Pre-vaccination	gene9961 (MVP)	-9.61615	-1.46382	0.156341	0.999902	-1.41749
RNAseq	Whole Blood	Pre-vaccination	gene28400 (IGHV4-28)	10.1892	1.46383	0.156472	0.999902	1.41704
RNAseq	Whole Blood	Pre-vaccination	gene10140 (TOB1)	9.24908	1.45865	0.156474	0.999902	1.41703
RNAseq	Whole Blood	Pre-vaccination	gene377677 (CA13)	8.19785	1.45706	0.156717	0.999902	1.4162
RNAseq	Whole Blood	Pre-vaccination	gene3820 (KLRB1)	11.154	1.45764	0.156819	0.999902	1.41585
RNAseq	Whole Blood	Pre-vaccination	gene160622 (GRASP)	-7.52346	-1.46301	0.156918	0.999902	-1.41551
RNAseq	Whole Blood	Pre-vaccination	gene79992 (AGPAT4-IT1)	9.5729	1.46448	0.157124	0.999902	1.41481
RNAseq	Whole Blood	Pre-vaccination	gene80025 (PANK2)	11.1987	1.46105	0.157211	0.999902	1.41451
RNAseq	Whole Blood	Pre-vaccination	gene6556 (SLC11A1)	-8.65868	-1.4564	0.157294	0.999902	-1.41423
RNAseq	Whole Blood	Pre-vaccination	gene201161 (CENPV)	7.71542	1.46351	0.157649	0.999902	1.41302
RNAseq	Whole Blood	Pre-vaccination	gene4828 (NMB)	-10.0139	-1.46016	0.158056	0.999902	-1.41164
RNAseq	Whole Blood	Pre-vaccination	gene9611 (NCOR1)	7.26081	1.45685	0.158144	0.999902	1.41134
RNAseq	Whole Blood	Pre-vaccination	gene790 (CAD)	5.98734	1.45837	0.158169	0.999902	1.41126
RNAseq	Whole Blood	Pre-vaccination	gene285527 (FRYL)	5.63124	1.45593	0.158304	0.999902	1.4108
RNAseq	Whole Blood	Pre-vaccination	gene57713 (SFMBT2)	6.62136	1.4615	0.158312	0.999902	1.41077
RNAseq	Whole Blood	Pre-vaccination	gene4976 (OPA1)	5.9747	1.45555	0.158396	0.999902	1.41049
RNAseq	Whole Blood	Pre-vaccination	gene392 (ARHGAP1)	9.35875	1.45683	0.158574	0.999902	1.40988
RNAseq	Whole Blood	Pre-vaccination	gene55755 (CDK5RAP2)	3.66832	1.46027	0.158575	0.999902	1.40988
RNAseq	Whole Blood	Pre-vaccination	gene9414 (TJP2)	9.09274	1.44953	0.158657	0.999902	1.4096
RNAseq	Whole Blood	Pre-vaccination	gene4214 (MAP3K1)	5.15234	1.45774	0.158741	0.999902	1.40932
RNAseq	Whole Blood	Pre-vaccination	gene57189 (DENND11)	6.23059	1.45867	0.158759	0.999902	1.40926
RNAseq	Whole Blood	Pre-vaccination	gene2783 (GNB2)	-5.55297	-1.45342	0.158777	0.999902	-1.4092
RNAseq	Whole Blood	Pre-vaccination	gene55092 (TMEM51)	-8.80033	-1.4506	0.158968	0.999902	-1.40855
RNAseq	Whole Blood	Pre-vaccination	gene57605 (PITPNM2)	8.83094	1.45346	0.15897	0.999902	1.40855
RNAseq	Whole Blood	Pre-vaccination	gene152195 (NUDT16P1)	10.7583	1.45396	0.159064	0.999902	1.40823
RNAseq	Whole Blood	Pre-vaccination	gene4833 (NME4)	-10.7136	-1.45125	0.159186	0.999902	-1.40782
RNAseq	Whole Blood	Pre-vaccination	gene30 (ACAA1)	-8.47257	-1.459	0.159206	0.999902	-1.40775
RNAseq	Whole Blood	Pre-vaccination	gene147841 (SPC24)	8.88353	1.45547	0.15922	0.999902	1.4077
RNAseq	Whole Blood	Pre-vaccination	gene254225 (RNF169)	6.28767	1.45676	0.159306	0.999902	1.40741
RNAseq	Whole Blood	Pre-vaccination	gene1896 (EDA)	-8.46505	-1.45313	0.159393	0.999902	-1.40712
RNAseq	Whole Blood	Pre-vaccination	gene54834 (GDAP2)	6.91082	1.45265	0.159444	0.999902	1.40694
RNAseq	Whole Blood	Pre-vaccination	gene28833 (IGLJ1)	9.30929	1.44769	0.159535	0.999902	1.40664
RNAseq	Whole Blood	Pre-vaccination	gene6279 (S100A8)	-6.06957	-1.45085	0.159555	0.999902	-1.40657
RNAseq	Whole Blood	Pre-vaccination	gene290 (ANPEP)	-8.75697	-1.44696	0.159576	0.999902	-1.4065
RNAseq	Whole Blood	Pre-vaccination	gene10695 (CNPY3)	6.95781	1.45313	0.159629	0.999902	1.40632
RNAseq	Whole Blood	Pre-vaccination	gene28572 (TRBV15)	-9.96087	-1.46557	0.159895	0.999902	-1.40542
RNAseq	Whole Blood	Pre-vaccination	gene84223 (IQCG)	-7.40487	-1.44933	0.160054	0.999902	-1.40489
RNAseq	Whole Blood	Pre-vaccination	gene140901 (STK35)	-10.1793	-1.44956	0.160159	0.999902	-1.40454
RNAseq	Whole Blood	Pre-vaccination	gene6853 (SYN1)	10.9317	1.4547	0.160203	0.999902	1.40439
RNAseq	Whole Blood	Pre-vaccination	gene1645 (AKR1C1)	8.40225	1.44652	0.160234	0.999902	1.40428
RNAseq	Whole Blood	Pre-vaccination	gene79443 (FYCO1)	7.30215	1.44494	0.160255	0.999902	1.40422
RNAseq	Whole Blood	Pre-vaccination	gene415116 (PIM3)	-10.2764	-1.44583	0.160393	0.999902	-1.40375
RNAseq	Whole Blood	Pre-vaccination	gene79800 (CARF)	7.35942	1.44589	0.160446	0.999902	1.40357
RNAseq	Whole Blood	Pre-vaccination	gene285973 (ATG9B)	-7.03076	-1.44776	0.160479	0.999902	-1.40346
RNAseq	Whole Blood	Pre-vaccination	gene16 (AARS1)	-4.28337	-1.45055	0.160504	0.999902	-1.40338
RNAseq	Whole Blood	Pre-vaccination	gene2687 (GGT5)	-9.39344	-1.44868	0.160706	0.999902	-1.4027
RNAseq	Whole Blood	Pre-vaccination	gene28874 (IGKV3D-20)	9.21462	1.45513	0.16087	0.999902	1.40215
RNAseq	Whole Blood	Pre-vaccination	gene7627 (ZNF75A)	-6.27725	-1.44997	0.161042	0.999902	-1.40158
RNAseq	Whole Blood	Pre-vaccination	gene54106 (TLR9)	10.482	1.44603	0.161074	0.999902	1.40147
RNAseq	Whole Blood	Pre-vaccination	gene4597 (MVD)	9.89548	1.44448	0.161133	0.999902	1.40127
RNAseq	Whole Blood	Pre-vaccination	gene2354 (FOSB)	-10.6792	-1.44633	0.16118	0.999902	-1.40111
RNAseq	Whole Blood	Pre-vaccination	gene200424 (TET3)	7.07287	1.44456	0.161281	0.999902	1.40078
RNAseq	Whole Blood	Pre-vaccination	gene192286 (HIGD2A)	7.78921	1.44276	0.16133	0.999902	1.40061
RNAseq	Whole Blood	Pre-vaccination	gene28474 (IGHV1-2)	10.4053	1.43821	0.161341	0.999902	1.40058
RNAseq	Whole Blood	Pre-vaccination	gene56996 (SLC12A9)	-7.65939	-1.44548	0.161361	0.999902	-1.40051
RNAseq	Whole Blood	Pre-vaccination	gene10217 (CTDSPL)	7.30709	1.44352	0.161399	0.999902	1.40038
RNAseq	Whole Blood	Pre-vaccination	gene153830 (RNF145)	-9.15789	-1.4548	0.16143	0.999902	-1.40028
RNAseq	Whole Blood	Pre-vaccination	gene26751 (SH3YL1)	10.951	1.43544	0.161554	0.999902	1.39987
RNAseq	Whole Blood	Pre-vaccination	gene79991 (STN1)	9.01371	1.44522	0.161588	0.999902	1.39975
RNAseq	Whole Blood	Pre-vaccination	gene729873 (TBC1D3)	-11.8314	-1.43889	0.161694	0.999902	-1.3994
RNAseq	Whole Blood	Pre-vaccination	gene57459 (GATAD2B)	7.23501	1.45326	0.161889	0.999902	1.39875
RNAseq	Whole Blood	Pre-vaccination	gene170371 (TMEM273)	-10.5015	-1.43973	0.161971	0.999902	-1.39847
RNAseq	Whole Blood	Pre-vaccination	gene10778 (ZNF271P)	-9.42809	-1.4446	0.162017	0.999902	-1.39832
RNAseq	Whole Blood	Pre-vaccination	gene4628 (MYH10)	8.6092	1.44627	0.162039	0.999902	1.39825
RNAseq	Whole Blood	Pre-vaccination	gene4511 (TRNC)	12.9226	1.44063	0.162085	0.999902	1.39809
RNAseq	Whole Blood	Pre-vaccination	gene57613 (FAM234B)	8.07649	1.44252	0.162422	0.999902	1.39697
RNAseq	Whole Blood	Pre-vaccination	gene221981 (THSD7A)	10.9084	1.44078	0.16244	0.999902	1.39691
RNAseq	Whole Blood	Pre-vaccination	gene4052 (LTBP1)	9.27095	1.43729	0.162466	0.999902	1.39683
RNAseq	Whole Blood	Pre-vaccination	gene64077 (LHPP)	9.54232	1.43983	0.162468	0.999902	1.39682
RNAseq	Whole Blood	Pre-vaccination	gene7016 (TESK1)	-6.5998	-1.44077	0.162545	0.999902	-1.39656
RNAseq	Whole Blood	Pre-vaccination	gene3949 (LDLR)	11.141	1.44483	0.162749	0.999902	1.39588
RNAseq	Whole Blood	Pre-vaccination	gene83442 (SH3BGRL3)	-6.07417	-1.44082	0.162772	0.999902	-1.39581
RNAseq	Whole Blood	Pre-vaccination	gene64599 (GIGYF1)	-8.20289	-1.44027	0.162779	0.999902	-1.39579
RNAseq	Whole Blood	Pre-vaccination	gene3955 (LFNG)	9.99102	1.43777	0.162967	0.999902	1.39516
RNAseq	Whole Blood	Pre-vaccination	gene342865 (VSTM2B)	-9.67875	-1.43955	0.163055	0.999902	-1.39487
RNAseq	Whole Blood	Pre-vaccination	gene79884 (MAP9)	-6.69562	-1.43848	0.163066	0.999902	-1.39483
RNAseq	Whole Blood	Pre-vaccination	gene6671 (SP4)	5.34487	1.45176	0.163283	0.999902	1.39411
RNAseq	Whole Blood	Pre-vaccination	gene9275 (BCL7B)	5.54743	1.41212	0.163549	0.999902	1.39323
RNAseq	Whole Blood	Pre-vaccination	gene91300 (R3HDM4)	-6.29002	-1.43955	0.163735	0.999902	-1.39262
RNAseq	Whole Blood	Pre-vaccination	gene1393 (CRHBP)	10.1868	1.43986	0.163861	0.999902	1.3922
RNAseq	Whole Blood	Pre-vaccination	gene55848 (PLGRKT)	10.8479	1.43338	0.164178	0.999902	1.39116
RNAseq	Whole Blood	Pre-vaccination	gene767557 (SYS1-DBNDD2)	7.37415	1.44559	0.164194	0.999902	1.3911
RNAseq	Whole Blood	Pre-vaccination	gene390561 (HERC2P10)	-11.2039	-1.43217	0.164642	0.999902	-1.38963
RNAseq	Whole Blood	Pre-vaccination	gene2899 (GRIK3)	11.629	1.42983	0.165832	0.999902	1.38572
RNAseq	Whole Blood	Pre-vaccination	gene1603 (DAD1)	-6.88639	-1.43206	0.165889	0.999902	-1.38553
RNAseq	Whole Blood	Pre-vaccination	gene1053 (CEBPE)	10.3931	1.42911	0.166078	0.999902	1.38491
RNAseq	Whole Blood	Pre-vaccination	gene5027 (P2RX7)	9.55945	1.42797	0.166082	0.999902	1.3849
RNAseq	Whole Blood	Pre-vaccination	gene5934 (RBL2)	6.39063	1.43076	0.166125	0.999902	1.38476
RNAseq	Whole Blood	Pre-vaccination	gene2192 (FBLN1)	10.4639	1.43061	0.166295	0.999902	1.38421
RNAseq	Whole Blood	Pre-vaccination	gene10957 (PNRC1)	-7.70616	-1.42547	0.166564	0.999902	-1.38333
RNAseq	Whole Blood	Pre-vaccination	gene26960 (NBEA)	8.62691	1.42387	0.166896	0.999902	1.38225
RNAseq	Whole Blood	Pre-vaccination	gene100132707 (PAXIP1-AS2)	8.35821	1.42502	0.167219	0.999902	1.3812
RNAseq	Whole Blood	Pre-vaccination	gene6619 (SNAPC3)	7.24222	1.43129	0.16724	0.999902	1.38113
RNAseq	Whole Blood	Pre-vaccination	gene23528 (ZNF281)	-8.62223	-1.42463	0.167443	0.999902	-1.38047
RNAseq	Whole Blood	Pre-vaccination	gene63979 (FIGNL1)	8.25876	1.4267	0.167623	0.999902	1.37988
RNAseq	Whole Blood	Pre-vaccination	gene51249 (TMEM69)	8.39658	1.41983	0.167774	0.999902	1.37939
RNAseq	Whole Blood	Pre-vaccination	gene1496 (CTNNA2)	10.1977	1.42317	0.16788	0.999902	1.37905
RNAseq	Whole Blood	Pre-vaccination	gene27115 (PDE7B)	7.8501	1.4223	0.167975	0.999902	1.37874
RNAseq	Whole Blood	Pre-vaccination	gene26974 (ZNF285)	9.12805	1.42234	0.168125	0.999902	1.37825
RNAseq	Whole Blood	Pre-vaccination	gene100128782 (LINC00476)	10.9383	1.41517	0.168187	0.999902	1.37805
RNAseq	Whole Blood	Pre-vaccination	gene387254 (SLC7A5P2)	10.3542	1.42277	0.168437	0.999902	1.37724
RNAseq	Whole Blood	Pre-vaccination	gene4345 (CD200)	-9.29276	-1.41796	0.168592	0.999902	-1.37674
RNAseq	Whole Blood	Pre-vaccination	gene28434 (IGHV3-33)	8.85943	1.42068	0.168619	0.999902	1.37666
RNAseq	Whole Blood	Pre-vaccination	gene23367 (LARP1)	6.10079	1.41654	0.168638	0.999902	1.37659
RNAseq	Whole Blood	Pre-vaccination	gene79139 (DERL1)	6.17529	1.42194	0.168689	0.999902	1.37643
RNAseq	Whole Blood	Pre-vaccination	gene148932 (MOB3C)	9.14236	1.417	0.168751	0.999902	1.37623
RNAseq	Whole Blood	Pre-vaccination	gene28943 (IGKV1-6)	8.43332	1.42318	0.168786	0.999902	1.37612
RNAseq	Whole Blood	Pre-vaccination	gene140876 (RIPOR3)	9.91188	1.41994	0.16881	0.999902	1.37604
RNAseq	Whole Blood	Pre-vaccination	gene100423062 (IGLL5)	9.12932	1.41363	0.168915	0.999902	1.3757
RNAseq	Whole Blood	Pre-vaccination	gene130507 (UBR3)	5.21661	1.41842	0.168933	0.999902	1.37564
RNAseq	Whole Blood	Pre-vaccination	gene57091 (CASS4)	7.36959	1.4164	0.168942	0.999902	1.37561
RNAseq	Whole Blood	Pre-vaccination	gene4616 (GADD45B)	10.1961	1.42021	0.169098	0.999902	1.37511
RNAseq	Whole Blood	Pre-vaccination	gene23167 (EFR3A)	7.95526	1.41668	0.169476	0.999902	1.37389
RNAseq	Whole Blood	Pre-vaccination	gene123803 (NTAN1)	-6.91579	-1.41153	0.169731	0.999902	-1.37307
RNAseq	Whole Blood	Pre-vaccination	gene55510 (DDX43)	8.24636	1.40992	0.169967	0.999902	1.37231
RNAseq	Whole Blood	Pre-vaccination	gene283624 (LINC00641)	8.02222	1.4124	0.170022	0.999902	1.37213
RNAseq	Whole Blood	Pre-vaccination	gene64097 (EPB41L4A)	-9.08815	-1.40931	0.170069	0.999902	-1.37198
RNAseq	Whole Blood	Pre-vaccination	gene8930 (MBD4)	-11.2078	-1.41487	0.170072	0.999902	-1.37197
RNAseq	Whole Blood	Pre-vaccination	gene9121 (SLC16A5)	7.64631	1.41315	0.170073	0.999902	1.37197
RNAseq	Whole Blood	Pre-vaccination	gene54874 (FNBP1L)	9.90928	1.41931	0.170081	0.999902	1.37194
RNAseq	Whole Blood	Pre-vaccination	gene963 (CD53)	-10.4542	-1.41479	0.170234	0.999902	-1.37145
RNAseq	Whole Blood	Pre-vaccination	gene28813 (IGLV2-23)	8.58205	1.41339	0.170239	0.999902	1.37144
RNAseq	Whole Blood	Pre-vaccination	gene1718 (DHCR24)	10.6278	1.41652	0.170282	0.999902	1.3713
RNAseq	Whole Blood	Pre-vaccination	gene222658 (KCTD20)	9.19076	1.41109	0.170377	0.999902	1.37099
RNAseq	Whole Blood	Pre-vaccination	gene114882 (OSBPL8)	-5.56046	-1.41263	0.170412	0.999902	-1.37088
RNAseq	Whole Blood	Pre-vaccination	gene586 (BCAT1)	-8.94525	-1.41319	0.170418	0.999902	-1.37086
RNAseq	Whole Blood	Pre-vaccination	gene55614 (KIF16B)	-9.47648	-1.41149	0.170442	0.999902	-1.37079
RNAseq	Whole Blood	Pre-vaccination	gene23287 (AGTPBP1)	-6.58538	-1.4161	0.170444	0.999902	-1.37078
RNAseq	Whole Blood	Pre-vaccination	gene39 (ACAT2)	7.28183	1.41188	0.170503	0.999902	1.37059
RNAseq	Whole Blood	Pre-vaccination	gene101928068 (LOC101928068)	-9.25868	-1.41392	0.170514	0.999902	-1.37056
RNAseq	Whole Blood	Pre-vaccination	gene8418 (CMAHP)	9.49648	1.41026	0.170532	0.999902	1.3705
RNAseq	Whole Blood	Pre-vaccination	gene23515 (MORC3)	-6.8904	-1.41169	0.170584	0.999902	-1.37033
RNAseq	Whole Blood	Pre-vaccination	gene55509 (BATF3)	11.5415	1.41392	0.17061	0.999902	1.37025
RNAseq	Whole Blood	Pre-vaccination	gene79682 (CENPU)	10.2848	1.41215	0.170712	0.999902	1.36992
RNAseq	Whole Blood	Pre-vaccination	gene55080 (TAPBPL)	9.14738	1.40744	0.170943	0.999902	1.36918
RNAseq	Whole Blood	Pre-vaccination	gene1234 (CCR5)	10.6522	1.40453	0.171112	0.999902	1.36864
RNAseq	Whole Blood	Pre-vaccination	gene643418 (LIPN)	9.56882	1.41246	0.171143	0.999902	1.36854
RNAseq	Whole Blood	Pre-vaccination	gene5025 (P2RX4)	9.19139	1.41476	0.171222	0.999902	1.36829
RNAseq	Whole Blood	Pre-vaccination	gene340205 (TREML1)	7.05121	1.4038	0.171339	0.999902	1.36791
RNAseq	Whole Blood	Pre-vaccination	gene5329 (PLAUR)	5.95663	1.40879	0.171527	0.999902	1.36732
RNAseq	Whole Blood	Pre-vaccination	gene166647 (ADGRA3)	10.007	1.40728	0.1718	0.999902	1.36644
RNAseq	Whole Blood	Pre-vaccination	gene4862 (NPAS2)	8.48296	1.40788	0.171888	0.999902	1.36616
RNAseq	Whole Blood	Pre-vaccination	gene7504 (XK)	6.01755	1.40586	0.172039	0.999902	1.36568
RNAseq	Whole Blood	Pre-vaccination	gene7318 (UBA7)	9.89299	1.40821	0.172088	0.999902	1.36553
RNAseq	Whole Blood	Pre-vaccination	gene28450 (IGHV3-11)	9.74964	1.4077	0.172125	0.999902	1.36541
RNAseq	Whole Blood	Pre-vaccination	gene10210 (TOPORS)	-7.68376	-1.40716	0.172289	0.999902	-1.36488
RNAseq	Whole Blood	Pre-vaccination	gene5244 (ABCB4)	-10.2541	-1.4081	0.172336	0.999902	-1.36474
RNAseq	Whole Blood	Pre-vaccination	gene4638 (MYLK)	9.75084	1.4035	0.172709	0.999902	1.36355
RNAseq	Whole Blood	Pre-vaccination	gene55102 (ATG2B)	3.82814	1.38091	0.172893	0.999902	1.36297
RNAseq	Whole Blood	Pre-vaccination	gene9973 (CCS)	-7.75006	-1.40175	0.172903	0.999902	-1.36294
RNAseq	Whole Blood	Pre-vaccination	gene158747 (MOSPD2)	6.24394	1.40098	0.172984	0.999902	1.36268
RNAseq	Whole Blood	Pre-vaccination	gene81788 (NUAK2)	6.80304	1.40424	0.17307	0.999902	1.36241
RNAseq	Whole Blood	Pre-vaccination	gene3792 (KEL)	-6.22391	-1.40559	0.173128	0.999902	-1.36222
RNAseq	Whole Blood	Pre-vaccination	gene79786 (KLHL36)	6.6165	1.40849	0.173234	0.999902	1.36189
RNAseq	Whole Blood	Pre-vaccination	gene23189 (KANK1)	7.60319	1.39769	0.173549	0.999902	1.36089
RNAseq	Whole Blood	Pre-vaccination	gene283551 (LINC01588)	-6.3896	-1.40059	0.173618	0.999902	-1.36067
RNAseq	Whole Blood	Pre-vaccination	gene54977 (SLC25A38)	-6.06894	-1.40102	0.173875	0.999902	-1.35986
RNAseq	Whole Blood	Pre-vaccination	gene916 (CD3E)	-4.1702	-1.39887	0.17403	0.999902	-1.35937
RNAseq	Whole Blood	Pre-vaccination	gene10370 (CITED2)	-8.50464	-1.40051	0.174114	0.999902	-1.3591
RNAseq	Whole Blood	Pre-vaccination	gene100506258 (LOC100506258)	9.3732	1.39858	0.174136	0.999902	1.35903
RNAseq	Whole Blood	Pre-vaccination	gene9148 (NEURL1)	9.61396	1.39752	0.174139	0.999902	1.35902
RNAseq	Whole Blood	Pre-vaccination	gene4051 (CYP4F3)	8.76614	1.39866	0.174377	0.999902	1.35827
RNAseq	Whole Blood	Pre-vaccination	gene23142 (DCUN1D4)	-5.76934	-1.40303	0.174539	0.999902	-1.35776
RNAseq	Whole Blood	Pre-vaccination	gene9706 (ULK2)	9.41051	1.40147	0.174662	0.999902	1.35737
RNAseq	Whole Blood	Pre-vaccination	gene284581 (LOC284581)	-8.33065	-1.42264	0.174882	0.999902	-1.35668
RNAseq	Whole Blood	Pre-vaccination	gene8573 (CASK)	6.58955	1.39563	0.175257	0.999902	1.3555
RNAseq	Whole Blood	Pre-vaccination	gene2319 (FLOT2)	-8.86557	-1.39721	0.175271	0.999902	-1.35546
RNAseq	Whole Blood	Pre-vaccination	gene5878 (RAB5C)	6.18522	1.39333	0.175488	0.999902	1.35478
RNAseq	Whole Blood	Pre-vaccination	gene4117 (MAK)	-11.6823	-1.39332	0.175504	0.999902	-1.35473
RNAseq	Whole Blood	Pre-vaccination	gene157697 (ERICH1)	-9.98028	-1.39111	0.175542	0.999902	-1.35461
RNAseq	Whole Blood	Pre-vaccination	gene100529207 (RAD51L3-RFFL)	-10.566	-1.39305	0.175586	0.999902	-1.35447
RNAseq	Whole Blood	Pre-vaccination	gene100996763 (NOTCH2NLB)	-10.1064	-1.38948	0.175628	0.999902	-1.35434
RNAseq	Whole Blood	Pre-vaccination	gene3990 (LIPC)	9.62295	1.40104	0.175634	0.999902	1.35432
RNAseq	Whole Blood	Pre-vaccination	gene79918 (SETD6)	-6.41454	-1.40033	0.175758	0.999902	-1.35393
RNAseq	Whole Blood	Pre-vaccination	gene29968 (PSAT1)	-7.43159	-1.39444	0.175843	0.999902	-1.35366
RNAseq	Whole Blood	Pre-vaccination	gene5836 (PYGL)	-6.44405	-1.39364	0.176481	0.999902	-1.35167
RNAseq	Whole Blood	Pre-vaccination	gene9804 (TOMM20)	4.56641	1.39811	0.176664	0.999902	1.3511
RNAseq	Whole Blood	Pre-vaccination	gene6423 (SFRP2)	-9.63535	-1.38767	0.176931	0.999902	-1.35026
RNAseq	Whole Blood	Pre-vaccination	gene284486 (THEM5)	8.8623	1.39396	0.176978	0.999902	1.35012
RNAseq	Whole Blood	Pre-vaccination	gene11240 (PADI2)	-8.80299	-1.38236	0.176979	0.999902	-1.35012
RNAseq	Whole Blood	Pre-vaccination	gene80008 (TMEM156)	-7.87438	-1.38735	0.177133	0.999902	-1.34964
RNAseq	Whole Blood	Pre-vaccination	gene65220 (NADK)	6.05648	1.39184	0.177227	0.999902	1.34934
RNAseq	Whole Blood	Pre-vaccination	gene253143 (PRR14L)	8.31913	1.38878	0.177272	0.999902	1.3492
RNAseq	Whole Blood	Pre-vaccination	gene54676 (GTPBP2)	9.60304	1.3881	0.177514	0.999902	1.34845
RNAseq	Whole Blood	Pre-vaccination	gene100506881 (MKLN1-AS)	-8.09718	-1.36539	0.177689	0.999902	-1.3479
RNAseq	Whole Blood	Pre-vaccination	gene9881 (TRANK1)	8.76754	1.38771	0.177709	0.999902	1.34784
RNAseq	Whole Blood	Pre-vaccination	gene28391 (IGHV4-61)	10.4707	1.38366	0.177995	0.999902	1.34696
RNAseq	Whole Blood	Pre-vaccination	gene8625 (RFXANK)	7.95083	1.39432	0.178169	0.999902	1.34641
RNAseq	Whole Blood	Pre-vaccination	gene100127967 (KRT73-AS1)	8.68697	1.38094	0.178516	0.999902	1.34534
RNAseq	Whole Blood	Pre-vaccination	gene112398 (EGLN2)	-7.92383	-1.38522	0.178624	0.999902	-1.345
RNAseq	Whole Blood	Pre-vaccination	gene11120 (BTN2A1)	10.6046	1.38843	0.178853	0.999902	1.34429
RNAseq	Whole Blood	Pre-vaccination	gene2833 (CXCR3)	8.94707	1.38525	0.178889	0.999902	1.34418
RNAseq	Whole Blood	Pre-vaccination	gene5093 (PCBP1)	-8.40788	-1.38487	0.179045	0.999902	-1.3437
RNAseq	Whole Blood	Pre-vaccination	gene10963 (STIP1)	-6.9885	-1.38961	0.179139	0.999902	-1.34341
RNAseq	Whole Blood	Pre-vaccination	gene222166 (MTURN)	6.92539	1.38475	0.179177	0.999902	1.34329
RNAseq	Whole Blood	Pre-vaccination	gene7850 (IL1R2)	-7.35521	-1.38862	0.17929	0.999902	-1.34294
RNAseq	Whole Blood	Pre-vaccination	gene395 (ARHGAP6)	7.59489	1.38546	0.179379	0.999902	1.34267
RNAseq	Whole Blood	Pre-vaccination	gene114991 (ZNF618)	10.1371	1.38015	0.179426	0.999902	1.34252
RNAseq	Whole Blood	Pre-vaccination	gene9724 (UTP14C)	5.4206	1.38705	0.179511	0.999902	1.34226
RNAseq	Whole Blood	Pre-vaccination	gene4288 (MKI67)	8.80568	1.39223	0.179591	0.999902	1.34201
RNAseq	Whole Blood	Pre-vaccination	gene83853 (ROPN1L)	-7.51399	-1.38186	0.179875	0.999902	-1.34114
RNAseq	Whole Blood	Pre-vaccination	gene23077 (MYCBP2)	5.72015	1.38084	0.179923	0.999902	1.34099
RNAseq	Whole Blood	Pre-vaccination	gene6489 (ST8SIA1)	-8.61442	-1.37813	0.179988	0.999902	-1.34079
RNAseq	Whole Blood	Pre-vaccination	gene610 (HCN2)	9.65305	1.39356	0.180108	0.999902	1.34042
RNAseq	Whole Blood	Pre-vaccination	gene26007 (TKFC)	8.35712	1.37847	0.180124	0.999902	1.34037
RNAseq	Whole Blood	Pre-vaccination	gene2590 (GALNT2)	8.44947	1.38475	0.18035	0.999902	1.33968
RNAseq	Whole Blood	Pre-vaccination	gene4130 (MAP1A)	9.89108	1.37952	0.180372	0.999902	1.33961
RNAseq	Whole Blood	Pre-vaccination	gene10661 (KLF1)	-6.9713	-1.38747	0.180467	0.999902	-1.33932
RNAseq	Whole Blood	Pre-vaccination	gene1859 (DYRK1A)	6.61273	1.37671	0.180626	0.999902	1.33883
RNAseq	Whole Blood	Pre-vaccination	gene641638 (SNHG6)	-5.39969	-1.35526	0.180875	0.999902	-1.33807
RNAseq	Whole Blood	Pre-vaccination	gene118788 (PIK3AP1)	8.49212	1.37859	0.1809	0.999902	1.33799
RNAseq	Whole Blood	Pre-vaccination	gene387751 (GVINP1)	6.02335	1.37599	0.180951	0.999902	1.33783
RNAseq	Whole Blood	Pre-vaccination	gene8317 (CDC7)	-7.93875	-1.37832	0.181046	0.999902	-1.33754
RNAseq	Whole Blood	Pre-vaccination	gene100505573 (INAFM2)	9.33036	1.37452	0.181392	0.999902	1.33648
RNAseq	Whole Blood	Pre-vaccination	gene8220 (ESS2)	9.17395	1.3785	0.181431	0.999902	1.33636
RNAseq	Whole Blood	Pre-vaccination	gene3903 (LAIR1)	-9.37921	-1.3724	0.181458	0.999902	-1.33628
RNAseq	Whole Blood	Pre-vaccination	gene7499 (XG)	-10.4013	-1.37643	0.181713	0.999902	-1.3355
RNAseq	Whole Blood	Pre-vaccination	gene200298 (LINC00528)	8.72512	1.37517	0.181782	0.999902	1.33529
RNAseq	Whole Blood	Pre-vaccination	gene4058 (LTK)	10.1991	1.36937	0.181819	0.999902	1.33517
RNAseq	Whole Blood	Pre-vaccination	gene94274 (PPP1R14A)	10.2416	1.37399	0.181953	0.999902	1.33477
RNAseq	Whole Blood	Pre-vaccination	gene54806 (AHI1)	10.0929	1.37105	0.182047	0.999902	1.33448
RNAseq	Whole Blood	Pre-vaccination	gene5151 (PDE8A)	7.85897	1.37541	0.182206	0.999902	1.33399
RNAseq	Whole Blood	Pre-vaccination	gene6915 (TBXA2R)	11.0459	1.37393	0.182323	0.999902	1.33364
RNAseq	Whole Blood	Pre-vaccination	gene4706 (NDUFAB1)	8.01672	1.37398	0.182472	0.999902	1.33318
RNAseq	Whole Blood	Pre-vaccination	gene728489 (DNLZ)	8.8219	1.37146	0.182493	0.999902	1.33312
RNAseq	Whole Blood	Pre-vaccination	gene64393 (ZMAT3)	-5.69189	-1.37658	0.18254	0.999902	-1.33297
RNAseq	Whole Blood	Pre-vaccination	gene57798 (GATAD1)	-7.13894	-1.37627	0.182586	0.999902	-1.33283
RNAseq	Whole Blood	Pre-vaccination	gene1843 (DUSP1)	-8.82634	-1.37217	0.183225	0.999902	-1.33089
RNAseq	Whole Blood	Pre-vaccination	gene7637 (ZNF84)	-5.50612	-1.37304	0.183325	0.999902	-1.33059
RNAseq	Whole Blood	Pre-vaccination	gene5212 (VIT)	-10.2869	-1.36673	0.183436	0.999902	-1.33025
RNAseq	Whole Blood	Pre-vaccination	gene127550 (A3GALT2)	-8.7532	-1.36833	0.18353	0.999902	-1.32996
RNAseq	Whole Blood	Pre-vaccination	gene284749 (LINC00494)	-9.43071	-1.36516	0.183713	0.999902	-1.32941
RNAseq	Whole Blood	Pre-vaccination	gene51307 (FAM53C)	-5.93332	-1.37086	0.183826	0.999902	-1.32907
RNAseq	Whole Blood	Pre-vaccination	gene7205 (TRIP6)	-10.7097	-1.36764	0.183904	0.999902	-1.32883
RNAseq	Whole Blood	Pre-vaccination	gene55841 (WWC3)	8.63465	1.36725	0.183975	0.999902	1.32862
RNAseq	Whole Blood	Pre-vaccination	gene3614 (IMPDH1)	-5.12127	-1.36859	0.184034	0.999902	-1.32844
RNAseq	Whole Blood	Pre-vaccination	gene59339 (PLEKHA2)	-7.14373	-1.36875	0.184071	0.999902	-1.32832
RNAseq	Whole Blood	Pre-vaccination	gene257106 (ARHGAP30)	-9.02481	-1.36546	0.184108	0.999902	-1.32821
RNAseq	Whole Blood	Pre-vaccination	gene53635 (PTOV1)	-7.39187	-1.36972	0.184528	0.999902	-1.32694
RNAseq	Whole Blood	Pre-vaccination	gene23130 (ATG2A)	9.88902	1.36701	0.184647	0.999902	1.32658
RNAseq	Whole Blood	Pre-vaccination	gene51552 (RAB14)	-6.32555	-1.36697	0.184662	0.999902	-1.32654
RNAseq	Whole Blood	Pre-vaccination	gene23381 (SMG5)	-11.3467	-1.36258	0.184664	0.999902	-1.32653
RNAseq	Whole Blood	Pre-vaccination	gene9167 (COX7A2L)	-6.29649	-1.36357	0.184963	0.999902	-1.32563
RNAseq	Whole Blood	Pre-vaccination	gene4261 (CIITA)	8.61914	1.36299	0.184969	0.999902	1.32561
RNAseq	Whole Blood	Pre-vaccination	gene80148 (SLC66A2)	8.93437	1.36705	0.185212	0.999902	1.32488
RNAseq	Whole Blood	Pre-vaccination	gene55684 (RABL6)	-7.30248	-1.36504	0.185285	0.999902	-1.32466
RNAseq	Whole Blood	Pre-vaccination	gene114548 (NLRP3)	10.154	1.36573	0.18538	0.999902	1.32437
RNAseq	Whole Blood	Pre-vaccination	gene6855 (SYP)	10.0826	1.36623	0.185432	0.999902	1.32421
RNAseq	Whole Blood	Pre-vaccination	gene55379 (LRRC59)	9.33387	1.36168	0.185544	0.999902	1.32388
RNAseq	Whole Blood	Pre-vaccination	gene79939 (SLC35E1)	8.76179	1.36572	0.185693	0.999902	1.32343
RNAseq	Whole Blood	Pre-vaccination	gene7430 (EZR)	-5.66121	-1.35645	0.186019	0.999902	-1.32245
RNAseq	Whole Blood	Pre-vaccination	gene80758 (PRR7)	9.03594	1.36074	0.186067	0.999902	1.3223
RNAseq	Whole Blood	Pre-vaccination	gene163882 (CNST)	6.5873	1.36228	0.186086	0.999902	1.32225
RNAseq	Whole Blood	Pre-vaccination	gene1831 (TSC22D3)	-10.4769	-1.36788	0.186091	0.999902	-1.32223
RNAseq	Whole Blood	Pre-vaccination	gene8560 (DEGS1)	-7.23484	-1.36246	0.186206	0.999902	-1.32189
RNAseq	Whole Blood	Pre-vaccination	gene9302 (SNORD26)	8.46008	1.35943	0.186312	0.999902	1.32157
RNAseq	Whole Blood	Pre-vaccination	gene6638 (SNRPN)	-4.61798	-1.35857	0.186499	0.999902	-1.32101
RNAseq	Whole Blood	Pre-vaccination	gene987 (LRBA)	5.7243	1.35844	0.186516	0.999902	1.32096
RNAseq	Whole Blood	Pre-vaccination	gene348093 (RBPMS2)	8.89486	1.35608	0.186754	0.999902	1.32024
RNAseq	Whole Blood	Pre-vaccination	gene101752399 (STAG3L5P-PVRIG2P-PILRB)	8.51057	1.35891	0.186776	0.999902	1.32018
RNAseq	Whole Blood	Pre-vaccination	gene7849 (PAX8)	-10.546	-1.35714	0.186788	0.999902	-1.32014
RNAseq	Whole Blood	Pre-vaccination	gene28802 (IGLV3-12)	10.5256	1.34839	0.186866	0.999902	1.31991
RNAseq	Whole Blood	Pre-vaccination	gene116840 (CNTROB)	-5.76536	-1.36079	0.186881	0.999902	-1.31986
RNAseq	Whole Blood	Pre-vaccination	gene28964 (GIT1)	-6.57012	-1.35654	0.187147	0.999902	-1.31907
RNAseq	Whole Blood	Pre-vaccination	gene83858 (ATAD3B)	-6.49506	-1.35641	0.187166	0.999902	-1.31901
RNAseq	Whole Blood	Pre-vaccination	gene3809 (KIR2DS4)	-10.9322	-1.35838	0.187187	0.999902	-1.31895
RNAseq	Whole Blood	Pre-vaccination	gene28473 (IGHV1-3)	-11.121	-1.35897	0.187218	0.999902	-1.31886
RNAseq	Whole Blood	Pre-vaccination	gene51385 (ZNF589)	-7.66841	-1.35375	0.187458	0.999902	-1.31814
RNAseq	Whole Blood	Pre-vaccination	gene219681 (ARMC3)	11.1655	1.36334	0.187664	0.999902	1.31752
RNAseq	Whole Blood	Pre-vaccination	gene1378 (CR1)	-7.18185	-1.35766	0.187715	0.999902	-1.31737
RNAseq	Whole Blood	Pre-vaccination	gene10121 (ACTR1A)	-8.64257	-1.35471	0.18805	0.999902	-1.31637
RNAseq	Whole Blood	Pre-vaccination	gene221477 (C6orf89)	8.08959	1.35657	0.188088	0.999902	1.31626
RNAseq	Whole Blood	Pre-vaccination	gene10954 (PDIA5)	10.483	1.35404	0.18811	0.999902	1.31619
RNAseq	Whole Blood	Pre-vaccination	gene27034 (ACAD8)	7.43108	1.35709	0.188177	0.999902	1.31599
RNAseq	Whole Blood	Pre-vaccination	gene28442 (IGHV3-23)	8.94497	1.35313	0.188196	0.999902	1.31594
RNAseq	Whole Blood	Pre-vaccination	gene10457 (GPNMB)	-10.3739	-1.35096	0.188226	0.999902	-1.31584
RNAseq	Whole Blood	Pre-vaccination	gene54386 (TERF2IP)	-7.79374	-1.35694	0.188246	0.999902	-1.31578
RNAseq	Whole Blood	Pre-vaccination	gene8926 (SNURF)	-4.60684	-1.35258	0.188372	0.999902	-1.31541
RNAseq	Whole Blood	Pre-vaccination	gene283385 (MORN3)	-7.38432	-1.36259	0.188468	0.999902	-1.31512
RNAseq	Whole Blood	Pre-vaccination	gene93010 (B3GNT7)	9.9043	1.35229	0.188604	0.999902	1.31472
RNAseq	Whole Blood	Pre-vaccination	gene759 (CA1)	-7.69468	-1.35329	0.18863	0.999902	-1.31464
RNAseq	Whole Blood	Pre-vaccination	gene29920 (PYCR2)	8.29869	1.34843	0.188638	0.999902	1.31462
RNAseq	Whole Blood	Pre-vaccination	gene51177 (PLEKHO1)	9.48494	1.35145	0.188953	0.999902	1.31368
RNAseq	Whole Blood	Pre-vaccination	gene4598 (MVK)	7.74693	1.35655	0.18908	0.999902	1.31331
RNAseq	Whole Blood	Pre-vaccination	gene79134 (TMEM185B)	-10.0222	-1.35244	0.189151	0.999902	-1.3131
RNAseq	Whole Blood	Pre-vaccination	gene4436 (MSH2)	5.76882	1.35243	0.189245	0.999902	1.31282
RNAseq	Whole Blood	Pre-vaccination	gene55813 (UTP6)	7.71448	1.34941	0.189318	0.999902	1.3126
RNAseq	Whole Blood	Pre-vaccination	gene7390 (UROS)	7.31146	1.35553	0.189338	0.999902	1.31254
RNAseq	Whole Blood	Pre-vaccination	gene11314 (CD300A)	9.02294	1.35238	0.189363	0.999902	1.31247
RNAseq	Whole Blood	Pre-vaccination	gene1654 (DDX3X)	-3.96232	-1.35837	0.189424	0.999902	-1.31229
RNAseq	Whole Blood	Pre-vaccination	gene79137 (RETREG2)	-8.39517	-1.34868	0.189457	0.999902	-1.31219
RNAseq	Whole Blood	Pre-vaccination	gene10797 (MTHFD2)	7.949	1.35236	0.189647	0.999902	1.31162
RNAseq	Whole Blood	Pre-vaccination	gene2117 (ETV3)	7.16389	1.34844	0.189681	0.999902	1.31152
RNAseq	Whole Blood	Pre-vaccination	gene6280 (S100A9)	-5.56958	-1.34567	0.189917	0.999902	-1.31083
RNAseq	Whole Blood	Pre-vaccination	gene254099 (LINC01342)	-9.641	-1.34673	0.189989	0.999902	-1.31061
RNAseq	Whole Blood	Pre-vaccination	gene102464833 (MIR6084)	-9.12692	-1.35225	0.190244	0.999902	-1.30986
RNAseq	Whole Blood	Pre-vaccination	gene2912 (GRM2)	9.16906	1.34819	0.19043	0.999902	1.30931
RNAseq	Whole Blood	Pre-vaccination	gene7917 (BAG6)	-6.01805	-1.3497	0.190441	0.999902	-1.30927
RNAseq	Whole Blood	Pre-vaccination	gene102724297 (CCR5AS)	-8.19666	-1.35096	0.190457	0.999902	-1.30923
RNAseq	Whole Blood	Pre-vaccination	gene3099 (HK2)	7.45891	1.34371	0.190651	0.999902	1.30865
RNAseq	Whole Blood	Pre-vaccination	gene80230 (RUFY1)	8.7425	1.34478	0.1908	0.999902	1.30822
RNAseq	Whole Blood	Pre-vaccination	gene51659 (GINS2)	6.98332	1.35107	0.191073	0.999902	1.30741
RNAseq	Whole Blood	Pre-vaccination	gene3164 (NR4A1)	9.08589	1.34299	0.191393	0.999902	1.30647
RNAseq	Whole Blood	Pre-vaccination	gene151742 (PPM1L)	8.77552	1.34083	0.191393	0.999902	1.30647
RNAseq	Whole Blood	Pre-vaccination	gene83541 (FAM110A)	8.95038	1.34203	0.191495	0.999902	1.30617
RNAseq	Whole Blood	Pre-vaccination	gene391267 (ANKRD20A11P)	-9.83168	-1.34132	0.19154	0.999902	-1.30604
RNAseq	Whole Blood	Pre-vaccination	gene445347 (TARP)	8.25998	1.33941	0.191597	0.999902	1.30587
RNAseq	Whole Blood	Pre-vaccination	gene84232 (MAF1)	-6.55668	-1.34807	0.191637	0.999902	-1.30575
RNAseq	Whole Blood	Pre-vaccination	gene57708 (MIER1)	-4.76824	-1.34193	0.191888	0.999902	-1.30501
RNAseq	Whole Blood	Pre-vaccination	gene79009 (DDX50)	4.1208	1.34224	0.191987	0.999902	1.30472
RNAseq	Whole Blood	Pre-vaccination	gene100132815 (IPO5P1)	-5.45025	-1.3444	0.192141	0.999902	-1.30427
RNAseq	Whole Blood	Pre-vaccination	gene57639 (CCDC146)	11.0045	1.3392	0.19225	0.999902	1.30395
RNAseq	Whole Blood	Pre-vaccination	gene55103 (RALGPS2)	-8.32746	-1.33982	0.192318	0.999902	-1.30375
RNAseq	Whole Blood	Pre-vaccination	gene100130992 (LOC100130992)	-8.67874	-1.34294	0.192439	0.999902	-1.3034
RNAseq	Whole Blood	Pre-vaccination	gene55240 (STEAP3)	-11.0579	-1.33932	0.192632	0.999902	-1.30283
RNAseq	Whole Blood	Pre-vaccination	gene284440 (LINC00663)	-8.20315	-1.33967	0.192675	0.999902	-1.30271
RNAseq	Whole Blood	Pre-vaccination	gene10857 (PGRMC1)	6.84857	1.33854	0.192734	0.999902	1.30253
RNAseq	Whole Blood	Pre-vaccination	gene27202 (C5AR2)	5.47146	1.33847	0.192746	0.999902	1.3025
RNAseq	Whole Blood	Pre-vaccination	gene285966 (TCAF2)	-7.41379	-1.34168	0.192925	0.999902	-1.30197
RNAseq	Whole Blood	Pre-vaccination	gene9874 (TLK1)	5.1038	1.34836	0.192927	0.999902	1.30197
RNAseq	Whole Blood	Pre-vaccination	gene114824 (PNMA5)	9.0113	1.34616	0.193116	0.999902	1.30142
RNAseq	Whole Blood	Pre-vaccination	gene26790 (SNORD58B)	7.83251	1.33583	0.193265	0.999902	1.30098
RNAseq	Whole Blood	Pre-vaccination	gene10809 (STARD10)	9.09975	1.33589	0.193325	0.999902	1.30081
RNAseq	Whole Blood	Pre-vaccination	gene80124 (VCPIP1)	6.12472	1.33669	0.193349	0.999902	1.30074
RNAseq	Whole Blood	Pre-vaccination	gene284615 (ANKRD34A)	-5.92657	-1.3602	0.19344	0.999902	-1.30047
RNAseq	Whole Blood	Pre-vaccination	gene5662 (PSD)	-8.85144	-1.33989	0.193476	0.999902	-1.30036
RNAseq	Whole Blood	Pre-vaccination	gene83640 (RAMAC)	8.65798	1.33898	0.19348	0.999902	1.30035
RNAseq	Whole Blood	Pre-vaccination	gene7936 (NELFE)	-7.61424	-1.33679	0.193608	0.999902	-1.29998
RNAseq	Whole Blood	Pre-vaccination	gene105377650 (LOC105377650)	8.27065	1.34459	0.193693	0.999902	1.29973
RNAseq	Whole Blood	Pre-vaccination	gene1318 (SLC31A2)	-9.68084	-1.33558	0.193772	0.999902	-1.2995
RNAseq	Whole Blood	Pre-vaccination	gene971 (CD72)	-9.51715	-1.33297	0.193871	0.999902	-1.29921
RNAseq	Whole Blood	Pre-vaccination	gene8993 (PGLYRP1)	-9.37275	-1.33466	0.194198	0.999902	-1.29826
RNAseq	Whole Blood	Pre-vaccination	gene1407 (CRY1)	6.62379	1.33345	0.194607	0.999902	1.29707
RNAseq	Whole Blood	Pre-vaccination	gene100131067 (CKMT2-AS1)	-9.28288	-1.33355	0.194626	0.999902	-1.29701
RNAseq	Whole Blood	Pre-vaccination	gene51255 (RNF181)	5.92923	1.34065	0.194632	0.999902	1.297
RNAseq	Whole Blood	Pre-vaccination	gene23467 (NPTXR)	-8.13304	-1.33057	0.194682	0.999902	-1.29685
RNAseq	Whole Blood	Pre-vaccination	gene401612 (SLC25A53)	-7.42052	-1.3319	0.195011	0.999902	-1.2959
RNAseq	Whole Blood	Pre-vaccination	gene23158 (TBC1D9)	8.57974	1.33219	0.195025	0.999902	1.29586
RNAseq	Whole Blood	Pre-vaccination	gene404093 (CUEDC1)	8.08202	1.33197	0.195276	0.999902	1.29513
RNAseq	Whole Blood	Pre-vaccination	gene9091 (PIGQ)	-8.21543	-1.33568	0.195329	0.999902	-1.29497
RNAseq	Whole Blood	Pre-vaccination	gene28634 (TRBJ1-2)	-8.59682	-1.33524	0.19535	0.999902	-1.29491
RNAseq	Whole Blood	Pre-vaccination	gene2205 (FCER1A)	10.3368	1.33055	0.195357	0.999902	1.29489
RNAseq	Whole Blood	Pre-vaccination	gene5170 (PDPK1)	7.1748	1.33103	0.195609	0.999902	1.29416
RNAseq	Whole Blood	Pre-vaccination	gene23089 (PEG10)	-9.99042	-1.33148	0.19578	0.999902	-1.29367
RNAseq	Whole Blood	Pre-vaccination	gene283450 (HECTD4)	7.08014	1.33021	0.19579	0.999902	1.29364
RNAseq	Whole Blood	Pre-vaccination	gene286467 (FIRRE)	10.5541	1.33156	0.195839	0.999902	1.2935
RNAseq	Whole Blood	Pre-vaccination	gene6251 (RSU1)	-9.93717	-1.32528	0.195869	0.999902	-1.29341
RNAseq	Whole Blood	Pre-vaccination	gene55288 (RHOT1)	7.30393	1.32709	0.196109	0.999902	1.29272
RNAseq	Whole Blood	Pre-vaccination	gene55205 (ZNF532)	8.15804	1.32972	0.196141	0.999902	1.29262
RNAseq	Whole Blood	Pre-vaccination	gene5709 (PSMD3)	7.28511	1.32699	0.196219	0.999902	1.2924
RNAseq	Whole Blood	Pre-vaccination	gene400499 (LOC400499)	7.3633	1.32954	0.196811	0.999902	1.29069
RNAseq	Whole Blood	Pre-vaccination	gene7145 (TNS1)	-6.40372	-1.32636	0.196859	0.999902	-1.29055
RNAseq	Whole Blood	Pre-vaccination	gene4708 (NDUFB2)	6.25938	1.33133	0.196902	0.999902	1.29043
RNAseq	Whole Blood	Pre-vaccination	gene54518 (APBB1IP)	-8.1444	-1.32569	0.197061	0.999902	-1.28997
RNAseq	Whole Blood	Pre-vaccination	gene105371397 (NA)	8.22065	1.32488	0.1972	0.999902	1.28957
RNAseq	Whole Blood	Pre-vaccination	gene858 (CAV2)	10.6784	1.32484	0.197234	0.999902	1.28947
RNAseq	Whole Blood	Pre-vaccination	gene2210 (FCGR1B)	10.5203	1.33182	0.197308	0.999902	1.28926
RNAseq	Whole Blood	Pre-vaccination	gene93134 (ZNF561)	6.10055	1.33004	0.197327	0.999902	1.2892
RNAseq	Whole Blood	Pre-vaccination	gene5613 (PRKX)	-3.42357	-1.32992	0.197365	0.999902	-1.28909
RNAseq	Whole Blood	Pre-vaccination	gene55607 (PPP1R9A)	10.6257	1.32348	0.197524	0.999902	1.28864
RNAseq	Whole Blood	Pre-vaccination	gene25961 (NUDT13)	8.21059	1.32876	0.197576	0.999902	1.28849
RNAseq	Whole Blood	Pre-vaccination	gene81620 (CDT1)	10.1101	1.32898	0.197682	0.999902	1.28818
RNAseq	Whole Blood	Pre-vaccination	gene6019 (RLN2)	10.0338	1.32107	0.197778	0.999902	1.28791
RNAseq	Whole Blood	Pre-vaccination	gene91689 (SMDT1)	11.0512	1.32157	0.197837	0.999902	1.28774
RNAseq	Whole Blood	Pre-vaccination	gene9859 (CEP170)	6.51154	1.32553	0.197896	0.999902	1.28757
RNAseq	Whole Blood	Pre-vaccination	gene100379251 (NPPA-AS1)	-9.39688	-1.32136	0.198061	0.999902	-1.2871
RNAseq	Whole Blood	Pre-vaccination	gene28601 (TRBV6-6)	9.07273	1.32284	0.198097	0.999902	1.28699
RNAseq	Whole Blood	Pre-vaccination	gene50944 (SHANK1)	6.72305	1.3227	0.198304	0.999902	1.2864
RNAseq	Whole Blood	Pre-vaccination	gene57180 (ACTR3B)	8.76658	1.32357	0.198442	0.999902	1.286
RNAseq	Whole Blood	Pre-vaccination	gene113828 (FAM83F)	9.30939	1.32068	0.198684	0.999902	1.28531
RNAseq	Whole Blood	Pre-vaccination	gene23291 (FBXW11)	6.76268	1.31989	0.198969	0.999902	1.28449
RNAseq	Whole Blood	Pre-vaccination	gene28908 (IGKV4-1)	7.85318	1.32641	0.199022	0.999902	1.28434
RNAseq	Whole Blood	Pre-vaccination	gene6789 (STK4)	5.98773	1.32019	0.199045	0.999902	1.28428
RNAseq	Whole Blood	Pre-vaccination	gene200576 (PIKFYVE)	5.28824	1.31977	0.199055	0.999902	1.28425
RNAseq	Whole Blood	Pre-vaccination	gene55969 (RAB5IF)	5.99106	1.31811	0.199277	0.999902	1.28361
RNAseq	Whole Blood	Pre-vaccination	gene8578 (SCARF1)	8.92282	1.31806	0.199326	0.999902	1.28348
RNAseq	Whole Blood	Pre-vaccination	gene1948 (EFNB2)	9.66814	1.32274	0.19939	0.999902	1.28329
RNAseq	Whole Blood	Pre-vaccination	gene4259 (MGST3)	8.73767	1.31648	0.199524	0.999902	1.28291
RNAseq	Whole Blood	Pre-vaccination	gene8440 (NCK2)	8.1724	1.31616	0.199792	0.999902	1.28214
RNAseq	Whole Blood	Pre-vaccination	gene5290 (PIK3CA)	-4.51947	-1.32035	0.199837	0.999902	-1.28202
RNAseq	Whole Blood	Pre-vaccination	gene6675 (UAP1)	5.83123	1.31618	0.199848	0.999902	1.28198
RNAseq	Whole Blood	Pre-vaccination	gene91947 (ARRDC4)	-10.152	-1.31321	0.200125	0.999902	-1.2812
RNAseq	Whole Blood	Pre-vaccination	gene5250 (SLC25A3)	7.37976	1.31576	0.200174	0.999902	1.28106
RNAseq	Whole Blood	Pre-vaccination	gene51635 (DHRS7)	-8.69648	-1.31537	0.200177	0.999902	-1.28105
RNAseq	Whole Blood	Pre-vaccination	gene55326 (AGPAT5)	3.2482	1.29577	0.200465	0.999902	1.28023
RNAseq	Whole Blood	Pre-vaccination	gene56963 (RGMA)	-10.12	-1.31247	0.200474	0.999902	-1.2802
RNAseq	Whole Blood	Pre-vaccination	gene103504738 (MIR6859-4)	8.73247	1.32029	0.200548	0.999902	1.27999
RNAseq	Whole Blood	Pre-vaccination	gene1875 (E2F5)	-9.05044	-1.31589	0.200639	0.999902	-1.27973
RNAseq	Whole Blood	Pre-vaccination	gene54862 (CC2D1A)	-7.72459	-1.31761	0.200705	0.999902	-1.27955
RNAseq	Whole Blood	Pre-vaccination	gene57585 (CRAMP1)	8.1109	1.31817	0.20073	0.999902	1.27947
RNAseq	Whole Blood	Pre-vaccination	gene10528 (NOP56)	-4.76898	-1.31913	0.200975	0.999902	-1.27878
RNAseq	Whole Blood	Pre-vaccination	gene9869 (SETDB1)	8.78236	1.31377	0.201058	0.999902	1.27854
RNAseq	Whole Blood	Pre-vaccination	gene65018 (PINK1)	-7.2832	-1.31452	0.201081	0.999902	-1.27848
RNAseq	Whole Blood	Pre-vaccination	gene6714 (SRC)	8.73133	1.31463	0.20109	0.999902	1.27845
RNAseq	Whole Blood	Pre-vaccination	gene7494 (XBP1)	7.00814	1.31165	0.201195	0.999902	1.27816
RNAseq	Whole Blood	Pre-vaccination	gene89790 (SIGLEC10)	10.0246	1.30914	0.201368	0.999902	1.27766
RNAseq	Whole Blood	Pre-vaccination	gene2791 (GNG11)	6.38135	1.31089	0.201674	0.999902	1.2768
RNAseq	Whole Blood	Pre-vaccination	gene2990 (GUSB)	9.05303	1.3109	0.201755	0.999902	1.27657
RNAseq	Whole Blood	Pre-vaccination	gene57590 (WDFY1)	8.19934	1.31532	0.201881	0.999902	1.27621
RNAseq	Whole Blood	Pre-vaccination	gene407738 (TAFA1)	-9.40102	-1.30868	0.201913	0.999902	-1.27612
RNAseq	Whole Blood	Pre-vaccination	gene56948 (SDR39U1)	-5.10123	-1.31	0.201983	0.999902	-1.27592
RNAseq	Whole Blood	Pre-vaccination	gene6303 (SAT1)	7.30277	1.31021	0.202059	0.999902	1.27571
RNAseq	Whole Blood	Pre-vaccination	gene4059 (BCAM)	7.83238	1.30973	0.202112	0.999902	1.27556
RNAseq	Whole Blood	Pre-vaccination	gene80218 (NAA50)	-7.09131	-1.31187	0.202268	0.999902	-1.27512
RNAseq	Whole Blood	Pre-vaccination	gene29888 (STRN4)	7.65453	1.30628	0.202608	0.999902	1.27416
RNAseq	Whole Blood	Pre-vaccination	gene84451 (MAP3K21)	10.3306	1.31241	0.202864	0.999902	1.27343
RNAseq	Whole Blood	Pre-vaccination	gene102723750 (LOC102723750)	-5.96347	-1.31448	0.202895	0.999902	-1.27335
RNAseq	Whole Blood	Pre-vaccination	gene30011 (SH3KBP1)	-8.31068	-1.30528	0.203261	0.999902	-1.27232
RNAseq	Whole Blood	Pre-vaccination	gene28606 (TRBV6-1)	7.81653	1.31057	0.203309	0.999902	1.27218
RNAseq	Whole Blood	Pre-vaccination	gene221061 (FAM171A1)	-6.25183	-1.3059	0.203329	0.999902	-1.27212
RNAseq	Whole Blood	Pre-vaccination	gene1152 (CKB)	10.5196	1.30473	0.203365	0.999902	1.27202
RNAseq	Whole Blood	Pre-vaccination	gene1832 (DSP)	-8.841	-1.30447	0.203463	0.999902	-1.27175
RNAseq	Whole Blood	Pre-vaccination	gene100130357 (LOC100130357)	9.65533	1.30911	0.20348	0.999902	1.2717
RNAseq	Whole Blood	Pre-vaccination	gene9267 (CYTH1)	-5.90068	-1.30623	0.2036	0.999902	-1.27136
RNAseq	Whole Blood	Pre-vaccination	gene378938 (MALAT1)	-8.30975	-1.31084	0.203737	0.999902	-1.27098
RNAseq	Whole Blood	Pre-vaccination	gene115361 (GBP4)	9.26684	1.3109	0.203793	0.999902	1.27082
RNAseq	Whole Blood	Pre-vaccination	gene9497 (SLC4A7)	4.46255	1.30481	0.203835	0.999902	1.2707
RNAseq	Whole Blood	Pre-vaccination	gene4983 (OPHN1)	7.77968	1.31315	0.203851	0.999902	1.27066
RNAseq	Whole Blood	Pre-vaccination	gene84572 (GNPTG)	8.37795	1.30646	0.203875	0.999902	1.27059
RNAseq	Whole Blood	Pre-vaccination	gene63901 (FAM111A)	9.41463	1.30511	0.204014	0.999902	1.2702
RNAseq	Whole Blood	Pre-vaccination	gene3066 (HDAC2)	-6.50087	-1.30846	0.204041	0.999902	-1.27012
RNAseq	Whole Blood	Pre-vaccination	gene10960 (LMAN2)	-6.26559	-1.30813	0.204264	0.999902	-1.2695
RNAseq	Whole Blood	Pre-vaccination	gene8916 (HERC3)	6.4844	1.31134	0.204361	0.999902	1.26923
RNAseq	Whole Blood	Pre-vaccination	gene101927620 (LOC101927620)	-9.16702	-1.30421	0.204514	0.999902	-1.26879
RNAseq	Whole Blood	Pre-vaccination	gene6780 (STAU1)	8.222	1.30366	0.204685	0.999902	1.26832
RNAseq	Whole Blood	Pre-vaccination	gene4637 (MYL6)	-5.23102	-1.30597	0.204788	0.999902	-1.26803
RNAseq	Whole Blood	Pre-vaccination	gene137835 (TMEM71)	6.44694	1.30539	0.204824	0.999902	1.26793
RNAseq	Whole Blood	Pre-vaccination	gene100505761 (RPARP-AS1)	-8.09242	-1.30114	0.204889	0.999902	-1.26775
RNAseq	Whole Blood	Pre-vaccination	gene376267 (RAB15)	-7.57451	-1.30206	0.204999	0.999902	-1.26744
RNAseq	Whole Blood	Pre-vaccination	gene26149 (ZNF658)	-6.62407	-1.31671	0.205045	0.999902	-1.26731
RNAseq	Whole Blood	Pre-vaccination	gene100505865 (LINC00920)	8.64487	1.3041	0.205118	0.999902	1.26711
RNAseq	Whole Blood	Pre-vaccination	gene105372476 (ZNF460-AS1)	8.26925	1.30518	0.205164	0.999902	1.26698
RNAseq	Whole Blood	Pre-vaccination	gene57634 (EP400)	5.27899	1.29987	0.205363	0.999902	1.26642
RNAseq	Whole Blood	Pre-vaccination	gene100534599 (ISY1-RAB43)	-6.52026	-1.30313	0.20545	0.999902	-1.26618
RNAseq	Whole Blood	Pre-vaccination	gene64837 (KLC2)	-6.47821	-1.30304	0.205534	0.999902	-1.26594
RNAseq	Whole Blood	Pre-vaccination	gene79586 (CHPF)	8.13854	1.30191	0.205892	0.999902	1.26494
RNAseq	Whole Blood	Pre-vaccination	gene9886 (RHOBTB1)	9.89535	1.3013	0.205942	0.999902	1.2648
RNAseq	Whole Blood	Pre-vaccination	gene3992 (FADS1)	11.2512	1.29862	0.206065	0.999902	1.26446
RNAseq	Whole Blood	Pre-vaccination	gene197135 (PATL2)	-9.01837	-1.29744	0.206108	0.999902	-1.26434
RNAseq	Whole Blood	Pre-vaccination	gene730102 (CRYZL2P)	9.61265	1.30288	0.206234	0.999902	1.26399
RNAseq	Whole Blood	Pre-vaccination	gene127707 (KLHDC7A)	9.7312	1.30038	0.206379	0.999902	1.26359
RNAseq	Whole Blood	Pre-vaccination	gene6195 (RPS6KA1)	-5.84836	-1.30508	0.206412	0.999902	-1.26349
RNAseq	Whole Blood	Pre-vaccination	gene84632 (AFAP1L2)	8.61579	1.29921	0.206549	0.999902	1.26311
RNAseq	Whole Blood	Pre-vaccination	gene27340 (UTP20)	4.68079	1.29689	0.206598	0.999902	1.26297
RNAseq	Whole Blood	Pre-vaccination	gene4248 (MGAT3)	11.1524	1.29677	0.206899	0.999902	1.26214
RNAseq	Whole Blood	Pre-vaccination	gene54923 (LIME1)	-6.25863	-1.29849	0.206948	0.999902	-1.262
RNAseq	Whole Blood	Pre-vaccination	gene8861 (LDB1)	-8.17106	-1.29621	0.206962	0.999902	-1.26196
RNAseq	Whole Blood	Pre-vaccination	gene56935 (SMCO4)	10.2835	1.29408	0.207	0.999902	1.26186
RNAseq	Whole Blood	Pre-vaccination	gene64764 (CREB3L2)	7.70691	1.29372	0.207478	0.999902	1.26053
RNAseq	Whole Blood	Pre-vaccination	gene55630 (SLC39A4)	10.9225	1.29882	0.207611	0.999902	1.26016
RNAseq	Whole Blood	Pre-vaccination	gene55795 (PCID2)	-4.29349	-1.29338	0.207708	0.999902	-1.25989
RNAseq	Whole Blood	Pre-vaccination	gene284996 (RNF149)	-5.8638	-1.29351	0.207716	0.999902	-1.25987
RNAseq	Whole Blood	Pre-vaccination	gene57418 (WDR18)	8.133	1.30076	0.207861	0.999902	1.25947
RNAseq	Whole Blood	Pre-vaccination	gene100526837 (EEF1E1-BLOC1S5)	4.58965	1.29528	0.207922	0.999902	1.2593
RNAseq	Whole Blood	Pre-vaccination	gene2131 (EXT1)	-8.87424	-1.29271	0.207961	0.999902	-1.25919
RNAseq	Whole Blood	Pre-vaccination	gene8310 (ACOX3)	7.69609	1.29406	0.208213	0.999902	1.25849
RNAseq	Whole Blood	Pre-vaccination	gene646626 (LOC646626)	-9.11117	-1.29635	0.208291	0.999902	-1.25828
RNAseq	Whole Blood	Pre-vaccination	gene131566 (DCBLD2)	6.90216	1.29573	0.208371	0.999902	1.25806
RNAseq	Whole Blood	Pre-vaccination	gene9646 (CTR9)	5.06655	1.29372	0.20841	0.999902	1.25795
RNAseq	Whole Blood	Pre-vaccination	gene8835 (SOCS2)	7.85982	1.29151	0.208598	0.999902	1.25743
RNAseq	Whole Blood	Pre-vaccination	gene836 (CASP3)	7.85886	1.29001	0.208632	0.999902	1.25734
RNAseq	Whole Blood	Pre-vaccination	gene412 (STS)	7.02993	1.29486	0.208824	0.999902	1.25681
RNAseq	Whole Blood	Pre-vaccination	gene25956 (SEC31B)	7.23894	1.29191	0.208883	0.999902	1.25664
RNAseq	Whole Blood	Pre-vaccination	gene83892 (KCTD10)	9.85651	1.30671	0.208931	0.999902	1.25651
RNAseq	Whole Blood	Pre-vaccination	gene7109 (TRAPPC10)	6.48657	1.28843	0.20927	0.999902	1.25557
RNAseq	Whole Blood	Pre-vaccination	gene11165 (NUDT3)	9.76011	1.28925	0.209316	0.999902	1.25545
RNAseq	Whole Blood	Pre-vaccination	gene5729 (PTGDR)	8.16773	1.29122	0.209392	0.999902	1.25524
RNAseq	Whole Blood	Pre-vaccination	gene100528018 (ARL2-SNX15)	-7.27186	-1.28877	0.209403	0.999902	-1.25521
RNAseq	Whole Blood	Pre-vaccination	gene808 (CALM3)	8.69755	1.28799	0.209438	0.999902	1.25511
RNAseq	Whole Blood	Pre-vaccination	gene58488 (PCTP)	8.5299	1.28686	0.209765	0.999902	1.25421
RNAseq	Whole Blood	Pre-vaccination	gene344787 (ZNF860)	-8.90113	-1.28664	0.209768	0.999902	-1.2542
RNAseq	Whole Blood	Pre-vaccination	gene6950 (TCP1)	-5.06251	-1.2894	0.20977	0.999902	-1.2542
RNAseq	Whole Blood	Pre-vaccination	gene5162 (PDHB)	5.80375	1.28979	0.209945	0.999902	1.25372
RNAseq	Whole Blood	Pre-vaccination	gene10096 (ACTR3)	-6.21548	-1.2893	0.210058	0.999902	-1.25341
RNAseq	Whole Blood	Pre-vaccination	gene8632 (DNAH17)	-9.1626	-1.29206	0.210399	0.999902	-1.25247
RNAseq	Whole Blood	Pre-vaccination	gene196549 (EEF1DP3)	-8.55392	-1.29705	0.210418	0.999902	-1.25242
RNAseq	Whole Blood	Pre-vaccination	gene27430 (MAT2B)	5.44884	1.29049	0.210463	0.999902	1.25229
RNAseq	Whole Blood	Pre-vaccination	gene65005 (MRPL9)	-4.65375	-1.28855	0.210495	0.999902	-1.25221
RNAseq	Whole Blood	Pre-vaccination	gene158248 (TTC16)	-8.18296	-1.28375	0.210503	0.999902	-1.25218
RNAseq	Whole Blood	Pre-vaccination	gene57589 (RIC1)	5.80195	1.29085	0.21063	0.999902	1.25183
RNAseq	Whole Blood	Pre-vaccination	gene105374860 (NA)	-9.31732	-1.28703	0.210656	0.999902	-1.25176
RNAseq	Whole Blood	Pre-vaccination	gene6382 (SDC1)	7.39281	1.29703	0.210772	0.999902	1.25145
RNAseq	Whole Blood	Pre-vaccination	gene3073 (HEXA)	7.85864	1.28436	0.210775	0.999902	1.25144
RNAseq	Whole Blood	Pre-vaccination	gene2029 (ENSA)	6.3219	1.28675	0.210823	0.999902	1.25131
RNAseq	Whole Blood	Pre-vaccination	gene54462 (CCSER2)	5.31665	1.28592	0.210946	0.999902	1.25097
RNAseq	Whole Blood	Pre-vaccination	gene80020 (FOXRED2)	9.74252	1.28459	0.211003	0.999902	1.25081
RNAseq	Whole Blood	Pre-vaccination	gene3911 (LAMA5)	10.039	1.28342	0.21121	0.999902	1.25024
RNAseq	Whole Blood	Pre-vaccination	gene2907 (GRINA)	-6.89425	-1.2896	0.211285	0.999902	-1.25004
RNAseq	Whole Blood	Pre-vaccination	gene51621 (KLF13)	-8.8723	-1.28187	0.211481	0.999902	-1.2495
RNAseq	Whole Blood	Pre-vaccination	gene28825 (IGLV1-40)	9.18336	1.28263	0.211604	0.999902	1.24917
RNAseq	Whole Blood	Pre-vaccination	gene79007 (DBNDD1)	-8.21478	-1.28017	0.211675	0.999902	-1.24897
RNAseq	Whole Blood	Pre-vaccination	gene29946 (SERTAD3)	9.20873	1.28104	0.211735	0.999902	1.24881
RNAseq	Whole Blood	Pre-vaccination	gene1374 (CPT1A)	-9.1983	-1.28763	0.211892	0.999902	-1.24838
RNAseq	Whole Blood	Pre-vaccination	gene85403 (EAF1)	7.9048	1.28005	0.212119	0.999902	1.24776
RNAseq	Whole Blood	Pre-vaccination	gene100506776 (TRG-AS1)	-7.42683	-1.28077	0.212178	0.999902	-1.2476
RNAseq	Whole Blood	Pre-vaccination	gene400863 (NA)	-8.55249	-1.27953	0.212427	0.999902	-1.24692
RNAseq	Whole Blood	Pre-vaccination	gene84247 (RTL6)	7.67778	1.27768	0.212587	0.999902	1.24648
RNAseq	Whole Blood	Pre-vaccination	gene8528 (DDO)	-9.93141	-1.27628	0.212591	0.999902	-1.24647
RNAseq	Whole Blood	Pre-vaccination	gene29094 (LGALSL)	9.3199	1.27405	0.212663	0.999902	1.24628
RNAseq	Whole Blood	Pre-vaccination	gene27343 (POLL)	-5.64136	-1.28178	0.212697	0.999902	-1.24618
RNAseq	Whole Blood	Pre-vaccination	gene2153 (F5)	-8.66482	-1.27816	0.212838	0.999902	-1.2458
RNAseq	Whole Blood	Pre-vaccination	gene100527964 (LHX4-AS1)	-8.42897	-1.28117	0.21294	0.999902	-1.24552
RNAseq	Whole Blood	Pre-vaccination	gene135 (ADORA2A)	8.37088	1.28067	0.213599	0.999902	1.24373
RNAseq	Whole Blood	Pre-vaccination	gene100529264 (RAB4B-EGLN2)	-7.28224	-1.27758	0.213617	0.999902	-1.24368
RNAseq	Whole Blood	Pre-vaccination	gene23466 (CBX6)	-7.27257	-1.27549	0.213676	0.999902	-1.24352
RNAseq	Whole Blood	Pre-vaccination	gene170622 (COMMD6)	-6.39945	-1.27854	0.213811	0.999902	-1.24315
RNAseq	Whole Blood	Pre-vaccination	gene6509 (SLC1A4)	9.29334	1.27559	0.21383	0.999902	1.2431
RNAseq	Whole Blood	Pre-vaccination	gene51650 (MRPS33)	6.85239	1.27928	0.213838	0.999902	1.24308
RNAseq	Whole Blood	Pre-vaccination	gene105221694 (BISPR)	10.7259	1.2772	0.214416	0.999902	1.24151
RNAseq	Whole Blood	Pre-vaccination	gene4145 (MATK)	8.10593	1.27234	0.214645	0.999902	1.24089
[truncated: 8,371 more rows]

## Sheet: COVR-M
Baseline association of parameter with time since COVID-19 diagnosis (TSD) for COVR-M
source.label	type	timepoint	parameter	TSD.coef	t	P.Value	adj.P.Val	z.std.or.B
CBC	Abs	Pre-vaccination	Lymphocytes..Abs_K.mcL	-8.47931	-1.97202	0.0604924	0.639402	-1.87719
CBC	Abs	Pre-vaccination	RBC.Count_M.mcL	-7.17992	-1.8562	0.0757891	0.639402	-1.77566
CBC	Abs	Pre-vaccination	CD3._.mcL	-6.84835	-1.57472	0.128728	0.639402	-1.51914
CBC	Abs	Pre-vaccination	CD8.CD3._.mcL	-6.24024	-1.42046	0.168361	0.639402	-1.37749
CBC	Abs	Pre-vaccination	CD4.CD3._.mcL	-4.94754	-1.14944	0.261783	0.639402	-1.12219
CBC	Abs	Pre-vaccination	CD19.._.mcL	-5.45312	-1.14229	0.263963	0.639402	-1.11707
CBC	Abs	Pre-vaccination	MCH_pg	5.19301	1.13929	0.26493	0.639402	1.11481
CBC	Abs	Pre-vaccination	Platelet.Count_K.mcL	-5.30787	-1.12864	0.269222	0.639402	-1.10486
CBC	Abs	Pre-vaccination	Hemoglobin_g.dL	-3.53739	-1.00967	0.322744	0.653652	-0.988836
CBC	Abs	Pre-vaccination	WBC.Count_K.mcL	-4.7116	-0.965067	0.344027	0.653652	-0.946238
CBC	Abs	Pre-vaccination	MCV_fL	3.86088	0.78431	0.440215	0.760371	0.77183
CBC	Abs	Pre-vaccination	NK.Cell._.mcL	-2.37745	-0.542647	0.592466	0.938071	-0.535266
CBC	Abs	Pre-vaccination	MCHC_g.dL	1.4329	0.362271	0.720391	0.938075	0.357936
CBC	Abs	Pre-vaccination	Eos.Abs_K.mcL	-1.39622	-0.301516	0.765566	0.938075	-0.29818
CBC	Abs	Pre-vaccination	Monocytes..Abs_K.mcL	-1.07145	-0.244151	0.809123	0.938075	-0.241557
CBC	Abs	Pre-vaccination	Basophils.Abs_K.mcL	-0.84342	-0.200612	0.842682	0.938075	-0.198465
CBC	Abs	Pre-vaccination	MPV_fL	0.929523	0.191113	0.849703	0.938075	0.189497
CBC	Abs	Pre-vaccination	Neutrophils..Abs_K.mcL	-0.670656	-0.141452	0.888703	0.938075	-0.139946
CBC	Abs	Pre-vaccination	Immature.Granulocytes.Abs._K.mcL	-0.241717	-0.0669013	0.947233	0.947233	-0.0661814
CBC	Pct	Pre-vaccination	RBC.Distribution.Width_pct	-9.88101	-2.34404	0.0270747	0.379046	-2.21044
CBC	Pct	Pre-vaccination	Hematocrit_pct	-4.01104	-1.05315	0.30293	0.806325	-1.03017
CBC	Pct	Pre-vaccination	NLR_pct	4.42137	0.955299	0.349108	0.806325	0.936321
CBC	Pct	Pre-vaccination	Lymphocytes..pct_pct	-4.24553	-0.926818	0.363385	0.806325	-0.908934
CBC	Pct	Pre-vaccination	CD4.CD3pct_pct	3.12273	0.782344	0.441621	0.806325	0.769458
CBC	Pct	Pre-vaccination	Monocytes..pct_pct	2.97826	0.77665	0.445069	0.806325	0.763662
CBC	Pct	Pre-vaccination	NK.Cellpct_pct	3.21727	0.762334	0.453136	0.806325	0.750197
CBC	Pct	Pre-vaccination	CD19.pct_pct	-3.72351	-0.748664	0.460757	0.806325	-0.7376
CBC	Pct	Pre-vaccination	Neutrophils..pct_pct	2.81261	0.610304	0.547519	0.851696	0.601482
CBC	Pct	Pre-vaccination	CD3pct_pct	-1.57652	-0.349375	0.729745	0.904878	-0.345465
CBC	Pct	Pre-vaccination	Immature.Granulocytes.pct_pct	0.947455	0.278477	0.78171	0.904878	0.277092
CBC	Pct	Pre-vaccination	CD8.CD3pct_pct	-1.04667	-0.230606	0.8191	0.904878	-0.228703
CBC	Pct	Pre-vaccination	Basophils.pct_pct	0.794492	0.193952	0.84786	0.904878	0.19185
CBC	Pct	Pre-vaccination	Eosinophils.pct_pct	0.573938	0.120752	0.904878	0.904878	0.119502
COVID-titer	Neutralization	Day 0	WA.1_IC50	-5.25246	-2.16454	0.0356482	0.041267	-3.5392
COVID-titer	Neutralization	Day 0	SARS.CoV.2_Spike	-5.09518	-2.09973	0.041267	0.041267	-3.64021
Flow	36c	Day 0	CD57+ PD-1+ CD8+ T cells	-3.71327	-2.68778	0.0167815	0.98198	-2.39146
Flow	36c	Day 0	CD1c-CD141- DCs	-5.09525	-2.4145	0.0273128	0.98198	-2.20702
Flow	36c	Day 0	IgG+	4.74676	2.31244	0.0354246	0.98198	2.10347
Flow	36c	Day 0	HLA-DR+ CD8+ T cells	-4.30506	-2.23104	0.0412562	0.98198	-2.04095
Flow	36c	Day 0	Terminal Effector CD8+	-4.40716	-2.04038	0.0571596	0.98198	-1.90209
Flow	36c	Day 0	PD-1+ CD4+ T cells	3.91834	2.02228	0.0611801	0.98198	1.87219
Flow	36c	Day 0	CD8+CD57-NKT2	4.09404	1.89204	0.0780205	0.98198	1.76229
Flow	36c	Day 0	Treg HLA-DR-CD45RA-	3.40902	1.77549	0.0962514	0.98198	1.6633
Flow	36c	Day 0	CD3+CD56+	3.45677	1.68216	0.113316	0.98198	1.58346
Flow	36c	Day 0	CD38+ HLA-DR+ CD8+ T cells	-3.28086	-1.60745	0.128589	0.98198	-1.51969
Flow	36c	Day 0	CD4+CD127lowCD25high	3.33685	1.56949	0.134958	0.98198	1.49483
Flow	36c	Day 0	CD57+ CD8+ T cells	-3.32993	-1.56772	0.135372	0.98198	-1.49325
Flow	36c	Day 0	Intermediate Effector CD8+	-3.14669	-1.53389	0.145823	0.98198	-1.45445
Flow	36c	Day 0	IgD- memory	3.29381	1.45772	0.165622	0.98198	1.38641
Flow	36c	Day 0	CD11c+CD123-	-2.98593	-1.4446	0.166751	0.98198	-1.38272
Flow	36c	Day 0	Effector CD4+	3.01792	1.36376	0.190429	0.98198	1.30931
Flow	36c	Day 0	CD4+CD8+	-3.03786	-1.31243	0.208662	0.98198	-1.25725
Flow	36c	Day 0	Tfh: ICOS- , PD-1+	2.64568	1.30872	0.21018	0.98198	1.25307
Flow	36c	Day 0	Tfh: ICOS- , PD-1-	-3.11503	-1.28794	0.215022	0.98198	-1.23987
Flow	36c	Day 0	CD45RA+ Terminal Effector CD8+	-2.96755	-1.28992	0.216233	0.98198	-1.23661
Flow	36c	Day 0	CCR7-CD45RA+TCRgd+	-2.54731	-1.27922	0.220301	0.98198	-1.22573
Flow	36c	Day 0	Treg CD45RA+HLA-DR-	2.761	1.20482	0.244779	0.98198	1.16312
Flow	36c	Day 0	Tfh: CXCR3- , CCR6-	-2.88747	-1.20118	0.246149	0.98198	-1.15975
Flow	36c	Day 0	CD3-CD19-CD56-	-2.59207	-1.18794	0.253184	0.98198	-1.14265
Flow	36c	Day 0	CD4+CD45RA-CXCR5+(Tfh)	-2.83456	-1.15705	0.265086	0.98198	-1.11445
Flow	36c	Day 0	IgD-	2.82929	1.14985	0.268265	0.98198	1.10707
Flow	36c	Day 0	Early Effector CD8+	2.49887	1.12337	0.278587	0.98198	1.0835
Flow	36c	Day 0	CD45+	-2.67309	-1.09438	0.289055	0.98198	-1.0602
Flow	36c	Day 0	Early Effector memoryCD4+	2.31551	1.07644	0.298311	0.98198	1.04006
Flow	36c	Day 0	CD8+CD45RA-CCR7-	-1.8249	-1.06162	0.305187	0.98198	-1.02537
Flow	36c	Day 0	CD11c+CD123+	2.14981	1.05257	0.309157	0.98198	1.01699
Flow	36c	Day 0	CD4+CD45RA-CCR7-	1.99413	1.01338	0.326688	0.98198	0.980806
Flow	36c	Day 0	Tfh: CXCR3+ , CCR6+	-2.35331	-0.989475	0.337632	0.98198	-0.958854
Flow	36c	Day 0	CD3+TCRgd+	-2.01542	-0.967168	0.348896	0.98198	-0.936732
Flow	36c	Day 0	Total ILCs	-1.73298	-0.955304	0.354523	0.98198	-0.925852
Flow	36c	Day 0	Th: CXCR3+ , CCR6-	1.81648	0.910138	0.375474	0.98198	0.886266
Flow	36c	Day 0	Terminal NK	-1.74797	-0.849998	0.407138	0.98198	-0.82894
Flow	36c	Day 0	CD45int CD123+	1.9725	0.835914	0.414799	0.98198	0.815478
Flow	36c	Day 0	Tfh: CXCR3- , CCR6+	-2.00401	-0.817988	0.425889	0.98198	-0.796245
Flow	36c	Day 0	Treg HLA-DR+CD45RA-	1.64441	0.799236	0.436532	0.98198	0.778063
Flow	36c	Day 0	Tfh: CXCR3+ , CCR6-	-1.80145	-0.787709	0.441712	0.98198	-0.769305
Flow	36c	Day 0	CD4+CD45RA-	1.5575	0.78334	0.445382	0.98198	0.763137
Flow	36c	Day 0	CD11c+CD16+ DCs	1.40854	0.720428	0.481051	0.98198	0.704613
Flow	36c	Day 0	CD4-CD8-	1.85277	0.720163	0.48121	0.98198	0.704358
Flow	36c	Day 0	CD8+CD45RA+CCR7+	1.08933	0.719515	0.481599	0.98198	0.703733
Flow	36c	Day 0	Naive CD8+	1.08933	0.719515	0.481599	0.98198	0.703733
Flow	36c	Day 0	Th: CXCR3- , CCR6+	-1.64322	-0.670336	0.512595	0.98198	-0.654803
Flow	36c	Day 0	Th: CXCR3- , CCR6-	1.48042	0.660953	0.5175	0.98198	0.647204
Flow	36c	Day 0	CD8+CD45RA+CCR7-	-1.56034	-0.651137	0.524746	0.98198	-0.636046
Flow	36c	Day 0	IgD+CD27+	-1.38393	-0.634315	0.535383	0.98198	-0.61981
Flow	36c	Day 0	CD8+CD57+ NKT1	-1.46635	-0.60037	0.556179	0.98198	-0.588526
Flow	36c	Day 0	Mature NK	1.21211	0.576074	0.573075	0.98198	0.563529
Flow	36c	Day 0	CD45int CD123+ DR- CD38+	1.25317	0.517341	0.611584	0.98198	0.507813
Flow	36c	Day 0	CD4+CD45RA+CCR7-	1.24524	0.505606	0.619626	0.98198	0.496381
Flow	36c	Day 0	CD8+	-1.01211	-0.498371	0.625468	0.98198	-0.488116
Flow	36c	Day 0	CD1c-CD141+ DCs	-0.925957	-0.477257	0.640088	0.98198	-0.467575
Flow	36c	Day 0	CD3+CD56-	-0.970064	-0.475962	0.64016	0.98198	-0.467475
Flow	36c	Day 0	CD8+CD45RA-CCR7+	-1.03061	-0.473875	0.641618	0.98198	-0.465438
Flow	36c	Day 0	CD57+ PD-1+ CD4+ T cells	1.16092	0.472199	0.643471	0.98198	0.462852
Flow	36c	Day 0	CD11c+DCs	-0.854415	-0.458322	0.652526	0.98198	-0.450256
Flow	36c	Day 0	Central Memory CD4+	0.88557	0.434657	0.669988	0.98198	0.426164
Flow	36c	Day 0	CD4+CD45RA-CCR7+	0.88557	0.434657	0.669988	0.98198	0.426164
Flow	36c	Day 0	CD38+ CD8+ T cells	-0.52463	-0.431859	0.671272	0.98198	-0.424404
Flow	36c	Day 0	Lymphocytes	-0.939331	-0.418863	0.681219	0.98198	-0.4108
Flow	36c	Day 0	CD19+CD27+CD38+CD20lowCD21low	-0.69512	-0.410682	0.687106	0.98198	-0.402785
Flow	36c	Day 0	Early NK	0.859238	0.399303	0.695255	0.98198	0.391733
Flow	36c	Day 0	CD11c+CD16- DCs	-0.813348	-0.367811	0.718077	0.98198	-0.36103
Flow	36c	Day 0	Lin-DR+	-0.72888	-0.367124	0.718647	0.98198	-0.360267
Flow	36c	Day 0	Tfh: ICOS+ , PD-1+	0.788025	0.3491	0.731797	0.98198	0.342737
Flow	36c	Day 0	CD19+CD27+CD38+	-0.489374	-0.337784	0.740204	0.98198	-0.331584
Flow	36c	Day 0	CD3-HLA-DR-	0.75093	0.333079	0.743658	0.98198	0.327013
Flow	36c	Day 0	CD123+pDCs	0.701128	0.331375	0.744884	0.98198	0.325393
Flow	36c	Day 0	CD19+CD20+	0.575895	0.273246	0.787956	0.98198	0.268966
Flow	36c	Day 0	CD3+TCRgd-	0.531582	0.270199	0.790708	0.98198	0.265392
Flow	36c	Day 0	Tfh: ICOS+ , PD-1-	-0.61742	-0.259962	0.798015	0.98198	-0.255917
Flow	36c	Day 0	Monocytes	0.545001	0.247575	0.807429	0.98198	0.243744
Flow	36c	Day 0	CD57+ CD4+ T cells	0.608885	0.240294	0.813293	0.98198	0.23618
Flow	36c	Day 0	Early Like Effector memoryCD4+	-0.441825	-0.239225	0.813791	0.98198	-0.235538
Flow	36c	Day 0	CD4+CD45RA+CCR7+	0.492805	0.237949	0.814765	0.98198	0.234283
Flow	36c	Day 0	Naive CD4+	0.454558	0.219672	0.828743	0.98198	0.216314
Flow	36c	Day 0	CD4+	0.453944	0.218533	0.829616	0.98198	0.215195
Flow	36c	Day 0	Central Memory CD8+	-0.422867	-0.190771	0.850965	0.98198	-0.187888
Flow	36c	Day 0	PD-1+ CD8+ T cells	-0.262526	-0.153178	0.880294	0.98198	-0.150597
Flow	36c	Day 0	Intermediate Mono	-0.291704	-0.146462	0.88528	0.98198	-0.14428
Flow	36c	Day 0	CD1c+ DCs	0.325999	0.143071	0.888102	0.98198	0.140706
Flow	36c	Day 0	CD38+HLA-DR+ CD4+T cells	0.241698	0.135638	0.893907	0.98198	0.133362
Flow	36c	Day 0	Plasmablast	-0.263868	-0.128312	0.899602	0.98198	-0.126165
Flow	36c	Day 0	Non-classical Mono	0.236206	0.126649	0.900888	0.98198	0.124539
Flow	36c	Day 0	CD14-CD123-	0.272483	0.123478	0.903357	0.98198	0.121422
Flow	36c	Day 0	CD3-TCRgd-CD19-CD20-	0.198891	0.0905944	0.929004	0.98198	0.0890984
Flow	36c	Day 0	CCR7+TCRgd+	-0.162168	-0.0713937	0.944013	0.98198	-0.0702275
Flow	36c	Day 0	CD3- TCRgd-	0.132887	0.0572406	0.955104	0.98198	0.0562984
Flow	36c	Day 0	CD38+ CD4+ T cells	-0.112925	-0.0566496	0.955485	0.98198	-0.0558204
Flow	36c	Day 0	Early Like Effector CD8+	0.1166	0.0522838	0.958912	0.98198	0.0515189
Flow	36c	Day 0	Classical Mono	0.115206	0.0521289	0.959034	0.98198	0.0513663
Flow	36c	Day 0	CCR7-CD45RA-TCRgd+	0.0939433	0.0431754	0.966065	0.98198	0.0425444
Flow	36c	Day 0	Th: CXCR3+ , CCR6+	0.0846815	0.0385886	0.969721	0.98198	0.037958
Flow	36c	Day 0	HLA-DR+ CD4+ T cells	-0.0715135	-0.0366174	0.971271	0.98198	-0.0360146
Flow	36c	Day 0	Terminal Effector memoryCD4+	0.0901766	0.0355345	0.972067	0.98198	0.0350154
Flow	36c	Day 0	IgM+	-0.084056	-0.0353497	0.972257	0.98198	-0.0347774
Flow	36c	Day 0	IgD+CD27-	-0.0465792	-0.0225053	0.982338	0.982338	-0.0221381
Flow	Bmem	Day 0	FluB+H3- (IgA+CD19+CD20+).of.lymphocytes	5.76366	2.76087	0.014312	0.368929	2.44933
Flow	Bmem	Day 0	FluB+H3- (IgA+Bmem).of.lymphocytes	5.23904	2.5645	0.0214029	0.368929	2.3008
Flow	Bmem	Day 0	All HA+(IgA+CD19+CD20+).of.lymphocytes	5.432	2.38019	0.0306528	0.368929	2.16155
Flow	Bmem	Day 0	All HA+(IgA+Bmem).of.lymphocytes	5.17629	2.301	0.0358256	0.368929	2.0989
Flow	Bmem	Day 0	H1+H3-(IgG+CD19+CD20+).of.lymphocytes	4.86095	2.10096	0.0508655	0.368929	1.95261
Flow	Bmem	Day 0	IgD-HA+CD71low (RM All HA+ IgG+ Bmem).of.lymphocytes	4.81432	2.11937	0.0512265	0.368929	1.94958
Flow	Bmem	Day 0	H1+H3-(IgG+Bmem).of.lymphocytes	4.7508	2.05316	0.0557759	0.368929	1.91278
Flow	Bmem	Day 0	H1+H3-(CD20+CD38low IgD-CD71low Bmem).of.lymphocytes	4.75114	2.0173	0.0597377	0.368929	1.88272
Flow	Bmem	Day 0	RM (All HA+ IgG+ Bmem).of.lymphocytes	4.45676	1.99732	0.0643431	0.368929	1.8498
Flow	Bmem	Day 0	IgD-CD71low (All HA+ IgG+Bmem).of.lymphocytes	4.42531	1.96723	0.0680154	0.368929	1.8249
Flow	Bmem	Day 0	H3+FluB-(IgG+Bmem).of.lymphocytes	3.72699	1.88228	0.0793681	0.368929	1.75436
Flow	Bmem	Day 0	H3+FluB-(CD20+CD38low IgD-CD71low Bmem).of.lymphocytes	3.92514	1.86049	0.0825598	0.368929	1.73602
Flow	Bmem	Day 0	H3+FluB- (IgG+CD19+CD20+).of.lymphocytes	3.7459	1.86045	0.0825671	0.368929	1.73598
Flow	Bmem	Day 0	All HA+(CD20+CD38lowIgD-CD71low Bmem).of.lymphocytes	4.46312	1.83908	0.0854545	0.368929	1.71988
Flow	Bmem	Day 0	FluB+H3-(CD20+CD38low IgD-CD71hi Bmem).of.lymphocytes	-4.0318	-1.83027	0.0871	0.368929	-1.7109
Flow	Bmem	Day 0	All HA+ (IgG+Bmem).of.lymphocytes	4.08135	1.81565	0.089558	0.368929	1.69773
Flow	Bmem	Day 0	H3+H1- (IgG+CD19+CD20+).of.lymphocytes	3.70723	1.79879	0.0922322	0.368929	1.68374
Flow	Bmem	Day 0	H3+H1-(CD20+CD38low IgD-CD71low Bmem).of.lymphocytes	3.6575	1.67736	0.114197	0.431411	1.57961
Flow	Bmem	Day 0	H3+H1-(IgG+Bmem).of.lymphocytes	3.41013	1.62894	0.124168	0.444392	1.53751
Flow	Bmem	Day 0	All HA+(IgG+CD19+CD20+).of.lymphocytes	3.65251	1.5423	0.14398	0.489533	1.46113
Flow	Bmem	Day 0	CD19+CD20+IgG+.of.lymphocytes	3.40007	1.41877	0.17653	0.547959	1.35152
Flow	Bmem	Day 0	IgG+Bmem.of.lymphocytes	3.24526	1.41597	0.177281	0.547959	1.34917
Flow	Bmem	Day 0	H3+FluB- (IgA+CD19+CD20+).of.lymphocytes	3.02268	1.36696	0.191889	0.556366	1.30501
Flow	Bmem	Day 0	CD20+CD38low IgD-CD71low Bmem.of.lymphocytes	3.43532	1.34478	0.196364	0.556366	1.29198
Flow	Bmem	Day 0	IgD-CD71hi (AM All HA+ IgG+Bmem).of.lymphocytes	-2.65457	-1.26713	0.222192	0.56673	-1.22072
Flow	Bmem	Day 0	IgD-CD71hi (TLM All HA+ IgG+ Bmem).of.lymphocytes	1.70521	1.26713	0.222193	0.56673	1.22072
Flow	Bmem	Day 0	H1+H3-(IgM+CD19+CD20+).of.lymphocytes	-3.03492	-1.25906	0.225025	0.56673	-1.21327
Flow	Bmem	Day 0	IgD-CD71low Bmem.of.lymphocytes	3.04193	1.17264	0.257109	0.589378	1.13325
Flow	Bmem	Day 0	H3+FluB- (IgM+Bmem).of.lymphocytes	-2.2924	-1.17219	0.259503	0.589378	-1.12757
Flow	Bmem	Day 0	IgD-CD71hi Bmem.of.lymphocytes	-2.88637	-1.17042	0.26002	0.589378	-1.12634
Flow	Bmem	Day 0	All HA+(CD20+CD38low IgD-CD71hi Bmem).of.lymphocytes	-2.85163	-1.12288	0.279129	0.612283	-1.08228
Flow	Bmem	Day 0	FluB+H3- (IgM+CD19+CD20+).of.lymphocytes	-2.69182	-1.07254	0.300401	0.620285	-1.03557
Flow	Bmem	Day 0	All HA+(IgM+CD19+CD20+).of.lymphocytes	-2.56085	-1.04756	0.311348	0.620285	-1.0124
Flow	Bmem	Day 0	FluB+H3- (IgM+Bmem).of.lymphocytes	-2.48913	-1.03785	0.313877	0.620285	-1.00712
Flow	Bmem	Day 0	H3+FluB- (IgA+Bmem).of.lymphocytes	2.43349	1.03046	0.319264	0.620285	0.995971
Flow	Bmem	Day 0	CD20+CD38low IgD-CD71hi Bmem.of.lymphocytes	-2.46857	-1.00001	0.333214	0.629405	-0.96766
Flow	Bmem	Day 0	H3+FluB- (IgM+CD19+CD20+).of.lymphocytes	1.84748	0.877611	0.392389	0.691954	0.855293
Flow	Bmem	Day 0	FluB+H3- (IgG+CD19+CD20+).of.lymphocytes	2.01958	0.871054	0.397499	0.691954	0.846097
Flow	Bmem	Day 0	AM (IgD-CD71hi All HA+ IgG+Bmem).of.lymphocytes	-1.33802	-0.790371	0.441668	0.691954	-0.76938
Flow	Bmem	Day 0	H3+FluB-(CD20+CD38low IgD-CD71hi Bmem).of.lymphocytes	1.88308	0.786638	0.442323	0.691954	0.768277
Flow	Bmem	Day 0	FluB+H3-(CD20+CD38low IgD-CD71low Bmem).of.lymphocytes	2.0189	0.775259	0.449988	0.691954	0.755435
Flow	Bmem	Day 0	All HA+(IgM+Bmem).of.lymphocytes	-1.74555	-0.756832	0.459512	0.691954	-0.739651
Flow	Bmem	Day 0	H1+H3-(CD20+CD38low IgD-CD71hi Bmem).of.lymphocytes	1.78847	0.747041	0.465247	0.691954	0.730235
Flow	Bmem	Day 0	IgD-CD71hi (RM All HA+ IgG+ Bmem).of.lymphocytes	-1.90066	-0.740856	0.468891	0.691954	-0.724284
Flow	Bmem	Day 0	IgA+Bmem.of.lymphocytes	1.90941	0.738094	0.470525	0.691954	0.721626
Flow	Bmem	Day 0	CD19+CD20+IgA+.of.lymphocytes	1.90941	0.738094	0.470525	0.691954	0.721626
Flow	Bmem	Day 0	H3+H1- (IgM+CD19+CD20+).of.lymphocytes	1.65677	0.725085	0.478263	0.691954	0.7091
Flow	Bmem	Day 0	H3+H1- (IgA+CD19+CD20+).of.lymphocytes	1.52058	0.687922	0.500782	0.703207	0.67326
Flow	Bmem	Day 0	Bmem.of.lymphocytes	1.67643	0.66458	0.515233	0.703207	0.65071
Flow	Bmem	Day 0	FluB+H3-(IgG+Bmem).of.lymphocytes	1.45874	0.663562	0.517064	0.703207	0.647878
Flow	Bmem	Day 0	IgD-CD71hi (All HA+ IgG+ Bmem).of.lymphocytes	-1.49973	-0.596311	0.558825	0.73322	-0.584587
Flow	Bmem	Day 0	RM (IgD-CD71hi All HA+ IgG+ Bmem).of.lymphocytes	-1.50175	-0.593444	0.560698	0.73322	-0.581806
Flow	Bmem	Day 0	H1+H3-(IgM+Bmem).of.lymphocytes	-1.29457	-0.565547	0.57909	0.742984	-0.554714
Flow	Bmem	Day 0	AM (All HA+ IgG+Bmem).of.lymphocytes	-1.1486	-0.518483	0.611591	0.770152	-0.507803
Flow	Bmem	Day 0	CD20+CD21low (All HA+ IgG+Bmem).of.lymphocytes	-0.879127	-0.371738	0.715263	0.884325	-0.364797
Flow	Bmem	Day 0	H3+H1- (IgA+Bmem).of.lymphocytes	0.787194	0.326678	0.748474	0.908861	0.320652
Flow	Bmem	Day 0	H3+H1-(CD20+CD38low IgD-CD71hi Bmem).of.lymphocytes	-0.67225	-0.272034	0.788872	0.94111	-0.267776
Flow	Bmem	Day 0	H3+H1- (IgM+Bmem).of.lymphocytes	0.544975	0.248027	0.807085	0.942264	0.244188
Flow	Bmem	Day 0	H1+H3-(IgA+Bmem).of.lymphocytes	0.519805	0.217197	0.830907	0.942264	0.213538
Flow	Bmem	Day 0	IgD-CD71low (AM All HA+ IgG+Bmem).of.lymphocytes	0.50903	0.211373	0.835109	0.942264	0.208154
Flow	Bmem	Day 0	TLM (All HA+ IgG+ Bmem).of.lymphocytes	-0.50097	-0.198165	0.845266	0.942264	-0.195162
Flow	Bmem	Day 0	IgD-CD71low (TLM All HA+ IgG+ Bmem).of.lymphocytes	-0.417096	-0.163681	0.871913	0.944172	-0.16123
Flow	Bmem	Day 0	IgM+Bmem.of.lymphocytes	0.370594	0.160024	0.874748	0.944172	0.15763
Flow	Bmem	Day 0	H1+H3-(IgA+CD19+CD20+).of.lymphocytes	-0.252909	-0.120774	0.905458	0.962049	-0.118769
Flow	Bmem	Day 0	CD19+CD20+IgM+.of.lymphocytes	0.137632	0.0535367	0.957928	0.999174	0.0527534
Flow	Bmem	Day 0	CD19+CD20+.of.lymphocytes	0.0781767	0.0333791	0.973761	0.999174	0.0328916
Flow	Bmem	Day 0	CD20+CD21low (IgD-CD71hi All HA+ IgG+Bmem).of.lymphocytes	0.0172773	0.00978949	0.992319	0.999174	0.00962699
Flow	Bmem	Day 0	TLM (IgD-CD71hi All HA+IgG+ Bmem).of.lymphocytes	-0.00121239	-0.00105313	0.999174	0.999174	-0.00103582
Flow	PB	Day 0	H3+FluB-.of.lymphocytes	-3.34101	-2.04746	0.0582943	0.40806	-1.89348
Flow	PB	Day 0	H3+H1-.of.lymphocytes	-2.21091	-1.01888	0.324038	0.618962	-0.986193
Flow	PB	Day 0	FluB+H3-.of.lymphocytes	-2.13621	-0.886064	0.387946	0.618962	-0.863349
Flow	PB	Day 0	H1+H3-.of.lymphocytes	1.19773	0.592188	0.56257	0.618962	0.579029
Flow	PB	Day 0	CD20low CD21low (Plasmablast).of.lymphocytes	-1.26324	-0.544249	0.594145	0.618962	-0.53284
Flow	PB	Day 0	Plasmablast (CD27+CD38+).of.lymphocytes	-1.20757	-0.53712	0.598973	0.618962	-0.525878
Flow	PB	Day 0	All HA+(CD20lowCD21low PB).of.lymphocytes	-1.31644	-0.507766	0.618962	0.618962	-0.497323
OLINK	Serum Proteins	Day 0	IL17A	-9.81711	-3.78624	0.000712507	0.100463	-3.38472
OLINK	Serum Proteins	Day 0	IL1A	-8.84086	-3.04816	0.0053565	0.377633	-2.78477
OLINK	Serum Proteins	Day 0	FGF19	6.79579	2.70943	0.0121859	0.484392	2.50672
OLINK	Serum Proteins	Day 0	CD6	-7.37558	-2.65812	0.0137416	0.484392	-2.46395
OLINK	Serum Proteins	Day 0	CXCL10	-7.51564	-2.45981	0.0217718	0.487306	-2.29433
OLINK	Serum Proteins	Day 0	MMP12	-5.778	-2.37568	0.0259004	0.487306	-2.2277
OLINK	Serum Proteins	Day 0	IL12RB1	-7.14294	-2.37631	0.025954	0.487306	-2.2269
OLINK	Serum Proteins	Day 0	GZMH	-7.75838	-2.34886	0.0276486	0.487306	-2.20224
OLINK	Serum Proteins	Day 0	TSLP	-7.06948	-2.26471	0.0311801	0.488489	-2.15477
OLINK	Serum Proteins	Day 0	CRTAM	-5.24286	-2.13066	0.0434256	0.581491	-2.01959
OLINK	Serum Proteins	Day 0	CCL28	-5.63464	-2.10948	0.0453645	0.581491	-2.00126
OLINK	Serum Proteins	Day 0	NOS3	-5.70478	-1.99865	0.0556114	0.636813	-1.91407
OLINK	Serum Proteins	Day 0	NRTN	5.918	1.93534	0.0631277	0.636813	1.85829
OLINK	Serum Proteins	Day 0	GZMA	-5.8748	-1.94606	0.0632297	0.636813	-1.85757
OLINK	Serum Proteins	Day 0	IL17C	4.98956	1.90766	0.0686991	0.645771	1.82039
OLINK	Serum Proteins	Day 0	FGF21	-4.52531	-1.835	0.0793398	0.699182	-1.75453
OLINK	Serum Proteins	Day 0	TNFRSF12A	-4.02659	-1.75133	0.0930194	0.771514	-1.67968
OLINK	Serum Proteins	Day 0	FLT3LG	-4.22287	-1.69309	0.103765	0.81283	-1.62687
OLINK	Serum Proteins	Day 0	CCL17	-5.05131	-1.65391	0.111498	0.827432	-1.5915
OLINK	Serum Proteins	Day 0	CXCL8	4.34672	1.62049	0.118296	0.83399	1.56196
OLINK	Serum Proteins	Day 0	IL20RA	-4.41391	-1.56374	0.13118	0.855506	-1.50947
OLINK	Serum Proteins	Day 0	IL5	5.67598	1.53517	0.140004	0.855506	1.47578
OLINK	Serum Proteins	Day 0	IL33	-5.21297	-1.50637	0.142789	0.855506	-1.46548
OLINK	Serum Proteins	Day 0	IL15RA	-3.97201	-1.47134	0.153372	0.855506	-1.42772
OLINK	Serum Proteins	Day 0	CD4	-4.87654	-1.45633	0.158313	0.855506	-1.41077
OLINK	Serum Proteins	Day 0	CD8A	-3.82585	-1.44137	0.16201	0.855506	-1.39834
OLINK	Serum Proteins	Day 0	ADA	3.69245	1.41692	0.169839	0.855506	1.37272
OLINK	Serum Proteins	Day 0	NTF3	4.00336	1.40767	0.172233	0.855506	1.36507
OLINK	Serum Proteins	Day 0	HMOX1	-3.47631	-1.38622	0.179511	0.855506	-1.34226
OLINK	Serum Proteins	Day 0	IL20	-4.56317	-1.36734	0.182023	0.855506	-1.33455
OLINK	Serum Proteins	Day 0	SLAMF1	-4.26649	-1.34586	0.190562	0.856687	-1.30892
OLINK	Serum Proteins	Day 0	GDNF	-3.92815	-1.32722	0.197469	0.856687	-1.2888
OLINK	Serum Proteins	Day 0	IL18	-3.47287	-1.30715	0.203804	0.856687	-1.27079
OLINK	Serum Proteins	Day 0	CSF1	-3.80955	-1.27329	0.21476	0.856687	-1.24058
OLINK	Serum Proteins	Day 0	IL2RB	-4.12418	-1.23861	0.225424	0.856687	-1.21223
OLINK	Serum Proteins	Day 0	LGALS1	-2.84296	-1.22805	0.230038	0.856687	-1.20026
OLINK	Serum Proteins	Day 0	PDGFB	-4.39343	-1.22615	0.23164	0.856687	-1.19614
OLINK	Serum Proteins	Day 0	IL12A/IL12B	-3.53811	-1.20513	0.239931	0.856687	-1.17516
OLINK	Serum Proteins	Day 0	LAG3	4.05982	1.17615	0.252041	0.856687	1.14541
OLINK	Serum Proteins	Day 0	CDCP1	-3.39439	-1.16827	0.25379	0.856687	-1.14119
OLINK	Serum Proteins	Day 0	PLAU	3.44898	1.09224	0.284991	0.856687	1.06918
OLINK	Serum Proteins	Day 0	IL10RB	3.48715	1.08966	0.286789	0.856687	1.06519
OLINK	Serum Proteins	Day 0	CD274	3.1434	1.0746	0.292905	0.856687	1.05177
OLINK	Serum Proteins	Day 0	GZMB	-3.21939	-1.07546	0.293114	0.856687	-1.05132
OLINK	Serum Proteins	Day 0	KITLG	3.03175	1.05483	0.302492	0.856687	1.0311
OLINK	Serum Proteins	Day 0	PTN	-2.10827	-1.05121	0.303705	0.856687	-1.02852
OLINK	Serum Proteins	Day 0	PDCD1LG2	3.32083	1.04826	0.304658	0.856687	1.0265
OLINK	Serum Proteins	Day 0	CCL8	-3.52338	-1.03649	0.310286	0.856687	-1.01462
OLINK	Serum Proteins	Day 0	FGF23	3.45958	1.02861	0.313776	0.856687	1.00733
OLINK	Serum Proteins	Day 0	IL22RA1	-2.89678	-1.00442	0.325241	0.856687	-0.983744
OLINK	Serum Proteins	Day 0	CASP8	3.36549	0.997916	0.329952	0.856687	0.97421
OLINK	Serum Proteins	Day 0	CXCL11	-2.84351	-0.988418	0.333086	0.856687	-0.967916
OLINK	Serum Proteins	Day 0	LTA	2.29658	0.983619	0.335026	0.856687	0.964041
OLINK	Serum Proteins	Day 0	CCL3	-2.9061	-0.980996	0.336459	0.856687	-0.961185
OLINK	Serum Proteins	Day 0	CXCL13	2.55044	0.974838	0.339466	0.856687	0.95522
OLINK	Serum Proteins	Day 0	CST5	2.63684	0.972835	0.340877	0.856687	0.952435
OLINK	Serum Proteins	Day 0	TNF	-3.26039	-0.960198	0.34632	0.856687	-0.941751
OLINK	Serum Proteins	Day 0	IL24	-2.94349	-0.943024	0.353459	0.859271	-0.927901
OLINK	Serum Proteins	Day 0	IL6	-2.59722	-0.926932	0.362654	0.866682	-0.91032
OLINK	Serum Proteins	Day 0	KLRD1	-2.69266	-0.881959	0.386935	0.898937	-0.865189
OLINK	Serum Proteins	Day 0	MMP1	3.04073	0.870553	0.39366	0.898937	0.853
OLINK	Serum Proteins	Day 0	CCL4	-2.53997	-0.859105	0.399101	0.898937	-0.843227
OLINK	Serum Proteins	Day 0	CD28	-2.361	-0.852797	0.401653	0.898937	-0.838673
OLINK	Serum Proteins	Day 0	CD5	-2.43185	-0.831898	0.413886	0.901903	-0.817073
OLINK	Serum Proteins	Day 0	CD40	2.17126	0.828375	0.415771	0.901903	0.81378
OLINK	Serum Proteins	Day 0	IFNG	-2.69252	-0.795065	0.434577	0.923226	-0.781384
OLINK	Serum Proteins	Day 0	KDR	-2.62011	-0.764383	0.452207	0.923226	-0.751741
OLINK	Serum Proteins	Day 0	EIF4EBP1	2.49253	0.734423	0.469809	0.923226	0.722789
OLINK	Serum Proteins	Day 0	ARTN	2.43394	0.730435	0.470985	0.923226	0.720878
OLINK	Serum Proteins	Day 0	IL15	2.4515	0.731645	0.470985	0.923226	0.720877
OLINK	Serum Proteins	Day 0	FGF5	2.23752	0.718304	0.479264	0.923226	0.707488
OLINK	Serum Proteins	Day 0	TEK	2.41801	0.70817	0.485625	0.923226	0.697283
OLINK	Serum Proteins	Day 0	CXCL9	-1.87312	-0.706684	0.48692	0.923226	-0.695216
OLINK	Serum Proteins	Day 0	ANGPT1	-2.18093	-0.70256	0.48907	0.923226	-0.691788
OLINK	Serum Proteins	Day 0	TNFRSF4	-1.94161	-0.69798	0.491979	0.923226	-0.687164
OLINK	Serum Proteins	Day 0	FGF2	-2.05344	-0.678462	0.504183	0.923226	-0.667923
OLINK	Serum Proteins	Day 0	CXCL6	-2.1259	-0.670926	0.508847	0.923226	-0.660635
OLINK	Serum Proteins	Day 0	MUC16	1.77779	0.648817	0.522831	0.923226	0.638987
OLINK	Serum Proteins	Day 0	CD83	-2.01756	-0.647193	0.523692	0.923226	-0.637665
OLINK	Serum Proteins	Day 0	CXCL12	-2.1863	-0.637099	0.529058	0.923226	-0.629445
OLINK	Serum Proteins	Day 0	IL12B	-1.91663	-0.636743	0.530364	0.923226	-0.627451
OLINK	Serum Proteins	Day 0	TNFSF12	1.89184	0.621676	0.540195	0.92431	0.612518
OLINK	Serum Proteins	Day 0	CCL25	-1.66551	-0.602034	0.55293	0.92431	-0.593375
OLINK	Serum Proteins	Day 0	TGFA	2.03458	0.599169	0.555058	0.92431	0.590198
OLINK	Serum Proteins	Day 0	TNFRSF21	1.81645	0.589537	0.561078	0.92431	0.581241
OLINK	Serum Proteins	Day 0	PDCD1	-1.64087	-0.586022	0.563764	0.92431	-0.57726
OLINK	Serum Proteins	Day 0	CCL7	-1.58431	-0.568167	0.575292	0.932369	-0.560275
OLINK	Serum Proteins	Day 0	TGFB1	2.00639	0.557606	0.58223	0.932891	0.550131
OLINK	Serum Proteins	Day 0	TNFRSF9	-1.68217	-0.509604	0.61517	0.939913	-0.502707
OLINK	Serum Proteins	Day 0	OSM	1.73595	0.508197	0.616182	0.939913	0.501269
OLINK	Serum Proteins	Day 0	IL7	1.71645	0.495912	0.624566	0.939913	0.48939
OLINK	Serum Proteins	Day 0	IL18R1	-1.5669	-0.489289	0.629078	0.939913	-0.483025
OLINK	Serum Proteins	Day 0	CCL2	1.45686	0.486485	0.631152	0.939913	0.480106
OLINK	Serum Proteins	Day 0	ARG1	1.71387	0.48044	0.635444	0.939913	0.474079
OLINK	Serum Proteins	Day 0	SULT1A1	1.69754	0.480263	0.635748	0.939913	0.473652
OLINK	Serum Proteins	Day 0	S100A12	1.52701	0.473285	0.640457	0.939913	0.467059
OLINK	Serum Proteins	Day 0	CD244	1.22805	0.457852	0.651034	0.939913	0.452326
OLINK	Serum Proteins	Day 0	DNER	1.22489	0.439291	0.664261	0.939913	0.434038
OLINK	Serum Proteins	Day 0	TNFRSF11B	-1.17326	-0.409034	0.686038	0.939913	-0.404238
OLINK	Serum Proteins	Day 0	TNFSF14	1.20187	0.399453	0.693258	0.939913	0.394437
OLINK	Serum Proteins	Day 0	CX3CL1	-1.13155	-0.398011	0.694305	0.939913	-0.393019
OLINK	Serum Proteins	Day 0	CA9	1.24184	0.395818	0.695838	0.939913	0.390945
OLINK	Serum Proteins	Day 0	VEGFA	-1.42659	-0.389911	0.700366	0.939913	-0.384826
OLINK	Serum Proteins	Day 0	LAMP3	1.11709	0.372205	0.71315	0.939913	0.367629
OLINK	Serum Proteins	Day 0	TNFSF11	1.05314	0.371575	0.713492	0.939913	0.367171
OLINK	Serum Proteins	Day 0	CCL20	1.33477	0.350791	0.729071	0.939913	0.346361
OLINK	Serum Proteins	Day 0	CCL19	-1.13856	-0.349116	0.730004	0.939913	-0.34512
OLINK	Serum Proteins	Day 0	IL13	1.31077	0.347572	0.731466	0.939913	0.343176
OLINK	Serum Proteins	Day 0	CXCL1	0.974759	0.338635	0.738067	0.939913	0.334414
OLINK	Serum Proteins	Day 0	DCN	0.92053	0.32398	0.748762	0.939913	0.320273
OLINK	Serum Proteins	Day 0	CCL11	-0.734536	-0.317713	0.753452	0.939913	-0.314091
OLINK	Serum Proteins	Day 0	LIF	0.978843	0.30415	0.763745	0.939913	0.300566
OLINK	Serum Proteins	Day 0	ADGRG1	1.06896	0.301192	0.765797	0.939913	0.297876
OLINK	Serum Proteins	Day 0	MMP7	-0.814234	-0.294535	0.770898	0.939913	-0.2912
OLINK	Serum Proteins	Day 0	CD40LG	-0.873865	-0.293222	0.771973	0.939913	-0.289796
OLINK	Serum Proteins	Day 0	CCL13	0.850763	0.291454	0.773262	0.939913	0.288111
OLINK	Serum Proteins	Day 0	MICA/MICB	-0.834733	-0.282283	0.78024	0.940289	-0.279007
OLINK	Serum Proteins	Day 0	PGF	-0.820936	-0.254524	0.801259	0.944916	-0.251718
OLINK	Serum Proteins	Day 0	LGALS9	-0.622383	-0.250415	0.804471	0.944916	-0.247565
OLINK	Serum Proteins	Day 0	KIR3DL1	0.808562	0.24698	0.807129	0.944916	0.244131
OLINK	Serum Proteins	Day 0	CD27	-0.6579	-0.232115	0.818425	0.944916	-0.229571
OLINK	Serum Proteins	Day 0	CD70	-0.565986	-0.206695	0.838025	0.944916	-0.204421
OLINK	Serum Proteins	Day 0	AXIN1	-0.689731	-0.203492	0.840729	0.944916	-0.200961
OLINK	Serum Proteins	Day 0	MMP10	-0.61382	-0.200227	0.843052	0.944916	-0.197991
OLINK	Serum Proteins	Day 0	ICOSLG	0.643437	0.19879	0.844146	0.944916	0.196593
OLINK	Serum Proteins	Day 0	EGF	-0.588554	-0.198346	0.844393	0.944916	-0.196278
OLINK	Serum Proteins	Day 0	NGF	-0.64421	-0.172587	0.864476	0.953812	-0.170679
OLINK	Serum Proteins	Day 0	STAMBP	0.60012	0.16848	0.867863	0.953812	0.166374
OLINK	Serum Proteins	Day 0	HGF	0.512542	0.162117	0.872637	0.953812	0.16031
OLINK	Serum Proteins	Day 0	FASLG	0.472432	0.151049	0.881265	0.955834	0.149365
OLINK	Serum Proteins	Day 0	NCR1	0.438596	0.139206	0.890532	0.958511	0.137631
OLINK	Serum Proteins	Day 0	IL10	0.407209	0.116787	0.90801	0.961274	0.115549
OLINK	Serum Proteins	Day 0	CCL23	0.327137	0.107263	0.915503	0.961274	0.1061
OLINK	Serum Proteins	Day 0	IL2	0.327836	0.0978453	0.922852	0.961274	0.096842
OLINK	Serum Proteins	Day 0	TNFSF10	0.363709	0.0959125	0.924384	0.961274	0.0949124
OLINK	Serum Proteins	Day 0	LIFR	-0.282201	-0.090616	0.928567	0.961274	-0.089648
OLINK	Serum Proteins	Day 0	ANGPT2	-0.246753	-0.0835757	0.934004	0.961274	-0.0828082
OLINK	Serum Proteins	Day 0	SIRT2	0.227938	0.0632952	0.950256	0.970913	0.0623856
OLINK	Serum Proteins	Day 0	CXCL5	0.0799476	0.0317752	0.974923	0.981717	0.0314349
OLINK	Serum Proteins	Day 0	IL4	0.0915616	0.0299992	0.976326	0.981717	0.0296756
OLINK	Serum Proteins	Day 0	IL10RA	0.0739255	0.0231669	0.981717	0.981717	0.0229168
RNAseq	Whole Blood	Pre-vaccination	gene57007 (ACKR3)	12.8798	3.89982	0.000974845	0.999613	3.29769
RNAseq	Whole Blood	Pre-vaccination	gene55173 (MRPS10)	13.5861	3.79966	0.00107579	0.999613	3.26992
RNAseq	Whole Blood	Pre-vaccination	gene388695 (LYSMD1)	-10.2849	-3.37075	0.00137691	0.999613	-3.19945
RNAseq	Whole Blood	Pre-vaccination	gene116841 (SNAP47)	-6.38863	-3.33219	0.00154536	0.999613	-3.16603
RNAseq	Whole Blood	Pre-vaccination	gene79842 (ZBTB3)	8.94624	3.29132	0.00174509	0.999613	3.1305
RNAseq	Whole Blood	Pre-vaccination	gene93109 (TMEM44)	-12.9115	-3.53704	0.00184485	0.999613	-3.11414
RNAseq	Whole Blood	Pre-vaccination	gene140032 (RPS4Y2)	6.28884	4.06506	0.0020054	0.999613	3.08943
RNAseq	Whole Blood	Pre-vaccination	gene284161 (GDPD1)	-9.67539	-3.21239	0.00220176	0.999613	-3.06158
RNAseq	Whole Blood	Pre-vaccination	gene285172 (FAM126B)	-8.79761	-3.4196	0.00225047	0.999613	-3.05502
RNAseq	Whole Blood	Pre-vaccination	gene57228 (SMAGP)	-10.4235	-3.41553	0.00228998	0.999613	-3.04979
RNAseq	Whole Blood	Pre-vaccination	gene101928635 (NA)	-12.8645	-3.50882	0.00233529	0.999613	-3.0439
RNAseq	Whole Blood	Pre-vaccination	gene79762 (C1orf115)	11.2783	3.35161	0.00248967	0.999613	3.02459
RNAseq	Whole Blood	Pre-vaccination	gene4170 (MCL1)	-9.81452	-3.38214	0.00274274	0.999613	-2.99519
RNAseq	Whole Blood	Pre-vaccination	gene11010 (GLIPR1)	11.2281	3.32747	0.00298389	0.999613	2.96939
RNAseq	Whole Blood	Pre-vaccination	gene7074 (TIAM1)	11.3795	3.37502	0.00298735	0.999613	2.96904
RNAseq	Whole Blood	Pre-vaccination	gene101927051 (LOC101927051)	-11.4068	-3.5132	0.00301233	0.999613	-2.96648
RNAseq	Whole Blood	Pre-vaccination	gene64219 (PJA1)	-6.78808	-3.31878	0.00305511	0.999613	-2.96214
RNAseq	Whole Blood	Pre-vaccination	gene28643 (TRAV38-2DV8)	-9.196	-3.33343	0.00313412	0.999613	-2.95427
RNAseq	Whole Blood	Pre-vaccination	gene101929128 (LOC101929128)	-12.8012	-3.30683	0.00326614	0.999613	-2.94151
RNAseq	Whole Blood	Pre-vaccination	gene64769 (MEAF6)	7.61115	3.24899	0.00386746	0.999613	2.88877
RNAseq	Whole Blood	Pre-vaccination	gene10678 (B3GNT2)	-9.15234	-3.29764	0.0041307	0.999613	-2.868
RNAseq	Whole Blood	Pre-vaccination	gene7005 (TEAD3)	-12.8406	-3.1927	0.0044794	0.999613	-2.84227
RNAseq	Whole Blood	Pre-vaccination	gene285074 (LOC285074)	-14.8578	-3.14019	0.00466908	0.999613	-2.82902
RNAseq	Whole Blood	Pre-vaccination	gene339122 (RAB43)	-9.65441	-3.12938	0.00476944	0.999613	-2.82221
RNAseq	Whole Blood	Pre-vaccination	gene51495 (HACD3)	-5.41513	-3.16758	0.0047832	0.999613	-2.82128
RNAseq	Whole Blood	Pre-vaccination	gene284194 (LGALS9B)	14.1697	3.0357	0.00529032	0.999613	2.7888
RNAseq	Whole Blood	Pre-vaccination	gene10325 (RRAGB)	8.00458	3.07791	0.00541227	0.999613	2.78141
RNAseq	Whole Blood	Pre-vaccination	gene112464 (CAVIN3)	12.8892	3.05811	0.00543732	0.999613	2.77991
RNAseq	Whole Blood	Pre-vaccination	gene9053 (MAP7)	13.8465	3.03289	0.00554006	0.999613	2.77383
RNAseq	Whole Blood	Pre-vaccination	gene8875 (VNN2)	-9.42286	-3.06734	0.00591178	0.999613	-2.75263
RNAseq	Whole Blood	Pre-vaccination	gene435 (ASL)	12.4966	3.01685	0.0060423	0.999613	2.74548
RNAseq	Whole Blood	Pre-vaccination	gene222223 (KIAA1324L)	-12.2687	-3.06596	0.00628334	0.999613	-2.73262
RNAseq	Whole Blood	Pre-vaccination	gene117166 (WFIKKN1)	-12.1653	-3.00138	0.00634152	0.999613	-2.72958
RNAseq	Whole Blood	Pre-vaccination	gene55652 (SLC48A1)	8.40423	3.0338	0.00644753	0.999613	2.72411
RNAseq	Whole Blood	Pre-vaccination	gene2011 (MARK2)	-7.84922	-3.03419	0.00649147	0.999613	-2.72186
RNAseq	Whole Blood	Pre-vaccination	gene3340 (NDST1)	9.90426	2.97919	0.00657815	0.999613	2.71748
RNAseq	Whole Blood	Pre-vaccination	gene8277 (TKTL1)	15.2653	2.97123	0.00760797	0.999613	2.66899
RNAseq	Whole Blood	Pre-vaccination	gene653268 (AGAP7P)	11.5084	2.95024	0.00771041	0.999613	2.66449
RNAseq	Whole Blood	Pre-vaccination	gene284996 (RNF149)	-8.10827	-2.91139	0.00781281	0.999613	-2.66005
RNAseq	Whole Blood	Pre-vaccination	gene57698 (SHTN1)	11.9219	2.86629	0.00853072	0.999613	2.63031
RNAseq	Whole Blood	Pre-vaccination	gene58480 (RHOU)	10.8675	2.86026	0.0085417	0.999613	2.62987
RNAseq	Whole Blood	Pre-vaccination	gene5190 (PEX6)	-12.243	-2.8242	0.00878473	0.999613	-2.62032
RNAseq	Whole Blood	Pre-vaccination	gene9482 (STX8)	7.02935	2.9125	0.00880581	0.999613	2.6195
RNAseq	Whole Blood	Pre-vaccination	gene7045 (TGFBI)	11.6078	2.83802	0.00914445	0.999613	2.60661
RNAseq	Whole Blood	Pre-vaccination	gene55100 (WDR70)	8.20983	2.82934	0.00964297	0.999613	2.58838
RNAseq	Whole Blood	Pre-vaccination	gene976 (ADGRE5)	-8.87584	-2.81309	0.00982951	0.999613	-2.58177
RNAseq	Whole Blood	Pre-vaccination	gene29997 (NOP53)	-4.84852	-2.80368	0.00995818	0.999613	-2.57728
RNAseq	Whole Blood	Pre-vaccination	gene57096 (RPGRIP1)	11.2523	2.80685	0.0100161	0.999613	2.57527
RNAseq	Whole Blood	Pre-vaccination	gene399844 (LINC01002)	-11.3251	-2.78673	0.0100839	0.999613	-2.57294
RNAseq	Whole Blood	Pre-vaccination	gene9586 (CREB5)	-8.07074	-2.79924	0.0101949	0.999613	-2.56915
RNAseq	Whole Blood	Pre-vaccination	gene10865 (ARID5A)	-9.76728	-2.82196	0.0104039	0.999613	-2.56211
RNAseq	Whole Blood	Pre-vaccination	gene6666 (SOX12)	-7.01886	-2.79617	0.0105715	0.999613	-2.55655
RNAseq	Whole Blood	Pre-vaccination	gene3852 (KRT5)	11.5502	2.81228	0.010592	0.999613	2.55588
RNAseq	Whole Blood	Pre-vaccination	gene83463 (MXD3)	-8.30312	-2.77788	0.0109436	0.999613	-2.54449
RNAseq	Whole Blood	Pre-vaccination	gene3712 (IVD)	10.6527	2.77311	0.0109833	0.999613	2.54323
RNAseq	Whole Blood	Pre-vaccination	gene7390 (UROS)	9.2074	2.81337	0.0110105	0.999613	2.54236
RNAseq	Whole Blood	Pre-vaccination	gene285203 (EOGT)	-7.35866	-2.81342	0.011123	0.999613	-2.53881
RNAseq	Whole Blood	Pre-vaccination	gene29948 (OSGIN1)	-13.1864	-2.77873	0.0111651	0.999613	-2.53749
RNAseq	Whole Blood	Pre-vaccination	gene102465689 (MIR7152)	-10.6712	-2.74086	0.0119413	0.999613	-2.51387
RNAseq	Whole Blood	Pre-vaccination	gene100507321 (ERVK13-1)	7.26619	2.72827	0.0119751	0.999613	2.51288
RNAseq	Whole Blood	Pre-vaccination	gene63934 (ZNF667)	-10.0549	-2.71373	0.012216	0.999613	-2.50584
RNAseq	Whole Blood	Pre-vaccination	gene4037 (LRP3)	9.38087	2.74912	0.0123771	0.999613	2.50121
RNAseq	Whole Blood	Pre-vaccination	gene112398 (EGLN2)	-9.60108	-2.71729	0.012414	0.999613	-2.50015
RNAseq	Whole Blood	Pre-vaccination	gene55370 (PPP4R1L)	8.99389	2.69507	0.0126146	0.999613	2.49447
RNAseq	Whole Blood	Pre-vaccination	gene79802 (HHIPL2)	10.5459	2.67496	0.0127387	0.999613	2.49099
RNAseq	Whole Blood	Pre-vaccination	gene1475 (CSTA)	7.91052	2.71143	0.0127946	0.999613	2.48944
RNAseq	Whole Blood	Pre-vaccination	gene6390 (SDHB)	7.58563	2.73787	0.0130598	0.999613	2.48213
RNAseq	Whole Blood	Pre-vaccination	gene8321 (FZD1)	8.09621	2.67286	0.0134538	0.999613	2.47152
RNAseq	Whole Blood	Pre-vaccination	gene8837 (CFLAR)	-6.91864	-2.71039	0.0136614	0.999613	-2.46605
RNAseq	Whole Blood	Pre-vaccination	gene331 (XIAP)	-7.06685	-2.71789	0.013965	0.999613	-2.45816
RNAseq	Whole Blood	Pre-vaccination	gene7222 (TRPC3)	11.5252	2.6935	0.0139656	0.999613	2.45815
RNAseq	Whole Blood	Pre-vaccination	gene1453 (CSNK1D)	-9.49639	-2.66838	0.0140193	0.999613	-2.45677
RNAseq	Whole Blood	Pre-vaccination	gene4294 (MAP3K10)	-8.72516	-2.66993	0.0140395	0.999613	-2.45625
RNAseq	Whole Blood	Pre-vaccination	gene51307 (FAM53C)	-7.0774	-2.6704	0.0142973	0.999613	-2.44971
RNAseq	Whole Blood	Pre-vaccination	gene5569 (PKIA)	7.94019	2.63335	0.0144597	0.999613	2.44564
RNAseq	Whole Blood	Pre-vaccination	gene5091 (PC)	9.83361	2.70833	0.0145181	0.999613	2.44418
RNAseq	Whole Blood	Pre-vaccination	gene102723927 (LINC01238)	11.54	2.6021	0.0145589	0.999613	2.44317
RNAseq	Whole Blood	Pre-vaccination	gene285368 (PRRT3)	-6.51557	-2.4985	0.0154894	0.999613	-2.42073
RNAseq	Whole Blood	Pre-vaccination	gene3006 (H1-2)	9.51969	2.59453	0.015675	0.999613	2.4164
RNAseq	Whole Blood	Pre-vaccination	gene6429 (SRSF4)	-8.33727	-2.62033	0.0157429	0.999613	-2.41482
RNAseq	Whole Blood	Pre-vaccination	gene441250 (TYW1B)	-12.1197	-2.61065	0.0158415	0.999613	-2.41255
RNAseq	Whole Blood	Pre-vaccination	gene150468 (CKAP2L)	9.29184	2.59311	0.0159944	0.999613	2.40904
RNAseq	Whole Blood	Pre-vaccination	gene9086 (EIF1AY)	-4.86921	-3.04596	0.0160144	0.999613	-2.40859
RNAseq	Whole Blood	Pre-vaccination	gene9341 (VAMP3)	7.08165	2.61377	0.0161794	0.999613	2.40484
RNAseq	Whole Blood	Pre-vaccination	gene100534599 (ISY1-RAB43)	-7.89135	-2.59656	0.0165839	0.999613	-2.39581
RNAseq	Whole Blood	Pre-vaccination	gene286140 (RNF5P1)	12.2377	2.60709	0.0167889	0.999613	2.3913
RNAseq	Whole Blood	Pre-vaccination	gene377677 (CA13)	8.43952	2.58327	0.0169117	0.999613	2.38862
RNAseq	Whole Blood	Pre-vaccination	gene1340 (COX6B1)	7.8805	2.58571	0.0170357	0.999613	2.38594
RNAseq	Whole Blood	Pre-vaccination	gene10781 (ZNF266)	-10.2635	-2.55981	0.0173132	0.999613	-2.37999
RNAseq	Whole Blood	Pre-vaccination	gene1611 (DAP)	11.3611	2.56221	0.0173924	0.999613	2.37831
RNAseq	Whole Blood	Pre-vaccination	gene115560 (ZNF501)	-8.55412	-2.58594	0.0176902	0.999613	-2.37204
RNAseq	Whole Blood	Pre-vaccination	gene50512 (PODXL2)	11.8487	2.52819	0.0185869	0.999613	2.35371
RNAseq	Whole Blood	Pre-vaccination	gene22904 (SBNO2)	-7.19176	-2.53478	0.0186767	0.999613	-2.35192
RNAseq	Whole Blood	Pre-vaccination	gene5713 (PSMD7)	7.88447	2.5339	0.0189404	0.999613	2.3467
RNAseq	Whole Blood	Pre-vaccination	gene403341 (ZBTB34)	-6.08167	-2.54626	0.0189485	0.999613	-2.34654
RNAseq	Whole Blood	Pre-vaccination	gene643680 (MS4A4E)	9.40185	2.50636	0.019419	0.999613	2.33739
RNAseq	Whole Blood	Pre-vaccination	gene5829 (PXN)	-7.71484	-2.51086	0.0194524	0.999613	-2.33675
RNAseq	Whole Blood	Pre-vaccination	gene100529264 (RAB4B-EGLN2)	-8.83749	-2.51781	0.01946	0.999613	-2.3366
RNAseq	Whole Blood	Pre-vaccination	gene84074 (QRICH2)	-9.34409	-2.53244	0.0198255	0.999613	-2.32963
RNAseq	Whole Blood	Pre-vaccination	gene91419 (ATP23)	9.71189	2.49633	0.0198706	0.999613	2.32878
RNAseq	Whole Blood	Pre-vaccination	gene56270 (WDR45B)	9.93013	2.49543	0.0201776	0.999613	2.32303
RNAseq	Whole Blood	Pre-vaccination	gene3640 (INSL3)	-11.3993	-2.49059	0.020371	0.999613	-2.31944
RNAseq	Whole Blood	Pre-vaccination	gene26958 (COPG2)	9.38801	2.48974	0.0205239	0.999613	2.31663
RNAseq	Whole Blood	Pre-vaccination	gene6732 (SRPK1)	-8.36264	-2.59562	0.0207101	0.999613	-2.31323
RNAseq	Whole Blood	Pre-vaccination	gene79652 (TMEM204)	-8.3338	-2.46131	0.0212931	0.999613	-2.30275
RNAseq	Whole Blood	Pre-vaccination	gene10509 (SEMA4B)	-6.13729	-2.47382	0.0213345	0.999613	-2.30201
RNAseq	Whole Blood	Pre-vaccination	gene9961 (MVP)	-9.93999	-2.44868	0.0227198	0.999613	-2.27811
RNAseq	Whole Blood	Pre-vaccination	gene54704 (PDP1)	-5.69474	-2.44902	0.0228647	0.999613	-2.27569
RNAseq	Whole Blood	Pre-vaccination	gene10948 (STARD3)	-8.6822	-2.44612	0.0229196	0.999613	-2.27477
RNAseq	Whole Blood	Pre-vaccination	gene79087 (ALG12)	8.00068	2.43572	0.0229613	0.999613	2.27408
RNAseq	Whole Blood	Pre-vaccination	gene1316 (KLF6)	-8.08027	-2.43824	0.0231232	0.999613	-2.27139
RNAseq	Whole Blood	Pre-vaccination	gene84515 (MCM8)	5.76707	2.47656	0.0231315	0.999613	2.27126
RNAseq	Whole Blood	Pre-vaccination	gene9750 (RIPOR2)	-7.03364	-2.48521	0.0232231	0.999613	-2.26974
RNAseq	Whole Blood	Pre-vaccination	gene55723 (ASF1B)	6.86849	2.42311	0.0233736	0.999613	2.26727
RNAseq	Whole Blood	Pre-vaccination	gene6777 (STAT5B)	-9.14279	-2.45267	0.0234022	0.999613	-2.2668
RNAseq	Whole Blood	Pre-vaccination	gene400713 (ZNF880)	10.9584	2.41335	0.0235303	0.999613	2.26471
RNAseq	Whole Blood	Pre-vaccination	gene535 (ATP6V0A1)	9.37393	2.41507	0.0235571	0.999613	2.26428
RNAseq	Whole Blood	Pre-vaccination	gene9831 (ZNF623)	-10.7981	-2.44249	0.0239925	0.999613	-2.25725
RNAseq	Whole Blood	Pre-vaccination	gene10370 (CITED2)	-8.88312	-2.41844	0.0243265	0.999613	-2.25193
RNAseq	Whole Blood	Pre-vaccination	gene55784 (MCTP2)	-9.87922	-2.43109	0.0243411	0.999613	-2.2517
RNAseq	Whole Blood	Pre-vaccination	gene10439 (OLFM1)	11.2202	2.40107	0.0245474	0.999613	2.24845
RNAseq	Whole Blood	Pre-vaccination	gene55744 (COA1)	10.9206	2.4343	0.0245491	0.999613	2.24842
RNAseq	Whole Blood	Pre-vaccination	gene84284 (NTPCR)	9.5456	2.41109	0.0246514	0.999613	2.24682
RNAseq	Whole Blood	Pre-vaccination	gene10180 (RBM6)	9.52333	2.40661	0.0248066	0.999613	2.2444
RNAseq	Whole Blood	Pre-vaccination	gene84898 (PLXDC2)	7.09918	2.43365	0.024889	0.999613	2.24312
RNAseq	Whole Blood	Pre-vaccination	gene5978 (REST)	-4.24576	-2.42722	0.0250212	0.999613	-2.24108
RNAseq	Whole Blood	Pre-vaccination	gene664 (BNIP3)	-5.96721	-2.42994	0.0252661	0.999613	-2.23731
RNAseq	Whole Blood	Pre-vaccination	gene401541 (CENPP)	10.764	2.39699	0.0253201	0.999613	2.23648
RNAseq	Whole Blood	Pre-vaccination	gene746 (TMEM258)	6.73226	2.43014	0.0254738	0.999613	2.23414
RNAseq	Whole Blood	Pre-vaccination	gene64651 (CSRNP1)	-9.27385	-2.39137	0.0256386	0.999613	-2.23164
RNAseq	Whole Blood	Pre-vaccination	gene28461 (IGHV1-69)	-9.97261	-2.37363	0.0259136	0.999613	-2.2275
RNAseq	Whole Blood	Pre-vaccination	gene9070 (ASH2L)	9.663	2.41028	0.0259992	0.999613	2.22622
RNAseq	Whole Blood	Pre-vaccination	gene6583 (SLC22A4)	-8.71326	-2.37818	0.0261479	0.999613	-2.22401
RNAseq	Whole Blood	Pre-vaccination	gene100506658 (OCLN)	-10.4106	-2.38564	0.026761	0.999613	-2.21499
RNAseq	Whole Blood	Pre-vaccination	gene400685 (LINC01801)	-8.17844	-2.39382	0.0270403	0.999613	-2.21094
RNAseq	Whole Blood	Pre-vaccination	gene60509 (AGBL5)	7.69894	2.39331	0.0270692	0.999613	2.21052
RNAseq	Whole Blood	Pre-vaccination	gene729967 (MORN2)	9.02906	2.36411	0.0279259	0.999613	2.19833
RNAseq	Whole Blood	Pre-vaccination	gene102724307 (CYP17A1-AS1)	9.0554	2.36911	0.0281629	0.999613	2.19501
RNAseq	Whole Blood	Pre-vaccination	gene27236 (ARFIP1)	8.67828	2.34264	0.0283773	0.999613	2.19203
RNAseq	Whole Blood	Pre-vaccination	gene2241 (FER)	5.57633	2.24514	0.0287997	0.999613	2.18622
RNAseq	Whole Blood	Pre-vaccination	gene28572 (TRBV15)	-10.0295	-2.39968	0.0289193	0.999613	-2.18459
RNAseq	Whole Blood	Pre-vaccination	gene100996455 (LINC02724)	8.16219	2.33048	0.0290716	0.999613	2.18251
RNAseq	Whole Blood	Pre-vaccination	gene28606 (TRBV6-1)	8.70907	2.31469	0.02909	0.999613	2.18227
RNAseq	Whole Blood	Pre-vaccination	gene79677 (SMC6)	-5.25949	-2.36214	0.0291218	0.999613	-2.18183
RNAseq	Whole Blood	Pre-vaccination	gene54518 (APBB1IP)	-8.77994	-2.32556	0.0292172	0.999613	-2.18054
RNAseq	Whole Blood	Pre-vaccination	gene84449 (ZNF333)	9.51764	2.37249	0.029275	0.999613	2.17976
RNAseq	Whole Blood	Pre-vaccination	gene28567 (TRBV20-1)	8.93169	2.30981	0.0294377	0.999613	2.17757
RNAseq	Whole Blood	Pre-vaccination	gene8028 (MLLT10)	4.62363	2.33282	0.0296648	0.999613	2.17454
RNAseq	Whole Blood	Pre-vaccination	gene445372 (TRIM6-TRIM34)	10.0116	2.32329	0.0297185	0.999613	2.17382
RNAseq	Whole Blood	Pre-vaccination	gene9755 (TBKBP1)	-12.0518	-2.30431	0.0297364	0.999613	-2.17358
RNAseq	Whole Blood	Pre-vaccination	gene85450 (ITPRIP)	-4.83858	-2.31647	0.0297414	0.999613	-2.17352
RNAseq	Whole Blood	Pre-vaccination	gene677 (ZFP36L1)	-8.15734	-2.31737	0.0300584	0.999613	-2.16932
RNAseq	Whole Blood	Pre-vaccination	gene883 (KYAT1)	-7.59903	-2.33775	0.0301142	0.999613	-2.16858
RNAseq	Whole Blood	Pre-vaccination	gene56548 (CHST7)	-9.66779	-2.3195	0.0301856	0.999613	-2.16765
RNAseq	Whole Blood	Pre-vaccination	gene81537 (SGPP1)	-5.2504	-2.39245	0.0304056	0.999613	-2.16477
RNAseq	Whole Blood	Pre-vaccination	gene4048 (LTA4H)	11.2342	2.30119	0.0305206	0.999613	2.16327
RNAseq	Whole Blood	Pre-vaccination	gene81609 (SNX27)	6.7947	2.31505	0.0305459	0.999613	2.16294
RNAseq	Whole Blood	Pre-vaccination	gene25934 (NIPSNAP3A)	7.77337	2.32204	0.0305608	0.999613	2.16274
RNAseq	Whole Blood	Pre-vaccination	gene64926 (RASAL3)	-7.20363	-2.31359	0.0309726	0.999613	-2.15742
RNAseq	Whole Blood	Pre-vaccination	gene100271849 (MEF2B)	-8.78738	-2.29409	0.0312155	0.999613	-2.15432
RNAseq	Whole Blood	Pre-vaccination	gene9587 (MAD2L1BP)	5.59861	2.20743	0.031474	0.999613	2.15103
RNAseq	Whole Blood	Pre-vaccination	gene8030 (CCDC6)	-4.42957	-2.3041	0.0320612	0.999613	-2.14365
RNAseq	Whole Blood	Pre-vaccination	gene606495 (CYB5RL)	7.02013	2.26965	0.0323362	0.999613	2.14023
RNAseq	Whole Blood	Pre-vaccination	gene51322 (WAC)	-7.16231	-2.26698	0.0324755	0.999613	-2.13851
RNAseq	Whole Blood	Pre-vaccination	gene64218 (SEMA4A)	-8.91681	-2.27676	0.0325441	0.999613	-2.13766
RNAseq	Whole Blood	Pre-vaccination	gene56940 (DUSP22)	10.5125	2.26893	0.0326004	0.999613	2.13697
RNAseq	Whole Blood	Pre-vaccination	gene2900 (GRIK4)	10.8293	2.23934	0.0327938	0.999613	2.1346
RNAseq	Whole Blood	Pre-vaccination	gene144423 (GLT1D1)	-4.6116	-2.26307	0.0328221	0.999613	-2.13425
RNAseq	Whole Blood	Pre-vaccination	gene693196 (MIR611)	6.36948	2.33017	0.0328253	0.999613	2.13421
RNAseq	Whole Blood	Pre-vaccination	gene55365 (TMEM176A)	11.4961	2.24071	0.0328591	0.999613	2.1338
RNAseq	Whole Blood	Pre-vaccination	gene55589 (BMP2K)	7.23069	2.27151	0.0329255	0.999613	2.13299
RNAseq	Whole Blood	Pre-vaccination	gene54532 (USP53)	-7.00675	-2.27237	0.033022	0.999613	-2.13182
RNAseq	Whole Blood	Pre-vaccination	gene3157 (HMGCS1)	5.71804	2.28339	0.0331166	0.999613	2.13067
RNAseq	Whole Blood	Pre-vaccination	gene8019 (BRD3)	-7.90286	-2.2873	0.033178	0.999613	-2.12992
RNAseq	Whole Blood	Pre-vaccination	gene388165 (UBE2Q2P1)	7.85907	2.28473	0.0332691	0.999613	2.12882
RNAseq	Whole Blood	Pre-vaccination	gene1268 (CNR1)	10.6304	2.24881	0.0340255	0.999613	2.11977
RNAseq	Whole Blood	Pre-vaccination	gene162239 (ZFP1)	-6.97948	-2.29392	0.0340306	0.999613	-2.11971
RNAseq	Whole Blood	Pre-vaccination	gene8682 (PEA15)	7.55748	2.25843	0.03415	0.999613	2.1183
RNAseq	Whole Blood	Pre-vaccination	gene64763 (ZNF574)	-7.02868	-2.29544	0.0341639	0.999613	-2.11813
RNAseq	Whole Blood	Pre-vaccination	gene53840 (TRIM34)	9.87632	2.25845	0.0342975	0.999613	2.11656
RNAseq	Whole Blood	Pre-vaccination	gene161497 (STRC)	7.38297	2.17055	0.0342994	0.999613	2.11653
RNAseq	Whole Blood	Pre-vaccination	gene57234 (LINC00869)	-9.73262	-2.2494	0.0343407	0.999613	-2.11605
RNAseq	Whole Blood	Pre-vaccination	gene57708 (MIER1)	-4.88253	-2.25193	0.034382	0.999613	-2.11556
RNAseq	Whole Blood	Pre-vaccination	gene689 (BTF3)	7.0118	2.27237	0.0349039	0.999613	2.10947
RNAseq	Whole Blood	Pre-vaccination	gene55813 (UTP6)	7.77395	2.23785	0.0350957	0.999613	2.10725
RNAseq	Whole Blood	Pre-vaccination	gene10296 (MAEA)	-7.09547	-2.25346	0.0351746	0.999613	-2.10634
RNAseq	Whole Blood	Pre-vaccination	gene604 (BCL6)	-7.4166	-2.24527	0.0352226	0.999613	-2.10579
RNAseq	Whole Blood	Pre-vaccination	gene63940 (GPSM3)	-6.86079	-2.24169	0.0352608	0.999613	-2.10535
RNAseq	Whole Blood	Pre-vaccination	gene116369 (SLC26A8)	-9.99855	-2.27464	0.0352748	0.999613	-2.10519
RNAseq	Whole Blood	Pre-vaccination	gene646626 (LOC646626)	-9.25801	-2.27201	0.035751	0.999613	-2.09975
RNAseq	Whole Blood	Pre-vaccination	gene255783 (INAFM1)	-8.68307	-2.24314	0.0359563	0.999613	-2.09742
RNAseq	Whole Blood	Pre-vaccination	gene25911 (DPCD)	6.59327	2.25218	0.0360073	0.999613	2.09685
RNAseq	Whole Blood	Pre-vaccination	gene7534 (YWHAZ)	-6.30272	-2.23956	0.036253	0.999613	-2.09408
RNAseq	Whole Blood	Pre-vaccination	gene4976 (OPA1)	5.58482	2.22971	0.0362901	0.999613	2.09366
RNAseq	Whole Blood	Pre-vaccination	gene28959 (TMEM176B)	10.841	2.1844	0.0364208	0.999613	2.0922
RNAseq	Whole Blood	Pre-vaccination	gene57192 (MCOLN1)	6.96511	2.23027	0.0364584	0.999613	2.09178
RNAseq	Whole Blood	Pre-vaccination	gene2182 (ACSL4)	-4.54361	-2.22751	0.0364658	0.999613	-2.09169
RNAseq	Whole Blood	Pre-vaccination	gene28609 (TRBV5-6)	8.57574	2.21401	0.036707	0.999613	2.08901
RNAseq	Whole Blood	Pre-vaccination	gene54665 (RSBN1)	-4.49957	-2.24756	0.0369652	0.999613	-2.08615
RNAseq	Whole Blood	Pre-vaccination	gene22888 (UBOX5)	8.31555	2.23053	0.03706	0.999613	2.0851
RNAseq	Whole Blood	Pre-vaccination	gene84187 (TMEM164)	8.75501	2.19592	0.0371313	0.999613	2.08432
RNAseq	Whole Blood	Pre-vaccination	gene5164 (PDK2)	6.29592	2.2527	0.0372466	0.999613	2.08305
RNAseq	Whole Blood	Pre-vaccination	gene159013 (CXorf38)	4.45617	2.28888	0.0379773	0.999613	2.0751
RNAseq	Whole Blood	Pre-vaccination	gene54856 (GON4L)	6.1205	2.20776	0.038042	0.999613	2.0744
RNAseq	Whole Blood	Pre-vaccination	gene162989 (DEDD2)	-7.13731	-2.20732	0.0381128	0.999613	-2.07364
RNAseq	Whole Blood	Pre-vaccination	gene23514 (SPIDR)	9.10923	2.19835	0.0381618	0.999613	2.07311
RNAseq	Whole Blood	Pre-vaccination	gene9895 (TECPR2)	-6.7647	-2.19836	0.038233	0.999613	-2.07235
RNAseq	Whole Blood	Pre-vaccination	gene57649 (PHF12)	-8.76878	-2.19528	0.0385576	0.999613	-2.06888
RNAseq	Whole Blood	Pre-vaccination	gene654433 (PAX8-AS1)	-9.66128	-2.15163	0.0388222	0.999613	-2.06607
RNAseq	Whole Blood	Pre-vaccination	gene3382 (ICA1)	8.24711	2.23119	0.0388936	0.999613	2.06531
RNAseq	Whole Blood	Pre-vaccination	gene148641 (SLC35F3)	10.2826	2.18852	0.0389397	0.999613	2.06482
RNAseq	Whole Blood	Pre-vaccination	gene126308 (MOB3A)	-4.48279	-2.21183	0.0389759	0.999613	-2.06444
RNAseq	Whole Blood	Pre-vaccination	gene148479 (PHF13)	-8.94932	-2.22302	0.0390787	0.999613	-2.06336
RNAseq	Whole Blood	Pre-vaccination	gene54552 (GNL3L)	7.38571	2.23424	0.0391637	0.999613	2.06246
RNAseq	Whole Blood	Pre-vaccination	gene7570 (ZNF22)	-4.03374	-2.22482	0.0395049	0.999613	-2.05889
RNAseq	Whole Blood	Pre-vaccination	gene80114 (BICC1)	8.69593	2.20672	0.0395141	0.999613	2.05879
RNAseq	Whole Blood	Pre-vaccination	gene2212 (FCGR2A)	-4.79829	-2.17481	0.0397006	0.999613	-2.05685
RNAseq	Whole Blood	Pre-vaccination	gene28960 (DCPS)	7.6634	2.18648	0.0397386	0.999613	2.05646
RNAseq	Whole Blood	Pre-vaccination	gene2005 (ELK4)	-3.96837	-2.20454	0.0398222	0.999613	-2.05559
RNAseq	Whole Blood	Pre-vaccination	gene51249 (TMEM69)	7.86456	2.17522	0.039947	0.999613	2.0543
RNAseq	Whole Blood	Pre-vaccination	gene56994 (CHPT1)	-7.77024	-2.19414	0.0401132	0.999613	-2.05258
RNAseq	Whole Blood	Pre-vaccination	gene2976 (GTF3C2)	6.31895	2.18946	0.0401297	0.999613	2.05241
RNAseq	Whole Blood	Pre-vaccination	gene1843 (DUSP1)	-8.59973	-2.18364	0.0402885	0.999613	-2.05078
RNAseq	Whole Blood	Pre-vaccination	gene926 (CD8B)	-8.07092	-2.16115	0.0403633	0.999613	-2.05001
RNAseq	Whole Blood	Pre-vaccination	gene56829 (ZC3HAV1)	-7.29859	-2.21624	0.0405146	0.999613	-2.04846
RNAseq	Whole Blood	Pre-vaccination	gene83862 (TMEM120A)	5.60999	2.1724	0.0407211	0.999613	2.04636
RNAseq	Whole Blood	Pre-vaccination	gene54517 (PUS7)	9.71484	2.15723	0.0408217	0.999613	2.04534
RNAseq	Whole Blood	Pre-vaccination	gene6868 (ADAM17)	-7.01955	-2.18411	0.0409827	0.999613	-2.0437
RNAseq	Whole Blood	Pre-vaccination	gene50484 (RRM2B)	-3.91343	-2.09273	0.0410006	0.999613	-2.04352
RNAseq	Whole Blood	Pre-vaccination	gene6774 (STAT3)	-4.71694	-2.17713	0.0411343	0.999613	-2.04217
RNAseq	Whole Blood	Pre-vaccination	gene9801 (MRPL19)	4.91717	2.18667	0.0411489	0.999613	2.04203
RNAseq	Whole Blood	Pre-vaccination	gene10043 (TOM1)	8.23548	2.15618	0.0411819	0.999613	2.04169
RNAseq	Whole Blood	Pre-vaccination	gene10254 (STAM2)	5.66198	2.15936	0.0412508	0.999613	2.041
RNAseq	Whole Blood	Pre-vaccination	gene101927412 (LINC01781)	10.9293	2.15587	0.0412938	0.999613	2.04057
RNAseq	Whole Blood	Pre-vaccination	gene4131 (MAP1B)	-10.5571	-2.16477	0.0416949	0.999613	-2.03655
RNAseq	Whole Blood	Pre-vaccination	gene85453 (TSPYL5)	8.38233	2.18105	0.0417515	0.999613	2.03599
RNAseq	Whole Blood	Pre-vaccination	gene339287 (MSL1)	-5.97561	-2.16568	0.0418858	0.999613	-2.03465
RNAseq	Whole Blood	Pre-vaccination	gene653583 (PHLDB3)	-6.06709	-2.14081	0.0421189	0.999613	-2.03234
RNAseq	Whole Blood	Pre-vaccination	gene3569 (IL6)	-9.17242	-2.15737	0.0424883	0.999613	-2.02871
RNAseq	Whole Blood	Pre-vaccination	gene100506314 (GPRC5D-AS1)	10.6133	2.13127	0.0425663	0.999613	2.02794
RNAseq	Whole Blood	Pre-vaccination	gene9510 (ADAMTS1)	11.7297	2.14132	0.0426513	0.999613	2.02711
RNAseq	Whole Blood	Pre-vaccination	gene6638 (SNRPN)	-4.48798	-2.14585	0.0426895	0.999613	-2.02674
RNAseq	Whole Blood	Pre-vaccination	gene151651 (EFHB)	-10.3752	-2.16203	0.0427442	0.999613	-2.0262
RNAseq	Whole Blood	Pre-vaccination	gene8926 (SNURF)	-4.4836	-2.13977	0.0432224	0.999613	-2.02155
RNAseq	Whole Blood	Pre-vaccination	gene100874158 (LINC00398)	-6.48496	-2.06886	0.0432719	0.999613	-2.02108
RNAseq	Whole Blood	Pre-vaccination	gene9990 (SLC12A6)	-5.06798	-2.15006	0.0434606	0.999613	-2.01926
RNAseq	Whole Blood	Pre-vaccination	gene11226 (GALNT6)	8.18304	2.13093	0.0434991	0.999613	2.01889
RNAseq	Whole Blood	Pre-vaccination	gene85013 (TMEM128)	7.0658	2.14904	0.0435853	0.999613	2.01806
RNAseq	Whole Blood	Pre-vaccination	gene27004 (TCL6)	-8.70111	-2.13648	0.0438907	0.999613	-2.01513
RNAseq	Whole Blood	Pre-vaccination	gene4696 (NDUFA3)	7.2188	2.12959	0.0446036	0.999613	2.00837
RNAseq	Whole Blood	Pre-vaccination	gene91584 (PLXNA4)	9.512	2.11708	0.0452799	0.999613	2.00204
RNAseq	Whole Blood	Pre-vaccination	gene54149 (C21orf91)	-6.44749	-2.16663	0.0453522	0.999613	-2.00137
RNAseq	Whole Blood	Pre-vaccination	gene79628 (SH3TC2)	-7.59682	-2.12308	0.0456087	0.999613	-1.999
RNAseq	Whole Blood	Pre-vaccination	gene4207 (BORCS8-MEF2B)	-7.26262	-2.11751	0.0456671	0.999613	-1.99846
RNAseq	Whole Blood	Pre-vaccination	gene9175 (MAP3K13)	9.29045	2.14488	0.0457845	0.999613	1.99737
RNAseq	Whole Blood	Pre-vaccination	gene27141 (CIDEB)	8.39433	2.11154	0.0459026	0.999613	1.99629
RNAseq	Whole Blood	Pre-vaccination	gene23214 (XPO6)	-5.09683	-2.1029	0.0463939	0.999613	-1.99179
RNAseq	Whole Blood	Pre-vaccination	gene538 (ATP7A)	4.70966	2.10922	0.0465372	0.999613	1.99049
RNAseq	Whole Blood	Pre-vaccination	gene64386 (MMP25)	-6.6716	-2.09403	0.0466722	0.999613	-1.98926
RNAseq	Whole Blood	Pre-vaccination	gene23645 (PPP1R15A)	-8.06915	-2.10135	0.0466861	0.999613	-1.98914
RNAseq	Whole Blood	Pre-vaccination	gene84720 (PIGO)	6.16832	2.10168	0.046755	0.999613	1.98851
RNAseq	Whole Blood	Pre-vaccination	gene3705 (ITPK1)	6.32713	2.10345	0.0468427	0.999613	1.98772
RNAseq	Whole Blood	Pre-vaccination	gene284047 (CCDC144B)	8.85491	2.09364	0.0469087	0.999613	1.98712
RNAseq	Whole Blood	Pre-vaccination	gene101927015 (LINC01506)	7.26709	2.08093	0.0472472	0.999613	1.98408
RNAseq	Whole Blood	Pre-vaccination	gene57501 (KIAA1257)	-5.68093	-2.13644	0.0473524	0.999613	-1.98313
RNAseq	Whole Blood	Pre-vaccination	gene28663 (TRAV20)	-7.92547	-2.09931	0.0475264	0.999613	-1.98158
RNAseq	Whole Blood	Pre-vaccination	gene55505 (NOP10)	-6.39898	-2.08814	0.0475787	0.999613	-1.98111
RNAseq	Whole Blood	Pre-vaccination	gene7707 (ZNF148)	-3.52015	-2.12821	0.0479463	0.999613	-1.97784
RNAseq	Whole Blood	Pre-vaccination	gene3198 (HOXA1)	7.98513	2.09369	0.0483419	0.999613	1.97435
RNAseq	Whole Blood	Pre-vaccination	gene51319 (RSRC1)	7.7117	2.08035	0.0484648	0.999613	1.97327
RNAseq	Whole Blood	Pre-vaccination	gene5819 (NECTIN2)	8.78184	2.05323	0.048529	0.999613	1.97271
RNAseq	Whole Blood	Pre-vaccination	gene10871 (CD300C)	9.07732	2.07763	0.0489363	0.999613	1.96915
RNAseq	Whole Blood	Pre-vaccination	gene728658 (RPL13AP5)	-6.57235	-2.10187	0.0490223	0.999613	-1.9684
RNAseq	Whole Blood	Pre-vaccination	gene415116 (PIM3)	-9.19813	-2.07403	0.049025	0.999613	-1.96837
RNAseq	Whole Blood	Pre-vaccination	gene246184 (CDC26)	-8.14298	-2.07957	0.0492538	0.999613	-1.96639
RNAseq	Whole Blood	Pre-vaccination	gene79685 (SAP30L)	-7.96073	-2.08205	0.0492757	0.999613	-1.9662
RNAseq	Whole Blood	Pre-vaccination	gene104 (ADARB1)	-5.61801	-2.08927	0.0492794	0.999613	-1.96617
RNAseq	Whole Blood	Pre-vaccination	gene9729 (KIAA0408)	-6.98018	-2.09336	0.0494417	0.999613	-1.96476
RNAseq	Whole Blood	Pre-vaccination	gene6001 (RGS10)	6.10048	2.07271	0.0499441	0.999613	1.96044
RNAseq	Whole Blood	Pre-vaccination	gene2319 (FLOT2)	-8.17951	-2.07274	0.0500628	0.999613	-1.95943
RNAseq	Whole Blood	Pre-vaccination	gene388419 (BTBD17)	-8.74345	-2.07405	0.0506714	0.999613	-1.95425
RNAseq	Whole Blood	Pre-vaccination	gene79912 (PYROXD1)	7.28447	2.07878	0.0510526	0.999613	1.95104
RNAseq	Whole Blood	Pre-vaccination	gene1460 (CSNK2B)	7.37072	2.06233	0.0510942	0.999613	1.95069
RNAseq	Whole Blood	Pre-vaccination	gene222658 (KCTD20)	8.29782	2.05455	0.0511816	0.999613	1.94995
RNAseq	Whole Blood	Pre-vaccination	gene27154 (BRPF3)	-7.509	-2.06327	0.0512646	0.999613	-1.94926
RNAseq	Whole Blood	Pre-vaccination	gene54997 (TESC)	5.58272	2.07601	0.051388	0.999613	1.94823
RNAseq	Whole Blood	Pre-vaccination	gene4291 (MLF1)	-8.1503	-2.06568	0.0513939	0.999613	-1.94818
RNAseq	Whole Blood	Pre-vaccination	gene25790 (CFAP45)	-7.65145	-2.0495	0.0514989	0.999613	-1.9473
RNAseq	Whole Blood	Pre-vaccination	gene54529 (ASNSD1)	9.21691	2.05499	0.0517136	0.999613	1.94551
RNAseq	Whole Blood	Pre-vaccination	gene50615 (IL21R)	-3.93183	-2.06371	0.051998	0.999613	-1.94315
RNAseq	Whole Blood	Pre-vaccination	gene29785 (CYP2S1)	11.2055	2.05856	0.0522669	0.999613	1.94093
RNAseq	Whole Blood	Pre-vaccination	gene219749 (ZNF25)	-4.72701	-2.10802	0.052677	0.999613	-1.93756
RNAseq	Whole Blood	Pre-vaccination	gene84928 (TMEM209)	4.56228	2.09381	0.0527464	0.999613	1.93699
RNAseq	Whole Blood	Pre-vaccination	gene151194 (METTL21A)	8.07111	2.0349	0.052849	0.999613	1.93615
RNAseq	Whole Blood	Pre-vaccination	gene5830 (PEX5)	-8.41948	-2.04559	0.052851	0.999613	-1.93614
RNAseq	Whole Blood	Pre-vaccination	gene5914 (RARA)	-5.46504	-2.04538	0.0529317	0.999613	-1.93548
RNAseq	Whole Blood	Pre-vaccination	gene10163 (WASF2)	7.40679	2.04494	0.0530923	0.999613	1.93417
RNAseq	Whole Blood	Pre-vaccination	gene25909 (AHCTF1)	-5.80756	-2.03973	0.0531263	0.999613	-1.93389
RNAseq	Whole Blood	Pre-vaccination	gene100529257 (SYNJ2BP-COX16)	5.45694	2.06632	0.0532954	0.999613	1.93252
RNAseq	Whole Blood	Pre-vaccination	gene79890 (RIN3)	-7.97744	-2.05292	0.0533593	0.999613	-1.932
RNAseq	Whole Blood	Pre-vaccination	gene840 (CASP7)	-5.86832	-2.03831	0.053479	0.999613	-1.93103
RNAseq	Whole Blood	Pre-vaccination	gene51477 (ISYNA1)	-6.27507	-2.04638	0.0535446	0.999613	-1.9305
RNAseq	Whole Blood	Pre-vaccination	gene100289279 (CNTNAP3C)	-6.53946	-2.02531	0.0535509	0.999613	-1.93045
RNAseq	Whole Blood	Pre-vaccination	gene64327 (LMBR1)	-5.64006	-2.0498	0.0536722	0.999613	-1.92947
RNAseq	Whole Blood	Pre-vaccination	gene23135 (KDM6B)	-5.43667	-2.03051	0.0538896	0.999613	-1.92772
RNAseq	Whole Blood	Pre-vaccination	gene6517 (SLC2A4)	-7.48909	-2.05889	0.0540045	0.999613	-1.9268
RNAseq	Whole Blood	Pre-vaccination	gene80820 (EEPD1)	6.89353	2.02922	0.0541095	0.999613	1.92596
RNAseq	Whole Blood	Pre-vaccination	gene9654 (TTLL4)	9.29691	2.04108	0.054165	0.999613	1.92551
RNAseq	Whole Blood	Pre-vaccination	gene10314 (LANCL1)	-3.62921	-1.96733	0.0541965	0.999613	-1.92526
RNAseq	Whole Blood	Pre-vaccination	gene284349 (ZNF283)	6.10089	2.02959	0.0544821	0.999613	1.92298
RNAseq	Whole Blood	Pre-vaccination	gene28691 (TRAV2)	7.41113	2.02865	0.0545385	0.999613	1.92253
RNAseq	Whole Blood	Pre-vaccination	gene114803 (MYSM1)	5.19454	2.03599	0.0549704	0.999613	1.91911
RNAseq	Whole Blood	Pre-vaccination	gene9555 (MACROH2A1)	8.75604	2.03362	0.0551134	0.999613	1.91798
RNAseq	Whole Blood	Pre-vaccination	gene56943 (ENY2)	7.4533	2.02634	0.0551349	0.999613	1.91781
RNAseq	Whole Blood	Pre-vaccination	gene3718 (JAK3)	-9.12909	-2.02674	0.0552134	0.999613	-1.91719
RNAseq	Whole Blood	Pre-vaccination	gene2353 (FOS)	-8.93715	-2.01735	0.0554235	0.999613	-1.91554
RNAseq	Whole Blood	Pre-vaccination	gene5837 (PYGM)	-5.74058	-2.01654	0.0554499	0.999613	-1.91533
RNAseq	Whole Blood	Pre-vaccination	gene81857 (MED25)	-5.24234	-2.02408	0.0555025	0.999613	-1.91492
RNAseq	Whole Blood	Pre-vaccination	gene79803 (HPS6)	-5.38574	-2.0248	0.0555105	0.999613	-1.91486
RNAseq	Whole Blood	Pre-vaccination	gene1388 (ATF6B)	6.23155	2.05237	0.0555447	0.999613	1.91459
RNAseq	Whole Blood	Pre-vaccination	gene567 (B2M)	-8.83422	-2.01534	0.0556244	0.999613	-1.91397
RNAseq	Whole Blood	Pre-vaccination	gene55780 (ERMARD)	5.92142	2.01221	0.0558097	0.999613	1.91252
RNAseq	Whole Blood	Pre-vaccination	gene23635 (SSBP2)	7.55814	2.02833	0.0559357	0.999613	1.91154
RNAseq	Whole Blood	Pre-vaccination	gene283377 (SPRYD4)	7.99768	2.01203	0.056032	0.999613	1.91079
RNAseq	Whole Blood	Pre-vaccination	gene10580 (SORBS1)	7.46	2.02058	0.0562246	0.999613	1.90929
RNAseq	Whole Blood	Pre-vaccination	gene114659 (LRRC37B)	5.79047	2.02629	0.0564361	0.999613	1.90765
RNAseq	Whole Blood	Pre-vaccination	gene10395 (DLC1)	9.24245	2.00393	0.0565186	0.999613	1.90702
RNAseq	Whole Blood	Pre-vaccination	gene84224 (NBPF3)	7.3215	2.0063	0.0566029	0.999613	1.90636
RNAseq	Whole Blood	Pre-vaccination	gene6734 (SRPRA)	6.88385	2.00852	0.0566227	0.999613	1.90621
RNAseq	Whole Blood	Pre-vaccination	gene51143 (DYNC1LI1)	8.96992	2.00603	0.0567267	0.999613	1.90541
RNAseq	Whole Blood	Pre-vaccination	gene51107 (APH1A)	6.41481	2.01367	0.0567367	0.999613	1.90533
RNAseq	Whole Blood	Pre-vaccination	gene2651 (GCNT2)	9.56848	1.99739	0.0567504	0.999613	1.90523
RNAseq	Whole Blood	Pre-vaccination	gene54923 (LIME1)	-5.94674	-2.01213	0.0569829	0.999613	-1.90344
RNAseq	Whole Blood	Pre-vaccination	gene10695 (CNPY3)	5.94577	2.01134	0.0570214	0.999613	1.90315
RNAseq	Whole Blood	Pre-vaccination	gene57157 (PHTF2)	-4.13462	-2.02004	0.0570463	0.999613	-1.90296
RNAseq	Whole Blood	Pre-vaccination	gene101928710 (SCAT1)	6.76004	2.06233	0.0571116	0.999613	1.90246
RNAseq	Whole Blood	Pre-vaccination	gene23555 (TSPAN15)	9.7665	1.99507	0.0572622	0.999613	1.9013
RNAseq	Whole Blood	Pre-vaccination	gene115024 (NT5C3B)	-7.90164	-1.99992	0.0575264	0.999613	-1.89929
RNAseq	Whole Blood	Pre-vaccination	gene10105 (PPIF)	7.09443	1.99104	0.0576902	0.999613	1.89805
RNAseq	Whole Blood	Pre-vaccination	gene2971 (GTF3A)	5.34127	1.9949	0.0578819	0.999613	1.89659
RNAseq	Whole Blood	Pre-vaccination	gene586 (BCAT1)	-7.71211	-2.01047	0.0580106	0.999613	-1.89562
RNAseq	Whole Blood	Pre-vaccination	gene84790 (TUBA1C)	6.57683	1.99522	0.0580683	0.999613	1.89518
RNAseq	Whole Blood	Pre-vaccination	gene60675 (PROK2)	-7.00781	-1.99102	0.0583974	0.999613	-1.8927
RNAseq	Whole Blood	Pre-vaccination	gene124221 (PRSS30P)	9.22689	1.9816	0.0590795	0.999613	1.8876
RNAseq	Whole Blood	Pre-vaccination	gene100302133 (MIR1287)	-7.72265	-2.00759	0.0590963	0.999613	-1.88748
RNAseq	Whole Blood	Pre-vaccination	gene23788 (MTCH2)	7.41334	1.98732	0.0592928	0.999613	1.88602
RNAseq	Whole Blood	Pre-vaccination	gene23204 (ARL6IP1)	6.65665	1.99265	0.0593132	0.999613	1.88586
RNAseq	Whole Blood	Pre-vaccination	gene249 (ALPL)	-9.02837	-1.97227	0.0597005	0.999613	-1.883
RNAseq	Whole Blood	Pre-vaccination	gene165140 (OXER1)	7.28984	1.97451	0.0597074	0.999613	1.88295
RNAseq	Whole Blood	Pre-vaccination	gene9397 (NMT2)	-5.12994	-1.98843	0.0597608	0.999613	-1.88255
RNAseq	Whole Blood	Pre-vaccination	gene5928 (RBBP4)	4.47451	1.98543	0.0599107	0.999613	1.88145
RNAseq	Whole Blood	Pre-vaccination	gene28703 (TRAJ52)	6.15931	1.92066	0.0599655	0.999613	1.88105
RNAseq	Whole Blood	Pre-vaccination	gene1362 (CPD)	6.41182	1.97445	0.0600853	0.999613	1.88017
RNAseq	Whole Blood	Pre-vaccination	gene28511 (NKIRAS2)	7.3172	1.98135	0.0602943	0.999613	1.87864
RNAseq	Whole Blood	Pre-vaccination	gene154796 (AMOT)	-4.88494	-1.99104	0.0602999	0.999613	-1.87859
RNAseq	Whole Blood	Pre-vaccination	gene65108 (MARCKSL1)	7.66197	1.97827	0.060522	0.999613	1.87697
RNAseq	Whole Blood	Pre-vaccination	gene23336 (SYNM)	-8.26159	-2.0037	0.0605829	0.999613	-1.87653
RNAseq	Whole Blood	Pre-vaccination	gene4162 (MCAM)	-7.91011	-1.98195	0.0605875	0.999613	-1.87649
RNAseq	Whole Blood	Pre-vaccination	gene760 (CA2)	8.46347	1.9607	0.0608875	0.999613	1.87431
RNAseq	Whole Blood	Pre-vaccination	gene126731 (CCSAP)	6.01935	2.0101	0.0609094	0.999613	1.87415
RNAseq	Whole Blood	Pre-vaccination	gene57211 (ADGRG6)	9.40888	1.97453	0.060951	0.999613	1.87385
RNAseq	Whole Blood	Pre-vaccination	gene54758 (KLHDC4)	-5.19001	-1.97695	0.0609642	0.999613	-1.87375
RNAseq	Whole Blood	Pre-vaccination	gene389692 (MAFA)	-7.04132	-2.02854	0.0609894	0.999613	-1.87357
RNAseq	Whole Blood	Pre-vaccination	gene9375 (TM9SF2)	4.72355	1.96794	0.0616573	0.999613	1.86875
RNAseq	Whole Blood	Pre-vaccination	gene3106 (HLA-B)	8.10872	1.91617	0.0617196	0.999613	1.86831
RNAseq	Whole Blood	Pre-vaccination	gene282973 (JAKMIP3)	9.23374	1.96149	0.0618189	0.999613	1.86759
RNAseq	Whole Blood	Pre-vaccination	gene963 (CD53)	-8.91465	-1.96858	0.0618563	0.999613	-1.86732
RNAseq	Whole Blood	Pre-vaccination	gene4084 (MXD1)	-5.36442	-1.96568	0.0620002	0.999613	-1.86629
RNAseq	Whole Blood	Pre-vaccination	gene80781 (COL18A1)	-9.30005	-1.94793	0.062059	0.999613	-1.86587
RNAseq	Whole Blood	Pre-vaccination	gene26020 (LRP10)	-5.18436	-1.9601	0.0620886	0.999613	-1.86566
RNAseq	Whole Blood	Pre-vaccination	gene4799 (NFX1)	4.06973	1.96392	0.0620924	0.999613	1.86564
RNAseq	Whole Blood	Pre-vaccination	gene25994 (HIGD1A)	6.70927	1.98165	0.0623078	0.999613	1.8641
RNAseq	Whole Blood	Pre-vaccination	gene94005 (PIGS)	8.98466	1.95348	0.0626095	0.999613	1.86195
RNAseq	Whole Blood	Pre-vaccination	gene8405 (SPOP)	-6.00013	-1.9836	0.0629771	0.999613	-1.85935
RNAseq	Whole Blood	Pre-vaccination	gene202243 (CCDC125)	6.76718	1.95125	0.0631104	0.999613	1.85841
RNAseq	Whole Blood	Pre-vaccination	gene645367 (GGT8P)	7.83883	1.9311	0.0631205	0.999613	1.85834
RNAseq	Whole Blood	Pre-vaccination	gene168455 (CCDC71L)	-8.65605	-1.95295	0.063379	0.999613	-1.85652
RNAseq	Whole Blood	Pre-vaccination	gene8711 (TNK1)	-5.70306	-1.94513	0.0633806	0.999613	-1.85651
RNAseq	Whole Blood	Pre-vaccination	gene160 (AP2A1)	5.69424	1.96938	0.0634401	0.999613	1.85609
RNAseq	Whole Blood	Pre-vaccination	gene320 (APBA1)	7.51154	1.94166	0.0637111	0.999613	1.8542
RNAseq	Whole Blood	Pre-vaccination	gene153222 (CREBRF)	-4.49677	-1.96309	0.0639501	0.999613	-1.85253
RNAseq	Whole Blood	Pre-vaccination	gene400680 (LINC00664)	-9.86282	-1.95715	0.0641298	0.999613	-1.85128
RNAseq	Whole Blood	Pre-vaccination	gene11180 (WDR6)	7.57959	1.9434	0.0642578	0.999613	1.85039
RNAseq	Whole Blood	Pre-vaccination	gene728084 (LINC02458)	8.46843	1.9362	0.0645163	0.999613	1.8486
RNAseq	Whole Blood	Pre-vaccination	gene399948 (COLCA1)	8.75517	1.92927	0.0645355	0.999613	1.84846
RNAseq	Whole Blood	Pre-vaccination	gene80223 (RAB11FIP1)	-5.83713	-1.94209	0.0646481	0.999613	-1.84768
RNAseq	Whole Blood	Pre-vaccination	gene9019 (MPZL1)	7.55621	1.93669	0.0646641	0.999613	1.84757
RNAseq	Whole Blood	Pre-vaccination	gene79670 (TUT7)	-4.29962	-1.94525	0.0647707	0.999613	-1.84684
RNAseq	Whole Blood	Pre-vaccination	gene54834 (GDAP2)	5.61351	1.94476	0.064829	0.999613	1.84644
RNAseq	Whole Blood	Pre-vaccination	gene27134 (TJP3)	5.14267	1.92881	0.064972	0.999613	1.84545
RNAseq	Whole Blood	Pre-vaccination	gene3015 (H2AZ1)	-8.84233	-1.94473	0.0650034	0.999613	-1.84523
RNAseq	Whole Blood	Pre-vaccination	gene10901 (DHRS4)	8.00344	1.93828	0.0651554	0.999613	1.84419
RNAseq	Whole Blood	Pre-vaccination	gene5029 (P2RY2)	8.98196	1.9333	0.0652637	0.999613	1.84345
RNAseq	Whole Blood	Pre-vaccination	gene5066 (PAM)	-8.97035	-1.92601	0.0653539	0.999613	-1.84283
RNAseq	Whole Blood	Pre-vaccination	gene9641 (IKBKE)	5.27969	1.95503	0.0653967	0.999613	1.84254
RNAseq	Whole Blood	Pre-vaccination	gene29927 (SEC61A1)	6.40868	1.93221	0.0657688	0.999613	1.84
RNAseq	Whole Blood	Pre-vaccination	gene137835 (TMEM71)	5.81996	1.93766	0.0658316	0.999613	1.83957
RNAseq	Whole Blood	Pre-vaccination	gene92610 (TIFA)	-7.59868	-1.93169	0.0658346	0.999613	-1.83955
RNAseq	Whole Blood	Pre-vaccination	gene7048 (TGFBR2)	-6.07335	-1.93263	0.0659517	0.999613	-1.83875
RNAseq	Whole Blood	Pre-vaccination	gene55486 (PARL)	7.22296	1.93307	0.0659712	0.999613	1.83862
RNAseq	Whole Blood	Pre-vaccination	gene117156 (SCGB3A2)	9.08897	1.93007	0.0660621	0.999613	1.838
RNAseq	Whole Blood	Pre-vaccination	gene785 (CACNB4)	8.84516	1.93521	0.0661208	0.999613	1.8376
RNAseq	Whole Blood	Pre-vaccination	gene80709 (AKNA)	-6.76725	-1.92804	0.0661513	0.999613	-1.8374
RNAseq	Whole Blood	Pre-vaccination	gene8292 (COLQ)	9.41328	1.92125	0.0669534	0.999613	1.83199
RNAseq	Whole Blood	Pre-vaccination	gene101928377 (LOC101928377)	7.3435	1.94697	0.0670683	0.999613	1.83122
RNAseq	Whole Blood	Pre-vaccination	gene151313 (FAHD2B)	-5.37539	-1.94779	0.0673195	0.999613	-1.82954
RNAseq	Whole Blood	Pre-vaccination	gene57655 (GRAMD1A)	-7.34064	-1.91752	0.0674227	0.999613	-1.82885
RNAseq	Whole Blood	Pre-vaccination	gene5271 (SERPINB8)	6.78157	1.92367	0.0674627	0.999613	1.82858
RNAseq	Whole Blood	Pre-vaccination	gene84858 (ZNF503)	9.43037	1.93731	0.067478	0.999613	1.82848
RNAseq	Whole Blood	Pre-vaccination	gene1998 (ELF2)	-4.81885	-1.92674	0.0677231	0.999613	-1.82684
RNAseq	Whole Blood	Pre-vaccination	gene310 (ANXA7)	8.07852	1.9148	0.06801	0.999613	1.82494
RNAseq	Whole Blood	Pre-vaccination	gene2180 (ACSL1)	-6.55145	-1.92466	0.0680736	0.999613	-1.82452
RNAseq	Whole Blood	Pre-vaccination	gene619499 (SNORA27)	7.93202	1.89739	0.0683882	0.999613	1.82244
RNAseq	Whole Blood	Pre-vaccination	gene286333 (FAM225A)	8.41188	1.91616	0.0687991	0.999613	1.81974
RNAseq	Whole Blood	Pre-vaccination	gene11014 (KDELR2)	8.12036	1.91734	0.0691885	0.999613	1.81719
RNAseq	Whole Blood	Pre-vaccination	gene28624 (TRBJ2-5)	-5.42873	-1.85129	0.0694993	0.999613	-1.81516
RNAseq	Whole Blood	Pre-vaccination	gene1116 (CHI3L1)	7.84446	1.88405	0.069609	0.999613	1.81445
RNAseq	Whole Blood	Pre-vaccination	gene646396 (REREP3)	7.31112	1.90228	0.0698107	0.999613	1.81314
RNAseq	Whole Blood	Pre-vaccination	gene57544 (TXNDC16)	4.64655	1.9132	0.0699423	0.999613	1.81228
RNAseq	Whole Blood	Pre-vaccination	gene25886 (POC1A)	-7.55901	-1.90149	0.070019	0.999613	-1.81179
RNAseq	Whole Blood	Pre-vaccination	gene221184 (CPNE2)	7.80231	1.89896	0.0700293	0.999613	1.81172
RNAseq	Whole Blood	Pre-vaccination	gene10409 (BASP1)	-6.3712	-1.89762	0.0703963	0.999613	-1.80935
RNAseq	Whole Blood	Pre-vaccination	gene102724560 (CBSL)	-8.91402	-1.89671	0.0704529	0.999613	-1.80899
RNAseq	Whole Blood	Pre-vaccination	gene64419 (MTMR14)	7.70965	1.90533	0.0705573	0.999613	1.80832
RNAseq	Whole Blood	Pre-vaccination	gene196883 (ADCY4)	-6.31705	-1.89733	0.0706014	0.999613	-1.80803
RNAseq	Whole Blood	Pre-vaccination	gene117289 (TAGAP)	-7.79754	-1.90772	0.0706245	0.999613	-1.80788
RNAseq	Whole Blood	Pre-vaccination	gene25945 (NECTIN3)	-6.78815	-1.90509	0.0708287	0.999613	-1.80657
RNAseq	Whole Blood	Pre-vaccination	gene117157 (SH2D1B)	10.1632	1.90667	0.0708343	0.999613	1.80654
RNAseq	Whole Blood	Pre-vaccination	gene1973 (EIF4A1)	7.44494	1.89699	0.0711672	0.999613	1.80441
RNAseq	Whole Blood	Pre-vaccination	gene374899 (ZNF829)	4.19966	1.91936	0.0713673	0.999613	1.80313
RNAseq	Whole Blood	Pre-vaccination	gene9777 (TM9SF4)	7.75307	1.89112	0.0713917	0.999613	1.80298
RNAseq	Whole Blood	Pre-vaccination	gene10100 (TSPAN2)	-7.69556	-1.89238	0.0717405	0.999613	-1.80076
RNAseq	Whole Blood	Pre-vaccination	gene1182 (CLCN3)	3.55157	1.9119	0.0721823	0.999613	1.79797
RNAseq	Whole Blood	Pre-vaccination	gene7319 (UBE2A)	-5.41766	-1.89681	0.0723257	0.999613	-1.79706
RNAseq	Whole Blood	Pre-vaccination	gene5292 (PIM1)	5.95837	1.88874	0.0725046	0.999613	1.79594
RNAseq	Whole Blood	Pre-vaccination	gene64375 (IKZF4)	7.11901	1.8833	0.0725781	0.999613	1.79547
RNAseq	Whole Blood	Pre-vaccination	gene9867 (PJA2)	4.0407	1.89127	0.0727227	0.999613	1.79457
RNAseq	Whole Blood	Pre-vaccination	gene28803 (IGLV3-10)	-6.42704	-1.93317	0.0727399	0.999613	-1.79446
RNAseq	Whole Blood	Pre-vaccination	gene366 (AQP9)	-4.91422	-1.88679	0.072751	0.999613	-1.79439
RNAseq	Whole Blood	Pre-vaccination	gene192286 (HIGD2A)	6.2197	1.87856	0.0728451	0.999613	1.7938
RNAseq	Whole Blood	Pre-vaccination	gene734 (OSGIN2)	-6.19077	-1.87785	0.0729774	0.999613	-1.79297
RNAseq	Whole Blood	Pre-vaccination	gene55728 (N4BP2)	4.78833	1.88357	0.0730829	0.999613	1.79231
RNAseq	Whole Blood	Pre-vaccination	gene23547 (LILRA4)	8.91755	1.88158	0.0732394	0.999613	1.79134
RNAseq	Whole Blood	Pre-vaccination	gene142891 (SAMD8)	-4.61078	-1.88594	0.0733411	0.999613	-1.7907
RNAseq	Whole Blood	Pre-vaccination	gene57542 (KLHL42)	5.07153	1.87879	0.0734163	0.999613	1.79023
RNAseq	Whole Blood	Pre-vaccination	gene4772 (NFATC1)	-4.48745	-1.88287	0.0734371	0.999613	-1.7901
RNAseq	Whole Blood	Pre-vaccination	gene57380 (MRS2)	4.87654	1.88486	0.0734746	0.999613	1.78987
RNAseq	Whole Blood	Pre-vaccination	gene1653 (DDX1)	5.30725	1.87889	0.07351	0.999613	1.78965
RNAseq	Whole Blood	Pre-vaccination	gene219670 (ENKUR)	7.89414	1.87186	0.0736839	0.999613	1.78857
RNAseq	Whole Blood	Pre-vaccination	gene105375110 (NA)	-7.05467	-1.87321	0.0739237	0.999613	-1.78709
RNAseq	Whole Blood	Pre-vaccination	gene100533955 (SENP3-EIF4A1)	7.18677	1.87947	0.074091	0.999613	1.78605
RNAseq	Whole Blood	Pre-vaccination	gene10623 (POLR3C)	5.8958	1.87311	0.0741207	0.999613	1.78587
RNAseq	Whole Blood	Pre-vaccination	gene23007 (PLCH1)	7.96066	1.87388	0.074167	0.999613	1.78558
RNAseq	Whole Blood	Pre-vaccination	gene28826 (IGLV1-36)	-6.69043	-1.88918	0.0744985	0.999613	-1.78354
RNAseq	Whole Blood	Pre-vaccination	gene8440 (NCK2)	-7.13681	-1.86201	0.0749538	0.999613	-1.78075
RNAseq	Whole Blood	Pre-vaccination	gene9253 (NUMBL)	-6.59471	-1.87556	0.0749667	0.999613	-1.78067
RNAseq	Whole Blood	Pre-vaccination	gene7130 (TNFAIP6)	-8.36817	-1.87162	0.0752013	0.999613	-1.77923
RNAseq	Whole Blood	Pre-vaccination	gene9936 (CD302)	5.74048	1.86473	0.0753694	0.999613	1.77821
RNAseq	Whole Blood	Pre-vaccination	gene80853 (KDM7A)	4.01183	1.86578	0.0753817	0.999613	1.77814
RNAseq	Whole Blood	Pre-vaccination	gene101928589 (LOC101928589)	7.68248	1.84875	0.0754434	0.999613	1.77776
RNAseq	Whole Blood	Pre-vaccination	gene51144 (HSD17B12)	6.68451	1.8617	0.0757845	0.999613	1.77569
RNAseq	Whole Blood	Pre-vaccination	gene7408 (VASP)	-4.46927	-1.86225	0.0759244	0.999613	-1.77484
RNAseq	Whole Blood	Pre-vaccination	gene9647 (PPM1F)	6.21515	1.85684	0.0759988	0.999613	1.77439
RNAseq	Whole Blood	Pre-vaccination	gene28642 (TRAV39)	-5.51609	-1.86045	0.0763919	0.999613	-1.77202
RNAseq	Whole Blood	Pre-vaccination	gene3362 (HTR6)	-7.03889	-1.8607	0.0763956	0.999613	-1.77199
RNAseq	Whole Blood	Pre-vaccination	gene9044 (BTAF1)	4.38947	1.85664	0.0766555	0.999613	1.77043
RNAseq	Whole Blood	Pre-vaccination	gene91647 (ATPAF2)	7.56491	1.85163	0.076794	0.999613	1.7696
RNAseq	Whole Blood	Pre-vaccination	gene84239 (ATP13A4)	8.59867	1.8557	0.0768573	0.999613	1.76922
RNAseq	Whole Blood	Pre-vaccination	gene10473 (HMGN4)	-5.37166	-1.85156	0.0768615	0.999613	-1.76919
RNAseq	Whole Blood	Pre-vaccination	gene64073 (C19orf33)	5.28436	1.88174	0.0771115	0.999613	1.7677
RNAseq	Whole Blood	Pre-vaccination	gene140735 (DYNLL2)	5.49893	1.862	0.07714	0.999613	1.76753
RNAseq	Whole Blood	Pre-vaccination	gene60312 (AFAP1)	-8.89293	-1.83975	0.0772858	0.999613	-1.76666
RNAseq	Whole Blood	Pre-vaccination	gene10210 (TOPORS)	-6.21813	-1.85113	0.0774821	0.999613	-1.76549
RNAseq	Whole Blood	Pre-vaccination	gene83892 (KCTD10)	8.87199	1.8927	0.0775957	0.999613	1.76481
RNAseq	Whole Blood	Pre-vaccination	gene57335 (ZNF286A)	-5.82301	-1.86079	0.0776432	0.999613	-1.76453
RNAseq	Whole Blood	Pre-vaccination	gene27018 (BEX3)	7.74499	1.85215	0.0776446	0.999613	1.76452
RNAseq	Whole Blood	Pre-vaccination	gene3932 (LCK)	-3.23655	-1.84574	0.0777902	0.999613	-1.76365
RNAseq	Whole Blood	Pre-vaccination	gene23150 (FRMD4B)	8.26034	1.85123	0.0778633	0.999613	1.76322
RNAseq	Whole Blood	Pre-vaccination	gene3566 (IL4R)	-9.20669	-1.84255	0.0778838	0.999613	-1.7631
RNAseq	Whole Blood	Pre-vaccination	gene25938 (HEATR5A)	6.56696	1.84384	0.0783778	0.999613	1.76018
RNAseq	Whole Blood	Pre-vaccination	gene10135 (NAMPT)	-5.70547	-1.84152	0.0785946	0.999613	-1.7589
RNAseq	Whole Blood	Pre-vaccination	gene126328 (NDUFA11)	4.54631	1.84649	0.07863	0.999613	1.75869
RNAseq	Whole Blood	Pre-vaccination	gene100507347 (VIM-AS1)	-8.05755	-1.84457	0.0786756	0.999613	-1.75842
RNAseq	Whole Blood	Pre-vaccination	gene6648 (SOD2)	-5.967	-1.84631	0.078694	0.999613	-1.75831
RNAseq	Whole Blood	Pre-vaccination	gene122416 (ANKRD9)	-4.88169	-1.86409	0.0787868	0.999613	-1.75777
RNAseq	Whole Blood	Pre-vaccination	gene8975 (USP13)	4.15774	1.84718	0.07907	0.999613	1.75611
RNAseq	Whole Blood	Pre-vaccination	gene84984 (CEP19)	-6.14185	-1.82954	0.0798192	0.999613	-1.75174
RNAseq	Whole Blood	Pre-vaccination	gene50856 (CLEC4A)	6.61819	1.83043	0.0799651	0.999613	1.75089
RNAseq	Whole Blood	Pre-vaccination	gene7644 (ZNF91)	-4.35984	-1.8484	0.0801982	0.999613	-1.74954
RNAseq	Whole Blood	Pre-vaccination	gene693206 (MIR621)	-6.77037	-1.85027	0.0801984	0.999613	-1.74954
RNAseq	Whole Blood	Pre-vaccination	gene64779 (MTHFSD)	-7.11867	-1.83317	0.0802717	0.999613	-1.74911
RNAseq	Whole Blood	Pre-vaccination	gene5140 (PDE3B)	5.22124	1.82953	0.0809361	0.999613	1.74528
RNAseq	Whole Blood	Pre-vaccination	gene51752 (ERAP1)	-7.64092	-1.8231	0.081071	0.999613	-1.74451
RNAseq	Whole Blood	Pre-vaccination	gene10062 (NR1H3)	8.86604	1.81905	0.0814811	0.999613	1.74216
RNAseq	Whole Blood	Pre-vaccination	gene101927854 (LOC101927854)	6.99358	1.82241	0.0821827	0.999613	1.73816
RNAseq	Whole Blood	Pre-vaccination	gene3122 (HLA-DRA)	8.19412	1.80933	0.0822099	0.999613	1.73801
RNAseq	Whole Blood	Pre-vaccination	gene170960 (ZNF721)	-5.05542	-1.81249	0.0822362	0.999613	-1.73786
RNAseq	Whole Blood	Pre-vaccination	gene5935 (RBM3)	6.59042	1.81996	0.0824117	0.999613	1.73686
RNAseq	Whole Blood	Pre-vaccination	gene64782 (AEN)	-3.89433	-1.82172	0.0824556	0.999613	-1.73661
RNAseq	Whole Blood	Pre-vaccination	gene54970 (TTC12)	-6.08356	-1.81239	0.0826251	0.999613	-1.73565
RNAseq	Whole Blood	Pre-vaccination	gene55591 (VEZT)	4.50443	1.82032	0.0826371	0.999613	1.73559
RNAseq	Whole Blood	Pre-vaccination	gene254065 (BRWD3)	-4.62738	-1.81927	0.0827151	0.999613	-1.73515
RNAseq	Whole Blood	Pre-vaccination	gene647135 (SRGAP2B)	7.39779	1.81365	0.0829065	0.999613	1.73407
RNAseq	Whole Blood	Pre-vaccination	gene57580 (PREX1)	-5.25915	-1.81388	0.0830022	0.999613	-1.73353
RNAseq	Whole Blood	Pre-vaccination	gene3805 (KIR2DL4)	-8.19954	-1.81586	0.0833911	0.999613	-1.73134
RNAseq	Whole Blood	Pre-vaccination	gene6780 (STAU1)	6.91482	1.81072	0.0835655	0.999613	1.73036
RNAseq	Whole Blood	Pre-vaccination	gene23217 (ZFR2)	5.84867	1.82474	0.0835947	0.999613	1.7302
RNAseq	Whole Blood	Pre-vaccination	gene7475 (WNT6)	7.0283	1.8031	0.0838015	0.999613	1.72904
RNAseq	Whole Blood	Pre-vaccination	gene290 (ANPEP)	-6.79467	-1.80082	0.0838159	0.999613	-1.72896
RNAseq	Whole Blood	Pre-vaccination	gene56925 (LXN)	6.88617	1.81347	0.0839074	0.999613	1.72845
RNAseq	Whole Blood	Pre-vaccination	gene9588 (PRDX6)	6.56706	1.81634	0.0840392	0.999613	1.72772
RNAseq	Whole Blood	Pre-vaccination	gene100500853 (MIR3605)	-3.59393	-1.75947	0.0840593	0.999613	-1.7276
RNAseq	Whole Blood	Pre-vaccination	gene3073 (HEXA)	6.76236	1.80591	0.0841352	0.999613	1.72718
RNAseq	Whole Blood	Pre-vaccination	gene9903 (KLHL21)	-5.71284	-1.80366	0.0841756	0.999613	-1.72696
RNAseq	Whole Blood	Pre-vaccination	gene10956 (OS9)	5.93694	1.80179	0.0842285	0.999613	1.72666
RNAseq	Whole Blood	Pre-vaccination	gene3985 (LIMK2)	-5.7175	-1.81115	0.0842718	0.999613	-1.72642
RNAseq	Whole Blood	Pre-vaccination	gene643836 (ZFP62)	5.09542	1.80154	0.0842978	0.999613	1.72628
RNAseq	Whole Blood	Pre-vaccination	gene6196 (RPS6KA2)	8.05592	1.80186	0.0846336	0.999613	1.72441
RNAseq	Whole Blood	Pre-vaccination	gene6576 (SLC25A1)	5.46031	1.80535	0.0847639	0.999613	1.72369
RNAseq	Whole Blood	Pre-vaccination	gene79815 (NIPAL2)	7.40639	1.79898	0.0847771	0.999613	1.72362
RNAseq	Whole Blood	Pre-vaccination	gene55258 (THNSL2)	-9.10956	-1.79983	0.0848073	0.999613	-1.72345
RNAseq	Whole Blood	Pre-vaccination	gene6150 (MRPL23)	5.93613	1.80223	0.0848778	0.999613	1.72306
RNAseq	Whole Blood	Pre-vaccination	gene23328 (SASH1)	8.72423	1.79449	0.0852364	0.999613	1.72108
RNAseq	Whole Blood	Pre-vaccination	gene116028 (RMI2)	8.09334	1.79451	0.0853441	0.999613	1.72049
RNAseq	Whole Blood	Pre-vaccination	gene51768 (TM7SF3)	5.30033	1.801	0.085369	0.999613	1.72035
RNAseq	Whole Blood	Pre-vaccination	gene54407 (SLC38A2)	-5.46322	-1.81194	0.0856017	0.999613	-1.71907
RNAseq	Whole Blood	Pre-vaccination	gene6904 (TBCD)	5.00971	1.81032	0.0857003	0.999613	1.71853
RNAseq	Whole Blood	Pre-vaccination	gene9804 (TOMM20)	3.54202	1.81083	0.0859248	0.999613	1.7173
RNAseq	Whole Blood	Pre-vaccination	gene5058 (PAK1)	4.72806	1.79288	0.0860841	0.999613	1.71643
RNAseq	Whole Blood	Pre-vaccination	gene10919 (EHMT2)	-3.67789	-1.79243	0.0861576	0.999613	-1.71602
RNAseq	Whole Blood	Pre-vaccination	gene55914 (ERBIN)	4.40904	1.79508	0.0862356	0.999613	1.7156
RNAseq	Whole Blood	Pre-vaccination	gene219833 (C11orf45)	-6.0367	-1.74593	0.0864076	0.999613	-1.71466
RNAseq	Whole Blood	Pre-vaccination	gene353088 (ZNF429)	-8.81762	-1.79036	0.0864782	0.999613	-1.71428
RNAseq	Whole Blood	Pre-vaccination	gene2850 (GPR27)	-6.56855	-1.80418	0.0865009	0.999613	-1.71415
RNAseq	Whole Blood	Pre-vaccination	gene221830 (TWISTNB)	-5.22719	-1.81855	0.0866277	0.999613	-1.71346
RNAseq	Whole Blood	Pre-vaccination	gene4218 (RAB8A)	6.73053	1.79206	0.0868255	0.999613	1.71239
RNAseq	Whole Blood	Pre-vaccination	gene220594 (USP32P2)	8.00353	1.76751	0.08705	0.999613	1.71117
RNAseq	Whole Blood	Pre-vaccination	gene5816 (PVALB)	6.27	1.8053	0.0872155	0.999613	1.71027
RNAseq	Whole Blood	Pre-vaccination	gene55582 (KIF27)	-6.62629	-1.80148	0.0872541	0.999613	-1.71006
RNAseq	Whole Blood	Pre-vaccination	gene10157 (AASS)	8.87253	1.78165	0.0873297	0.999613	1.70965
RNAseq	Whole Blood	Pre-vaccination	gene79792 (GSDMD)	-6.78124	-1.78797	0.087489	0.999613	-1.70879
RNAseq	Whole Blood	Pre-vaccination	gene400322 (HERC2P2)	-8.37606	-1.78768	0.0875269	0.999613	-1.70859
RNAseq	Whole Blood	Pre-vaccination	gene644815 (FAM83G)	-6.42553	-1.7925	0.0876456	0.999613	-1.70795
RNAseq	Whole Blood	Pre-vaccination	gene645700 (ZNF890P)	-8.46277	-1.76932	0.0880038	0.999613	-1.70602
RNAseq	Whole Blood	Pre-vaccination	gene1432 (MAPK14)	-6.03824	-1.80871	0.0881114	0.999613	-1.70545
RNAseq	Whole Blood	Pre-vaccination	gene7323 (UBE2D3)	-5.07652	-1.78866	0.0884025	0.999613	-1.70389
RNAseq	Whole Blood	Pre-vaccination	gene3145 (HMBS)	5.89551	1.79206	0.0886121	0.999613	1.70276
RNAseq	Whole Blood	Pre-vaccination	gene55326 (AGPAT5)	-2.60868	-1.73338	0.0886322	0.999613	-1.70266
RNAseq	Whole Blood	Pre-vaccination	gene292 (SLC25A5)	6.33781	1.77359	0.0887106	0.999613	1.70224
RNAseq	Whole Blood	Pre-vaccination	gene11328 (FKBP9)	8.26499	1.77535	0.0887657	0.999613	1.70194
RNAseq	Whole Blood	Pre-vaccination	gene56998 (CTNNBIP1)	7.77178	1.78197	0.0888343	0.999613	1.70158
RNAseq	Whole Blood	Pre-vaccination	gene84295 (PHF6)	-3.16237	-1.81915	0.0889655	0.999613	-1.70088
RNAseq	Whole Blood	Pre-vaccination	gene6731 (SRP72)	4.8963	1.77174	0.0890527	0.999613	1.70042
RNAseq	Whole Blood	Pre-vaccination	gene5326 (PLAGL2)	8.1869	1.7718	0.0891133	0.999613	1.70009
RNAseq	Whole Blood	Pre-vaccination	gene9557 (CHD1L)	6.03026	1.77112	0.0892854	0.999613	1.69918
RNAseq	Whole Blood	Pre-vaccination	gene5270 (SERPINE2)	8.29715	1.76619	0.0893254	0.999613	1.69897
RNAseq	Whole Blood	Pre-vaccination	gene972 (CD74)	5.76092	1.77182	0.0894192	0.999613	1.69847
RNAseq	Whole Blood	Pre-vaccination	gene10178 (TENM1)	7.64648	1.76338	0.0895847	0.999613	1.69759
RNAseq	Whole Blood	Pre-vaccination	gene3107 (HLA-C)	8.76577	1.74379	0.0897383	0.999613	1.69678
RNAseq	Whole Blood	Pre-vaccination	gene1965 (EIF2S1)	4.53177	1.77606	0.0898333	0.999613	1.69628
RNAseq	Whole Blood	Pre-vaccination	gene9744 (ACAP1)	-5.12604	-1.78846	0.0898503	0.999613	-1.69619
RNAseq	Whole Blood	Pre-vaccination	gene29086 (BABAM1)	4.05122	1.78641	0.0901032	0.999613	1.69485
RNAseq	Whole Blood	Pre-vaccination	gene26996 (GPR160)	-6.45385	-1.76951	0.0902499	0.999613	-1.69408
RNAseq	Whole Blood	Pre-vaccination	gene101930085 (LOC101930085)	7.40354	1.77018	0.0902872	0.999613	1.69388
RNAseq	Whole Blood	Pre-vaccination	gene514 (ATP5F1E)	5.41748	1.77249	0.0903001	0.999613	1.69382
RNAseq	Whole Blood	Pre-vaccination	gene170371 (TMEM273)	-7.84889	-1.76569	0.0907318	0.999613	-1.69155
RNAseq	Whole Blood	Pre-vaccination	gene348235 (SKA2)	-4.71822	-1.77885	0.0907501	0.999613	-1.69145
RNAseq	Whole Blood	Pre-vaccination	gene23567 (ZNF346)	5.8306	1.77413	0.0908037	0.999613	1.69117
RNAseq	Whole Blood	Pre-vaccination	gene54788 (DNAJB12)	7.1693	1.76997	0.0908081	0.999613	1.69115
RNAseq	Whole Blood	Pre-vaccination	gene149951 (COMMD7)	4.73865	1.77441	0.090826	0.999613	1.69106
RNAseq	Whole Blood	Pre-vaccination	gene284565 (NBPF15)	6.90485	1.76178	0.0911641	0.999613	1.68929
RNAseq	Whole Blood	Pre-vaccination	gene23049 (SMG1)	4.04453	1.76688	0.0913142	0.999613	1.68851
RNAseq	Whole Blood	Pre-vaccination	gene55167 (MSL2)	-5.65804	-1.7639	0.0915219	0.999613	-1.68742
RNAseq	Whole Blood	Pre-vaccination	gene400761 (LRRC8C-DT)	6.71473	1.77082	0.091541	0.999613	1.68732
RNAseq	Whole Blood	Pre-vaccination	gene101735302 (STAG3L5P)	6.59564	1.75825	0.0915837	0.999613	1.6871
RNAseq	Whole Blood	Pre-vaccination	gene5250 (SLC25A3)	6.06303	1.75968	0.0916405	0.999613	1.68681
RNAseq	Whole Blood	Pre-vaccination	gene55432 (YOD1)	5.8859	1.77482	0.0919808	0.999613	1.68504
RNAseq	Whole Blood	Pre-vaccination	gene401233 (HTATSF1P2)	-8.63361	-1.74058	0.0922521	0.999613	-1.68364
RNAseq	Whole Blood	Pre-vaccination	gene54796 (BNC2)	7.3895	1.7556	0.0922932	0.999613	1.68342
RNAseq	Whole Blood	Pre-vaccination	gene10396 (ATP8A1)	-4.15395	-1.76032	0.0923278	0.999613	-1.68324
RNAseq	Whole Blood	Pre-vaccination	gene84775 (ZNF607)	-4.98331	-1.77201	0.0923301	0.999613	-1.68323
RNAseq	Whole Blood	Pre-vaccination	gene729359 (PLIN4)	-7.54977	-1.75526	0.0923814	0.999613	-1.68297
RNAseq	Whole Blood	Pre-vaccination	gene28516 (TRDV3)	-8.4137	-1.7529	0.092458	0.999613	-1.68257
RNAseq	Whole Blood	Pre-vaccination	gene9315 (NREP)	8.45123	1.75939	0.092465	0.999613	1.68254
RNAseq	Whole Blood	Pre-vaccination	gene140597 (TCEAL2)	-7.54003	-1.77139	0.0926263	0.999613	-1.6817
RNAseq	Whole Blood	Pre-vaccination	gene104355135 (LINC00431)	-8.45716	-1.75353	0.0926471	0.999613	-1.6816
RNAseq	Whole Blood	Pre-vaccination	gene2289 (FKBP5)	-6.15826	-1.7782	0.0927156	0.999613	-1.68124
RNAseq	Whole Blood	Pre-vaccination	gene3337 (DNAJB1)	-5.16315	-1.76617	0.0927595	0.999613	-1.68102
RNAseq	Whole Blood	Pre-vaccination	gene5155 (PDGFB)	-6.99432	-1.75803	0.0930035	0.999613	-1.67976
RNAseq	Whole Blood	Pre-vaccination	gene221178 (SPATA13)	-5.40508	-1.75636	0.0930075	0.999613	-1.67974
RNAseq	Whole Blood	Pre-vaccination	gene23236 (PLCB1)	7.46796	1.75169	0.0931337	0.999613	1.67909
RNAseq	Whole Blood	Pre-vaccination	gene253430 (IPMK)	-3.86257	-1.7712	0.093519	0.999613	-1.67712
RNAseq	Whole Blood	Pre-vaccination	gene84939 (PWWP3A)	-4.46962	-1.75158	0.0936208	0.999613	-1.6766
RNAseq	Whole Blood	Pre-vaccination	gene7220 (TRPC1)	5.46181	1.75134	0.0936646	0.999613	1.67638
RNAseq	Whole Blood	Pre-vaccination	gene6249 (CLIP1)	-5.63848	-1.75544	0.0938698	0.999613	-1.67533
RNAseq	Whole Blood	Pre-vaccination	gene27068 (PPA2)	6.78463	1.74963	0.0938757	0.999613	1.6753
RNAseq	Whole Blood	Pre-vaccination	gene23258 (DENND5A)	-3.40376	-1.7857	0.0938948	0.999613	-1.6752
RNAseq	Whole Blood	Pre-vaccination	gene22990 (PCNX1)	-4.95482	-1.74311	0.0943369	0.999613	-1.67295
RNAseq	Whole Blood	Pre-vaccination	gene8678 (BECN1)	7.09231	1.75914	0.0945309	0.999613	1.67197
RNAseq	Whole Blood	Pre-vaccination	gene10005 (ACOT8)	6.65326	1.74669	0.0946128	0.999613	1.67155
RNAseq	Whole Blood	Pre-vaccination	gene3281 (HSBP1)	6.51447	1.74567	0.0947571	0.999613	1.67082
RNAseq	Whole Blood	Pre-vaccination	gene10636 (RGS14)	-4.51194	-1.74933	0.0947942	0.999613	-1.67063
RNAseq	Whole Blood	Pre-vaccination	gene79789 (CLMN)	7.0494	1.73853	0.0950894	0.999613	1.66914
RNAseq	Whole Blood	Pre-vaccination	gene259197 (NCR3)	7.56101	1.73968	0.0951682	0.999613	1.66874
RNAseq	Whole Blood	Pre-vaccination	gene100499177 (THAP9-AS1)	6.87668	1.74265	0.09523	0.999613	1.66843
RNAseq	Whole Blood	Pre-vaccination	gene100132707 (PAXIP1-AS2)	6.26158	1.74305	0.095237	0.999613	1.6684
RNAseq	Whole Blood	Pre-vaccination	gene51101 (ZC2HC1A)	7.99611	1.73925	0.0952457	0.999613	1.66835
RNAseq	Whole Blood	Pre-vaccination	gene23078 (VWA8)	4.31438	1.74431	0.0953757	0.999613	1.6677
RNAseq	Whole Blood	Pre-vaccination	gene10155 (TRIM28)	-4.5056	-1.73585	0.0958001	0.999613	-1.66556
RNAseq	Whole Blood	Pre-vaccination	gene1445 (CSK)	-6.59737	-1.75411	0.0959652	0.999613	-1.66474
RNAseq	Whole Blood	Pre-vaccination	gene440926 (H3P6)	-8.00425	-1.72918	0.0960051	0.999613	-1.66454
RNAseq	Whole Blood	Pre-vaccination	gene102465537 (MIR6891)	7.70901	1.72588	0.096143	0.999613	1.66385
RNAseq	Whole Blood	Pre-vaccination	gene83743 (GRWD1)	-3.48973	-1.74454	0.0962085	0.999613	-1.66352
RNAseq	Whole Blood	Pre-vaccination	gene54914 (FOCAD)	-6.41558	-1.73713	0.0962341	0.999613	-1.66339
RNAseq	Whole Blood	Pre-vaccination	gene9966 (TNFSF15)	7.19771	1.73642	0.0963328	0.999613	1.6629
RNAseq	Whole Blood	Pre-vaccination	gene23509 (POFUT1)	7.1073	1.73911	0.0963603	0.999613	1.66276
RNAseq	Whole Blood	Pre-vaccination	gene29992 (PILRA)	3.93318	1.73313	0.0964268	0.999613	1.66243
RNAseq	Whole Blood	Pre-vaccination	gene4572 (TRNQ)	8.22237	1.73467	0.0966535	0.999613	1.6613
RNAseq	Whole Blood	Pre-vaccination	gene11240 (PADI2)	-7.00736	-1.7196	0.0966889	0.999613	-1.66112
RNAseq	Whole Blood	Pre-vaccination	gene55819 (RNF130)	5.09123	1.72939	0.096709	0.999613	1.66102
RNAseq	Whole Blood	Pre-vaccination	gene57591 (MRTFA)	6.9988	1.73202	0.0967942	0.999613	1.6606
RNAseq	Whole Blood	Pre-vaccination	gene51330 (TNFRSF12A)	-5.0022	-1.75173	0.0968041	0.999613	-1.66055
RNAseq	Whole Blood	Pre-vaccination	gene100132406 (NBPF10)	8.3854	1.73047	0.0969071	0.999613	1.66004
RNAseq	Whole Blood	Pre-vaccination	gene100505869 (CFAP58-DT)	-5.57088	-1.74633	0.0970402	0.999613	-1.65938
RNAseq	Whole Blood	Pre-vaccination	gene28633 (TRBJ1-3)	-6.82372	-1.73522	0.0972944	0.999613	-1.65811
RNAseq	Whole Blood	Pre-vaccination	gene23030 (KDM4B)	-4.7444	-1.72816	0.097367	0.999613	-1.65775
RNAseq	Whole Blood	Pre-vaccination	gene10957 (PNRC1)	-5.75242	-1.72694	0.097588	0.999613	-1.65666
RNAseq	Whole Blood	Pre-vaccination	gene4519 (CYTB)	8.01737	1.72956	0.0976421	0.999613	1.65639
RNAseq	Whole Blood	Pre-vaccination	gene7409 (VAV1)	-6.04614	-1.75141	0.0986111	0.999613	-1.65162
RNAseq	Whole Blood	Pre-vaccination	gene57567 (ZNF319)	-7.73561	-1.71949	0.0986292	0.999613	-1.65154
RNAseq	Whole Blood	Pre-vaccination	gene51324 (SPG21)	7.2632	1.72664	0.0986386	0.999613	1.65149
RNAseq	Whole Blood	Pre-vaccination	gene2919 (CXCL1)	6.50396	1.71634	0.0986943	0.999613	1.65122
RNAseq	Whole Blood	Pre-vaccination	gene139322 (APOOL)	4.8922	1.73745	0.0989034	0.999613	1.65019
RNAseq	Whole Blood	Pre-vaccination	gene2662 (GDF10)	-8.12162	-1.72893	0.0990227	0.999613	-1.64961
RNAseq	Whole Blood	Pre-vaccination	gene79891 (ZNF671)	-6.01458	-1.71552	0.0990775	0.999613	-1.64934
RNAseq	Whole Blood	Pre-vaccination	gene57700 (FAM160B1)	-4.26581	-1.72528	0.0991107	0.999613	-1.64918
RNAseq	Whole Blood	Pre-vaccination	gene23544 (SEZ6L)	7.65873	1.72412	0.0991601	0.999613	1.64894
RNAseq	Whole Blood	Pre-vaccination	gene6640 (SNTA1)	-4.90012	-1.72476	0.0992079	0.999613	-1.64871
RNAseq	Whole Blood	Pre-vaccination	gene22883 (CLSTN1)	-2.50642	-1.74007	0.0992205	0.999613	-1.64864
RNAseq	Whole Blood	Pre-vaccination	gene2034 (EPAS1)	-8.0292	-1.71734	0.0992742	0.999613	-1.64838
RNAseq	Whole Blood	Pre-vaccination	gene204 (AK2)	5.91977	1.7163	0.0993328	0.999613	1.6481
RNAseq	Whole Blood	Pre-vaccination	gene101752399 (STAG3L5P-PVRIG2P-PILRB)	6.68819	1.71862	0.0994646	0.999613	1.64745
RNAseq	Whole Blood	Pre-vaccination	gene283385 (MORN3)	-5.52257	-1.75293	0.0994882	0.999613	-1.64734
RNAseq	Whole Blood	Pre-vaccination	gene100533975 (SLMO2-ATP5E)	5.56471	1.71984	0.0997209	0.999613	1.64621
RNAseq	Whole Blood	Pre-vaccination	gene653361 (NCF1)	-5.31426	-1.71089	0.100027	0.999613	-1.64472
RNAseq	Whole Blood	Pre-vaccination	gene79139 (DERL1)	4.56587	1.72109	0.100245	0.999613	1.64367
RNAseq	Whole Blood	Pre-vaccination	gene79143 (MBOAT7)	-3.65088	-1.71339	0.100348	0.999613	-1.64317
RNAseq	Whole Blood	Pre-vaccination	gene115704 (EVI5L)	-6.01666	-1.7353	0.100352	0.999613	-1.64315
RNAseq	Whole Blood	Pre-vaccination	gene22882 (ZHX2)	-5.06782	-1.7153	0.100354	0.999613	-1.64314
RNAseq	Whole Blood	Pre-vaccination	gene94081 (SFXN1)	-3.63893	-1.71141	0.100436	0.999613	-1.64274
RNAseq	Whole Blood	Pre-vaccination	gene9686 (VGLL4)	4.8006	1.71985	0.100527	0.999613	1.64231
RNAseq	Whole Blood	Pre-vaccination	gene1650 (DDOST)	5.42954	1.72213	0.100597	0.999613	1.64197
RNAseq	Whole Blood	Pre-vaccination	gene84947 (SERAC1)	-7.9752	-1.71306	0.100626	0.999613	-1.64183
RNAseq	Whole Blood	Pre-vaccination	gene3784 (KCNQ1)	5.92403	1.70981	0.10066	0.999613	1.64166
RNAseq	Whole Blood	Pre-vaccination	gene90488 (TMEM263)	-4.67561	-1.70725	0.100707	0.999613	-1.64144
RNAseq	Whole Blood	Pre-vaccination	gene6019 (RLN2)	8.08045	1.70212	0.100753	0.999613	1.64121
RNAseq	Whole Blood	Pre-vaccination	gene84700 (MYO18B)	8.63234	1.70667	0.100904	0.999613	1.64049
RNAseq	Whole Blood	Pre-vaccination	gene79956 (ERMP1)	6.86696	1.71265	0.101149	0.999613	1.63931
RNAseq	Whole Blood	Pre-vaccination	gene411 (ARSB)	6.36268	1.7173	0.101423	0.999613	1.63799
RNAseq	Whole Blood	Pre-vaccination	gene4682 (NUBP1)	5.72071	1.70614	0.101443	0.999613	1.6379
RNAseq	Whole Blood	Pre-vaccination	gene80017 (DGLUCY)	6.17996	1.70266	0.101935	0.999613	1.63555
RNAseq	Whole Blood	Pre-vaccination	gene9987 (HNRNPDL)	3.96069	1.71077	0.102149	0.999613	1.63453
RNAseq	Whole Blood	Pre-vaccination	gene9605 (VPS9D1)	-8.0042	-1.70269	0.102482	0.999613	-1.63294
RNAseq	Whole Blood	Pre-vaccination	gene55013 (MCUB)	-4.48897	-1.70014	0.102544	0.999613	-1.63265
RNAseq	Whole Blood	Pre-vaccination	gene9416 (DDX23)	-3.62951	-1.7027	0.102964	0.999613	-1.63065
RNAseq	Whole Blood	Pre-vaccination	gene340206 (TREML3P)	7.53338	1.688	0.103119	0.999613	1.62992
RNAseq	Whole Blood	Pre-vaccination	gene90957 (DHX57)	6.36391	1.69575	0.103146	0.999613	1.62979
RNAseq	Whole Blood	Pre-vaccination	gene120224 (TMEM45B)	-7.8248	-1.70301	0.103295	0.999613	-1.62909
RNAseq	Whole Blood	Pre-vaccination	gene23348 (DOCK9)	-3.06996	-1.70682	0.103463	0.999613	-1.62829
RNAseq	Whole Blood	Pre-vaccination	gene206358 (SLC36A1)	7.66216	1.70091	0.103483	0.999613	1.6282
RNAseq	Whole Blood	Pre-vaccination	gene128240 (NAXE)	3.58383	1.70748	0.10383	0.999613	1.62656
RNAseq	Whole Blood	Pre-vaccination	gene5158 (PDE6B)	-4.60632	-1.69516	0.104012	0.999613	-1.62571
RNAseq	Whole Blood	Pre-vaccination	gene79147 (FKRP)	6.89967	1.69269	0.104122	0.999613	1.62519
RNAseq	Whole Blood	Pre-vaccination	gene11232 (POLG2)	3.96339	1.6525	0.104132	0.999613	1.62514
RNAseq	Whole Blood	Pre-vaccination	gene6091 (ROBO1)	-6.61826	-1.69801	0.104157	0.999613	-1.62502
RNAseq	Whole Blood	Pre-vaccination	gene10480 (EIF3M)	5.23998	1.69599	0.104187	0.999613	1.62489
RNAseq	Whole Blood	Pre-vaccination	gene100188893 (TOMM6)	5.58614	1.69571	0.104334	0.999613	1.6242
RNAseq	Whole Blood	Pre-vaccination	gene10497 (UNC13B)	-4.99556	-1.65135	0.104366	0.999613	-1.62405
RNAseq	Whole Blood	Pre-vaccination	gene57128 (LYRM4)	6.26381	1.68983	0.104449	0.999613	1.62366
RNAseq	Whole Blood	Pre-vaccination	gene140901 (STK35)	-7.29833	-1.69267	0.104484	0.999613	-1.62349
RNAseq	Whole Blood	Pre-vaccination	gene27153 (ZNF777)	-3.57758	-1.71306	0.104733	0.999613	-1.62233
RNAseq	Whole Blood	Pre-vaccination	gene55715 (DOK4)	-7.79155	-1.68983	0.10479	0.999613	-1.62206
RNAseq	Whole Blood	Pre-vaccination	gene1768 (DNAH6)	-6.25763	-1.6888	0.104896	0.999613	-1.62157
RNAseq	Whole Blood	Pre-vaccination	gene4155 (MBP)	-5.6667	-1.69312	0.105028	0.999613	-1.62095
RNAseq	Whole Blood	Pre-vaccination	gene25953 (PNKD)	7.8714	1.68369	0.10506	0.999613	1.6208
RNAseq	Whole Blood	Pre-vaccination	gene6229 (RPS24)	4.87872	1.69046	0.105143	0.999613	1.62041
RNAseq	Whole Blood	Pre-vaccination	gene515 (ATP5PB)	5.47562	1.68604	0.10515	0.999613	1.62038
RNAseq	Whole Blood	Pre-vaccination	gene79065 (ATG9A)	-6.94541	-1.68715	0.105206	0.999613	-1.62012
RNAseq	Whole Blood	Pre-vaccination	gene23200 (ATP11B)	-4.72096	-1.6898	0.105214	0.999613	-1.62009
RNAseq	Whole Blood	Pre-vaccination	gene6404 (SELPLG)	-4.90205	-1.6904	0.105257	0.999613	-1.61988
RNAseq	Whole Blood	Pre-vaccination	gene159 (ADSS2)	6.1039	1.68817	0.105279	0.999613	1.61978
RNAseq	Whole Blood	Pre-vaccination	gene118460 (EXOSC6)	-6.05703	-1.68892	0.105401	0.999613	-1.61921
RNAseq	Whole Blood	Pre-vaccination	gene55761 (TTC17)	5.73844	1.68464	0.105518	0.999613	1.61867
RNAseq	Whole Blood	Pre-vaccination	gene790 (CAD)	4.28659	1.68791	0.10577	0.999613	1.6175
RNAseq	Whole Blood	Pre-vaccination	gene54986 (ULK4)	8.05099	1.68006	0.105869	0.999613	1.61704
RNAseq	Whole Blood	Pre-vaccination	gene222389 (BEND7)	-7.44279	-1.68014	0.105969	0.999613	-1.61658
RNAseq	Whole Blood	Pre-vaccination	gene730152 (GSTA7P)	-6.18981	-1.67433	0.106106	0.999613	-1.61595
RNAseq	Whole Blood	Pre-vaccination	gene26086 (GPSM1)	6.79029	1.67853	0.106202	0.999613	1.6155
RNAseq	Whole Blood	Pre-vaccination	gene79415 (CYBC1)	-6.94978	-1.68264	0.106245	0.999613	-1.61531
RNAseq	Whole Blood	Pre-vaccination	gene9922 (IQSEC1)	-5.22764	-1.68202	0.10647	0.999613	-1.61427
RNAseq	Whole Blood	Pre-vaccination	gene284759 (SIRPB2)	7.04411	1.66832	0.106562	0.999613	1.61384
RNAseq	Whole Blood	Pre-vaccination	gene64682 (ANAPC1)	3.20525	1.679	0.106579	0.999613	1.61376
RNAseq	Whole Blood	Pre-vaccination	gene153090 (DAB2IP)	7.00636	1.68798	0.106608	0.999613	1.61363
RNAseq	Whole Blood	Pre-vaccination	gene138255 (C9orf135)	-8.09636	-1.6784	0.106617	0.999613	-1.61359
RNAseq	Whole Blood	Pre-vaccination	gene28667 (TRAV16)	5.15963	1.67818	0.106682	0.999613	1.61329
RNAseq	Whole Blood	Pre-vaccination	gene55022 (PID1)	7.73728	1.67853	0.106774	0.999613	1.61286
RNAseq	Whole Blood	Pre-vaccination	gene54039 (PCBP3)	8.1386	1.67174	0.106784	0.999613	1.61282
RNAseq	Whole Blood	Pre-vaccination	gene84627 (ZNF469)	6.35793	1.69526	0.106987	0.999613	1.61189
RNAseq	Whole Blood	Pre-vaccination	gene2678 (GGT1)	8.10521	1.66953	0.107198	0.999613	1.61092
RNAseq	Whole Blood	Pre-vaccination	gene29990 (PILRB)	6.98499	1.68535	0.10724	0.999613	1.61072
RNAseq	Whole Blood	Pre-vaccination	gene101928834 (LOC101928834)	7.05001	1.6794	0.10726	0.999613	1.61063
RNAseq	Whole Blood	Pre-vaccination	gene113828 (FAM83F)	7.09343	1.67946	0.10751	0.999613	1.60948
RNAseq	Whole Blood	Pre-vaccination	gene121274 (ZNF641)	8.60481	1.66608	0.107604	0.999613	1.60906
RNAseq	Whole Blood	Pre-vaccination	gene79971 (WLS)	-6.46858	-1.66941	0.107789	0.999613	-1.60821
RNAseq	Whole Blood	Pre-vaccination	gene408 (ARRB1)	7.855	1.67012	0.10811	0.999613	1.60674
RNAseq	Whole Blood	Pre-vaccination	gene5873 (RAB27A)	-5.92329	-1.68666	0.108129	0.999613	-1.60666
RNAseq	Whole Blood	Pre-vaccination	gene100132403 (FAM157B)	-7.76528	-1.67488	0.108228	0.999613	-1.60621
RNAseq	Whole Blood	Pre-vaccination	gene8751 (ADAM15)	7.3447	1.66632	0.108287	0.999613	1.60594
RNAseq	Whole Blood	Pre-vaccination	gene10994 (ILVBL)	-5.71011	-1.67295	0.108438	0.999613	-1.60525
RNAseq	Whole Blood	Pre-vaccination	gene9448 (MAP4K4)	-5.99619	-1.67465	0.108442	0.999613	-1.60524
RNAseq	Whole Blood	Pre-vaccination	gene51696 (HECA)	-5.27433	-1.67065	0.108513	0.999613	-1.60491
RNAseq	Whole Blood	Pre-vaccination	gene5360 (PLTP)	6.91513	1.67486	0.10865	0.999613	1.60429
RNAseq	Whole Blood	Pre-vaccination	gene1351 (COX8A)	5.07672	1.66739	0.109081	0.999613	1.60234
RNAseq	Whole Blood	Pre-vaccination	gene100506311 (HOTAIRM1)	7.22346	1.65887	0.109353	0.999613	1.60111
RNAseq	Whole Blood	Pre-vaccination	gene9415 (FADS2)	8.52941	1.66574	0.109623	0.999613	1.59989
RNAseq	Whole Blood	Pre-vaccination	gene54583 (EGLN1)	-5.79544	-1.66281	0.109628	0.999613	-1.59987
RNAseq	Whole Blood	Pre-vaccination	gene813 (CALU)	5.11137	1.66519	0.109688	0.999613	1.5996
RNAseq	Whole Blood	Pre-vaccination	gene25828 (TXN2)	5.65349	1.66398	0.109694	0.999613	1.59957
RNAseq	Whole Blood	Pre-vaccination	gene10114 (HIPK3)	-3.55377	-1.68152	0.110268	0.999613	-1.59699
RNAseq	Whole Blood	Pre-vaccination	gene127829 (ARL8A)	-4.8803	-1.66273	0.110444	0.999613	-1.5962
RNAseq	Whole Blood	Pre-vaccination	gene7726 (TRIM26)	-6.72569	-1.66223	0.110605	0.999613	-1.59548
RNAseq	Whole Blood	Pre-vaccination	gene100131801 (PET100)	5.47667	1.66444	0.11069	0.999613	1.5951
RNAseq	Whole Blood	Pre-vaccination	gene5756 (TWF1)	-4.5722	-1.67048	0.110945	0.999613	-1.59396
RNAseq	Whole Blood	Pre-vaccination	gene8801 (SUCLG2)	4.18503	1.65877	0.111003	0.999613	1.5937
RNAseq	Whole Blood	Pre-vaccination	gene4118 (MAL)	4.93844	1.65347	0.111108	0.999613	1.59323
RNAseq	Whole Blood	Pre-vaccination	gene55638 (SYBU)	7.56138	1.65406	0.111211	0.999613	1.59278
RNAseq	Whole Blood	Pre-vaccination	gene10476 (ATP5PD)	6.11145	1.65781	0.111281	0.999613	1.59246
RNAseq	Whole Blood	Pre-vaccination	gene28601 (TRBV6-6)	7.13087	1.65125	0.111605	0.999613	1.59102
RNAseq	Whole Blood	Pre-vaccination	gene84455 (EFCAB7)	3.96135	1.61635	0.111742	0.999613	1.59041
RNAseq	Whole Blood	Pre-vaccination	gene22828 (SCAF8)	4.3609	1.65451	0.111765	0.999613	1.59031
RNAseq	Whole Blood	Pre-vaccination	gene64145 (RBSN)	4.64452	1.65273	0.111776	0.999613	1.59026
RNAseq	Whole Blood	Pre-vaccination	gene23160 (WDR43)	3.06612	1.66817	0.111789	0.999613	1.5902
RNAseq	Whole Blood	Pre-vaccination	gene9645 (MICAL2)	5.56153	1.64912	0.112052	0.999613	1.58904
RNAseq	Whole Blood	Pre-vaccination	gene9110 (MTMR4)	5.55129	1.64927	0.112133	0.999613	1.58868
RNAseq	Whole Blood	Pre-vaccination	gene79961 (DENND2D)	-3.65431	-1.65278	0.112173	0.999613	-1.5885
RNAseq	Whole Blood	Pre-vaccination	gene79020 (C7orf25)	8.42571	1.65006	0.112216	0.999613	1.58831
RNAseq	Whole Blood	Pre-vaccination	gene6310 (ATXN1)	-5.6467	-1.65064	0.112282	0.999613	-1.58802
RNAseq	Whole Blood	Pre-vaccination	gene490 (ATP2B1)	3.80162	1.67795	0.112333	0.999613	1.5878
RNAseq	Whole Blood	Pre-vaccination	gene51317 (PHF21A)	-6.35703	-1.65802	0.112439	0.999613	-1.58732
RNAseq	Whole Blood	Pre-vaccination	gene84188 (FAR1)	2.95612	1.65552	0.112452	0.999613	1.58727
RNAseq	Whole Blood	Pre-vaccination	gene6223 (RPS19)	-3.1682	-1.64805	0.112664	0.999613	-1.58633
RNAseq	Whole Blood	Pre-vaccination	gene27042 (UTP25)	4.18248	1.64942	0.11272	0.999613	1.58608
RNAseq	Whole Blood	Pre-vaccination	gene2665 (GDI2)	5.59383	1.64549	0.112836	0.999613	1.58558
RNAseq	Whole Blood	Pre-vaccination	gene8665 (EIF3F)	4.43983	1.64608	0.112838	0.999613	1.58557
RNAseq	Whole Blood	Pre-vaccination	gene374654 (KIF7)	-5.94973	-1.67916	0.112877	0.999613	-1.58539
RNAseq	Whole Blood	Pre-vaccination	gene7582 (ZNF33B)	-4.50456	-1.65947	0.112881	0.999613	-1.58538
RNAseq	Whole Blood	Pre-vaccination	gene2962 (GTF2F1)	-4.66344	-1.64696	0.112992	0.999613	-1.58489
RNAseq	Whole Blood	Pre-vaccination	gene85391 (SNORD14E)	5.66962	1.61054	0.113005	0.999613	1.58483
RNAseq	Whole Blood	Pre-vaccination	gene286144 (TRIQK)	3.98166	1.65108	0.113017	0.999613	1.58478
RNAseq	Whole Blood	Pre-vaccination	gene521 (ATP5ME)	4.99782	1.6655	0.113831	0.999613	1.58121
RNAseq	Whole Blood	Pre-vaccination	gene92979 (MARCHF9)	-4.76751	-1.64948	0.114266	0.999613	-1.57931
RNAseq	Whole Blood	Pre-vaccination	gene55281 (TMEM140)	-5.91202	-1.64262	0.114324	0.999613	-1.57905
RNAseq	Whole Blood	Pre-vaccination	gene388558 (ZNF808)	-4.85866	-1.6421	0.114326	0.999613	-1.57904
RNAseq	Whole Blood	Pre-vaccination	gene509 (ATP5F1C)	5.67639	1.6432	0.114383	0.999613	1.57879
RNAseq	Whole Blood	Pre-vaccination	gene130355 (C2orf76)	5.81888	1.60419	0.1144	0.999613	1.57872
RNAseq	Whole Blood	Pre-vaccination	gene147172 (LRRC37BP1)	5.28335	1.63999	0.114955	0.999613	1.57631
RNAseq	Whole Blood	Pre-vaccination	gene4783 (NFIL3)	-4.84556	-1.63953	0.115157	0.999613	-1.57543
RNAseq	Whole Blood	Pre-vaccination	gene374666 (WASH3P)	-6.68669	-1.6353	0.115266	0.999613	-1.57496
RNAseq	Whole Blood	Pre-vaccination	gene50626 (CYHR1)	-5.76244	-1.64258	0.115309	0.999613	-1.57477
RNAseq	Whole Blood	Pre-vaccination	gene25894 (PLEKHG4)	4.90155	1.63431	0.11533	0.999613	1.57468
RNAseq	Whole Blood	Pre-vaccination	gene5687 (PSMA6)	5.05133	1.63541	0.115413	0.999613	1.57432
RNAseq	Whole Blood	Pre-vaccination	gene3726 (JUNB)	-5.47947	-1.6344	0.115588	0.999613	-1.57357
RNAseq	Whole Blood	Pre-vaccination	gene7535 (ZAP70)	-4.08333	-1.63354	0.115664	0.999613	-1.57324
RNAseq	Whole Blood	Pre-vaccination	gene79595 (SAP130)	6.77241	1.63951	0.115879	0.999613	1.57231
RNAseq	Whole Blood	Pre-vaccination	gene730102 (CRYZL2P)	7.35566	1.64699	0.116119	0.999613	1.57128
RNAseq	Whole Blood	Pre-vaccination	gene89866 (SEC16B)	5.55951	1.59605	0.116207	0.999613	1.57089
RNAseq	Whole Blood	Pre-vaccination	gene8935 (SKAP2)	6.74018	1.62348	0.116367	0.999613	1.57021
RNAseq	Whole Blood	Pre-vaccination	gene10385 (BTN2A2)	7.51918	1.64134	0.116385	0.999613	1.57013
RNAseq	Whole Blood	Pre-vaccination	gene54862 (CC2D1A)	-5.82958	-1.63729	0.116532	0.999613	-1.5695
RNAseq	Whole Blood	Pre-vaccination	gene51231 (VRK3)	-5.66978	-1.63811	0.116727	0.999613	-1.56866
RNAseq	Whole Blood	Pre-vaccination	gene55359 (STYK1)	-8.26218	-1.62816	0.116737	0.999613	-1.56862
RNAseq	Whole Blood	Pre-vaccination	gene5611 (DNAJC3)	-4.64292	-1.63282	0.116845	0.999613	-1.56816
RNAseq	Whole Blood	Pre-vaccination	gene100616438 (MIR4632)	-6.25991	-1.64739	0.116934	0.999613	-1.56777
RNAseq	Whole Blood	Pre-vaccination	gene1948 (EFNB2)	7.25972	1.63681	0.116992	0.999613	1.56753
RNAseq	Whole Blood	Pre-vaccination	gene221061 (FAM171A1)	-4.80509	-1.62629	0.117189	0.999613	-1.56668
RNAseq	Whole Blood	Pre-vaccination	gene79865 (TREML2)	-4.92512	-1.62654	0.117246	0.999613	-1.56644
RNAseq	Whole Blood	Pre-vaccination	gene306 (ANXA3)	-8.18181	-1.62421	0.117264	0.999613	-1.56636
RNAseq	Whole Blood	Pre-vaccination	gene26007 (TKFC)	5.96951	1.62787	0.117277	0.999613	1.5663
RNAseq	Whole Blood	Pre-vaccination	gene4338 (MOCS2)	4.17721	1.63883	0.117646	0.999613	1.56473
RNAseq	Whole Blood	Pre-vaccination	gene29993 (PACSIN1)	6.6764	1.62435	0.117954	0.999613	1.56342
RNAseq	Whole Blood	Pre-vaccination	gene113540 (CMTM1)	-5.85293	-1.62649	0.117989	0.999613	-1.56327
RNAseq	Whole Blood	Pre-vaccination	gene2783 (GNB2)	-3.79748	-1.62404	0.1181	0.999613	-1.5628
RNAseq	Whole Blood	Pre-vaccination	gene79718 (TBL1XR1)	-3.50157	-1.63973	0.118126	0.999613	-1.56269
RNAseq	Whole Blood	Pre-vaccination	gene8900 (CCNA1)	7.01355	1.61909	0.118404	0.999613	1.56151
RNAseq	Whole Blood	Pre-vaccination	gene4735 (SEPTIN2)	5.2467	1.62081	0.118539	0.999613	1.56093
RNAseq	Whole Blood	Pre-vaccination	gene7248 (TSC1)	4.61035	1.63001	0.118739	0.999613	1.56009
RNAseq	Whole Blood	Pre-vaccination	gene22897 (CEP164)	6.13429	1.6187	0.119171	0.999613	1.55826
RNAseq	Whole Blood	Pre-vaccination	gene79602 (ADIPOR2)	5.17617	1.62164	0.119384	0.999613	1.55737
RNAseq	Whole Blood	Pre-vaccination	gene3576 (CXCL8)	6.58323	1.61685	0.11947	0.999613	1.557
RNAseq	Whole Blood	Pre-vaccination	gene5100 (PCDH8)	-7.44983	-1.6184	0.119564	0.999613	-1.55661
RNAseq	Whole Blood	Pre-vaccination	gene8644 (AKR1C3)	7.83036	1.62319	0.119647	0.999613	1.55626
RNAseq	Whole Blood	Pre-vaccination	gene81606 (LBH)	-2.53216	-1.61415	0.119679	0.999613	-1.55612
RNAseq	Whole Blood	Pre-vaccination	gene51762 (RAB8B)	-3.55553	-1.62291	0.12005	0.999613	-1.55456
RNAseq	Whole Blood	Pre-vaccination	gene4641 (MYO1C)	-6.91884	-1.6146	0.120186	0.999613	-1.55399
RNAseq	Whole Blood	Pre-vaccination	gene11078 (TRIOBP)	5.86445	1.61412	0.120261	0.999613	1.55368
RNAseq	Whole Blood	Pre-vaccination	gene57185 (NIPAL3)	-2.84612	-1.61225	0.120312	0.999613	-1.55347
RNAseq	Whole Blood	Pre-vaccination	gene53918 (PELO)	6.33018	1.61795	0.120335	0.999613	1.55337
RNAseq	Whole Blood	Pre-vaccination	gene90485 (ZNF835)	-7.18796	-1.62571	0.120381	0.999613	-1.55318
RNAseq	Whole Blood	Pre-vaccination	gene440603 (BCL2L15)	4.62711	1.6406	0.120391	0.999613	1.55313
RNAseq	Whole Blood	Pre-vaccination	gene4524 (MTHFR)	6.93615	1.61166	0.120457	0.999613	1.55286
RNAseq	Whole Blood	Pre-vaccination	gene5093 (PCBP1)	-6.0075	-1.61405	0.120836	0.999613	-1.55127
RNAseq	Whole Blood	Pre-vaccination	gene51427 (ZNF107)	-7.44887	-1.61071	0.120997	0.999613	-1.5506
RNAseq	Whole Blood	Pre-vaccination	gene5274 (SERPINI1)	-4.74328	-1.63318	0.121048	0.999613	-1.55039
RNAseq	Whole Blood	Pre-vaccination	gene1326 (MAP3K8)	-6.21575	-1.61591	0.12105	0.999613	-1.55038
RNAseq	Whole Blood	Pre-vaccination	gene28907 (IGKV5-2)	7.08067	1.60202	0.121232	0.999613	1.54962
RNAseq	Whole Blood	Pre-vaccination	gene100505865 (LINC00920)	6.65012	1.60819	0.121388	0.999613	1.54897
RNAseq	Whole Blood	Pre-vaccination	gene9646 (CTR9)	3.81549	1.61254	0.121442	0.999613	1.54875
RNAseq	Whole Blood	Pre-vaccination	gene5197 (PF4V1)	-7.67568	-1.60082	0.12158	0.999613	-1.54818
RNAseq	Whole Blood	Pre-vaccination	gene79966 (SCD5)	-6.86244	-1.60848	0.121742	0.999613	-1.5475
RNAseq	Whole Blood	Pre-vaccination	gene728498 (GOLGA8H)	7.39935	1.60598	0.122041	0.999613	1.54626
RNAseq	Whole Blood	Pre-vaccination	gene4259 (MGST3)	6.64153	1.60234	0.122259	0.999613	1.54536
RNAseq	Whole Blood	Pre-vaccination	gene8031 (NCOA4)	4.61781	1.60598	0.122263	0.999613	1.54534
RNAseq	Whole Blood	Pre-vaccination	gene1608 (DGKG)	7.14743	1.60738	0.122358	0.999613	1.54495
RNAseq	Whole Blood	Pre-vaccination	gene1491 (CTH)	5.97002	1.60696	0.122364	0.999613	1.54493
RNAseq	Whole Blood	Pre-vaccination	gene7386 (UQCRFS1)	5.42588	1.60504	0.122419	0.999613	1.5447
RNAseq	Whole Blood	Pre-vaccination	gene127933 (UHMK1)	-3.54744	-1.61115	0.122506	0.999613	-1.54434
RNAseq	Whole Blood	Pre-vaccination	gene84418 (CYSTM1)	-5.47721	-1.60203	0.122744	0.999613	-1.54336
RNAseq	Whole Blood	Pre-vaccination	gene100289097 (FRG1CP)	7.29596	1.59898	0.122804	0.999613	1.54311
RNAseq	Whole Blood	Pre-vaccination	gene113802 (HENMT1)	4.2282	1.62215	0.122921	0.999613	1.54263
RNAseq	Whole Blood	Pre-vaccination	gene6375 (XCL1)	-7.02518	-1.60316	0.122924	0.999613	-1.54261
RNAseq	Whole Blood	Pre-vaccination	gene27439 (TMEM121B)	-6.86721	-1.59725	0.123118	0.999613	-1.54182
RNAseq	Whole Blood	Pre-vaccination	gene51524 (TMEM138)	5.03708	1.60124	0.123215	0.999613	1.54142
RNAseq	Whole Blood	Pre-vaccination	gene400818 (NBPF9)	5.90449	1.59856	0.123483	0.999613	1.54032
RNAseq	Whole Blood	Pre-vaccination	gene3099 (HK2)	5.49745	1.59477	0.123704	0.999613	1.53941
RNAseq	Whole Blood	Pre-vaccination	gene60490 (PPCDC)	5.0175	1.60628	0.123708	0.999613	1.5394
RNAseq	Whole Blood	Pre-vaccination	gene4208 (MEF2C)	5.50201	1.60285	0.123832	0.999613	1.53889
RNAseq	Whole Blood	Pre-vaccination	gene151742 (PPM1L)	6.43624	1.59474	0.123834	0.999613	1.53888
RNAseq	Whole Blood	Pre-vaccination	gene3454 (IFNAR1)	-4.57407	-1.59587	0.123941	0.999613	-1.53844
RNAseq	Whole Blood	Pre-vaccination	gene8263 (F8A1)	7.36547	1.59236	0.12423	0.999613	1.53726
RNAseq	Whole Blood	Pre-vaccination	gene5818 (NECTIN1)	6.51722	1.59741	0.124501	0.999613	1.53615
RNAseq	Whole Blood	Pre-vaccination	gene11259 (FILIP1L)	-5.9524	-1.61342	0.124613	0.999613	-1.53569
RNAseq	Whole Blood	Pre-vaccination	gene5395 (PMS2)	-5.97761	-1.59676	0.124621	0.999613	-1.53567
RNAseq	Whole Blood	Pre-vaccination	gene55690 (PACS1)	-6.24265	-1.59339	0.124818	0.999613	-1.53486
RNAseq	Whole Blood	Pre-vaccination	gene5613 (PRKX)	-2.55654	-1.60001	0.125004	0.999613	-1.5341
RNAseq	Whole Blood	Pre-vaccination	gene55422 (ZNF331)	-3.76759	-1.5953	0.125005	0.999613	-1.5341
RNAseq	Whole Blood	Pre-vaccination	gene93010 (B3GNT7)	7.12971	1.59307	0.125201	0.999613	1.53331
RNAseq	Whole Blood	Pre-vaccination	gene3809 (KIR2DS4)	-8.08961	-1.59049	0.125409	0.999613	-1.53246
RNAseq	Whole Blood	Pre-vaccination	gene1522 (CTSZ)	5.67759	1.59292	0.12549	0.999613	1.53213
RNAseq	Whole Blood	Pre-vaccination	gene9673 (SLC25A44)	-5.1697	-1.59114	0.125703	0.999613	-1.53127
RNAseq	Whole Blood	Pre-vaccination	gene94097 (SFXN5)	4.91087	1.59396	0.125802	0.999613	1.53087
RNAseq	Whole Blood	Pre-vaccination	gene100506866 (TTN-AS1)	-5.40498	-1.58838	0.126037	0.999613	-1.52992
RNAseq	Whole Blood	Pre-vaccination	gene57823 (SLAMF7)	6.05342	1.58999	0.126139	0.999613	1.5295
RNAseq	Whole Blood	Pre-vaccination	gene129080 (EMID1)	-6.04607	-1.59894	0.126179	0.999613	-1.52935
RNAseq	Whole Blood	Pre-vaccination	gene1837 (DTNA)	6.56382	1.59181	0.126299	0.999613	1.52886
RNAseq	Whole Blood	Pre-vaccination	gene221477 (C6orf89)	5.76942	1.59067	0.126454	0.999613	1.52823
RNAseq	Whole Blood	Pre-vaccination	gene27175 (TUBG2)	-4.58248	-1.59907	0.126619	0.999613	-1.52757
RNAseq	Whole Blood	Pre-vaccination	gene7311 (UBA52)	4.5957	1.58997	0.126839	0.999613	1.52669
RNAseq	Whole Blood	Pre-vaccination	gene6016 (RIT1)	3.33063	1.59287	0.126866	0.999613	1.52658
RNAseq	Whole Blood	Pre-vaccination	gene23034 (SAMD4A)	6.94552	1.58306	0.126995	0.999613	1.52606
RNAseq	Whole Blood	Pre-vaccination	gene142 (PARP1)	-2.59542	-1.58164	0.127173	0.999613	-1.52535
RNAseq	Whole Blood	Pre-vaccination	gene91252 (SLC39A13)	-4.21695	-1.58721	0.127174	0.999613	-1.52534
RNAseq	Whole Blood	Pre-vaccination	gene9379 (NRXN2)	5.99652	1.59409	0.127384	0.999613	1.5245
RNAseq	Whole Blood	Pre-vaccination	gene54815 (GATAD2A)	-7.03646	-1.58023	0.127535	0.999613	-1.52389
RNAseq	Whole Blood	Pre-vaccination	gene83937 (RASSF4)	6.77463	1.5816	0.127667	0.999613	1.52337
RNAseq	Whole Blood	Pre-vaccination	gene23361 (ZNF629)	6.38785	1.58159	0.127745	0.999613	1.52305
RNAseq	Whole Blood	Pre-vaccination	gene5445 (PON2)	4.84458	1.60414	0.128179	0.999613	1.52132
RNAseq	Whole Blood	Pre-vaccination	gene8027 (STAM)	5.90858	1.5825	0.128185	0.999613	1.5213
RNAseq	Whole Blood	Pre-vaccination	gene161742 (SPRED1)	6.11426	1.57775	0.12843	0.999613	1.52032
RNAseq	Whole Blood	Pre-vaccination	gene3689 (ITGB2)	-6.15165	-1.57934	0.128442	0.999613	-1.52027
RNAseq	Whole Blood	Pre-vaccination	gene348654 (GEN1)	-6.13537	-1.58578	0.12858	0.999613	-1.51973
RNAseq	Whole Blood	Pre-vaccination	gene84271 (POLDIP3)	4.52051	1.58016	0.12877	0.999613	1.51897
RNAseq	Whole Blood	Pre-vaccination	gene149076 (ZNF362)	5.61933	1.5801	0.128784	0.999613	1.51892
RNAseq	Whole Blood	Pre-vaccination	gene27069 (GHITM)	4.93194	1.57548	0.128826	0.999613	1.51875
RNAseq	Whole Blood	Pre-vaccination	gene2887 (GRB10)	-5.8378	-1.58552	0.128875	0.999613	-1.51855
RNAseq	Whole Blood	Pre-vaccination	gene100500827 (MIR3614)	-4.633	-1.59478	0.12889	0.999613	-1.51849
RNAseq	Whole Blood	Pre-vaccination	gene80228 (ORAI2)	-7.38993	-1.57115	0.129077	0.999613	-1.51775
RNAseq	Whole Blood	Pre-vaccination	gene100506035 (LINC00989)	5.7435	1.5679	0.129489	0.999613	1.51612
RNAseq	Whole Blood	Pre-vaccination	gene5996 (RGS1)	-5.97747	-1.57432	0.129559	0.999613	-1.51584
RNAseq	Whole Blood	Pre-vaccination	gene3579 (CXCR2)	-4.04434	-1.57096	0.129714	0.999613	-1.51523
RNAseq	Whole Blood	Pre-vaccination	gene10013 (HDAC6)	4.61648	1.57133	0.129739	0.999613	1.51513
RNAseq	Whole Blood	Pre-vaccination	gene55835 (CENPJ)	4.97106	1.57518	0.12976	0.999613	1.51505
RNAseq	Whole Blood	Pre-vaccination	gene4610 (MYCL)	8.00813	1.57032	0.129834	0.999613	1.51476
RNAseq	Whole Blood	Pre-vaccination	gene837 (CASP4)	-7.38987	-1.5697	0.130186	0.999613	-1.51337
RNAseq	Whole Blood	Pre-vaccination	gene151516 (ASPRV1)	-4.89391	-1.56922	0.130239	0.999613	-1.51316
RNAseq	Whole Blood	Pre-vaccination	gene64744 (SMAP2)	-5.03808	-1.60958	0.130474	0.999613	-1.51224
RNAseq	Whole Blood	Pre-vaccination	gene54663 (WDR74)	-3.58591	-1.56714	0.130565	0.999613	-1.51188
RNAseq	Whole Blood	Pre-vaccination	gene11252 (PACSIN2)	-3.64033	-1.56482	0.130586	0.999613	-1.51179
RNAseq	Whole Blood	Pre-vaccination	gene64897 (C12orf43)	-3.99447	-1.59143	0.130656	0.999613	-1.51152
RNAseq	Whole Blood	Pre-vaccination	gene27163 (NAAA)	8.02887	1.56046	0.130735	0.999613	1.51121
RNAseq	Whole Blood	Pre-vaccination	gene22938 (SNW1)	5.42225	1.56735	0.130937	0.999613	1.51042
RNAseq	Whole Blood	Pre-vaccination	gene5771 (PTPN2)	4.54889	1.57252	0.130947	0.999613	1.51038
RNAseq	Whole Blood	Pre-vaccination	gene6548 (SLC9A1)	4.63084	1.56817	0.131019	0.999613	1.5101
RNAseq	Whole Blood	Pre-vaccination	gene112 (ADCY6)	6.4601	1.56809	0.131371	0.999613	1.50872
RNAseq	Whole Blood	Pre-vaccination	gene84278 (MFSD14C)	6.72144	1.56993	0.131384	0.999613	1.50867
RNAseq	Whole Blood	Pre-vaccination	gene4125 (MAN2B1)	7.30682	1.56208	0.131479	0.999613	1.50829
RNAseq	Whole Blood	Pre-vaccination	gene23515 (MORC3)	-4.66857	-1.56203	0.132128	0.999613	-1.50576
RNAseq	Whole Blood	Pre-vaccination	gene666 (BOK)	7.83309	1.55197	0.132226	0.999613	1.50538
RNAseq	Whole Blood	Pre-vaccination	gene9435 (CHST2)	9.14932	1.57507	0.132329	0.999613	1.50498
RNAseq	Whole Blood	Pre-vaccination	gene10954 (PDIA5)	7.35465	1.56294	0.132369	0.999613	1.50482
RNAseq	Whole Blood	Pre-vaccination	gene124599 (CD300LB)	6.70843	1.56183	0.13245	0.999613	1.50451
RNAseq	Whole Blood	Pre-vaccination	gene1305 (COL13A1)	8.18502	1.55566	0.13248	0.999613	1.50439
RNAseq	Whole Blood	Pre-vaccination	gene440574 (MICOS10)	5.24283	1.56658	0.132581	0.999613	1.504
RNAseq	Whole Blood	Pre-vaccination	gene8573 (CASK)	4.52283	1.55837	0.132747	0.999613	1.50336
RNAseq	Whole Blood	Pre-vaccination	gene51406 (NOL7)	4.2344	1.56482	0.133167	0.999613	1.50173
RNAseq	Whole Blood	Pre-vaccination	gene1601 (DAB2)	6.7826	1.56011	0.133262	0.999613	1.50136
RNAseq	Whole Blood	Pre-vaccination	gene4351 (MPI)	3.90074	1.55368	0.133263	0.999613	1.50136
RNAseq	Whole Blood	Pre-vaccination	gene55930 (MYO5C)	7.79362	1.56039	0.133269	0.999613	1.50133
RNAseq	Whole Blood	Pre-vaccination	gene51314 (NME8)	7.21916	1.56641	0.133287	0.999613	1.50127
RNAseq	Whole Blood	Pre-vaccination	gene7052 (TGM2)	5.53595	1.56073	0.133299	0.999613	1.50122
RNAseq	Whole Blood	Pre-vaccination	gene3155 (HMGCL)	6.73877	1.55819	0.133359	0.999613	1.50099
RNAseq	Whole Blood	Pre-vaccination	gene5862 (RAB2A)	-4.96864	-1.55673	0.133595	0.999613	-1.50007
RNAseq	Whole Blood	Pre-vaccination	gene1654 (DDX3X)	-2.80718	-1.56813	0.133734	0.999613	-1.49954
RNAseq	Whole Blood	Pre-vaccination	gene5500 (PPP1CB)	-4.10868	-1.55531	0.133852	0.999613	-1.49908
RNAseq	Whole Blood	Pre-vaccination	gene1639 (DCTN1)	-4.52307	-1.55387	0.13388	0.999613	-1.49898
RNAseq	Whole Blood	Pre-vaccination	gene84722 (PSRC1)	7.34087	1.55232	0.133988	0.999613	1.49856
RNAseq	Whole Blood	Pre-vaccination	gene23761 (PISD)	-4.98965	-1.55283	0.134069	0.999613	-1.49825
RNAseq	Whole Blood	Pre-vaccination	gene9910 (RABGAP1L)	5.48074	1.55739	0.134255	0.999613	1.49753
RNAseq	Whole Blood	Pre-vaccination	gene100526783 (ARPIN-AP3S2)	7.26128	1.54796	0.134265	0.999613	1.49749
RNAseq	Whole Blood	Pre-vaccination	gene51100 (SH3GLB1)	-6.52337	-1.55028	0.134492	0.999613	-1.49662
RNAseq	Whole Blood	Pre-vaccination	gene2188 (FANCF)	-2.96718	-1.55996	0.134722	0.999613	-1.49574
RNAseq	Whole Blood	Pre-vaccination	gene1954 (MEGF8)	-4.69106	-1.55281	0.134938	0.999613	-1.49491
RNAseq	Whole Blood	Pre-vaccination	gene27044 (SND1)	5.72391	1.54889	0.135243	0.999613	1.49374
RNAseq	Whole Blood	Pre-vaccination	gene28673 (TRAV12-2)	-5.9814	-1.54226	0.135507	0.999613	-1.49273
RNAseq	Whole Blood	Pre-vaccination	gene1791 (DNTT)	-5.92754	-1.54798	0.135549	0.999613	-1.49257
RNAseq	Whole Blood	Pre-vaccination	gene224 (ALDH3A2)	5.99666	1.54795	0.135556	0.999613	1.49255
RNAseq	Whole Blood	Pre-vaccination	gene5708 (PSMD2)	5.23091	1.54903	0.135571	0.999613	1.49249
RNAseq	Whole Blood	Pre-vaccination	gene121457 (IKBIP)	-5.41894	-1.54998	0.135591	0.999613	-1.49241
RNAseq	Whole Blood	Pre-vaccination	gene2912 (GRM2)	6.44074	1.54999	0.135647	0.999613	1.4922
RNAseq	Whole Blood	Pre-vaccination	gene1979 (EIF4EBP2)	5.52227	1.54788	0.13567	0.999613	1.49211
RNAseq	Whole Blood	Pre-vaccination	gene100189011 (TRG-TCC2-6)	-5.63126	-1.54399	0.135689	0.999613	-1.49204
RNAseq	Whole Blood	Pre-vaccination	gene79586 (CHPF)	-5.91933	-1.55306	0.135763	0.999613	-1.49176
RNAseq	Whole Blood	Pre-vaccination	gene54531 (MIER2)	-5.15178	-1.54852	0.135926	0.999613	-1.49113
RNAseq	Whole Blood	Pre-vaccination	gene55625 (ZDHHC7)	6.92754	1.54348	0.136045	0.999613	1.49068
RNAseq	Whole Blood	Pre-vaccination	gene199221 (DZIP1L)	5.97098	1.57182	0.136388	0.999613	1.48938
RNAseq	Whole Blood	Pre-vaccination	gene28773 (IGLV9-49)	-6.12527	-1.55414	0.136415	0.999613	-1.48928
RNAseq	Whole Blood	Pre-vaccination	gene54553 (MIR4453HG)	4.14077	1.54495	0.136438	0.999613	1.48919
RNAseq	Whole Blood	Pre-vaccination	gene83401 (ELOVL3)	5.61406	1.51046	0.13665	0.999613	1.48838
RNAseq	Whole Blood	Pre-vaccination	gene823 (CAPN1)	-7.00583	-1.54651	0.136702	0.999613	-1.48818
RNAseq	Whole Blood	Pre-vaccination	gene79797 (ZNF408)	-5.97607	-1.55258	0.136706	0.999613	-1.48817
RNAseq	Whole Blood	Pre-vaccination	gene5162 (PDHB)	4.20228	1.54889	0.136737	0.999613	1.48805
RNAseq	Whole Blood	Pre-vaccination	gene79188 (TMEM43)	-5.62564	-1.54546	0.136791	0.999613	-1.48785
RNAseq	Whole Blood	Pre-vaccination	gene23215 (PRRC2C)	4.17875	1.54601	0.136832	0.999613	1.48769
RNAseq	Whole Blood	Pre-vaccination	gene64581 (CLEC7A)	6.40581	1.5366	0.136873	0.999613	1.48754
RNAseq	Whole Blood	Pre-vaccination	gene5866 (RAB3IL1)	4.515	1.55139	0.137254	0.999613	1.4861
RNAseq	Whole Blood	Pre-vaccination	gene4568 (TRNL2)	8.02763	1.53715	0.137358	0.999613	1.4857
RNAseq	Whole Blood	Pre-vaccination	gene342865 (VSTM2B)	-5.95935	-1.56079	0.137375	0.999613	-1.48564
RNAseq	Whole Blood	Pre-vaccination	gene3119 (HLA-DQB1)	6.25114	1.52286	0.137535	0.999613	1.48503
RNAseq	Whole Blood	Pre-vaccination	gene3151 (HMGN2)	6.22086	1.54237	0.137761	0.999613	1.48418
RNAseq	Whole Blood	Pre-vaccination	gene6892 (TAPBP)	-4.15556	-1.50559	0.137894	0.999613	-1.48368
RNAseq	Whole Blood	Pre-vaccination	gene9540 (TP53I3)	5.06678	1.54143	0.138062	0.999613	1.48305
RNAseq	Whole Blood	Pre-vaccination	gene56890 (MDM1)	5.33969	1.53746	0.138224	0.999613	1.48244
RNAseq	Whole Blood	Pre-vaccination	gene199777 (ZNF626)	-7.10839	-1.53623	0.13827	0.999613	-1.48227
RNAseq	Whole Blood	Pre-vaccination	gene151888 (BTLA)	-4.83261	-1.53994	0.138395	0.999613	-1.48179
RNAseq	Whole Blood	Pre-vaccination	gene26502 (NARF)	-5.21837	-1.53586	0.138527	0.999613	-1.4813
RNAseq	Whole Blood	Pre-vaccination	gene11276 (SYNRG)	4.32029	1.53494	0.138601	0.999613	1.48102
RNAseq	Whole Blood	Pre-vaccination	gene100526740 (ATP5MF-PTCD1)	4.26079	1.53782	0.138814	0.999613	1.48022
RNAseq	Whole Blood	Pre-vaccination	gene9546 (APBA3)	-5.71958	-1.53583	0.139006	0.999613	-1.4795
RNAseq	Whole Blood	Pre-vaccination	gene2841 (GPR18)	-3.44851	-1.53293	0.139123	0.999613	-1.47906
RNAseq	Whole Blood	Pre-vaccination	gene100302740 (FAS-AS1)	5.89835	1.52896	0.13937	0.999613	1.47814
RNAseq	Whole Blood	Pre-vaccination	gene506 (ATP5F1B)	5.32089	1.53113	0.139412	0.999613	1.47798
RNAseq	Whole Blood	Pre-vaccination	gene51614 (ERGIC3)	4.48081	1.53477	0.139506	0.999613	1.47763
RNAseq	Whole Blood	Pre-vaccination	gene23355 (VPS8)	5.22847	1.53632	0.139607	0.999613	1.47726
RNAseq	Whole Blood	Pre-vaccination	gene128611 (ZNF831)	-3.98138	-1.52996	0.139611	0.999613	-1.47724
RNAseq	Whole Blood	Pre-vaccination	gene57407 (NMRAL1)	6.69016	1.53599	0.139715	0.999613	1.47685
RNAseq	Whole Blood	Pre-vaccination	gene10677 (AVIL)	-6.17797	-1.52635	0.13981	0.999613	-1.4765
RNAseq	Whole Blood	Pre-vaccination	gene23401 (FRAT2)	-4.68529	-1.52973	0.140104	0.999613	-1.4754
RNAseq	Whole Blood	Pre-vaccination	gene374403 (TBC1D10C)	-5.36193	-1.5281	0.140427	0.999613	-1.4742
RNAseq	Whole Blood	Pre-vaccination	gene729083 (LINC02158)	6.37851	1.53554	0.140536	0.999613	1.4738
RNAseq	Whole Blood	Pre-vaccination	gene1138 (CHRNA5)	7.2108	1.5262	0.140614	0.999613	1.47351
RNAseq	Whole Blood	Pre-vaccination	gene28972 (SPCS1)	5.0018	1.53422	0.140687	0.999613	1.47324
RNAseq	Whole Blood	Pre-vaccination	gene81627 (TRMT1L)	-3.62853	-1.53503	0.141112	0.999613	-1.47166
RNAseq	Whole Blood	Pre-vaccination	gene4608 (MYBPH)	7.0795	1.52105	0.141119	0.999613	1.47164
RNAseq	Whole Blood	Pre-vaccination	gene90649 (ZNF486)	-5.63817	-1.52248	0.141264	0.999613	-1.4711
RNAseq	Whole Blood	Pre-vaccination	gene220929 (ZNF438)	-6.04299	-1.52761	0.141298	0.999613	-1.47098
RNAseq	Whole Blood	Pre-vaccination	gene79158 (GNPTAB)	5.21235	1.52051	0.141323	0.999613	1.47088
RNAseq	Whole Blood	Pre-vaccination	gene6556 (SLC11A1)	-5.61995	-1.51995	0.141456	0.999613	-1.47039
RNAseq	Whole Blood	Pre-vaccination	gene91012 (CERS5)	-6.62085	-1.53122	0.141533	0.999613	-1.4701
RNAseq	Whole Blood	Pre-vaccination	gene389641 (LOC389641)	5.88185	1.52129	0.141649	0.999613	1.46968
RNAseq	Whole Blood	Pre-vaccination	gene1831 (TSC22D3)	-7.20813	-1.53332	0.1417	0.999613	-1.46949
RNAseq	Whole Blood	Pre-vaccination	gene51341 (ZBTB7A)	-5.38064	-1.52855	0.141897	0.999613	-1.46876
RNAseq	Whole Blood	Pre-vaccination	gene729178 (STXBP5-AS1)	-5.44209	-1.52962	0.141907	0.999613	-1.46873
RNAseq	Whole Blood	Pre-vaccination	gene1389 (CREBL2)	-3.56065	-1.5287	0.142189	0.999613	-1.46769
RNAseq	Whole Blood	Pre-vaccination	gene24148 (PRPF6)	4.33647	1.52198	0.1422	0.999613	1.46765
RNAseq	Whole Blood	Pre-vaccination	gene124583 (CANT1)	-4.10113	-1.52003	0.142251	0.999613	-1.46746
RNAseq	Whole Blood	Pre-vaccination	gene10733 (PLK4)	-5.07772	-1.55864	0.142264	0.999613	-1.46741
RNAseq	Whole Blood	Pre-vaccination	gene9592 (IER2)	-6.3449	-1.51791	0.142367	0.999613	-1.46703
RNAseq	Whole Blood	Pre-vaccination	gene10235 (RASGRP2)	-4.38296	-1.52317	0.142397	0.999613	-1.46692
RNAseq	Whole Blood	Pre-vaccination	gene83786 (FRMD8)	-6.30161	-1.5185	0.142422	0.999613	-1.46683
RNAseq	Whole Blood	Pre-vaccination	gene219899 (TBCEL)	5.02855	1.52264	0.142457	0.999613	1.4667
RNAseq	Whole Blood	Pre-vaccination	gene79618 (HMBOX1)	4.32088	1.52079	0.14246	0.999613	1.46669
RNAseq	Whole Blood	Pre-vaccination	gene4542 (MYO1F)	-2.69044	-1.51943	0.142624	0.999613	-1.46609
RNAseq	Whole Blood	Pre-vaccination	gene100287177 (EML2-AS1)	-7.30603	-1.51789	0.142767	0.999613	-1.46556
RNAseq	Whole Blood	Pre-vaccination	gene80230 (RUFY1)	6.13403	1.5163	0.142917	0.999613	1.46501
RNAseq	Whole Blood	Pre-vaccination	gene119016 (AGAP4)	-4.5191	-1.51705	0.142962	0.999613	-1.46485
RNAseq	Whole Blood	Pre-vaccination	gene9897 (WASHC5)	4.74194	1.51734	0.143185	0.999613	1.46403
RNAseq	Whole Blood	Pre-vaccination	gene5324 (PLAG1)	5.14572	1.50902	0.14326	0.999613	1.46376
RNAseq	Whole Blood	Pre-vaccination	gene7132 (TNFRSF1A)	-3.29993	-1.51682	0.143293	0.999613	-1.46364
RNAseq	Whole Blood	Pre-vaccination	gene767 (CA8)	6.83983	1.51467	0.143324	0.999613	1.46353
RNAseq	Whole Blood	Pre-vaccination	gene5709 (PSMD3)	5.1048	1.51342	0.143416	0.999613	1.46319
RNAseq	Whole Blood	Pre-vaccination	gene2058 (EPRS1)	3.67522	1.51239	0.143474	0.999613	1.46298
RNAseq	Whole Blood	Pre-vaccination	gene23175 (LPIN1)	-4.65602	-1.51521	0.143491	0.999613	-1.46291
RNAseq	Whole Blood	Pre-vaccination	gene23557 (SNAPIN)	5.37952	1.51695	0.143502	0.999613	1.46287
RNAseq	Whole Blood	Pre-vaccination	gene643008 (SMIM5)	3.79459	1.52149	0.143645	0.999613	1.46235
RNAseq	Whole Blood	Pre-vaccination	gene5239 (PGM5)	7.62025	1.50293	0.143915	0.999613	1.46136
RNAseq	Whole Blood	Pre-vaccination	gene1000 (CDH2)	7.92784	1.50844	0.144084	0.999613	1.46075
RNAseq	Whole Blood	Pre-vaccination	gene7621 (ZNF70)	4.03676	1.55864	0.144192	0.999613	1.46036
RNAseq	Whole Blood	Pre-vaccination	gene28474 (IGHV1-2)	6.95232	1.50214	0.144388	0.999613	1.45964
RNAseq	Whole Blood	Pre-vaccination	gene100527943 (TGIF2-RAB5IF)	4.24497	1.5115	0.144414	0.999613	1.45955
RNAseq	Whole Blood	Pre-vaccination	gene4128 (MAOA)	6.88216	1.51079	0.144487	0.999613	1.45928
RNAseq	Whole Blood	Pre-vaccination	gene400954 (EML6)	7.37271	1.51397	0.144511	0.999613	1.4592
RNAseq	Whole Blood	Pre-vaccination	gene100859930 (HEIH)	-5.69694	-1.51796	0.144534	0.999613	-1.45911
RNAseq	Whole Blood	Pre-vaccination	gene8824 (CES2)	5.12936	1.51438	0.144551	0.999613	1.45905
RNAseq	Whole Blood	Pre-vaccination	gene79798 (ARMC5)	-5.25115	-1.51343	0.144614	0.999613	-1.45882
RNAseq	Whole Blood	Pre-vaccination	gene84445 (LZTS2)	-3.80982	-1.51267	0.144736	0.999613	-1.45838
RNAseq	Whole Blood	Pre-vaccination	gene2773 (GNAI3)	-4.84552	-1.50872	0.144915	0.999613	-1.45773
RNAseq	Whole Blood	Pre-vaccination	gene26272 (FBXO4)	3.25957	1.52308	0.145008	0.999613	1.45739
RNAseq	Whole Blood	Pre-vaccination	gene55204 (GOLPH3L)	-5.66979	-1.51235	0.145026	0.999613	-1.45733
RNAseq	Whole Blood	Pre-vaccination	gene203259 (FAM219A)	6.41068	1.51356	0.145178	0.999613	1.45678
RNAseq	Whole Blood	Pre-vaccination	gene100128361 (LOC100128361)	7.24538	1.51132	0.145372	0.999613	1.45607
RNAseq	Whole Blood	Pre-vaccination	gene255512 (TOLLIP-AS1)	6.70543	1.51149	0.145404	0.999613	1.45596
RNAseq	Whole Blood	Pre-vaccination	gene10329 (RXYLT1)	4.63149	1.5196	0.145431	0.999613	1.45586
RNAseq	Whole Blood	Pre-vaccination	gene284757 (MIR646HG)	7.09221	1.50685	0.145472	0.999613	1.45571
RNAseq	Whole Blood	Pre-vaccination	gene5788 (PTPRC)	-5.00084	-1.50792	0.145492	0.999613	-1.45564
RNAseq	Whole Blood	Pre-vaccination	gene284013 (VMO1)	6.36285	1.51728	0.14557	0.999613	1.45536
RNAseq	Whole Blood	Pre-vaccination	gene8741 (TNFSF13)	6.53372	1.50779	0.145626	0.999613	1.45516
RNAseq	Whole Blood	Pre-vaccination	gene3821 (KLRC1)	6.42338	1.50204	0.145733	0.999613	1.45477
RNAseq	Whole Blood	Pre-vaccination	gene79660 (PPP1R3B)	-4.0324	-1.51389	0.145815	0.999613	-1.45447
RNAseq	Whole Blood	Pre-vaccination	gene56342 (PPAN)	-3.93673	-1.50919	0.145943	0.999613	-1.45401
RNAseq	Whole Blood	Pre-vaccination	gene101060376 (TBC1D3L)	-6.21875	-1.50904	0.145964	0.999613	-1.45394
RNAseq	Whole Blood	Pre-vaccination	gene2687 (GGT5)	6.23468	1.50027	0.145976	0.999613	1.45389
RNAseq	Whole Blood	Pre-vaccination	gene646762 (LOC646762)	7.30297	1.50506	0.146084	0.999613	1.4535
RNAseq	Whole Blood	Pre-vaccination	gene79622 (SNRNP25)	6.56223	1.5034	0.146124	0.999613	1.45336
RNAseq	Whole Blood	Pre-vaccination	gene80039 (FAM106A)	7.27847	1.49734	0.146317	0.999613	1.45266
RNAseq	Whole Blood	Pre-vaccination	gene3050 (HBZ)	6.71978	1.49718	0.146366	0.999613	1.45249
RNAseq	Whole Blood	Pre-vaccination	gene1183 (CLCN4)	7.42554	1.50058	0.146693	0.999613	1.45131
RNAseq	Whole Blood	Pre-vaccination	gene23230 (VPS13A)	-3.37588	-1.50493	0.146861	0.999613	-1.45071
RNAseq	Whole Blood	Pre-vaccination	gene4117 (MAK)	-7.87355	-1.50034	0.146909	0.999613	-1.45054
RNAseq	Whole Blood	Pre-vaccination	gene5683 (PSMA2)	5.42479	1.50071	0.146988	0.999613	1.45025
RNAseq	Whole Blood	Pre-vaccination	gene404550 (C16orf74)	6.43177	1.49839	0.147045	0.999613	1.45005
RNAseq	Whole Blood	Pre-vaccination	gene1958 (EGR1)	6.97825	1.50311	0.147073	0.999613	1.44995
RNAseq	Whole Blood	Pre-vaccination	gene101243555 (PTENP1-AS)	-6.11853	-1.5292	0.147276	0.999613	-1.44922
RNAseq	Whole Blood	Pre-vaccination	gene374946 (DRAXIN)	5.96268	1.49388	0.147325	0.999613	1.44905
RNAseq	Whole Blood	Pre-vaccination	gene8876 (VNN1)	7.53127	1.4906	0.147365	0.999613	1.4489
RNAseq	Whole Blood	Pre-vaccination	gene7643 (ZNF90)	6.56708	1.49919	0.147426	0.999613	1.44868
RNAseq	Whole Blood	Pre-vaccination	gene3163 (HMOX2)	-4.65209	-1.50951	0.147537	0.999613	-1.44829
RNAseq	Whole Blood	Pre-vaccination	gene256380 (SCML4)	-4.02412	-1.49923	0.147615	0.999613	-1.44801
RNAseq	Whole Blood	Pre-vaccination	gene116840 (CNTROB)	-3.78629	-1.50376	0.147848	0.999613	-1.44718
RNAseq	Whole Blood	Pre-vaccination	gene729262 (NUTM2B)	-7.43222	-1.51004	0.148017	0.999613	-1.44657
RNAseq	Whole Blood	Pre-vaccination	gene101928932 (LOC101928932)	-6.2796	-1.50478	0.14803	0.999613	-1.44653
RNAseq	Whole Blood	Pre-vaccination	gene91689 (SMDT1)	7.87251	1.49434	0.148163	0.999613	1.44605
RNAseq	Whole Blood	Pre-vaccination	gene3755 (KCNG1)	-7.11346	-1.50047	0.148597	0.999613	-1.4445
RNAseq	Whole Blood	Pre-vaccination	gene84246 (MED10)	3.92251	1.51165	0.148654	0.999613	1.4443
RNAseq	Whole Blood	Pre-vaccination	gene87 (ACTN1)	-4.10031	-1.49141	0.148823	0.999613	-1.4437
RNAseq	Whole Blood	Pre-vaccination	gene1294 (COL7A1)	5.99377	1.49736	0.148838	0.999613	1.44365
RNAseq	Whole Blood	Pre-vaccination	gene6185 (RPN2)	3.99653	1.49821	0.148866	0.999613	1.44355
RNAseq	Whole Blood	Pre-vaccination	gene116496 (NIBAN1)	-5.53207	-1.49546	0.148935	0.999613	-1.4433
RNAseq	Whole Blood	Pre-vaccination	gene145258 (GSC)	-5.91558	-1.51578	0.148967	0.999613	-1.44319
RNAseq	Whole Blood	Pre-vaccination	gene55249 (YY1AP1)	4.19213	1.49683	0.148999	0.999613	1.44308
RNAseq	Whole Blood	Pre-vaccination	gene16 (AARS1)	-2.65862	-1.49785	0.149044	0.999613	-1.44291
RNAseq	Whole Blood	Pre-vaccination	gene170954 (PPP1R18)	-5.04562	-1.49656	0.149072	0.999613	-1.44282
RNAseq	Whole Blood	Pre-vaccination	gene23168 (RTF1)	6.31178	1.49371	0.149311	0.999613	1.44197
RNAseq	Whole Blood	Pre-vaccination	gene51112 (TRAPPC12)	-5.83964	-1.49378	0.149366	0.999613	-1.44177
RNAseq	Whole Blood	Pre-vaccination	gene83638 (C11orf68)	-5.23341	-1.49418	0.149412	0.999613	-1.44161
RNAseq	Whole Blood	Pre-vaccination	gene27240 (SIT1)	-4.39538	-1.49392	0.149438	0.999613	-1.44152
RNAseq	Whole Blood	Pre-vaccination	gene7161 (TP73)	-5.63076	-1.51732	0.149449	0.999613	-1.44148
RNAseq	Whole Blood	Pre-vaccination	gene4087 (SMAD2)	3.69186	1.4968	0.149497	0.999613	1.44131
RNAseq	Whole Blood	Pre-vaccination	gene51744 (CD244)	4.48432	1.48835	0.149776	0.999613	1.44032
RNAseq	Whole Blood	Pre-vaccination	gene4059 (BCAM)	5.36305	1.49104	0.149817	0.999613	1.44018
RNAseq	Whole Blood	Pre-vaccination	gene342618 (SLFN14)	5.45529	1.492	0.14985	0.999613	1.44006
RNAseq	Whole Blood	Pre-vaccination	gene7965 (AIMP2)	4.96173	1.49168	0.149939	0.999613	1.43975
RNAseq	Whole Blood	Pre-vaccination	gene8353 (H3C6)	6.80511	1.48177	0.150107	0.999613	1.43915
RNAseq	Whole Blood	Pre-vaccination	gene388387 (LINC00671)	5.43508	1.48978	0.150203	0.999613	1.43882
RNAseq	Whole Blood	Pre-vaccination	gene6515 (SLC2A3)	-6.77388	-1.48938	0.150294	0.999613	-1.43849
RNAseq	Whole Blood	Pre-vaccination	gene5993 (RFX5)	3.99292	1.49063	0.150361	0.999613	1.43826
RNAseq	Whole Blood	Pre-vaccination	gene140460 (ASB7)	-4.96145	-1.49019	0.150412	0.999613	-1.43808
RNAseq	Whole Blood	Pre-vaccination	gene51700 (CYB5R2)	-7.06029	-1.49356	0.150476	0.999613	-1.43785
RNAseq	Whole Blood	Pre-vaccination	gene100616439 (MIR4658)	5.12896	1.4914	0.150603	0.999613	1.43741
RNAseq	Whole Blood	Pre-vaccination	gene5199 (CFP)	5.438	1.49042	0.150625	0.999613	1.43733
RNAseq	Whole Blood	Pre-vaccination	gene11168 (PSIP1)	-3.32249	-1.48385	0.151167	0.999613	-1.43542
RNAseq	Whole Blood	Pre-vaccination	gene2966 (GTF2H2)	5.7074	1.47831	0.151266	0.999613	1.43507
RNAseq	Whole Blood	Pre-vaccination	gene4360 (MRC1)	-6.72267	-1.48465	0.151388	0.999613	-1.43465
RNAseq	Whole Blood	Pre-vaccination	gene256356 (GK5)	4.27656	1.48279	0.151472	0.999613	1.43435
RNAseq	Whole Blood	Pre-vaccination	gene57466 (SCAF4)	2.87895	1.49003	0.151534	0.999613	1.43413
RNAseq	Whole Blood	Pre-vaccination	gene55160 (ARHGEF10L)	6.34125	1.48254	0.151682	0.999613	1.43362
RNAseq	Whole Blood	Pre-vaccination	gene64764 (CREB3L2)	5.45512	1.48172	0.151844	0.999613	1.43305
RNAseq	Whole Blood	Pre-vaccination	gene5701 (PSMC2)	4.08612	1.48848	0.151874	0.999613	1.43294
RNAseq	Whole Blood	Pre-vaccination	gene10044 (SH2D3C)	-6.27025	-1.48442	0.151907	0.999613	-1.43283
RNAseq	Whole Blood	Pre-vaccination	gene28635 (TRBJ1-1)	-3.99885	-1.48618	0.152084	0.999613	-1.43221
RNAseq	Whole Blood	Pre-vaccination	gene9143 (SYNGR3)	-6.21204	-1.49374	0.152086	0.999613	-1.4322
RNAseq	Whole Blood	Pre-vaccination	gene2629 (GBA)	5.60704	1.48189	0.152184	0.999613	1.43186
RNAseq	Whole Blood	Pre-vaccination	gene79699 (ZYG11B)	3.70615	1.48559	0.152189	0.999613	1.43184
RNAseq	Whole Blood	Pre-vaccination	gene50804 (MYEF2)	5.22709	1.48377	0.152242	0.999613	1.43166
RNAseq	Whole Blood	Pre-vaccination	gene150759 (LINC00342)	3.8258	1.48099	0.152248	0.999613	1.43164
RNAseq	Whole Blood	Pre-vaccination	gene645513 (LOC645513)	-6.11735	-1.48537	0.152259	0.999613	-1.4316
RNAseq	Whole Blood	Pre-vaccination	gene240 (ALOX5)	-3.90662	-1.48565	0.152296	0.999613	-1.43147
RNAseq	Whole Blood	Pre-vaccination	gene8349 (H2BC21)	-5.75417	-1.48503	0.152417	0.999613	-1.43105
RNAseq	Whole Blood	Pre-vaccination	gene2064 (ERBB2)	6.86135	1.47294	0.152539	0.999613	1.43062
RNAseq	Whole Blood	Pre-vaccination	gene54545 (MTMR12)	4.46832	1.48479	0.152691	0.999613	1.43009
RNAseq	Whole Blood	Pre-vaccination	gene3077 (HFE)	-6.37452	-1.47676	0.15286	0.999613	-1.4295
RNAseq	Whole Blood	Pre-vaccination	gene902 (CCNH)	6.43953	1.48159	0.152894	0.999613	1.42939
RNAseq	Whole Blood	Pre-vaccination	gene100130298 (LOC100130298)	-5.78216	-1.49622	0.152919	0.999613	-1.4293
RNAseq	Whole Blood	Pre-vaccination	gene10438 (C1D)	5.63458	1.48328	0.15301	0.999613	1.42898
RNAseq	Whole Blood	Pre-vaccination	gene3098 (HK1)	6.79659	1.47589	0.153231	0.999613	1.42821
RNAseq	Whole Blood	Pre-vaccination	gene23306 (NEMP1)	4.74463	1.47288	0.153237	0.999613	1.42819
RNAseq	Whole Blood	Pre-vaccination	gene83440 (ADPGK)	7.54437	1.47362	0.153583	0.999613	1.42699
RNAseq	Whole Blood	Pre-vaccination	gene5925 (RB1)	-2.60057	-1.47533	0.15369	0.999613	-1.42662
RNAseq	Whole Blood	Pre-vaccination	gene201895 (SMIM14)	-4.3613	-1.48006	0.153691	0.999613	-1.42662
RNAseq	Whole Blood	Pre-vaccination	gene114825 (PWWP2A)	4.99926	1.47726	0.153704	0.999613	1.42657
RNAseq	Whole Blood	Pre-vaccination	gene55786 (ZNF415)	-7.79774	-1.47445	0.153816	0.999613	-1.42618
RNAseq	Whole Blood	Pre-vaccination	gene11237 (RNF24)	-3.94535	-1.48688	0.153837	0.999613	-1.42611
RNAseq	Whole Blood	Pre-vaccination	gene4714 (NDUFB8)	3.72658	1.48189	0.153912	0.999613	1.42585
RNAseq	Whole Blood	Pre-vaccination	gene5430 (POLR2A)	5.27528	1.47492	0.154028	0.999613	1.42545
RNAseq	Whole Blood	Pre-vaccination	gene1230 (CCR1)	6.49343	1.46972	0.154147	0.999613	1.42503
RNAseq	Whole Blood	Pre-vaccination	gene4597 (MVD)	6.20323	1.47308	0.154301	0.999613	1.4245
RNAseq	Whole Blood	Pre-vaccination	gene5293 (PIK3CD)	-4.39937	-1.47384	0.154302	0.999613	-1.4245
RNAseq	Whole Blood	Pre-vaccination	gene25984 (KRT23)	-5.83885	-1.46858	0.154338	0.999613	-1.42437
RNAseq	Whole Blood	Pre-vaccination	gene89781 (HPS4)	2.89935	1.47417	0.154371	0.999613	1.42426
RNAseq	Whole Blood	Pre-vaccination	gene5362 (PLXNA2)	6.27788	1.47291	0.154411	0.999613	1.42412
RNAseq	Whole Blood	Pre-vaccination	gene695 (BTK)	6.36623	1.47114	0.154628	0.999613	1.42337
RNAseq	Whole Blood	Pre-vaccination	gene4257 (MGST1)	7.327	1.46891	0.154849	0.999613	1.42261
RNAseq	Whole Blood	Pre-vaccination	gene58494 (JAM2)	4.97141	1.46693	0.154935	0.999613	1.42231
RNAseq	Whole Blood	Pre-vaccination	gene28586 (TRBV9)	-4.88405	-1.4771	0.155166	0.999613	-1.42152
RNAseq	Whole Blood	Pre-vaccination	gene10762 (NUP50)	-3.67783	-1.48865	0.155185	0.999613	-1.42145
RNAseq	Whole Blood	Pre-vaccination	gene2872 (MKNK2)	-5.4685	-1.47098	0.155237	0.999613	-1.42128
RNAseq	Whole Blood	Pre-vaccination	gene57222 (ERGIC1)	-4.85778	-1.46863	0.155337	0.999613	-1.42093
RNAseq	Whole Blood	Pre-vaccination	gene27232 (GNMT)	5.48448	1.47143	0.155874	0.999613	1.41909
RNAseq	Whole Blood	Pre-vaccination	gene5646 (PRSS3)	6.25902	1.46296	0.15605	0.999613	1.41848
RNAseq	Whole Blood	Pre-vaccination	gene55364 (IMPACT)	5.13011	1.46551	0.156399	0.999613	1.41729
RNAseq	Whole Blood	Pre-vaccination	gene25972 (UNC50)	4.82009	1.46871	0.156597	0.999613	1.41661
RNAseq	Whole Blood	Pre-vaccination	gene80790 (CMIP)	4.58143	1.47282	0.15662	0.999613	1.41653
RNAseq	Whole Blood	Pre-vaccination	gene81539 (SLC38A1)	-2.58331	-1.4669	0.156694	0.999613	-1.41628
RNAseq	Whole Blood	Pre-vaccination	gene81704 (DOCK8)	5.36146	1.46557	0.157151	0.999613	1.41472
RNAseq	Whole Blood	Pre-vaccination	gene29887 (SNX10)	-3.63114	-1.46951	0.157217	0.999613	-1.41449
RNAseq	Whole Blood	Pre-vaccination	gene22794 (CASC3)	-5.39062	-1.46923	0.157313	0.999613	-1.41417
RNAseq	Whole Blood	Pre-vaccination	gene80010 (RMI1)	4.66319	1.46716	0.157334	0.999613	1.41409
RNAseq	Whole Blood	Pre-vaccination	gene9531 (BAG3)	-3.79459	-1.46628	0.157335	0.999613	-1.41409
RNAseq	Whole Blood	Pre-vaccination	gene9267 (CYTH1)	-4.12083	-1.4619	0.157392	0.999613	-1.4139
RNAseq	Whole Blood	Pre-vaccination	gene128077 (LIX1L)	-2.69645	-1.47083	0.157466	0.999613	-1.41365
RNAseq	Whole Blood	Pre-vaccination	gene10250 (SRRM1)	3.80015	1.46332	0.157484	0.999613	1.41359
RNAseq	Whole Blood	Pre-vaccination	gene6645 (SNTB2)	-4.43373	-1.46099	0.157585	0.999613	-1.41324
RNAseq	Whole Blood	Pre-vaccination	gene105377746 (LOC105377746)	-3.95374	-1.43272	0.157596	0.999613	-1.4132
RNAseq	Whole Blood	Pre-vaccination	gene9138 (ARHGEF1)	-4.77992	-1.46311	0.157721	0.999613	-1.41278
RNAseq	Whole Blood	Pre-vaccination	gene1690 (COCH)	7.84304	1.45462	0.157896	0.999613	1.41218
RNAseq	Whole Blood	Pre-vaccination	gene54020 (SLC37A1)	5.71164	1.4618	0.157983	0.999613	1.41189
RNAseq	Whole Blood	Pre-vaccination	gene3927 (LASP1)	-4.43577	-1.45967	0.158209	0.999613	-1.41112
RNAseq	Whole Blood	Pre-vaccination	gene8851 (CDK5R1)	6.80885	1.45608	0.158292	0.999613	1.41084
RNAseq	Whole Blood	Pre-vaccination	gene149837 (LINC00654)	-5.99753	-1.46074	0.158351	0.999613	-1.41064
RNAseq	Whole Blood	Pre-vaccination	gene4222 (MEOX1)	5.08913	1.45453	0.158507	0.999613	1.41011
RNAseq	Whole Blood	Pre-vaccination	gene6602 (SMARCD1)	3.05513	1.45949	0.158535	0.999613	1.41001
RNAseq	Whole Blood	Pre-vaccination	gene23498 (HAAO)	6.68583	1.46036	0.158576	0.999613	1.40988
RNAseq	Whole Blood	Pre-vaccination	gene9812 (DELE1)	6.8167	1.45467	0.158895	0.999613	1.4088
RNAseq	Whole Blood	Pre-vaccination	gene10295 (BCKDK)	5.58244	1.45416	0.15902	0.999613	1.40837
RNAseq	Whole Blood	Pre-vaccination	gene1911 (PHC1)	-4.84391	-1.45499	0.159111	0.999613	-1.40807
RNAseq	Whole Blood	Pre-vaccination	gene6041 (RNASEL)	-3.74973	-1.47693	0.159301	0.999613	-1.40743
RNAseq	Whole Blood	Pre-vaccination	gene11269 (DDX19B)	3.69837	1.46344	0.159362	0.999613	1.40722
RNAseq	Whole Blood	Pre-vaccination	gene25979 (DHRS7B)	5.81522	1.46236	0.159443	0.999613	1.40695
RNAseq	Whole Blood	Pre-vaccination	gene57497 (LRFN2)	6.50204	1.45666	0.159528	0.999613	1.40666
RNAseq	Whole Blood	Pre-vaccination	gene3139 (HLA-L)	-7.13758	-1.45671	0.15961	0.999613	-1.40638
RNAseq	Whole Blood	Pre-vaccination	gene91107 (TRIM47)	-5.84564	-1.45517	0.15971	0.999613	-1.40605
RNAseq	Whole Blood	Pre-vaccination	gene7351 (UCP2)	6.00236	1.44989	0.159804	0.999613	1.40573
RNAseq	Whole Blood	Pre-vaccination	gene28467 (IGHV1-24)	-6.13585	-1.45168	0.159851	0.999613	-1.40557
RNAseq	Whole Blood	Pre-vaccination	gene192670 (AGO4)	3.93566	1.45322	0.159924	0.999613	1.40533
RNAseq	Whole Blood	Pre-vaccination	gene51567 (TDP2)	-5.76591	-1.45206	0.159926	0.999613	-1.40532
RNAseq	Whole Blood	Pre-vaccination	gene6431 (SRSF6)	4.73093	1.4606	0.16007	0.999613	1.40484
RNAseq	Whole Blood	Pre-vaccination	gene84174 (SLA2)	5.2286	1.45739	0.160088	0.999613	1.40478
RNAseq	Whole Blood	Pre-vaccination	gene255809 (C19orf38)	4.84076	1.44938	0.160107	0.999613	1.40471
RNAseq	Whole Blood	Pre-vaccination	gene10058 (ABCB6)	-4.21472	-1.46608	0.160225	0.999613	-1.40432
RNAseq	Whole Blood	Pre-vaccination	gene1180 (CLCN1)	7.83107	1.45023	0.160588	0.999613	1.4031
RNAseq	Whole Blood	Pre-vaccination	gene6573 (SLC19A1)	-2.76582	-1.4491	0.160597	0.999613	-1.40307
RNAseq	Whole Blood	Pre-vaccination	gene79616 (CCNJL)	-4.64653	-1.45238	0.160644	0.999613	-1.40291
RNAseq	Whole Blood	Pre-vaccination	gene47 (ACLY)	3.19324	1.45553	0.160651	0.999613	1.40289
RNAseq	Whole Blood	Pre-vaccination	gene80022 (MYO15B)	5.98507	1.44864	0.160755	0.999613	1.40254
RNAseq	Whole Blood	Pre-vaccination	gene8707 (B3GALT2)	7.00056	1.44772	0.160778	0.999613	1.40246
RNAseq	Whole Blood	Pre-vaccination	gene634 (CEACAM1)	6.16717	1.44769	0.160986	0.999613	1.40176
RNAseq	Whole Blood	Pre-vaccination	gene116986 (AGAP2)	-4.46694	-1.4504	0.161091	0.999613	-1.40141
RNAseq	Whole Blood	Pre-vaccination	gene2632 (GBE1)	4.90954	1.45765	0.161134	0.999613	1.40127
RNAseq	Whole Blood	Pre-vaccination	gene5514 (PPP1R10)	6.40552	1.45295	0.161269	0.999613	1.40082
RNAseq	Whole Blood	Pre-vaccination	gene170482 (CLEC4C)	7.4082	1.44429	0.161315	0.999613	1.40066
RNAseq	Whole Blood	Pre-vaccination	gene8763 (CD164)	-4.12068	-1.45097	0.161401	0.999613	-1.40038
RNAseq	Whole Blood	Pre-vaccination	gene5251 (PHEX)	7.70529	1.44752	0.16143	0.999613	1.40028
RNAseq	Whole Blood	Pre-vaccination	gene6328 (SCN3A)	5.95668	1.44395	0.16167	0.999613	1.39948
RNAseq	Whole Blood	Pre-vaccination	gene66004 (LYNX1)	6.25318	1.44734	0.161781	0.999613	1.39911
RNAseq	Whole Blood	Pre-vaccination	gene23395 (LARS2)	-3.84869	-1.44787	0.161795	0.999613	-1.39906
RNAseq	Whole Blood	Pre-vaccination	gene80851 (SH3BP5L)	5.24886	1.44966	0.16187	0.999613	1.39881
RNAseq	Whole Blood	Pre-vaccination	gene925 (CD8A)	-6.21922	-1.43696	0.16213	0.999613	-1.39794
RNAseq	Whole Blood	Pre-vaccination	gene81615 (TMEM163)	5.23041	1.44873	0.162187	0.999613	1.39775
RNAseq	Whole Blood	Pre-vaccination	gene9794 (MAML1)	4.11412	1.46126	0.162337	0.999613	1.39725
RNAseq	Whole Blood	Pre-vaccination	gene284454 (LOC284454)	-6.25407	-1.43887	0.162768	0.999613	-1.39582
RNAseq	Whole Blood	Pre-vaccination	gene91775 (NXPE3)	-5.24898	-1.44496	0.162798	0.999613	-1.39572
RNAseq	Whole Blood	Pre-vaccination	gene712 (C1QA)	-6.05215	-1.44133	0.162941	0.999613	-1.39525
RNAseq	Whole Blood	Pre-vaccination	gene2395 (FXN)	4.80055	1.44205	0.163083	0.999613	1.39478
RNAseq	Whole Blood	Pre-vaccination	gene152926 (PPM1K)	-2.75006	-1.44353	0.163185	0.999613	-1.39444
RNAseq	Whole Blood	Pre-vaccination	gene401494 (HACD4)	5.75055	1.4375	0.163218	0.999613	1.39433
RNAseq	Whole Blood	Pre-vaccination	gene2352 (FOLR3)	6.6609	1.43615	0.163483	0.999613	1.39345
RNAseq	Whole Blood	Pre-vaccination	gene9827 (RGP1)	4.34354	1.41205	0.163569	0.999613	1.39317
RNAseq	Whole Blood	Pre-vaccination	gene537 (ATP6AP1)	5.77578	1.44145	0.163597	0.999613	1.39307
RNAseq	Whole Blood	Pre-vaccination	gene55619 (DOCK10)	-2.57224	-1.44025	0.163624	0.999613	-1.39299
RNAseq	Whole Blood	Pre-vaccination	gene105369205 (NA)	-6.19794	-1.4428	0.16372	0.999613	-1.39267
RNAseq	Whole Blood	Pre-vaccination	gene1642 (DDB1)	4.02015	1.43932	0.163992	0.999613	1.39177
RNAseq	Whole Blood	Pre-vaccination	gene4722 (NDUFS3)	3.94758	1.45295	0.164088	0.999613	1.39145
RNAseq	Whole Blood	Pre-vaccination	gene2321 (FLT1)	5.65122	1.43969	0.164148	0.999613	1.39126
RNAseq	Whole Blood	Pre-vaccination	gene440465 (BAIAP2-DT)	7.29125	1.43393	0.164223	0.999613	1.39101
RNAseq	Whole Blood	Pre-vaccination	gene5511 (PPP1R8)	2.53273	1.44339	0.164235	0.999613	1.39097
RNAseq	Whole Blood	Pre-vaccination	gene9551 (ATP5MF)	3.59086	1.43823	0.164536	0.999613	1.38998
RNAseq	Whole Blood	Pre-vaccination	gene5836 (PYGL)	-4.10459	-1.43786	0.164649	0.999613	-1.38961
RNAseq	Whole Blood	Pre-vaccination	gene10068 (IL18BP)	6.41432	1.43363	0.164725	0.999613	1.38936
RNAseq	Whole Blood	Pre-vaccination	gene8905 (AP1S2)	5.19642	1.43751	0.1648	0.999613	1.38911
RNAseq	Whole Blood	Pre-vaccination	gene196383 (RILPL2)	-5.97667	-1.43436	0.164885	0.999613	-1.38883
RNAseq	Whole Blood	Pre-vaccination	gene285456 (RPL34-AS1)	5.12725	1.40732	0.164959	0.999613	1.38858
RNAseq	Whole Blood	Pre-vaccination	gene160760 (PPTC7)	-2.80768	-1.44391	0.165014	0.999613	-1.3884
RNAseq	Whole Blood	Pre-vaccination	gene404093 (CUEDC1)	5.39802	1.43496	0.165075	0.999613	1.3882
RNAseq	Whole Blood	Pre-vaccination	gene3795 (KHK)	-4.97692	-1.44063	0.165084	0.999613	-1.38818
RNAseq	Whole Blood	Pre-vaccination	gene4247 (MGAT2)	4.79901	1.43213	0.165148	0.999613	1.38796
RNAseq	Whole Blood	Pre-vaccination	gene84674 (CARD6)	4.6959	1.43338	0.165233	0.999613	1.38768
RNAseq	Whole Blood	Pre-vaccination	gene27248 (ERLEC1)	2.75018	1.46813	0.165269	0.999613	1.38757
RNAseq	Whole Blood	Pre-vaccination	gene23759 (PPIL2)	4.06917	1.43192	0.165307	0.999613	1.38744
RNAseq	Whole Blood	Pre-vaccination	gene396 (ARHGDIA)	4.46388	1.43475	0.165316	0.999613	1.38741
RNAseq	Whole Blood	Pre-vaccination	gene55062 (WIPI1)	6.15287	1.43185	0.165456	0.999613	1.38695
RNAseq	Whole Blood	Pre-vaccination	gene9807 (IP6K1)	-4.51603	-1.43344	0.165808	0.999613	-1.3858
RNAseq	Whole Blood	Pre-vaccination	gene10771 (ZMYND11)	-2.05784	-1.44332	0.165941	0.999613	-1.38536
RNAseq	Whole Blood	Pre-vaccination	gene80054 (CEBPA-DT)	6.27305	1.43488	0.165966	0.999613	1.38528
RNAseq	Whole Blood	Pre-vaccination	gene27246 (RNF115)	3.50761	1.45591	0.165979	0.999613	1.38524
RNAseq	Whole Blood	Pre-vaccination	gene1537 (CYC1)	5.44329	1.42935	0.166062	0.999613	1.38497
RNAseq	Whole Blood	Pre-vaccination	gene10973 (ASCC3)	3.38858	1.43053	0.16634	0.999613	1.38406
RNAseq	Whole Blood	Pre-vaccination	gene23210 (JMJD6)	-6.66604	-1.4324	0.166383	0.999613	-1.38392
RNAseq	Whole Blood	Pre-vaccination	gene8079 (MLF2)	3.75169	1.43132	0.166651	0.999613	1.38305
RNAseq	Whole Blood	Pre-vaccination	gene23071 (ERP44)	4.15121	1.43218	0.167127	0.999613	1.3815
RNAseq	Whole Blood	Pre-vaccination	gene28559 (TRBV28)	-6.67016	-1.41982	0.167558	0.999613	-1.38009
RNAseq	Whole Blood	Pre-vaccination	gene9554 (SEC22B)	5.55413	1.42344	0.167699	0.999613	1.37964
RNAseq	Whole Blood	Pre-vaccination	gene196549 (EEF1DP3)	-5.60269	-1.44665	0.167865	0.999613	-1.3791
RNAseq	Whole Blood	Pre-vaccination	gene152100 (CMC1)	-4.91414	-1.43403	0.168	0.999613	-1.37866
RNAseq	Whole Blood	Pre-vaccination	gene8675 (STX16)	4.03665	1.42559	0.168201	0.999613	1.37801
RNAseq	Whole Blood	Pre-vaccination	gene3539 (IGLC3)	6.44502	1.41762	0.168251	0.999613	1.37785
RNAseq	Whole Blood	Pre-vaccination	gene7367 (UGT2B17)	-5.2674	-1.43761	0.168326	0.999613	-1.3776
RNAseq	Whole Blood	Pre-vaccination	gene55599 (RNPC3)	4.67784	1.42646	0.168469	0.999613	1.37714
RNAseq	Whole Blood	Pre-vaccination	gene79650 (USB1)	-6.30806	-1.42185	0.168649	0.999613	-1.37656
RNAseq	Whole Blood	Pre-vaccination	gene545 (ATR)	2.5804	1.44435	0.168962	0.999613	1.37555
RNAseq	Whole Blood	Pre-vaccination	gene9728 (SECISBP2L)	2.73795	1.42945	0.168991	0.999613	1.37545
RNAseq	Whole Blood	Pre-vaccination	gene84333 (PCGF5)	4.04332	1.42461	0.169233	0.999613	1.37467
RNAseq	Whole Blood	Pre-vaccination	gene359845 (RFLNB)	5.90845	1.41743	0.169424	0.999613	1.37406
RNAseq	Whole Blood	Pre-vaccination	gene6286 (S100P)	-5.83239	-1.42808	0.169675	0.999613	-1.37325
RNAseq	Whole Blood	Pre-vaccination	gene93550 (ZFAND4)	-5.01095	-1.42658	0.169699	0.999613	-1.37317
RNAseq	Whole Blood	Pre-vaccination	gene10535 (RNASEH2A)	5.08014	1.4172	0.169885	0.999613	1.37257
RNAseq	Whole Blood	Pre-vaccination	gene84106 (PRAM1)	5.6096	1.42052	0.17004	0.999613	1.37208
RNAseq	Whole Blood	Pre-vaccination	gene8841 (HDAC3)	3.59935	1.42823	0.170079	0.999613	1.37195
RNAseq	Whole Blood	Pre-vaccination	gene133 (ADM)	-6.47395	-1.4136	0.170381	0.999613	-1.37098
RNAseq	Whole Blood	Pre-vaccination	gene39 (ACAT2)	4.44482	1.41566	0.1704	0.999613	1.37092
RNAseq	Whole Blood	Pre-vaccination	gene3034 (HAL)	4.59564	1.41621	0.170405	0.999613	1.3709
RNAseq	Whole Blood	Pre-vaccination	gene10959 (TMED2)	3.30697	1.41642	0.170506	0.999613	1.37058
RNAseq	Whole Blood	Pre-vaccination	gene11279 (KLF8)	6.2509	1.41152	0.170563	0.999613	1.3704
RNAseq	Whole Blood	Pre-vaccination	gene23682 (RAB38)	-6.0855	-1.42897	0.170807	0.999613	-1.36962
RNAseq	Whole Blood	Pre-vaccination	gene219972 (MPEG1)	6.41887	1.41097	0.170881	0.999613	1.36938
RNAseq	Whole Blood	Pre-vaccination	gene26 (AOC1)	7.17287	1.40354	0.171325	0.999613	1.36796
RNAseq	Whole Blood	Pre-vaccination	gene3707 (ITPKB)	-3.32801	-1.41064	0.171373	0.999613	-1.3678
RNAseq	Whole Blood	Pre-vaccination	gene10388 (SYCP2)	5.76119	1.4156	0.171725	0.999613	1.36668
RNAseq	Whole Blood	Pre-vaccination	gene11165 (NUDT3)	6.53998	1.41156	0.171773	0.999613	1.36653
RNAseq	Whole Blood	Pre-vaccination	gene5018 (OXA1L)	5.86079	1.40849	0.171809	0.999613	1.36642
RNAseq	Whole Blood	Pre-vaccination	gene4706 (NDUFAB1)	4.98598	1.41432	0.171986	0.999613	1.36585
RNAseq	Whole Blood	Pre-vaccination	gene123 (PLIN2)	-5.62909	-1.41367	0.172087	0.999613	-1.36553
RNAseq	Whole Blood	Pre-vaccination	gene5148 (PDE6G)	6.07629	1.42054	0.172174	0.999613	1.36525
RNAseq	Whole Blood	Pre-vaccination	gene29889 (GNL2)	4.67822	1.41151	0.172226	0.999613	1.36509
RNAseq	Whole Blood	Pre-vaccination	gene57600 (FNIP2)	5.63326	1.4083	0.172344	0.999613	1.36471
RNAseq	Whole Blood	Pre-vaccination	gene1545 (CYP1B1)	-5.72205	-1.41252	0.172367	0.999613	-1.36464
RNAseq	Whole Blood	Pre-vaccination	gene4502 (MT2A)	6.91767	1.40212	0.172765	0.999613	1.36337
RNAseq	Whole Blood	Pre-vaccination	gene29924 (EPN1)	-4.80396	-1.40773	0.17279	0.999613	-1.36329
RNAseq	Whole Blood	Pre-vaccination	gene10908 (PNPLA6)	-6.12075	-1.40714	0.17279	0.999613	-1.36329
RNAseq	Whole Blood	Pre-vaccination	gene2232 (FDXR)	5.0507	1.42451	0.172867	0.999613	1.36305
RNAseq	Whole Blood	Pre-vaccination	gene51082 (POLR1D)	4.854	1.41438	0.172926	0.999613	1.36286
RNAseq	Whole Blood	Pre-vaccination	gene55614 (KIF16B)	-5.80078	-1.40704	0.173028	0.999613	-1.36254
RNAseq	Whole Blood	Pre-vaccination	gene79672 (FN3KRP)	-5.19941	-1.41267	0.173053	0.999613	-1.36246
RNAseq	Whole Blood	Pre-vaccination	gene100506776 (TRG-AS1)	-5.04355	-1.40591	0.173244	0.999613	-1.36185
RNAseq	Whole Blood	Pre-vaccination	gene51606 (ATP6V1H)	4.92825	1.40695	0.173246	0.999613	1.36185
RNAseq	Whole Blood	Pre-vaccination	gene23316 (CUX2)	6.642	1.405	0.173251	0.999613	1.36183
RNAseq	Whole Blood	Pre-vaccination	gene374882 (TMEM205)	6.29945	1.40211	0.173497	0.999613	1.36105
RNAseq	Whole Blood	Pre-vaccination	gene23131 (GPATCH8)	3.44833	1.40562	0.173511	0.999613	1.36101
RNAseq	Whole Blood	Pre-vaccination	gene9693 (RAPGEF2)	-4.71014	-1.40406	0.173635	0.999613	-1.36062
RNAseq	Whole Blood	Pre-vaccination	gene912 (CD1D)	6.60121	1.40346	0.174186	0.999613	1.35888
RNAseq	Whole Blood	Pre-vaccination	gene28385 (IGHV6-1)	-5.26842	-1.41388	0.174299	0.999613	-1.35852
RNAseq	Whole Blood	Pre-vaccination	gene5955 (RCN2)	-3.32588	-1.41391	0.174308	0.999613	-1.35849
RNAseq	Whole Blood	Pre-vaccination	gene90378 (SAMD1)	-4.69037	-1.41209	0.174744	0.999613	-1.35712
RNAseq	Whole Blood	Pre-vaccination	gene92400 (RBM18)	4.85534	1.40088	0.17479	0.999613	1.35697
RNAseq	Whole Blood	Pre-vaccination	gene5654 (HTRA1)	6.21611	1.40164	0.17481	0.999613	1.35691
RNAseq	Whole Blood	Pre-vaccination	gene23152 (CIC)	-5.28341	-1.41052	0.174925	0.999613	-1.35655
RNAseq	Whole Blood	Pre-vaccination	gene51386 (EIF3L)	4.09266	1.40011	0.174993	0.999613	1.35633
RNAseq	Whole Blood	Pre-vaccination	gene85407 (NKD1)	5.35965	1.39495	0.174998	0.999613	1.35632
RNAseq	Whole Blood	Pre-vaccination	gene57169 (ZNFX1)	-5.32928	-1.40153	0.175013	0.999613	-1.35627
RNAseq	Whole Blood	Pre-vaccination	gene56926 (NCLN)	-5.47146	-1.40293	0.175065	0.999613	-1.35611
RNAseq	Whole Blood	Pre-vaccination	gene10239 (AP3S2)	6.53306	1.39543	0.175185	0.999613	1.35573
RNAseq	Whole Blood	Pre-vaccination	gene23387 (SIK3)	4.6953	1.39876	0.17569	0.999613	1.35414
RNAseq	Whole Blood	Pre-vaccination	gene100129842 (ZNF737)	-4.93995	-1.3942	0.175754	0.999613	-1.35395
RNAseq	Whole Blood	Pre-vaccination	gene79939 (SLC35E1)	5.51109	1.40267	0.175819	0.999613	1.35374
RNAseq	Whole Blood	Pre-vaccination	gene2859 (GPR35)	7.03888	1.39734	0.175974	0.999613	1.35326
RNAseq	Whole Blood	Pre-vaccination	gene9526 (MPDU1)	4.7857	1.39937	0.175999	0.999613	1.35318
RNAseq	Whole Blood	Pre-vaccination	gene9962 (SLC23A2)	6.27747	1.39344	0.176071	0.999613	1.35295
RNAseq	Whole Blood	Pre-vaccination	gene105374013 (LOC105374013)	4.71954	1.39463	0.176094	0.999613	1.35288
RNAseq	Whole Blood	Pre-vaccination	gene1024 (CDK8)	-3.6175	-1.39703	0.176099	0.999613	-1.35286
RNAseq	Whole Blood	Pre-vaccination	gene80218 (NAA50)	-4.58665	-1.39943	0.176128	0.999613	-1.35277
RNAseq	Whole Blood	Pre-vaccination	gene51455 (REV1)	3.77343	1.39518	0.176288	0.999613	1.35227
RNAseq	Whole Blood	Pre-vaccination	gene162514 (TRPV3)	4.88125	1.39778	0.176596	0.999613	1.35131
RNAseq	Whole Blood	Pre-vaccination	gene407013 (MIR24-2)	-6.03953	-1.40565	0.176628	0.999613	-1.35121
RNAseq	Whole Blood	Pre-vaccination	gene101059918 (GOLGA8R)	-7.15376	-1.39514	0.176699	0.999613	-1.35099
RNAseq	Whole Blood	Pre-vaccination	gene4855 (NOTCH4)	6.45283	1.39564	0.176847	0.999613	1.35053
RNAseq	Whole Blood	Pre-vaccination	gene79153 (GDPD3)	-4.80146	-1.38813	0.177079	0.999613	-1.3498
RNAseq	Whole Blood	Pre-vaccination	gene1803 (DPP4)	5.42024	1.39321	0.177161	0.999613	1.34955
RNAseq	Whole Blood	Pre-vaccination	gene1875 (E2F5)	-5.87776	-1.39359	0.177408	0.999613	-1.34878
RNAseq	Whole Blood	Pre-vaccination	gene84243 (ZDHHC18)	-3.29254	-1.39004	0.177522	0.999613	-1.34842
RNAseq	Whole Blood	Pre-vaccination	gene55276 (PGM2)	5.35912	1.39433	0.17755	0.999613	1.34834
RNAseq	Whole Blood	Pre-vaccination	gene613266 (LOC613266)	-5.84626	-1.39431	0.177917	0.999613	-1.34719
RNAseq	Whole Blood	Pre-vaccination	gene10277 (UBE4B)	5.95737	1.39319	0.177951	0.999613	1.34709
RNAseq	Whole Blood	Pre-vaccination	gene54870 (QRICH1)	3.48797	1.38938	0.177979	0.999613	1.347
RNAseq	Whole Blood	Pre-vaccination	gene692099 (FAM86DP)	6.44092	1.38655	0.178005	0.999613	1.34692
RNAseq	Whole Blood	Pre-vaccination	gene23112 (TNRC6B)	3.25241	1.39419	0.178036	0.999613	1.34683
RNAseq	Whole Blood	Pre-vaccination	gene5116 (PCNT)	-3.37749	-1.39021	0.178137	0.999613	-1.34651
RNAseq	Whole Blood	Pre-vaccination	gene821 (CANX)	4.91429	1.38661	0.178157	0.999613	1.34645
RNAseq	Whole Blood	Pre-vaccination	gene79778 (MICALL2)	-5.45728	-1.38876	0.178441	0.999613	-1.34557
RNAseq	Whole Blood	Pre-vaccination	gene84062 (DTNBP1)	-4.72144	-1.38437	0.178444	0.999613	-1.34556
RNAseq	Whole Blood	Pre-vaccination	gene64981 (MRPL34)	-4.812	-1.39014	0.178489	0.999613	-1.34542
RNAseq	Whole Blood	Pre-vaccination	gene4952 (OCRL)	5.54612	1.39199	0.178547	0.999613	1.34524
RNAseq	Whole Blood	Pre-vaccination	gene7763 (ZFAND5)	3.85945	1.38748	0.17859	0.999613	1.34511
RNAseq	Whole Blood	Pre-vaccination	gene2769 (GNA15)	6.95734	1.38786	0.178766	0.999613	1.34456
RNAseq	Whole Blood	Pre-vaccination	gene374969 (SVBP)	-5.54981	-1.39279	0.178911	0.999613	-1.34412
RNAseq	Whole Blood	Pre-vaccination	gene4684 (NCAM1)	7.22592	1.3837	0.179264	0.999613	1.34302
RNAseq	Whole Blood	Pre-vaccination	gene4481 (MSR1)	-6.36998	-1.38394	0.179737	0.999613	-1.34156
RNAseq	Whole Blood	Pre-vaccination	gene348110 (ARPIN)	5.39802	1.38308	0.179898	0.999613	1.34107
RNAseq	Whole Blood	Pre-vaccination	gene79960 (JADE1)	-4.69799	-1.38183	0.18006	0.999613	-1.34057
RNAseq	Whole Blood	Pre-vaccination	gene5531 (PPP4C)	-4.73171	-1.38338	0.180143	0.999613	-1.34032
RNAseq	Whole Blood	Pre-vaccination	gene6692 (SPINT1)	6.40642	1.38287	0.180151	0.999613	1.34029
RNAseq	Whole Blood	Pre-vaccination	gene339803 (LOC339803)	5.24847	1.38582	0.180269	0.999613	1.33993
RNAseq	Whole Blood	Pre-vaccination	gene4569 (TRNM)	6.73384	1.37942	0.180274	0.999613	1.33991
RNAseq	Whole Blood	Pre-vaccination	gene3903 (LAIR1)	-5.8285	-1.37943	0.180314	0.999613	-1.33979
RNAseq	Whole Blood	Pre-vaccination	gene57622 (LRFN1)	-4.8156	-1.38117	0.180614	0.999613	-1.33887
RNAseq	Whole Blood	Pre-vaccination	gene9953 (HS3ST3B1)	4.27382	1.38258	0.180754	0.999613	1.33844
RNAseq	Whole Blood	Pre-vaccination	gene10495 (ENOX2)	4.22842	1.38959	0.180781	0.999613	1.33836
RNAseq	Whole Blood	Pre-vaccination	gene10538 (BATF)	-5.27134	-1.38156	0.180833	0.999613	-1.33819
RNAseq	Whole Blood	Pre-vaccination	gene114548 (NLRP3)	6.36597	1.384	0.180901	0.999613	1.33799
RNAseq	Whole Blood	Pre-vaccination	gene57003 (CCDC47)	5.11872	1.37926	0.181012	0.999613	1.33765
RNAseq	Whole Blood	Pre-vaccination	gene10989 (IMMT)	3.81115	1.37831	0.181093	0.999613	1.3374
RNAseq	Whole Blood	Pre-vaccination	gene6709 (SPTAN1)	-2.28524	-1.37973	0.181171	0.999613	-1.33716
RNAseq	Whole Blood	Pre-vaccination	gene6398 (SECTM1)	-5.14246	-1.37911	0.181183	0.999613	-1.33712
RNAseq	Whole Blood	Pre-vaccination	gene134218 (DNAJC21)	2.9337	1.38208	0.18168	0.999613	1.3356
RNAseq	Whole Blood	Pre-vaccination	gene23764 (MAFF)	-5.61641	-1.38689	0.181757	0.999613	-1.33536
RNAseq	Whole Blood	Pre-vaccination	gene9764 (KIAA0513)	4.84509	1.37423	0.182036	0.999613	1.33451
RNAseq	Whole Blood	Pre-vaccination	gene22818 (COPZ1)	4.50201	1.37541	0.182569	0.999613	1.33289
RNAseq	Whole Blood	Pre-vaccination	gene100533184 (ARHGAP19-SLIT1)	4.62277	1.37893	0.182604	0.999613	1.33278
RNAseq	Whole Blood	Pre-vaccination	gene137797 (LYPD2)	6.18756	1.37367	0.182662	0.999613	1.3326
RNAseq	Whole Blood	Pre-vaccination	gene143458 (LDLRAD3)	5.80463	1.38524	0.182684	0.999613	1.33254
RNAseq	Whole Blood	Pre-vaccination	gene201595 (STT3B)	-3.69612	-1.377	0.182738	0.999613	-1.33237
RNAseq	Whole Blood	Pre-vaccination	gene5481 (PPID)	-3.92536	-1.34926	0.182781	0.999613	-1.33224
RNAseq	Whole Blood	Pre-vaccination	gene105373984 (LINC01918)	-5.41672	-1.37776	0.182898	0.999613	-1.33188
RNAseq	Whole Blood	Pre-vaccination	gene28964 (GIT1)	-4.05914	-1.37344	0.182901	0.999613	-1.33188
RNAseq	Whole Blood	Pre-vaccination	gene66002 (CYP4F12)	-7.22949	-1.37114	0.18293	0.999613	-1.33179
RNAseq	Whole Blood	Pre-vaccination	gene79368 (FCRL2)	-5.99283	-1.37131	0.183122	0.999613	-1.3312
RNAseq	Whole Blood	Pre-vaccination	gene10007 (GNPDA1)	5.56005	1.3691	0.183596	0.999613	1.32976
RNAseq	Whole Blood	Pre-vaccination	gene8418 (CMAHP)	5.75825	1.3693	0.183669	0.999613	1.32954
RNAseq	Whole Blood	Pre-vaccination	gene28775 (IGLV7-46)	5.16439	1.37073	0.183719	0.999613	1.32939
RNAseq	Whole Blood	Pre-vaccination	gene84874 (ZNF514)	4.9638	1.37046	0.183764	0.999613	1.32925
RNAseq	Whole Blood	Pre-vaccination	gene285381 (DPH3)	5.97329	1.37793	0.183764	0.999613	1.32925
RNAseq	Whole Blood	Pre-vaccination	gene114822 (RHPN1)	-4.61776	-1.37018	0.183812	0.999613	-1.32911
RNAseq	Whole Blood	Pre-vaccination	gene79626 (TNFAIP8L2)	4.9475	1.37013	0.183887	0.999613	1.32888
RNAseq	Whole Blood	Pre-vaccination	gene572 (BAD)	-4.71307	-1.39257	0.183894	0.999613	-1.32886
RNAseq	Whole Blood	Pre-vaccination	gene57143 (ADCK1)	5.04639	1.37017	0.183957	0.999613	1.32867
RNAseq	Whole Blood	Pre-vaccination	gene8073 (PTP4A2)	3.22518	1.37516	0.183964	0.999613	1.32865
RNAseq	Whole Blood	Pre-vaccination	gene23492 (CBX7)	-4.97073	-1.36976	0.183973	0.999613	-1.32862
RNAseq	Whole Blood	Pre-vaccination	gene100130357 (LOC100130357)	6.38036	1.36835	0.184153	0.999613	1.32808
RNAseq	Whole Blood	Pre-vaccination	gene683 (BST1)	4.10846	1.3759	0.184221	0.999613	1.32787
RNAseq	Whole Blood	Pre-vaccination	gene117144 (CATSPER1)	6.6469	1.37376	0.184304	0.999613	1.32762
RNAseq	Whole Blood	Pre-vaccination	gene1407 (CRY1)	4.12536	1.36785	0.184591	0.999613	1.32675
RNAseq	Whole Blood	Pre-vaccination	gene27033 (ZBTB32)	-6.94982	-1.36715	0.184693	0.999613	-1.32644
RNAseq	Whole Blood	Pre-vaccination	gene285313 (IGSF10)	6.49644	1.37257	0.184803	0.999613	1.32611
RNAseq	Whole Blood	Pre-vaccination	gene6729 (SRP54)	4.30853	1.37509	0.185132	0.999613	1.32512
RNAseq	Whole Blood	Pre-vaccination	gene23149 (FCHO1)	-6.01142	-1.36581	0.185178	0.999613	-1.32498
RNAseq	Whole Blood	Pre-vaccination	gene101752334 (PVRIG2P)	5.2502	1.36425	0.185425	0.999613	1.32423
RNAseq	Whole Blood	Pre-vaccination	gene57178 (ZMIZ1)	5.57196	1.36405	0.185448	0.999613	1.32417
RNAseq	Whole Blood	Pre-vaccination	gene610 (HCN2)	5.96133	1.37707	0.185522	0.999613	1.32394
RNAseq	Whole Blood	Pre-vaccination	gene10666 (CD226)	5.55672	1.3623	0.185784	0.999613	1.32316
RNAseq	Whole Blood	Pre-vaccination	gene254225 (RNF169)	3.58602	1.36876	0.185827	0.999613	1.32302
RNAseq	Whole Blood	Pre-vaccination	gene171017 (ZNF384)	4.68168	1.36961	0.185836	0.999613	1.323
RNAseq	Whole Blood	Pre-vaccination	gene5013 (OTX1)	5.06082	1.36951	0.185967	0.999613	1.3226
RNAseq	Whole Blood	Pre-vaccination	gene9094 (UNC119)	-3.6237	-1.39931	0.186179	0.999613	-1.32197
RNAseq	Whole Blood	Pre-vaccination	gene339201 (ASB16-AS1)	-5.65663	-1.36457	0.186326	0.999613	-1.32153
RNAseq	Whole Blood	Pre-vaccination	gene56888 (KCMF1)	-5.64972	-1.36696	0.186405	0.999613	-1.32129
RNAseq	Whole Blood	Pre-vaccination	gene79754 (ASB13)	6.17684	1.36382	0.18643	0.999613	1.32122
RNAseq	Whole Blood	Pre-vaccination	gene2357 (FPR1)	-3.05162	-1.36196	0.186516	0.999613	-1.32096
RNAseq	Whole Blood	Pre-vaccination	gene54825 (CDHR2)	5.23866	1.36945	0.186718	0.999613	1.32035
RNAseq	Whole Blood	Pre-vaccination	gene7127 (TNFAIP2)	4.07394	1.3629	0.186871	0.999613	1.31989
RNAseq	Whole Blood	Pre-vaccination	gene7982 (ST7)	4.15874	1.36214	0.187025	0.999613	1.31943
RNAseq	Whole Blood	Pre-vaccination	gene23189 (KANK1)	4.72875	1.35575	0.187121	0.999613	1.31914
RNAseq	Whole Blood	Pre-vaccination	gene3988 (LIPA)	5.7983	1.35718	0.187366	0.999613	1.31841
RNAseq	Whole Blood	Pre-vaccination	gene2627 (GATA6)	5.55138	1.36256	0.187378	0.999613	1.31838
RNAseq	Whole Blood	Pre-vaccination	gene113246 (C12orf57)	-3.39222	-1.36515	0.187396	0.999613	-1.31832
RNAseq	Whole Blood	Pre-vaccination	gene81502 (HM13)	6.32974	1.3551	0.187447	0.999613	1.31817
RNAseq	Whole Blood	Pre-vaccination	gene29035 (C16orf72)	-3.29526	-1.36519	0.187459	0.999613	-1.31813
RNAseq	Whole Blood	Pre-vaccination	gene79703 (C11orf80)	-4.64827	-1.35984	0.18752	0.999613	-1.31795
RNAseq	Whole Blood	Pre-vaccination	gene375035 (SFT2D2)	4.6859	1.36829	0.187585	0.999613	1.31776
RNAseq	Whole Blood	Pre-vaccination	gene644 (BLVRA)	5.01643	1.35651	0.187963	0.999613	1.31663
RNAseq	Whole Blood	Pre-vaccination	gene22900 (CARD8)	-5.13188	-1.3645	0.1881	0.999613	-1.31622
RNAseq	Whole Blood	Pre-vaccination	gene7710 (ZNF154)	-6.33686	-1.35225	0.188118	0.999613	-1.31617
RNAseq	Whole Blood	Pre-vaccination	gene163259 (DENND2C)	6.21913	1.36116	0.188127	0.999613	1.31614
RNAseq	Whole Blood	Pre-vaccination	gene101928290 (PLBD1-AS1)	6.16472	1.35649	0.188225	0.999613	1.31585
RNAseq	Whole Blood	Pre-vaccination	gene53829 (P2RY13)	4.39971	1.35608	0.188433	0.999613	1.31523
RNAseq	Whole Blood	Pre-vaccination	gene84557 (MAP1LC3A)	-5.56806	-1.35335	0.188625	0.999613	-1.31466
RNAseq	Whole Blood	Pre-vaccination	gene165 (AEBP1)	-4.63668	-1.35301	0.188739	0.999613	-1.31432
RNAseq	Whole Blood	Pre-vaccination	gene100652740 (PYCARD-AS1)	-5.00644	-1.36739	0.188901	0.999613	-1.31384
RNAseq	Whole Blood	Pre-vaccination	gene64420 (SUSD1)	5.61463	1.35196	0.188907	0.999613	1.31382
RNAseq	Whole Blood	Pre-vaccination	gene109 (ADCY3)	5.27356	1.35527	0.188908	0.999613	1.31382
RNAseq	Whole Blood	Pre-vaccination	gene284 (ANGPT1)	-5.86346	-1.35487	0.189039	0.999613	-1.31343
RNAseq	Whole Blood	Pre-vaccination	gene10778 (ZNF271P)	-5.34578	-1.35789	0.189071	0.999613	-1.31333
RNAseq	Whole Blood	Pre-vaccination	gene8773 (SNAP23)	4.02138	1.35283	0.189108	0.999613	1.31322
RNAseq	Whole Blood	Pre-vaccination	gene8522 (GAS7)	6.16001	1.35281	0.189156	0.999613	1.31308
RNAseq	Whole Blood	Pre-vaccination	gene9715 (FAM131B)	-6.83892	-1.35398	0.189316	0.999613	-1.31261
RNAseq	Whole Blood	Pre-vaccination	gene2200 (FBN1)	5.04341	1.3629	0.18933	0.999613	1.31256
RNAseq	Whole Blood	Pre-vaccination	gene57156 (TMEM63C)	-6.88092	-1.35002	0.189425	0.999613	-1.31228
RNAseq	Whole Blood	Pre-vaccination	gene90637 (ZFAND2A)	6.24495	1.36134	0.189491	0.999613	1.31209
RNAseq	Whole Blood	Pre-vaccination	gene30968 (STOML2)	3.4608	1.36062	0.189594	0.999613	1.31178
RNAseq	Whole Blood	Pre-vaccination	gene644050 (LINC01529)	-5.38926	-1.36387	0.189793	0.999613	-1.31119
RNAseq	Whole Blood	Pre-vaccination	gene22918 (CD93)	6.0554	1.34845	0.189846	0.999613	1.31104
RNAseq	Whole Blood	Pre-vaccination	gene4521 (NUDT1)	3.2371	1.32689	0.190028	0.999613	1.3105
RNAseq	Whole Blood	Pre-vaccination	gene54928 (IMPAD1)	3.21484	1.35161	0.190314	0.999613	1.30965
RNAseq	Whole Blood	Pre-vaccination	gene28689 (TRAV4)	5.69387	1.3483	0.190384	0.999613	1.30944
RNAseq	Whole Blood	Pre-vaccination	gene694 (BTG1)	-5.42492	-1.35106	0.1904	0.999613	-1.3094
RNAseq	Whole Blood	Pre-vaccination	gene55196 (RESF1)	-2.68784	-1.35242	0.19067	0.999613	-1.3086
RNAseq	Whole Blood	Pre-vaccination	gene133746 (JMY)	-2.90063	-1.34821	0.190883	0.999613	-1.30797
RNAseq	Whole Blood	Pre-vaccination	gene5826 (ABCD4)	-3.30604	-1.34808	0.190912	0.999613	-1.30788
RNAseq	Whole Blood	Pre-vaccination	gene83442 (SH3BGRL3)	3.49527	1.34957	0.190976	0.999613	1.3077
RNAseq	Whole Blood	Pre-vaccination	gene643977 (FLJ32255)	-5.40901	-1.34583	0.190982	0.999613	-1.30768
RNAseq	Whole Blood	Pre-vaccination	gene101929733 (LINC01954)	-6.28009	-1.35121	0.191026	0.999613	-1.30755
RNAseq	Whole Blood	Pre-vaccination	gene2584 (GALK1)	-5.01632	-1.35784	0.191462	0.999613	-1.30627
RNAseq	Whole Blood	Pre-vaccination	gene7700 (ZNF141)	-2.86816	-1.34827	0.191719	0.999613	-1.30551
RNAseq	Whole Blood	Pre-vaccination	gene28655 (TRAV27)	-3.97138	-1.34167	0.191825	0.999613	-1.3052
RNAseq	Whole Blood	Pre-vaccination	gene10907 (TXNL4A)	3.36995	1.32115	0.191923	0.999613	1.30491
RNAseq	Whole Blood	Pre-vaccination	gene648791 (PPP1R3G)	5.48894	1.34815	0.192006	0.999613	1.30467
RNAseq	Whole Blood	Pre-vaccination	gene27349 (MCAT)	-4.30988	-1.32063	0.192093	0.999613	-1.30441
RNAseq	Whole Blood	Pre-vaccination	gene8795 (TNFRSF10B)	6.32982	1.34343	0.192174	0.999613	1.30417
RNAseq	Whole Blood	Pre-vaccination	gene84265 (POLR3GL)	-2.7012	-1.31994	0.192324	0.999613	-1.30374
RNAseq	Whole Blood	Pre-vaccination	gene54971 (BANP)	-5.29782	-1.35444	0.192507	0.999613	-1.3032
RNAseq	Whole Blood	Pre-vaccination	gene3109 (HLA-DMB)	5.22055	1.34249	0.192513	0.999613	1.30318
RNAseq	Whole Blood	Pre-vaccination	gene83999 (KREMEN1)	-6.87077	-1.34251	0.192683	0.999613	-1.30268
RNAseq	Whole Blood	Pre-vaccination	gene96459 (FNIP1)	-2.73882	-1.34752	0.192748	0.999613	-1.30249
RNAseq	Whole Blood	Pre-vaccination	gene153 (ADRB1)	7.10277	1.34325	0.19281	0.999613	1.30231
RNAseq	Whole Blood	Pre-vaccination	gene147015 (DHRS13)	-6.25329	-1.34055	0.193055	0.999613	-1.30159
RNAseq	Whole Blood	Pre-vaccination	gene135228 (CD109)	4.37888	1.34662	0.193243	0.999613	1.30105
RNAseq	Whole Blood	Pre-vaccination	gene118987 (PDZD8)	-4.72953	-1.337	0.193326	0.999613	-1.3008
RNAseq	Whole Blood	Pre-vaccination	gene7410 (VAV2)	5.97763	1.34025	0.193335	0.999613	1.30078
RNAseq	Whole Blood	Pre-vaccination	gene84824 (FCRLA)	-6.04253	-1.33556	0.193567	0.999613	-1.3001
RNAseq	Whole Blood	Pre-vaccination	gene84636 (GPR174)	-3.72253	-1.33954	0.193708	0.999613	-1.29969
RNAseq	Whole Blood	Pre-vaccination	gene4795 (NFKBIL1)	5.60444	1.34843	0.193957	0.999613	1.29896
RNAseq	Whole Blood	Pre-vaccination	gene4983 (OPHN1)	4.69426	1.35507	0.194084	0.999613	1.29859
RNAseq	Whole Blood	Pre-vaccination	gene9087 (TMSB4Y)	-2.91577	-1.36679	0.194724	0.999613	-1.29673
RNAseq	Whole Blood	Pre-vaccination	gene23037 (PDZD2)	-4.60331	-1.34123	0.194884	0.999613	-1.29627
RNAseq	Whole Blood	Pre-vaccination	gene54978 (SLC35F6)	4.25468	1.33834	0.19492	0.999613	1.29616
RNAseq	Whole Blood	Pre-vaccination	gene10938 (EHD1)	-5.89491	-1.33548	0.194956	0.999613	-1.29606
RNAseq	Whole Blood	Pre-vaccination	gene54502 (RBM47)	-3.93035	-1.33565	0.194995	0.999613	-1.29594
RNAseq	Whole Blood	Pre-vaccination	gene9709 (HERPUD1)	6.43808	1.33381	0.195153	0.999613	1.29548
RNAseq	Whole Blood	Pre-vaccination	gene2615 (LRRC32)	5.2764	1.33845	0.195212	0.999613	1.29531
RNAseq	Whole Blood	Pre-vaccination	gene51754 (TMEM8B)	5.63436	1.33459	0.195287	0.999613	1.2951
RNAseq	Whole Blood	Pre-vaccination	gene11178 (LZTS1)	-5.54908	-1.33529	0.19542	0.999613	-1.29471
RNAseq	Whole Blood	Pre-vaccination	gene64077 (LHPP)	5.46368	1.33353	0.195545	0.999613	1.29435
RNAseq	Whole Blood	Pre-vaccination	gene4191 (MDH2)	4.94561	1.33168	0.195547	0.999613	1.29434
RNAseq	Whole Blood	Pre-vaccination	gene5909 (RAP1GAP)	-7.01907	-1.33091	0.195575	0.999613	-1.29426
RNAseq	Whole Blood	Pre-vaccination	gene10611 (PDLIM5)	4.39632	1.33589	0.195618	0.999613	1.29414
RNAseq	Whole Blood	Pre-vaccination	gene27034 (ACAD8)	4.45065	1.33739	0.195672	0.999613	1.29398
RNAseq	Whole Blood	Pre-vaccination	gene10478 (SLC25A17)	4.05015	1.33718	0.195847	0.999613	1.29347
RNAseq	Whole Blood	Pre-vaccination	gene7799 (PRDM2)	3.8139	1.33589	0.195888	0.999613	1.29336
RNAseq	Whole Blood	Pre-vaccination	gene23054 (NCOA6)	4.95313	1.33341	0.196133	0.999613	1.29265
RNAseq	Whole Blood	Pre-vaccination	gene5518 (PPP2R1A)	3.24166	1.33053	0.196351	0.999613	1.29202
RNAseq	Whole Blood	Pre-vaccination	gene64760 (FAM160B2)	-3.92186	-1.33126	0.196636	0.999613	-1.29119
RNAseq	Whole Blood	Pre-vaccination	gene53407 (STX18)	4.31277	1.33397	0.196792	0.999613	1.29075
RNAseq	Whole Blood	Pre-vaccination	gene2047 (EPHB1)	5.9501	1.32851	0.196995	0.999613	1.29016
RNAseq	Whole Blood	Pre-vaccination	gene8698 (S1PR4)	-4.46895	-1.3293	0.197321	0.999613	-1.28922
RNAseq	Whole Blood	Pre-vaccination	gene10526 (IPO8)	-3.24251	-1.32667	0.197352	0.999613	-1.28913
RNAseq	Whole Blood	Pre-vaccination	gene4704 (NDUFA9)	4.67469	1.32825	0.197444	0.999613	1.28887
RNAseq	Whole Blood	Pre-vaccination	gene8844 (KSR1)	5.37732	1.32533	0.19747	0.999613	1.28879
RNAseq	Whole Blood	Pre-vaccination	gene214 (ALCAM)	5.87901	1.33192	0.197492	0.999613	1.28873
RNAseq	Whole Blood	Pre-vaccination	gene54893 (MTMR10)	4.93853	1.32665	0.197536	0.999613	1.2886
RNAseq	Whole Blood	Pre-vaccination	gene64847 (SPATA20)	-5.53482	-1.32386	0.19758	0.999613	-1.28848
RNAseq	Whole Blood	Pre-vaccination	gene5175 (PECAM1)	5.09427	1.32596	0.197624	0.999613	1.28835
RNAseq	Whole Blood	Pre-vaccination	gene8500 (PPFIA1)	5.13176	1.32987	0.197919	0.999613	1.2875
RNAseq	Whole Blood	Pre-vaccination	gene11332 (ACOT7)	-5.78583	-1.33472	0.197929	0.999613	-1.28748
RNAseq	Whole Blood	Pre-vaccination	gene347918 (EP400P1)	-4.3323	-1.3306	0.197958	0.999613	-1.28739
RNAseq	Whole Blood	Pre-vaccination	gene10723 (SLC12A7)	-6.43971	-1.32258	0.197971	0.999613	-1.28735
RNAseq	Whole Blood	Pre-vaccination	gene283755 (HERC2P3)	6.83945	1.31845	0.19798	0.999613	1.28733
RNAseq	Whole Blood	Pre-vaccination	gene5170 (PDPK1)	4.3419	1.32562	0.198292	0.999613	1.28643
RNAseq	Whole Blood	Pre-vaccination	gene7307 (U2AF1)	5.81331	1.32591	0.198295	0.999613	1.28642
RNAseq	Whole Blood	Pre-vaccination	gene150383 (CDPF1)	-4.18711	-1.32633	0.198335	0.999613	-1.28631
RNAseq	Whole Blood	Pre-vaccination	gene5150 (PDE7A)	3.41698	1.3242	0.198501	0.999613	1.28583
RNAseq	Whole Blood	Pre-vaccination	gene91050 (CCDC149)	5.69539	1.32744	0.198669	0.999613	1.28535
RNAseq	Whole Blood	Pre-vaccination	gene1267 (CNP)	5.42923	1.32779	0.198687	0.999613	1.2853
RNAseq	Whole Blood	Pre-vaccination	gene494470 (RNF165)	6.24374	1.32814	0.198836	0.999613	1.28487
RNAseq	Whole Blood	Pre-vaccination	gene1387 (CREBBP)	-3.71027	-1.32383	0.198854	0.999613	-1.28482
RNAseq	Whole Blood	Pre-vaccination	gene55846 (ITFG2)	3.37913	1.32263	0.198887	0.999613	1.28473
RNAseq	Whole Blood	Pre-vaccination	gene6836 (SURF4)	4.54773	1.32076	0.198928	0.999613	1.28461
RNAseq	Whole Blood	Pre-vaccination	gene5431 (POLR2B)	4.47946	1.32095	0.199181	0.999613	1.28389
RNAseq	Whole Blood	Pre-vaccination	gene24146 (CLDN15)	-3.869	-1.32276	0.199245	0.999613	-1.28371
RNAseq	Whole Blood	Pre-vaccination	gene83737 (ITCH)	-3.66227	-1.32108	0.199337	0.999613	-1.28344
RNAseq	Whole Blood	Pre-vaccination	gene55363 (HEMGN)	5.37286	1.31994	0.1996	0.999613	1.28269
RNAseq	Whole Blood	Pre-vaccination	gene91582 (RPS19BP1)	-4.55529	-1.33124	0.199623	0.999613	-1.28263
RNAseq	Whole Blood	Pre-vaccination	gene27067 (STAU2)	4.54591	1.32192	0.199734	0.999613	1.28231
RNAseq	Whole Blood	Pre-vaccination	gene84337 (ELOF1)	3.6178	1.33083	0.199749	0.999613	1.28227
RNAseq	Whole Blood	Pre-vaccination	gene18 (ABAT)	6.59039	1.31762	0.200076	0.999613	1.28134
RNAseq	Whole Blood	Pre-vaccination	gene130399 (ACVR1C)	-4.5242	-1.31748	0.200158	0.999613	-1.2811
RNAseq	Whole Blood	Pre-vaccination	gene284021 (MILR1)	6.3886	1.31812	0.200164	0.999613	1.28108
RNAseq	Whole Blood	Pre-vaccination	gene102723390 (FRG1EP)	6.60161	1.32053	0.200177	0.999613	1.28105
RNAseq	Whole Blood	Pre-vaccination	gene6484 (ST3GAL4)	-5.30708	-1.31847	0.200429	0.999613	-1.28033
RNAseq	Whole Blood	Pre-vaccination	gene220323 (OAF)	5.50231	1.31782	0.200445	0.999613	1.28028
RNAseq	Whole Blood	Pre-vaccination	gene130617 (ZFAND2B)	-3.02375	-1.29568	0.200497	0.999613	-1.28014
RNAseq	Whole Blood	Pre-vaccination	gene221756 (SERPINB9P1)	-5.40305	-1.31883	0.200522	0.999613	-1.28007
RNAseq	Whole Blood	Pre-vaccination	gene105370368 (NA)	6.61495	1.31653	0.200588	0.999613	1.27988
RNAseq	Whole Blood	Pre-vaccination	gene5434 (POLR2E)	4.95295	1.31922	0.200794	0.999613	1.27929
RNAseq	Whole Blood	Pre-vaccination	gene100506548 (NA)	3.79725	1.31865	0.200948	0.999613	1.27886
RNAseq	Whole Blood	Pre-vaccination	gene29960 (MRM2)	-3.96086	-1.32117	0.200994	0.999613	-1.27873
RNAseq	Whole Blood	Pre-vaccination	gene9209 (LRRFIP2)	5.30711	1.32356	0.201007	0.999613	1.27869
RNAseq	Whole Blood	Pre-vaccination	gene7136 (TNNI2)	5.59813	1.31622	0.201023	0.999613	1.27864
RNAseq	Whole Blood	Pre-vaccination	gene29015 (SLC43A3)	5.79326	1.31809	0.201101	0.999613	1.27842
RNAseq	Whole Blood	Pre-vaccination	gene26974 (ZNF285)	5.20004	1.31576	0.201379	0.999613	1.27763
RNAseq	Whole Blood	Pre-vaccination	gene26015 (RPAP1)	-3.57213	-1.3167	0.201435	0.999613	-1.27748
RNAseq	Whole Blood	Pre-vaccination	gene27344 (PCSK1N)	-4.7548	-1.31876	0.20155	0.999613	-1.27715
RNAseq	Whole Blood	Pre-vaccination	gene2944 (GSTM1)	-6.15229	-1.31228	0.201748	0.999613	-1.27659
RNAseq	Whole Blood	Pre-vaccination	gene1130 (LYST)	3.19465	1.31308	0.201792	0.999613	1.27646
RNAseq	Whole Blood	Pre-vaccination	gene7384 (UQCRC1)	5.20482	1.31239	0.20183	0.999613	1.27636
RNAseq	Whole Blood	Pre-vaccination	gene284751 (LINC01270)	-6.03748	-1.31239	0.201869	0.999613	-1.27624
RNAseq	Whole Blood	Pre-vaccination	gene3720 (JARID2)	5.1362	1.31379	0.202059	0.999613	1.27571
RNAseq	Whole Blood	Pre-vaccination	gene85403 (EAF1)	4.95939	1.31256	0.202154	0.999613	1.27544
RNAseq	Whole Blood	Pre-vaccination	gene8565 (YARS1)	3.94787	1.3182	0.202246	0.999613	1.27518
RNAseq	Whole Blood	Pre-vaccination	gene200030 (NBPF11)	3.47479	1.31344	0.202267	0.999613	1.27512
RNAseq	Whole Blood	Pre-vaccination	gene3735 (KARS1)	4.36475	1.31174	0.202695	0.999613	1.27391
RNAseq	Whole Blood	Pre-vaccination	gene5311 (PKD2)	-4.61602	-1.31201	0.202773	0.999613	-1.27369
RNAseq	Whole Blood	Pre-vaccination	gene9885 (OSBPL2)	-3.52682	-1.31231	0.202797	0.999613	-1.27362
RNAseq	Whole Blood	Pre-vaccination	gene8329 (H2AC13)	-5.51028	-1.31718	0.202925	0.999613	-1.27326
RNAseq	Whole Blood	Pre-vaccination	gene1912 (PHC2)	-2.18146	-1.28822	0.203063	0.999613	-1.27287
RNAseq	Whole Blood	Pre-vaccination	gene64843 (ISL2)	5.48382	1.30692	0.203064	0.999613	1.27287
RNAseq	Whole Blood	Pre-vaccination	gene10014 (HDAC5)	-4.67363	-1.31489	0.203076	0.999613	-1.27284
RNAseq	Whole Blood	Pre-vaccination	gene57488 (ESYT2)	-3.42765	-1.30852	0.203157	0.999613	-1.27261
RNAseq	Whole Blood	Pre-vaccination	gene2057 (EPOR)	4.63362	1.30724	0.203223	0.999613	1.27242
RNAseq	Whole Blood	Pre-vaccination	gene8654 (PDE5A)	4.37184	1.3129	0.203283	0.999613	1.27225
RNAseq	Whole Blood	Pre-vaccination	gene51 (ACOX1)	-4.70564	-1.3079	0.203316	0.999613	-1.27216
RNAseq	Whole Blood	Pre-vaccination	gene22800 (RRAS2)	-4.15692	-1.31445	0.203428	0.999613	-1.27185
RNAseq	Whole Blood	Pre-vaccination	gene6688 (SPI1)	-2.75368	-1.3108	0.203512	0.999613	-1.27161
RNAseq	Whole Blood	Pre-vaccination	gene23048 (FNBP1)	-4.46358	-1.30654	0.203542	0.999613	-1.27152
RNAseq	Whole Blood	Pre-vaccination	gene26986 (PABPC1)	3.90317	1.30701	0.203641	0.999613	1.27125
RNAseq	Whole Blood	Pre-vaccination	gene8317 (CDC7)	-4.62686	-1.31023	0.203674	0.999613	-1.27115
RNAseq	Whole Blood	Pre-vaccination	gene51061 (TXNDC11)	3.92059	1.30738	0.203894	0.999613	1.27054
RNAseq	Whole Blood	Pre-vaccination	gene54674 (LRRN3)	3.9249	1.30547	0.203953	0.999613	1.27037
RNAseq	Whole Blood	Pre-vaccination	gene84680 (ACCS)	-6.9814	-1.3014	0.204164	0.999613	-1.26978
RNAseq	Whole Blood	Pre-vaccination	gene90007 (MIDN)	-3.83484	-1.30619	0.204197	0.999613	-1.26969
RNAseq	Whole Blood	Pre-vaccination	gene26973 (CHORDC1)	-3.02526	-1.3162	0.204254	0.999613	-1.26952
RNAseq	Whole Blood	Pre-vaccination	gene573 (BAG1)	3.01668	1.31311	0.204578	0.999613	1.26862
RNAseq	Whole Blood	Pre-vaccination	gene90990 (KIFC2)	-3.71542	-1.30606	0.204616	0.999613	-1.26851
RNAseq	Whole Blood	Pre-vaccination	gene374395 (TMEM179B)	4.44155	1.30678	0.204623	0.999613	1.26849
RNAseq	Whole Blood	Pre-vaccination	gene80139 (ZNF703)	5.22138	1.3088	0.20467	0.999613	1.26836
RNAseq	Whole Blood	Pre-vaccination	gene11337 (GABARAP)	3.72183	1.30808	0.204873	0.999613	1.26779
RNAseq	Whole Blood	Pre-vaccination	gene3339 (HSPG2)	4.60536	1.30641	0.204923	0.999613	1.26765
RNAseq	Whole Blood	Pre-vaccination	gene4864 (NPC1)	3.62946	1.30485	0.204941	0.999613	1.2676
RNAseq	Whole Blood	Pre-vaccination	gene8867 (SYNJ1)	3.43497	1.30649	0.204986	0.999613	1.26747
RNAseq	Whole Blood	Pre-vaccination	gene51320 (MEX3C)	-3.03651	-1.31261	0.205	0.999613	-1.26743
RNAseq	Whole Blood	Pre-vaccination	gene10418 (SPON1)	6.42647	1.30494	0.20508	0.999613	1.26721
RNAseq	Whole Blood	Pre-vaccination	gene3315 (HSPB1)	-5.09754	-1.30302	0.205086	0.999613	-1.26719
RNAseq	Whole Blood	Pre-vaccination	gene101928728 (LOC101928728)	-5.23743	-1.32141	0.205127	0.999613	-1.26708
RNAseq	Whole Blood	Pre-vaccination	gene3796 (KIF2A)	3.83022	1.30315	0.205239	0.999613	1.26677
RNAseq	Whole Blood	Pre-vaccination	gene56954 (NIT2)	-3.51579	-1.3154	0.205365	0.999613	-1.26641
RNAseq	Whole Blood	Pre-vaccination	gene3064 (HTT)	3.11326	1.30795	0.205559	0.999613	1.26587
RNAseq	Whole Blood	Pre-vaccination	gene9520 (NPEPPS)	-6.32174	-1.30528	0.205627	0.999613	-1.26568
RNAseq	Whole Blood	Pre-vaccination	gene64747 (MFSD1)	4.91419	1.30016	0.205688	0.999613	1.26551
RNAseq	Whole Blood	Pre-vaccination	gene55106 (SLFN12)	-5.87394	-1.30705	0.205853	0.999613	-1.26505
RNAseq	Whole Blood	Pre-vaccination	gene83695 (RHNO1)	4.88726	1.30396	0.205877	0.999613	1.26498
RNAseq	Whole Blood	Pre-vaccination	gene1535 (CYBA)	-4.35943	-1.30571	0.205947	0.999613	-1.26479
RNAseq	Whole Blood	Pre-vaccination	gene112399 (EGLN3)	6.80867	1.30849	0.206142	0.999613	1.26424
RNAseq	Whole Blood	Pre-vaccination	gene57010 (CABP4)	4.8506	1.30054	0.206283	0.999613	1.26385
RNAseq	Whole Blood	Pre-vaccination	gene56941 (HMCES)	-2.89063	-1.30319	0.206293	0.999613	-1.26383
RNAseq	Whole Blood	Pre-vaccination	gene6747 (SSR3)	4.28647	1.2996	0.206338	0.999613	1.2637
RNAseq	Whole Blood	Pre-vaccination	gene3420 (IDH3B)	3.29672	1.30384	0.20634	0.999613	1.26369
RNAseq	Whole Blood	Pre-vaccination	gene84002 (B3GNT5)	-4.28361	-1.30118	0.206463	0.999613	-1.26335
RNAseq	Whole Blood	Pre-vaccination	gene3702 (ITK)	-2.56796	-1.30009	0.206846	0.999613	-1.26229
RNAseq	Whole Blood	Pre-vaccination	gene29099 (COMMD9)	5.82427	1.29685	0.206953	0.999613	1.26199
RNAseq	Whole Blood	Pre-vaccination	gene10203 (CALCRL)	5.1238	1.30619	0.207005	0.999613	1.26184
RNAseq	Whole Blood	Pre-vaccination	gene343990 (KIAA1211L)	5.7801	1.29712	0.207454	0.999613	1.2606
RNAseq	Whole Blood	Pre-vaccination	gene79629 (OCEL1)	4.67121	1.30485	0.207724	0.999613	1.25985
RNAseq	Whole Blood	Pre-vaccination	gene51296 (SLC15A3)	3.78367	1.29581	0.20814	0.999613	1.2587
RNAseq	Whole Blood	Pre-vaccination	gene9595 (CYTIP)	-5.58262	-1.29488	0.208398	0.999613	-1.25798
RNAseq	Whole Blood	Pre-vaccination	gene220729 (LOC220729)	3.99116	1.29351	0.208549	0.999613	1.25757
RNAseq	Whole Blood	Pre-vaccination	gene122961 (ISCA2)	5.5889	1.29523	0.208564	0.999613	1.25752
RNAseq	Whole Blood	Pre-vaccination	gene349408 (TLR8-AS1)	-5.28415	-1.2946	0.208765	0.999613	-1.25697
RNAseq	Whole Blood	Pre-vaccination	gene54555 (DDX49)	4.84594	1.29493	0.208825	0.999613	1.2568
RNAseq	Whole Blood	Pre-vaccination	gene574406 (ADAMTSL4-AS1)	-4.85817	-1.29302	0.208837	0.999613	-1.25677
RNAseq	Whole Blood	Pre-vaccination	gene3028 (HSD17B10)	3.75152	1.2945	0.208922	0.999613	1.25654
RNAseq	Whole Blood	Pre-vaccination	gene7942 (TFEB)	-3.35159	-1.29923	0.208937	0.999613	-1.25649
RNAseq	Whole Blood	Pre-vaccination	gene10922 (FASTK)	-3.26647	-1.29257	0.208971	0.999613	-1.2564
RNAseq	Whole Blood	Pre-vaccination	gene11267 (SNF8)	3.93572	1.29821	0.209028	0.999613	1.25624
RNAseq	Whole Blood	Pre-vaccination	gene51629 (SLC25A39)	3.61744	1.29725	0.209053	0.999613	1.25617
RNAseq	Whole Blood	Pre-vaccination	gene11177 (BAZ1A)	-4.58182	-1.29537	0.209336	0.999613	-1.25539
RNAseq	Whole Blood	Pre-vaccination	gene5753 (PTK6)	5.95903	1.28857	0.209391	0.999613	1.25524
RNAseq	Whole Blood	Pre-vaccination	gene217 (ALDH2)	6.37049	1.28795	0.209567	0.999613	1.25476
RNAseq	Whole Blood	Pre-vaccination	gene3490 (IGFBP7)	6.39632	1.29741	0.209612	0.999613	1.25463
RNAseq	Whole Blood	Pre-vaccination	gene83478 (ARHGAP24)	6.04348	1.28954	0.209702	0.999613	1.25438
RNAseq	Whole Blood	Pre-vaccination	gene91624 (NEXN)	6.23019	1.29052	0.209751	0.999613	1.25425
RNAseq	Whole Blood	Pre-vaccination	gene1347 (COX7A2)	5.0388	1.29107	0.209998	0.999613	1.25357
RNAseq	Whole Blood	Pre-vaccination	gene2888 (GRB14)	5.00182	1.30163	0.210152	0.999613	1.25315
RNAseq	Whole Blood	Pre-vaccination	gene2950 (GSTP1)	4.87854	1.28889	0.21016	0.999613	1.25313
RNAseq	Whole Blood	Pre-vaccination	gene5079 (PAX5)	-5.41693	-1.2872	0.210174	0.999613	-1.25309
RNAseq	Whole Blood	Pre-vaccination	gene84815 (MGC12916)	5.96983	1.28728	0.210444	0.999613	1.25235
RNAseq	Whole Blood	Pre-vaccination	gene7456 (WIPF1)	-5.21487	-1.29128	0.210509	0.999613	-1.25217
RNAseq	Whole Blood	Pre-vaccination	gene55837 (EAPP)	4.3482	1.29334	0.21065	0.999613	1.25178
RNAseq	Whole Blood	Pre-vaccination	gene401237 (CASC15)	4.25848	1.26622	0.21077	0.999613	1.25145
RNAseq	Whole Blood	Pre-vaccination	gene1378 (CR1)	-4.20103	-1.28948	0.210959	0.999613	-1.25093
RNAseq	Whole Blood	Pre-vaccination	gene84612 (PARD6B)	3.99521	1.29056	0.211262	0.999613	1.2501
RNAseq	Whole Blood	Pre-vaccination	gene25901 (CCDC28A)	-4.86936	-1.29844	0.211264	0.999613	-1.2501
RNAseq	Whole Blood	Pre-vaccination	gene60674 (GAS5)	3.94317	1.28457	0.21132	0.999613	1.24994
RNAseq	Whole Blood	Pre-vaccination	gene375 (ARF1)	-3.91904	-1.28799	0.211564	0.999613	-1.24928
RNAseq	Whole Blood	Pre-vaccination	gene5695 (PSMB7)	4.0224	1.29197	0.211959	0.999613	1.2482
RNAseq	Whole Blood	Pre-vaccination	gene2117 (ETV3)	4.19836	1.28387	0.212014	0.999613	1.24805
RNAseq	Whole Blood	Pre-vaccination	gene23338 (JADE2)	-2.38267	-1.28125	0.212177	0.999613	-1.2476
RNAseq	Whole Blood	Pre-vaccination	gene79726 (WDR59)	3.48384	1.28184	0.212423	0.999613	1.24693
RNAseq	Whole Blood	Pre-vaccination	gene10146 (G3BP1)	-2.12031	-1.2864	0.212427	0.999613	-1.24692
RNAseq	Whole Blood	Pre-vaccination	gene726 (CAPN5)	5.70843	1.28696	0.212521	0.999613	1.24666
RNAseq	Whole Blood	Pre-vaccination	gene4678 (NASP)	-3.08656	-1.28105	0.212632	0.999613	-1.24636
RNAseq	Whole Blood	Pre-vaccination	gene55421 (NCBP3)	4.69687	1.28187	0.212946	0.999613	1.2455
RNAseq	Whole Blood	Pre-vaccination	gene9926 (LPGAT1)	3.67441	1.28026	0.212949	0.999613	1.2455
RNAseq	Whole Blood	Pre-vaccination	gene55510 (DDX43)	4.60785	1.27922	0.212965	0.999613	1.24545
RNAseq	Whole Blood	Pre-vaccination	gene51311 (TLR8)	-3.16858	-1.27906	0.213131	0.999613	-1.245
RNAseq	Whole Blood	Pre-vaccination	gene131890 (GRK7)	-4.71607	-1.27938	0.213189	0.999613	-1.24485
RNAseq	Whole Blood	Pre-vaccination	gene253832 (ZDHHC20)	-3.56767	-1.28134	0.213239	0.999613	-1.24471
RNAseq	Whole Blood	Pre-vaccination	gene9414 (TJP2)	-5.00721	-1.27724	0.213245	0.999613	-1.24469
RNAseq	Whole Blood	Pre-vaccination	gene147968 (CAPN12)	6.05862	1.2763	0.213287	0.999613	1.24458
RNAseq	Whole Blood	Pre-vaccination	gene28991 (COMMD5)	5.58472	1.28139	0.213318	0.999613	1.24449
RNAseq	Whole Blood	Pre-vaccination	gene1512 (CTSH)	5.43636	1.28158	0.213335	0.999613	1.24445
RNAseq	Whole Blood	Pre-vaccination	gene51380 (CSAD)	4.63209	1.27951	0.213434	0.999613	1.24418
RNAseq	Whole Blood	Pre-vaccination	gene717 (C2)	-5.3543	-1.28072	0.213508	0.999613	-1.24398
RNAseq	Whole Blood	Pre-vaccination	gene11060 (WWP2)	3.32711	1.27869	0.21398	0.999613	1.2427
RNAseq	Whole Blood	Pre-vaccination	gene8940 (TOP3B)	4.56056	1.2829	0.21417	0.999613	1.24218
RNAseq	Whole Blood	Pre-vaccination	gene84765 (ZNF577)	4.61641	1.2764	0.214207	0.999613	1.24208
RNAseq	Whole Blood	Pre-vaccination	gene220001 (VWCE)	4.24762	1.28038	0.214222	0.999613	1.24204
RNAseq	Whole Blood	Pre-vaccination	gene83696 (TRAPPC9)	4.80176	1.28912	0.21435	0.999613	1.24169
RNAseq	Whole Blood	Pre-vaccination	gene11275 (KLHL2)	-4.4855	-1.28711	0.214398	0.999613	-1.24156
RNAseq	Whole Blood	Pre-vaccination	gene64799 (IQCH)	4.52088	1.25592	0.214453	0.999613	1.24141
RNAseq	Whole Blood	Pre-vaccination	gene440503 (PLIN5)	-5.03977	-1.28234	0.214492	0.999613	-1.24131
RNAseq	Whole Blood	Pre-vaccination	gene57595 (PDZD4)	4.75425	1.27439	0.214851	0.999613	1.24034
RNAseq	Whole Blood	Pre-vaccination	gene4121 (MAN1A1)	-4.94196	-1.27462	0.214878	0.999613	-1.24026
RNAseq	Whole Blood	Pre-vaccination	gene100507399 (NA)	-6.62689	-1.27391	0.214972	0.999613	-1.24001
RNAseq	Whole Blood	Pre-vaccination	gene58526 (MID1IP1)	-4.54921	-1.27716	0.215099	0.999613	-1.23966
RNAseq	Whole Blood	Pre-vaccination	gene155184 (SLC2A7)	5.91941	1.26713	0.215142	0.999613	1.23955
RNAseq	Whole Blood	Pre-vaccination	gene6713 (SQLE)	4.18775	1.27932	0.215347	0.999613	1.239
RNAseq	Whole Blood	Pre-vaccination	gene5728 (PTEN)	-2.61131	-1.28033	0.215375	0.999613	-1.23892
RNAseq	Whole Blood	Pre-vaccination	gene8131 (NPRL3)	4.11188	1.27482	0.21548	0.999613	1.23864
RNAseq	Whole Blood	Pre-vaccination	gene3561 (IL2RG)	-5.10478	-1.27446	0.215762	0.999613	-1.23788
RNAseq	Whole Blood	Pre-vaccination	gene1102 (RCBTB2)	-4.02966	-1.2775	0.215765	0.999613	-1.23787
RNAseq	Whole Blood	Pre-vaccination	gene255403 (ZNF718)	6.37084	1.26714	0.215842	0.999613	1.23766
RNAseq	Whole Blood	Pre-vaccination	gene101927157 (LOC101927157)	6.77638	1.27434	0.215854	0.999613	1.23763
[truncated: 8,371 more rows]

## Sheet: COVR-F
Baseline association of parameter with time since COVID-19 diagnosis (TSD) for COVR-F
source.label	type	timepoint	parameter	TSD.coef	t	P.Value	adj.P.Val	z.std.or.B
CBC	Abs	Pre-vaccination	MCHC_g.dL	8.08721	1.61103	0.120366	0.842035	1.55324
CBC	Abs	Pre-vaccination	Monocytes..Abs_K.mcL	8.35609	1.51297	0.142374	0.842035	1.46701
CBC	Abs	Pre-vaccination	Basophils.Abs_K.mcL	-7.26238	-1.36749	0.183675	0.842035	-1.32953
CBC	Abs	Pre-vaccination	Eos.Abs_K.mcL	5.92746	1.01768	0.318312	0.842035	0.997933
CBC	Abs	Pre-vaccination	Platelet.Count_K.mcL	-5.93302	-1.01356	0.319265	0.842035	-0.995968
CBC	Abs	Pre-vaccination	Lymphocytes..Abs_K.mcL	4.52661	0.831309	0.413987	0.842035	0.816897
CBC	Abs	Pre-vaccination	MPV_fL	4.66361	0.787485	0.436248	0.842035	0.778545
CBC	Abs	Pre-vaccination	MCH_pg	4.4798	0.789507	0.436352	0.842035	0.778367
CBC	Abs	Pre-vaccination	CD19.._.mcL	4.00895	0.675744	0.504752	0.842035	0.667031
CBC	Abs	Pre-vaccination	WBC.Count_K.mcL	3.61554	0.587507	0.562078	0.842035	0.579758
CBC	Abs	Pre-vaccination	Hemoglobin_g.dL	1.93939	0.438846	0.664562	0.842035	0.433624
CBC	Abs	Pre-vaccination	MCV_fL	-2.54109	-0.412081	0.683573	0.842035	-0.407593
CBC	Abs	Pre-vaccination	NK.Cell._.mcL	2.22452	0.400494	0.692336	0.842035	0.395687
CBC	Abs	Pre-vaccination	CD8.CD3._.mcL	2.15646	0.391122	0.698971	0.842035	0.386709
CBC	Abs	Pre-vaccination	CD3._.mcL	2.11533	0.384726	0.703813	0.842035	0.380179
CBC	Abs	Pre-vaccination	RBC.Count_M.mcL	-1.83545	-0.377347	0.709082	0.842035	-0.373089
CBC	Abs	Pre-vaccination	Immature.Granulocytes.Abs._K.mcL	1.0164	0.221247	0.826824	0.897431	0.218777
CBC	Abs	Pre-vaccination	CD4.CD3._.mcL	1.03794	0.190866	0.850198	0.897431	0.188866
CBC	Abs	Pre-vaccination	Neutrophils..Abs_K.mcL	-0.678411	-0.113089	0.910884	0.910884	-0.111923
CBC	Pct	Pre-vaccination	RBC.Distribution.Width_pct	-14.0961	-2.6737	0.0124628	0.17448	-2.49876
CBC	Pct	Pre-vaccination	Monocytes..pct_pct	6.58137	1.35531	0.18785	0.92965	1.31697
CBC	Pct	Pre-vaccination	Basophils.pct_pct	-6.84852	-1.31978	0.199211	0.92965	-1.2838
CBC	Pct	Pre-vaccination	CD19.pct_pct	5.65843	0.911476	0.369796	0.99332	0.896856
CBC	Pct	Pre-vaccination	Eosinophils.pct_pct	4.96122	0.829284	0.41464	0.99332	0.815756
CBC	Pct	Pre-vaccination	CD4.CD3pct_pct	-3.76926	-0.747963	0.461471	0.99332	-0.736427
CBC	Pct	Pre-vaccination	Neutrophils..pct_pct	-3.99011	-0.683136	0.501078	0.99332	-0.672794
CBC	Pct	Pre-vaccination	CD3pct_pct	-2.32664	-0.41001	0.685141	0.99332	-0.405458
CBC	Pct	Pre-vaccination	NLR_pct	-2.05055	-0.349909	0.72944	0.99332	-0.34587
CBC	Pct	Pre-vaccination	NK.Cellpct_pct	-1.29626	-0.243601	0.809492	0.99332	-0.241082
CBC	Pct	Pre-vaccination	Immature.Granulocytes.pct_pct	-1.01792	-0.235212	0.814934	0.99332	-0.234066
CBC	Pct	Pre-vaccination	Lymphocytes..pct_pct	0.586144	0.101099	0.920304	0.99332	0.100051
CBC	Pct	Pre-vaccination	Hematocrit_pct	-0.189247	-0.0393601	0.968923	0.99332	-0.0389592
CBC	Pct	Pre-vaccination	CD8.CD3pct_pct	-0.046268	-0.00842907	0.99332	0.99332	-0.00837284
COVID-titer	Neutralization	Day 0	WA.1_IC50	-4.29687	-1.39148	0.170772	0.341544	-4.45757
COVID-titer	Neutralization	Day 0	SARS.CoV.2_Spike	-2.59525	-0.840438	0.40501	0.40501	-4.76367
Flow	36c	Day 0	CD38+ CD8+ T cells	-3.57446	-2.57063	0.0198482	0.72652	-2.32921
Flow	36c	Day 0	Tfh: ICOS- , PD-1+	-5.40006	-2.21883	0.0413045	0.72652	-2.04046
Flow	36c	Day 0	CD19+CD27+CD38+	-3.86033	-2.18477	0.0449092	0.72652	-2.0055
Flow	36c	Day 0	CD8+CD45RA+CCR7+	-3.55294	-2.05026	0.0560869	0.72652	-1.91036
Flow	36c	Day 0	Naive CD8+	-3.55294	-2.05026	0.0560869	0.72652	-1.91036
Flow	36c	Day 0	CD3+TCRgd-	-4.43379	-1.89543	0.0757415	0.72652	-1.77595
Flow	36c	Day 0	Th: CXCR3+ , CCR6-	-4.27482	-1.87127	0.078621	0.72652	-1.75874
Flow	36c	Day 0	Tfh: ICOS+ , PD-1+	-4.99922	-1.86085	0.0806737	0.72652	-1.74679
Flow	36c	Day 0	Tfh: CXCR3+ , CCR6-	-4.70284	-1.79657	0.0901954	0.72652	-1.69437
Flow	36c	Day 0	CD3+CD56-	-3.94563	-1.69133	0.109022	0.72652	-1.6026
Flow	36c	Day 0	Non-classical Mono	-3.6157	-1.62041	0.124359	0.72652	-1.53673
Flow	36c	Day 0	PD-1+ CD4+ T cells	-3.62575	-1.56044	0.137986	0.72652	-1.48333
Flow	36c	Day 0	Classical Mono	3.87042	1.53003	0.144403	0.72652	1.45959
Flow	36c	Day 0	CD11c+CD123-	-3.52592	-1.49032	0.15446	0.72652	-1.42395
Flow	36c	Day 0	CD57+ CD8+ T cells	3.53108	1.45238	0.164604	0.72652	1.38975
Flow	36c	Day 0	CD1c-CD141+ DCs	3.20827	1.38715	0.184012	0.72652	1.3285
Flow	36c	Day 0	CD4+	-3.24607	-1.36525	0.18997	0.72652	-1.31067
Flow	36c	Day 0	CD1c-CD141- DCs	3.2932	1.36339	0.190544	0.72652	1.30897
Flow	36c	Day 0	Th: CXCR3+ , CCR6+	-3.5829	-1.36441	0.190984	0.72652	-1.30767
Flow	36c	Day 0	Monocytes	3.39248	1.34637	0.19586	0.72652	1.29344
Flow	36c	Day 0	Total ILCs	-2.93187	-1.3465	0.196787	0.72652	-1.29076
Flow	36c	Day 0	CD38+ HLA-DR+ CD8+ T cells	-3.28118	-1.33973	0.198859	0.72652	-1.28481
Flow	36c	Day 0	Lymphocytes	-3.41353	-1.31912	0.204627	0.72652	-1.26848
Flow	36c	Day 0	CD45int CD123+ DR- CD38+	-3.57644	-1.28991	0.214355	0.72652	-1.24168
Flow	36c	Day 0	CD123+pDCs	3.18325	1.27741	0.218831	0.72652	1.22964
Flow	36c	Day 0	CD38+ CD4+ T cells	-2.83492	-1.24248	0.230927	0.72652	-1.19797
Flow	36c	Day 0	IgM+	-3.43971	-1.24226	0.231029	0.72652	-1.19771
Flow	36c	Day 0	CD4+CD45RA+CCR7-	3.44966	1.22371	0.237754	0.72652	1.18062
Flow	36c	Day 0	Naive CD4+	-2.87868	-1.2154	0.240825	0.72652	-1.17293
Flow	36c	Day 0	Terminal Effector CD8+	3.00128	1.21394	0.241365	0.72652	1.17158
Flow	36c	Day 0	CD4+CD45RA+CCR7+	-2.80016	-1.18122	0.253777	0.72652	-1.14122
Flow	36c	Day 0	CD57+ PD-1+ CD8+ T cells	1.92691	1.15798	0.263884	0.72652	1.11726
Flow	36c	Day 0	CD45int CD123+	-3.09518	-1.14596	0.267687	0.72652	-1.10841
Flow	36c	Day 0	CD3+CD56+	-2.68863	-1.09427	0.289813	0.72652	-1.05853
Flow	36c	Day 0	CD8+	-2.67326	-1.09233	0.290993	0.72652	-1.05595
Flow	36c	Day 0	Central Memory CD4+	-2.55201	-1.07848	0.295894	0.72652	-1.04528
Flow	36c	Day 0	CD4+CD45RA-CCR7+	-2.55201	-1.07848	0.295894	0.72652	-1.04528
Flow	36c	Day 0	CD4+CD45RA-CXCR5+(Tfh)	-2.99227	-1.06423	0.302151	0.72652	-1.03183
Flow	36c	Day 0	CD11c+CD16+ DCs	-2.30746	-1.03109	0.316947	0.72652	-1.00075
Flow	36c	Day 0	CD38+HLA-DR+ CD4+T cells	-2.19724	-1.01443	0.325991	0.72652	-0.982221
Flow	36c	Day 0	Early Effector memoryCD4+	-2.44108	-0.978967	0.341325	0.72652	-0.951551
Flow	36c	Day 0	IgD- memory	-2.61483	-0.976962	0.342618	0.72652	-0.949006
Flow	36c	Day 0	CD4+CD45RA-	-2.26485	-0.974303	0.343619	0.72652	-0.947039
Flow	36c	Day 0	CD3-CD19-CD56-	-2.45622	-0.96808	0.346589	0.72652	-0.941226
Flow	36c	Day 0	CD8+CD45RA-CCR7+	-2.40699	-0.966908	0.347145	0.72652	-0.940141
Flow	36c	Day 0	Tfh: ICOS- , PD-1-	-2.66914	-0.964154	0.348485	0.72652	-0.937533
Flow	36c	Day 0	IgD-	-2.73597	-0.957576	0.351705	0.72652	-0.931288
Flow	36c	Day 0	CCR7-CD45RA-TCRgd+	-2.34885	-0.94312	0.358831	0.72652	-0.917595
Flow	36c	Day 0	IgD+CD27-	2.24315	0.942693	0.359066	0.72652	0.917146
Flow	36c	Day 0	CCR7-CD45RA+TCRgd+	2.2458	0.942713	0.359663	0.72652	0.916007
Flow	36c	Day 0	Central Memory CD8+	-2.3073	-0.909393	0.375856	0.744342	-0.885558
Flow	36c	Day 0	CD11c+CD16- DCs	2.3092	0.876924	0.393125	0.747684	0.853964
Flow	36c	Day 0	CD1c+ DCs	2.30163	0.856245	0.40393	0.747684	0.834624
Flow	36c	Day 0	Tfh: ICOS+ , PD-1-	-2.30589	-0.848222	0.408099	0.747684	-0.827243
Flow	36c	Day 0	CD19+CD27+CD38+CD20lowCD21low	-1.73238	-0.841456	0.412963	0.747684	-0.818691
Flow	36c	Day 0	Tfh: CXCR3+ , CCR6+	-2.25623	-0.827735	0.419326	0.747684	-0.807591
Flow	36c	Day 0	CD4+CD45RA-CCR7-	-1.90429	-0.818762	0.424439	0.747684	-0.798744
Flow	36c	Day 0	Terminal Effector memoryCD4+	2.30275	0.792765	0.438839	0.747684	0.774155
Flow	36c	Day 0	IgG+	-1.90053	-0.77878	0.447159	0.747684	-0.760159
Flow	36c	Day 0	CD19+CD20+	1.86116	0.771496	0.451005	0.747684	0.753741
Flow	36c	Day 0	Early Like Effector CD8+	1.9079	0.74742	0.465024	0.747684	0.7306
Flow	36c	Day 0	Early NK	-1.91271	-0.743462	0.467783	0.747684	-0.726092
Flow	36c	Day 0	Terminal NK	1.72827	0.734236	0.472812	0.747684	0.717912
Flow	36c	Day 0	Tfh: CXCR3- , CCR6-	-1.99594	-0.725401	0.478074	0.747684	-0.709404
Flow	36c	Day 0	Treg HLA-DR+CD45RA-	-1.7697	-0.72082	0.481183	0.747684	-0.704402
Flow	36c	Day 0	CD11c+DCs	-1.48512	-0.695992	0.49584	0.755243	-0.68105
Flow	36c	Day 0	Mature NK	1.7316	0.686823	0.501916	0.755243	0.671478
Flow	36c	Day 0	CD11c+CD123+	1.60058	0.670904	0.511329	0.755243	0.65677
Flow	36c	Day 0	CCR7+TCRgd+	-1.73668	-0.660782	0.517607	0.755243	-0.647038
Flow	36c	Day 0	CD45RA+ Terminal Effector CD8+	1.7313	0.651499	0.523436	0.755243	0.638058
Flow	36c	Day 0	CD4+CD127lowCD25high	-1.41317	-0.580707	0.569057	0.807904	-0.569441
Flow	36c	Day 0	CD8+CD45RA+CCR7-	1.58052	0.558377	0.583993	0.807904	0.547562
Flow	36c	Day 0	Treg HLA-DR-CD45RA-	-1.20371	-0.537087	0.598191	0.807904	-0.527003
Flow	36c	Day 0	IgD+CD27+	-1.40551	-0.5343	0.600521	0.807904	-0.523652
Flow	36c	Day 0	Treg CD45RA+HLA-DR-	-1.37746	-0.525139	0.606268	0.807904	-0.515407
Flow	36c	Day 0	Th: CXCR3- , CCR6-	1.31364	0.512392	0.614969	0.807904	0.502993
Flow	36c	Day 0	Plasmablast	-1.27399	-0.511787	0.615927	0.807904	-0.501631
Flow	36c	Day 0	PD-1+ CD8+ T cells	-0.914237	-0.442281	0.664253	0.860122	-0.434049
Flow	36c	Day 0	CD3- TCRgd-	1.12373	0.416344	0.682372	0.868936	0.409229
Flow	36c	Day 0	CD8+CD57-NKT2	-1.02202	-0.408139	0.688266	0.868936	-0.401209
Flow	36c	Day 0	CD4+CD8+	1.02985	0.386949	0.703602	0.874973	0.380462
Flow	36c	Day 0	CD3-HLA-DR-	0.980093	0.366495	0.718631	0.874973	0.36029
Flow	36c	Day 0	CD57+ CD4+ T cells	1.09055	0.365846	0.719037	0.874973	0.359746
Flow	36c	Day 0	Early Effector CD8+	0.885944	0.339803	0.738191	0.887587	0.33425
Flow	36c	Day 0	CD45+	-0.886724	-0.317162	0.754983	0.897097	-0.312076
Flow	36c	Day 0	Effector CD4+	0.655211	0.258674	0.798993	0.92074	0.254651
Flow	36c	Day 0	CD3+TCRgd+	0.615135	0.252754	0.803501	0.92074	0.248819
Flow	36c	Day 0	Intermediate Mono	-0.531521	-0.233154	0.818426	0.92074	-0.22957
Flow	36c	Day 0	Intermediate Effector CD8+	-0.568405	-0.232141	0.81931	0.92074	-0.228432
Flow	36c	Day 0	HLA-DR+ CD8+ T cells	-0.537345	-0.230742	0.820461	0.92074	-0.226952
Flow	36c	Day 0	Tfh: CXCR3- , CCR6+	-0.610528	-0.214185	0.832953	0.924486	-0.210916
Flow	36c	Day 0	CD14-CD123-	0.403031	0.154163	0.879337	0.96536	0.151809
Flow	36c	Day 0	Early Like Effector memoryCD4+	-0.260236	-0.123102	0.90347	0.974569	-0.121279
Flow	36c	Day 0	HLA-DR+ CD4+ T cells	-0.280779	-0.118695	0.907025	0.974569	-0.116792
Flow	36c	Day 0	CD3-TCRgd-CD19-CD20-	0.263337	0.101746	0.920165	0.975568	0.100225
Flow	36c	Day 0	CD4-CD8-	0.254232	0.0863338	0.93221	0.975568	0.0850649
Flow	36c	Day 0	CD8+CD45RA-CCR7-	-0.167572	-0.0804129	0.936932	0.975568	-0.0791265
Flow	36c	Day 0	CD8+CD57+ NKT1	0.120815	0.043216	0.966033	0.995605	0.0425843
Flow	36c	Day 0	CD57+ PD-1+ CD4+ T cells	-0.0776182	-0.0269873	0.978786	0.998437	-0.0265915
Flow	36c	Day 0	Lin-DR+	0.0327399	0.0139185	0.989061	0.998437	0.0137106
Flow	36c	Day 0	Th: CXCR3- , CCR6+	-0.00568368	-0.00198833	0.998437	0.998437	-0.00195926
Flow	Bmem	Day 0	H3+H1- (IgA+CD19+CD20+).of.lymphocytes	-4.7342	-1.87118	0.0786329	0.953134	-1.75867
Flow	Bmem	Day 0	AM (IgD-CD71hi All HA+ IgG+Bmem).of.lymphocytes	-3.27502	-1.62466	0.123291	0.953134	-1.54111
Flow	Bmem	Day 0	IgD-CD71hi (AM All HA+ IgG+Bmem).of.lymphocytes	-3.76025	-1.56814	0.135273	0.953134	-1.49363
Flow	Bmem	Day 0	IgD-CD71hi (TLM All HA+ IgG+ Bmem).of.lymphocytes	-2.35789	-1.53075	0.144226	0.953134	-1.46023
Flow	Bmem	Day 0	H3+H1-(CD20+CD38low IgD-CD71hi Bmem).of.lymphocytes	-3.86731	-1.36723	0.18936	0.953134	-1.31247
Flow	Bmem	Day 0	TLM (IgD-CD71hi All HA+IgG+ Bmem).of.lymphocytes	-1.79861	-1.36397	0.190448	0.953134	-1.30926
Flow	Bmem	Day 0	H3+FluB- (IgM+Bmem).of.lymphocytes	-2.96317	-1.27797	0.218888	0.953134	-1.22949
Flow	Bmem	Day 0	CD20+CD21low (IgD-CD71hi All HA+ IgG+Bmem).of.lymphocytes	-2.64015	-1.26741	0.222393	0.953134	-1.22019
Flow	Bmem	Day 0	H3+FluB- (IgM+CD19+CD20+).of.lymphocytes	2.71642	1.12735	0.275255	0.953134	1.09104
Flow	Bmem	Day 0	FluB+H3-(CD20+CD38low IgD-CD71hi Bmem).of.lymphocytes	-2.94323	-1.11918	0.279255	0.953134	-1.08199
Flow	Bmem	Day 0	FluB+H3- (IgM+Bmem).of.lymphocytes	-3.0614	-1.11519	0.280286	0.953134	-1.07968
Flow	Bmem	Day 0	TLM (All HA+ IgG+ Bmem).of.lymphocytes	-3.21489	-1.11102	0.282027	0.953134	-1.07578
Flow	Bmem	Day 0	H3+FluB-(CD20+CD38low IgD-CD71hi Bmem).of.lymphocytes	-2.8419	-1.03718	0.31418	0.953134	-1.00649
Flow	Bmem	Day 0	CD19+CD20+.of.lymphocytes	2.74183	1.02277	0.320751	0.953134	0.992916
Flow	Bmem	Day 0	CD20+CD21low (All HA+ IgG+Bmem).of.lymphocytes	-2.72721	-0.981087	0.340447	0.953134	-0.953283
Flow	Bmem	Day 0	IgD-CD71low (TLM All HA+ IgG+ Bmem).of.lymphocytes	-2.82472	-0.968451	0.346397	0.953134	-0.941601
Flow	Bmem	Day 0	H3+FluB-(CD20+CD38low IgD-CD71low Bmem).of.lymphocytes	2.38405	0.936202	0.363261	0.953134	0.909168
Flow	Bmem	Day 0	H1+H3-(IgM+Bmem).of.lymphocytes	-2.29991	-0.877797	0.392291	0.953134	-0.85547
Flow	Bmem	Day 0	H3+H1- (IgM+Bmem).of.lymphocytes	-2.17161	-0.863461	0.399903	0.953134	-0.841794
Flow	Bmem	Day 0	CD19+CD20+IgG+.of.lymphocytes	-2.35257	-0.845106	0.409796	0.953134	-0.824253
Flow	Bmem	Day 0	All HA+(IgM+Bmem).of.lymphocytes	-2.13501	-0.808737	0.42984	0.953134	-0.789465
Flow	Bmem	Day 0	IgG+Bmem.of.lymphocytes	-2.18817	-0.804736	0.432387	0.953134	-0.785114
Flow	Bmem	Day 0	CD19+CD20+IgM+.of.lymphocytes	2.2996	0.781496	0.445259	0.953134	0.763343
Flow	Bmem	Day 0	IgD-CD71hi (All HA+ IgG+ Bmem).of.lymphocytes	-2.2031	-0.765306	0.454584	0.953134	-0.747795
Flow	Bmem	Day 0	RM (IgD-CD71hi All HA+ IgG+ Bmem).of.lymphocytes	-2.1639	-0.747068	0.465231	0.953134	-0.730261
Flow	Bmem	Day 0	FluB+H3- (IgM+CD19+CD20+).of.lymphocytes	-2.18141	-0.743141	0.467592	0.953134	-0.726402
Flow	Bmem	Day 0	H3+FluB-(IgG+Bmem).of.lymphocytes	1.70855	0.712175	0.486874	0.953134	0.695289
Flow	Bmem	Day 0	H1+H3-(IgA+CD19+CD20+).of.lymphocytes	1.68054	0.670688	0.511823	0.953134	0.656002
Flow	Bmem	Day 0	IgM+Bmem.of.lymphocytes	-1.66994	-0.629982	0.537083	0.953134	-0.61723
Flow	Bmem	Day 0	FluB+H3- (IgA+CD19+CD20+).of.lymphocytes	-1.49321	-0.614503	0.54703	0.953134	-0.602217
Flow	Bmem	Day 0	AM (All HA+ IgG+Bmem).of.lymphocytes	-1.58294	-0.609046	0.550606	0.953134	-0.596852
Flow	Bmem	Day 0	IgD-CD71hi (RM All HA+ IgG+ Bmem).of.lymphocytes	-1.70008	-0.578945	0.570218	0.953134	-0.56773
Flow	Bmem	Day 0	FluB+H3- (IgG+CD19+CD20+).of.lymphocytes	-1.5635	-0.564384	0.580194	0.953134	-0.553101
Flow	Bmem	Day 0	H1+H3-(CD20+CD38low IgD-CD71hi Bmem).of.lymphocytes	-1.50703	-0.549952	0.589506	0.953134	-0.539552
Flow	Bmem	Day 0	Bmem.of.lymphocytes	-1.5317	-0.530489	0.602635	0.953134	-0.520615
Flow	Bmem	Day 0	H3+FluB- (IgG+CD19+CD20+).of.lymphocytes	1.29473	0.531132	0.602791	0.953134	0.520391
Flow	Bmem	Day 0	H1+H3-(IgA+Bmem).of.lymphocytes	1.39679	0.501961	0.622139	0.953134	0.492822
Flow	Bmem	Day 0	H3+H1-(IgG+Bmem).of.lymphocytes	1.26897	0.501325	0.623095	0.953134	0.491468
Flow	Bmem	Day 0	H3+H1-(CD20+CD38low IgD-CD71low Bmem).of.lymphocytes	1.30981	0.498716	0.624805	0.953134	0.489052
Flow	Bmem	Day 0	All HA+(IgM+CD19+CD20+).of.lymphocytes	-1.40314	-0.49122	0.629577	0.953134	-0.482322
Flow	Bmem	Day 0	H3+H1- (IgM+CD19+CD20+).of.lymphocytes	1.24999	0.47794	0.638781	0.953134	0.469404
Flow	Bmem	Day 0	All HA+(IgG+CD19+CD20+).of.lymphocytes	-1.26285	-0.454268	0.655436	0.953134	-0.446223
Flow	Bmem	Day 0	H3+H1- (IgG+CD19+CD20+).of.lymphocytes	1.04496	0.419505	0.680522	0.953134	0.411751
Flow	Bmem	Day 0	H1+H3-(IgG+Bmem).of.lymphocytes	-1.04498	-0.39455	0.698081	0.953134	-0.387912
Flow	Bmem	Day 0	All HA+(CD20+CD38low IgD-CD71hi Bmem).of.lymphocytes	-1.13198	-0.388625	0.702396	0.953134	-0.382089
Flow	Bmem	Day 0	H3+FluB- (IgA+Bmem).of.lymphocytes	1.04991	0.380431	0.708358	0.953134	0.374062
Flow	Bmem	Day 0	IgD-CD71low (AM All HA+ IgG+Bmem).of.lymphocytes	0.764267	0.277263	0.784921	0.953134	0.272911
Flow	Bmem	Day 0	IgD-CD71low Bmem.of.lymphocytes	-0.763946	-0.257288	0.800045	0.953134	-0.253289
Flow	Bmem	Day 0	All HA+(IgA+Bmem).of.lymphocytes	0.665858	0.252206	0.803927	0.953134	0.248268
Flow	Bmem	Day 0	FluB+H3- (IgA+Bmem).of.lymphocytes	-0.605994	-0.248294	0.806996	0.953134	-0.244304
Flow	Bmem	Day 0	IgD-CD71hi Bmem.of.lymphocytes	-0.705032	-0.246002	0.808629	0.953134	-0.242195
Flow	Bmem	Day 0	RM (All HA+ IgG+ Bmem).of.lymphocytes	-0.63177	-0.238216	0.814651	0.953134	-0.23443
Flow	Bmem	Day 0	FluB+H3-(CD20+CD38low IgD-CD71low Bmem).of.lymphocytes	-0.690714	-0.228089	0.8223	0.953134	-0.224587
Flow	Bmem	Day 0	IgD-HA+CD71low (RM All HA+ IgG+ Bmem).of.lymphocytes	-0.610634	-0.227781	0.82258	0.953134	-0.224227
Flow	Bmem	Day 0	CD20+CD38low IgD-CD71hi Bmem.of.lymphocytes	-0.614314	-0.212717	0.834091	0.953134	-0.209458
Flow	Bmem	Day 0	H1+H3-(CD20+CD38low IgD-CD71low Bmem).of.lymphocytes	-0.440416	-0.163371	0.872153	0.953134	-0.160925
Flow	Bmem	Day 0	CD20+CD38low IgD-CD71low Bmem.of.lymphocytes	-0.447935	-0.153193	0.880049	0.953134	-0.150907
Flow	Bmem	Day 0	IgD-CD71low (All HA+ IgG+Bmem).of.lymphocytes	0.335224	0.125174	0.901907	0.953134	0.123253
Flow	Bmem	Day 0	FluB+H3-(IgG+Bmem).of.lymphocytes	-0.330896	-0.124748	0.902296	0.953134	-0.122762
Flow	Bmem	Day 0	All HA+(CD20+CD38lowIgD-CD71low Bmem).of.lymphocytes	-0.310089	-0.109527	0.91407	0.953134	-0.107906
Flow	Bmem	Day 0	H3+FluB- (IgA+CD19+CD20+).of.lymphocytes	-0.267115	-0.102338	0.919707	0.953134	-0.100803
Flow	Bmem	Day 0	All HA+(IgA+CD19+CD20+).of.lymphocytes	-0.266041	-0.10028	0.921296	0.953134	-0.0988008
Flow	Bmem	Day 0	IgA+Bmem.of.lymphocytes	0.276916	0.0935194	0.926584	0.953134	0.0921432
Flow	Bmem	Day 0	CD19+CD20+IgA+.of.lymphocytes	0.276916	0.0935194	0.926584	0.953134	0.0921432
Flow	Bmem	Day 0	All HA+ (IgG+Bmem).of.lymphocytes	-0.197146	-0.0736192	0.942205	0.953134	-0.0724989
Flow	Bmem	Day 0	H1+H3-(IgG+CD19+CD20+).of.lymphocytes	-0.178199	-0.0672888	0.947137	0.953134	-0.0663027
Flow	Bmem	Day 0	H1+H3-(IgM+CD19+CD20+).of.lymphocytes	0.164648	0.0596751	0.95311	0.953134	0.0588014
Flow	Bmem	Day 0	H3+H1- (IgA+Bmem).of.lymphocytes	-0.166341	-0.0596443	0.953134	0.953134	-0.058771
Flow	PB	Day 0	H3+FluB-.of.lymphocytes	-4.22734	-2.17096	0.0449235	0.314464	-2.00537
Flow	PB	Day 0	Plasmablast (CD27+CD38+).of.lymphocytes	-4.13921	-1.55046	0.13992	0.395841	-1.47609
Flow	PB	Day 0	H3+H1-.of.lymphocytes	-3.23129	-1.27861	0.218239	0.395841	-1.23122
Flow	PB	Day 0	CD20low CD21low (Plasmablast).of.lymphocytes	-3.1485	-1.14732	0.267411	0.395841	-1.10904
Flow	PB	Day 0	FluB+H3-.of.lymphocytes	3.0612	1.10931	0.282743	0.395841	1.07418
Flow	PB	Day 0	All HA+(CD20lowCD21low PB).of.lymphocytes	0.598536	0.198591	0.844941	0.87538	0.195578
Flow	PB	Day 0	H1+H3-.of.lymphocytes	-0.386424	-0.159341	0.87538	0.87538	-0.156828
OLINK	Serum Proteins	Day 0	MUC16	-12.915	-3.7081	0.00115051	0.162222	-3.25087
OLINK	Serum Proteins	Day 0	MMP12	9.21614	2.98264	0.00650125	0.458338	2.72137
OLINK	Serum Proteins	Day 0	NRTN	10.6814	2.74374	0.0104846	0.492775	2.55942
OLINK	Serum Proteins	Day 0	CD6	-8.12205	-2.30186	0.0302267	0.766057	-2.16711
OLINK	Serum Proteins	Day 0	TNFRSF12A	-6.21151	-2.12501	0.0444115	0.766057	-2.01019
[truncated: 10,153 more rows]

## Sheet: Overall
Baseline association of parameter with time since COVID-19 diagnosis (TSD) for COVR-M and COVR-F together
[truncated: 10,370 more rows]
