# Supplementary material for: Influenza vaccination and single cell multiomics reveal sex dimorphic immune imprints of prior mild COVID-19
Source: medRxiv. 2022 Sep 1:2022.02.17.22271138. Originally published 2022 Feb 22. Preprint. [Version 2] doi: 10.1101/2022.02.17.22271138 (PMC8887138; doi:10.1101/2022.02.17.22271138)
Supplement: Extended Data Table 3 [file extended_data_table_3.xlsx]

## Sheet: Sex difference
Regression model output for pre-vaccination (days -7 and/or 0) differences between COVR-M and COVR-F accounting for normal sex differences (HC-M vs. HC-F)
source.label	type	timepoint	parameter	logFC	AveExpr	t	P.Value	adj.P.Val	z.std.or.B
CBC	Abs	Pre-vaccination	NK.Cell._.mcL	0.787185	7.90107	2.74363	0.00784504	0.149056	2.65867
CBC	Abs	Pre-vaccination	Eos.Abs_K.mcL	0.948763	-3.16344	2.25049	0.0278082	0.234732	2.19998
CBC	Abs	Pre-vaccination	Monocytes..Abs_K.mcL	0.412576	-1.20915	2.12353	0.0375211	0.234732	2.08005
CBC	Abs	Pre-vaccination	RBC.Count_M.mcL	0.090253	2.18924	2.0024	0.0494172	0.234732	1.96497
CBC	Abs	Pre-vaccination	Basophils.Abs_K.mcL	0.454445	-4.80267	1.6852	0.0967448	0.36763	1.66084
CBC	Abs	Pre-vaccination	Hemoglobin_g.dL	0.0554224	3.79817	1.3074	0.195682	0.589434	1.29395
CBC	Abs	Pre-vaccination	MPV_fL	0.0513976	3.37748	1.15392	0.252758	0.589434	1.14367
CBC	Abs	Pre-vaccination	Neutrophils..Abs_K.mcL	-0.240548	1.59832	-1.14601	0.255993	0.589434	-1.13591
CBC	Abs	Pre-vaccination	MCH_pg	-0.0353228	4.93104	-1.09122	0.279206	0.589434	-1.08211
CBC	Abs	Pre-vaccination	Immature.Granulocytes.Abs._K.mcL	-0.303585	-5.73811	-0.987811	0.326908	0.621125	-0.980361
CBC	Abs	Pre-vaccination	MCV_fL	-0.0229965	6.50348	-0.886802	0.378455	0.653695	-0.880747
CBC	Abs	Pre-vaccination	CD19.._.mcL	0.248531	7.51777	0.757287	0.451615	0.715056	0.752726
CBC	Abs	Pre-vaccination	MCHC_g.dL	-0.0121406	5.07126	-0.690428	0.492383	0.719637	-0.686523
CBC	Abs	Pre-vaccination	Lymphocytes..Abs_K.mcL	0.0960997	0.753337	0.525457	0.601054	0.815716	0.522886
CBC	Abs	Pre-vaccination	WBC.Count_K.mcL	-0.0434671	2.4433	-0.287939	0.77431	0.88585	-0.286742
CBC	Abs	Pre-vaccination	CD3._.mcL	-0.0458523	10.238	-0.230946	0.818083	0.88585	-0.230012
CBC	Abs	Pre-vaccination	CD4.CD3._.mcL	-0.0422714	9.59204	-0.207746	0.836077	0.88585	-0.206915
CBC	Abs	Pre-vaccination	CD8.CD3._.mcL	0.0582658	8.52026	0.203698	0.839226	0.88585	0.202883
CBC	Abs	Pre-vaccination	Platelet.Count_K.mcL	-0.0119261	7.82505	-0.0829668	0.934133	0.934133	-0.0826462
CBC	Pct	Pre-vaccination	Monocytes..pct_pct	0.459648	2.99098	3.43005	0.001053	0.014742	3.27597
CBC	Pct	Pre-vaccination	CD3pct_pct	-0.158388	6.16715	-2.44151	0.0173569	0.0850159	-2.37906
CBC	Pct	Pre-vaccination	NK.Cellpct_pct	0.674579	3.82987	2.42234	0.0182177	0.0850159	2.36116
CBC	Pct	Pre-vaccination	RBC.Distribution.Width_pct	0.0671392	3.68337	2.07834	0.0416303	0.11908	2.0372
CBC	Pct	Pre-vaccination	Eosinophils.pct_pct	0.95786	1.01818	2.06898	0.0425286	0.11908	2.02831
CBC	Pct	Pre-vaccination	Basophils.pct_pct	0.477662	-0.600919	1.93281	0.057618	0.126453	1.89859
CBC	Pct	Pre-vaccination	Neutrophils..pct_pct	-0.195698	5.79862	-1.88994	0.0632266	0.126453	-1.85759
CBC	Pct	Pre-vaccination	Hematocrit_pct	0.067097	5.37075	1.71925	0.090328	0.158074	1.69367
CBC	Pct	Pre-vaccination	CD4.CD3pct_pct	-0.154696	5.52117	-1.57344	0.120472	0.1874	-1.5528
CBC	Pct	Pre-vaccination	Immature.Granulocytes.pct_pct	-0.504788	-1.79902	-1.47215	0.143259	0.200562	-1.46376
CBC	Pct	Pre-vaccination	NLR_pct	-0.336635	0.84498	-1.29506	0.199882	0.254395	-1.28189
CBC	Pct	Pre-vaccination	Lymphocytes..pct_pct	0.141183	4.95343	0.877791	0.38329	0.447172	0.87185
CBC	Pct	Pre-vaccination	CD19.pct_pct	0.136387	3.44666	0.588409	0.558297	0.601243	0.585373
CBC	Pct	Pre-vaccination	CD8.CD3pct_pct	-0.0534961	4.44938	-0.288853	0.773613	0.773613	-0.287652
COVID-titer	Neutralization	Day 0	WA.1_IC50	-0.810757	4.84736	-1.21386	0.227635	0.412611	-4.56303
COVID-titer	Neutralization	Day 0	SARS.CoV.2_Spike	-0.625986	3.15676	-0.822715	0.412611	0.412611	-4.63141
Flow	36c	Day 0	CD11c+DCs	1.09651	-7.21801	3.87252	0.000338745	0.0342132	3.58371
Flow	36c	Day 0	Lin-DR+	0.731966	-6.42047	3.44585	0.00124815	0.0630314	3.22764
Flow	36c	Day 0	CD11c+CD123-	0.937642	-7.72265	2.89043	0.00585296	0.19705	2.75591
Flow	36c	Day 0	CD11c+CD16+ DCs	1.39615	-8.41848	2.76512	0.00816173	0.206084	2.6453
Flow	36c	Day 0	CD3-CD19-CD56-	0.502315	-5.06644	2.51028	0.0156986	0.317112	2.41585
Flow	36c	Day 0	CD3- TCRgd-	0.47216	-2.3374	2.14039	0.03768	0.604125	2.07832
Flow	36c	Day 0	CD3-TCRgd-CD19-CD20-	0.625429	-3.00897	1.95616	0.0565465	0.604125	1.9068
Flow	36c	Day 0	Mature NK	0.868578	-3.73113	1.94554	0.0578866	0.604125	1.89656
Flow	36c	Day 0	CD14-CD123-	0.680079	-3.26287	1.90931	0.0625144	0.604125	1.86263
Flow	36c	Day 0	CD4+CD45RA-CCR7-	0.543407	-4.26134	1.85865	0.0694979	0.604125	1.81517
Flow	36c	Day 0	CD1c-CD141+ DCs	0.681236	-13.0462	1.79928	0.0787366	0.604125	1.75806
Flow	36c	Day 0	CD11c+CD16- DCs	0.576207	-8.52443	1.78043	0.0817238	0.604125	1.74077
Flow	36c	Day 0	CD3-HLA-DR-	0.66216	-3.30455	1.75434	0.0860649	0.604125	1.71653
Flow	36c	Day 0	Non-classical Mono	0.690153	-7.27008	1.75287	0.0864815	0.604125	1.71426
Flow	36c	Day 0	CD1c+ DCs	0.566313	-8.94184	1.67014	0.101709	0.604125	1.63662
Flow	36c	Day 0	Early Effector memoryCD4+	0.546786	-4.94145	1.64944	0.105924	0.604125	1.61679
Flow	36c	Day 0	Early NK	0.685855	-8.47528	1.62909	0.110276	0.604125	1.59695
Flow	36c	Day 0	IgM+	0.785178	-9.73989	1.5627	0.124977	0.604125	1.53421
Flow	36c	Day 0	Th: CXCR3+ , CCR6-	0.459298	-4.23332	1.49593	0.141502	0.604125	1.47022
Flow	36c	Day 0	CD3+TCRgd-	-0.215163	-1.02681	-1.48122	0.145366	0.604125	-1.4561
Flow	36c	Day 0	CD8+CD45RA+CCR7-	-0.821751	-5.35909	-1.46152	0.150671	0.604125	-1.43717
Flow	36c	Day 0	Plasmablast	0.606597	-11.9718	1.40669	0.166489	0.604125	1.38357
Flow	36c	Day 0	CD4+CD45RA+CCR7+	-0.620084	-2.89882	-1.40173	0.167708	0.604125	-1.37961
Flow	36c	Day 0	Naive CD4+	-0.619946	-2.90345	-1.3994	0.1684	0.604125	-1.37736
Flow	36c	Day 0	Total ILCs	0.407578	-7.90877	1.38671	0.172323	0.604125	1.36478
Flow	36c	Day 0	CD38+ CD4+ T cells	-0.448716	-2.72492	-1.37837	0.174757	0.604125	-1.35708
Flow	36c	Day 0	IgD-	0.448998	-6.30395	1.37495	0.175808	0.604125	1.35378
Flow	36c	Day 0	Intermediate Mono	0.563167	-6.3068	1.3719	0.176748	0.604125	1.35084
Flow	36c	Day 0	Terminal NK	0.830817	-8.73119	1.37097	0.177037	0.604125	1.34993
Flow	36c	Day 0	CD4+	-0.247759	-1.66486	-1.33338	0.188973	0.604125	-1.31362
Flow	36c	Day 0	Intermediate Effector CD8+	0.780818	-7.4696	1.32847	0.190753	0.604125	1.30835
Flow	36c	Day 0	Tfh: CXCR3+ , CCR6-	0.594793	-7.07981	1.30334	0.198946	0.604125	1.28456
Flow	36c	Day 0	CD57+ PD-1+ CD8+ T cells	0.652931	-7.69372	1.30203	0.199395	0.604125	1.28328
Flow	36c	Day 0	Tfh: CXCR3- , CCR6-	0.447097	-6.96796	1.27259	0.209646	0.604125	1.25454
Flow	36c	Day 0	Treg CD45RA+HLA-DR-	-0.60197	-7.50107	-1.25632	0.215343	0.604125	-1.23901
Flow	36c	Day 0	CD4+CD45RA-	0.295089	-2.75554	1.22962	0.22509	0.604125	1.2131
Flow	36c	Day 0	CD45RA+ Terminal Effector CD8+	-1.0742	-6.67741	-1.18221	0.243244	0.604125	-1.16692
Flow	36c	Day 0	Tfh: ICOS- , PD-1+	0.541374	-8.67966	1.18154	0.243459	0.604125	1.16638
Flow	36c	Day 0	CD4+CD45RA-CXCR5+(Tfh)	0.435688	-5.50514	1.17261	0.246988	0.604125	1.1577
Flow	36c	Day 0	CCR7-CD45RA+TCRgd+	-0.925936	-6.80212	-1.1629	0.250973	0.604125	-1.14799
Flow	36c	Day 0	Early Effector CD8+	0.514812	-5.36531	1.15789	0.253014	0.604125	1.14306
Flow	36c	Day 0	CD38+HLA-DR+ CD4+T cells	-0.299781	-8.02077	-1.14908	0.256581	0.604125	-1.13451
Flow	36c	Day 0	Early Like Effector memoryCD4+	0.381434	-6.36534	1.1255	0.266214	0.604125	1.11182
Flow	36c	Day 0	IgD- memory	0.383689	-6.49959	1.12119	0.26804	0.604125	1.10759
Flow	36c	Day 0	Tfh: ICOS- , PD-1-	0.425038	-5.7482	1.11849	0.269164	0.604125	1.10499
Flow	36c	Day 0	CD19+CD20+	0.333187	-3.94425	1.07119	0.289671	0.630329	1.05884
Flow	36c	Day 0	PD-1+ CD8+ T cells	0.296259	-5.05523	1.06334	0.293321	0.630329	1.05086
Flow	36c	Day 0	CD8+CD45RA-CCR7-	0.443384	-4.44279	1.04602	0.301142	0.633653	1.03399
Flow	36c	Day 0	CD1c-CD141- DCs	0.569421	-11.1962	0.993205	0.325806	0.658661	0.982597
Flow	36c	Day 0	CD19+CD27+CD38+CD20lowCD21low	0.429582	-11.8477	0.993096	0.32607	0.658661	0.982061
Flow	36c	Day 0	CD8+CD57-NKT2	0.520775	-6.59527	0.967652	0.338324	0.670013	0.957483
Flow	36c	Day 0	CD11c+CD123+	0.807945	-9.68902	0.912881	0.366065	0.708516	0.903869
Flow	36c	Day 0	Th: CXCR3+ , CCR6+	0.547491	-5.75117	0.857954	0.395377	0.708516	0.849906
Flow	36c	Day 0	HLA-DR+ CD8+ T cells	-0.536508	-6.92527	-0.848873	0.400379	0.708516	-0.840945
Flow	36c	Day 0	CD45+	-0.013761	-0.0322444	-0.847889	0.40089	0.708516	-0.840033
Flow	36c	Day 0	Tfh: CXCR3- , CCR6+	0.456458	-7.94534	0.832203	0.409594	0.708516	0.824608
Flow	36c	Day 0	IgG+	0.31808	-7.55171	0.824522	0.413934	0.708516	0.81699
Flow	36c	Day 0	Tfh: ICOS+ , PD-1+	0.450478	-11.6356	0.823922	0.414236	0.708516	0.816463
Flow	36c	Day 0	CD3+CD56-	-0.148542	-1.14869	-0.80551	0.42467	0.708516	-0.798346
Flow	36c	Day 0	HLA-DR+ CD4+ T cells	-0.245808	-6.60351	-0.800508	0.427637	0.708516	-0.793243
Flow	36c	Day 0	CD3+CD56+	0.49152	-5.36754	0.799839	0.427915	0.708516	0.792764
Flow	36c	Day 0	Tfh: CXCR3+ , CCR6+	0.533402	-9.4308	0.751113	0.45641	0.743507	0.744771
Flow	36c	Day 0	CD8+	-0.177062	-2.73859	-0.734812	0.466184	0.747374	-0.728702
Flow	36c	Day 0	Treg HLA-DR-CD45RA-	0.250016	-7.64878	0.720568	0.474838	0.749354	0.71463
Flow	36c	Day 0	CD3+TCRgd+	-0.435239	-5.51336	-0.680891	0.499386	0.771461	-0.675456
Flow	36c	Day 0	CD45int CD123+	0.19365	-5.98841	0.673304	0.504123	0.771461	0.668017
Flow	36c	Day 0	IgD+CD27+	0.372727	-8.76774	0.641101	0.524759	0.791054	0.636027
Flow	36c	Day 0	CD4+CD8+	0.306875	-9.27037	0.603537	0.54913	0.815619	0.599065
Flow	36c	Day 0	IgD+CD27-	0.217311	-4.41893	0.580369	0.564498	0.817817	0.576173
Flow	36c	Day 0	CD8+CD45RA-CCR7+	0.181821	-6.37218	0.55457	0.581875	0.817817	0.550647
Flow	36c	Day 0	Terminal Effector CD8+	0.587767	-7.54677	0.553594	0.582538	0.817817	0.549682
Flow	36c	Day 0	Th: CXCR3- , CCR6+	0.239625	-6.01186	0.535219	0.595076	0.817817	0.531494
Flow	36c	Day 0	CD45int CD123+ DR- CD38+	0.2414	-6.85224	0.516782	0.607784	0.817817	0.513239
Flow	36c	Day 0	CD19+CD27+CD38+	0.225567	-10.462	0.515841	0.608538	0.817817	0.512161
Flow	36c	Day 0	CD4+CD127lowCD25high	-0.166561	-6.07163	-0.494874	0.623051	0.817817	-0.491532
Flow	36c	Day 0	Central Memory CD8+	0.158744	-6.47432	0.473778	0.637899	0.817817	0.470638
Flow	36c	Day 0	CD8+CD45RA+CCR7+	-0.260575	-4.68577	-0.46437	0.644573	0.817817	-0.461314
Flow	36c	Day 0	Early Like Effector CD8+	0.207123	-7.74112	0.459135	0.648299	0.817817	0.456126
Flow	36c	Day 0	Naive CD8+	-0.250218	-4.69318	-0.442707	0.660052	0.817817	-0.439841
Flow	36c	Day 0	CD57+ CD8+ T cells	-0.298299	-5.52974	-0.435863	0.664975	0.817817	-0.433055
Flow	36c	Day 0	CD4+CD45RA-CCR7+	0.108249	-3.29207	0.428055	0.670608	0.817817	0.425313
Flow	36c	Day 0	Tfh: ICOS+ , PD-1-	0.239624	-11.3367	0.426386	0.671816	0.817817	0.423658
Flow	36c	Day 0	Central Memory CD4+	0.105745	-3.30047	0.416192	0.679205	0.817817	0.413549
Flow	36c	Day 0	Lymphocytes	-0.0318838	-0.442119	-0.414871	0.680165	0.817817	-0.412239
Flow	36c	Day 0	PD-1+ CD4+ T cells	0.120238	-4.13797	0.390647	0.697865	0.824222	0.388205
Flow	36c	Day 0	Classical Mono	-0.116321	-2.62485	-0.380222	0.705531	0.824222	-0.377865
Flow	36c	Day 0	Terminal Effector memoryCD4+	0.545143	-9.99234	0.374202	0.709974	0.824222	0.371891
Flow	36c	Day 0	Th: CXCR3- , CCR6-	0.0573354	-4.24712	0.201617	0.84111	0.938979	0.200474
Flow	36c	Day 0	CD4+CD45RA+CCR7-	-0.182784	-9.49879	-0.183159	0.855479	0.938979	-0.182133
Flow	36c	Day 0	CD57+ CD4+ T cells	0.223266	-9.08258	0.180452	0.857591	0.938979	0.179442
Flow	36c	Day 0	CD38+ HLA-DR+ CD8+ T cells	-0.100481	-8.85987	-0.166543	0.86846	0.938979	-0.165615
Flow	36c	Day 0	CD4-CD8-	0.0752026	-7.27047	0.158555	0.874713	0.938979	0.157675
Flow	36c	Day 0	Effector CD4+	0.0909096	-10.4767	0.151624	0.880156	0.938979	0.150772
Flow	36c	Day 0	Treg HLA-DR+CD45RA-	0.0535129	-8.33981	0.140905	0.888575	0.938979	0.140107
Flow	36c	Day 0	CCR7-CD45RA-TCRgd+	-0.12326	-7.46028	-0.138864	0.890164	0.938979	-0.138097
Flow	36c	Day 0	CD8+CD57+ NKT1	0.125248	-7.83093	0.121291	0.903989	0.938979	0.120624
Flow	36c	Day 0	CD57+ PD-1+ CD4+ T cells	-0.140215	-9.81131	-0.115678	0.908411	0.938979	-0.115043
Flow	36c	Day 0	CCR7+TCRgd+	-0.0608088	-8.7403	-0.106056	0.915999	0.938979	-0.105474
Flow	36c	Day 0	CD123+pDCs	0.0425388	-9.07447	0.100505	0.920385	0.938979	0.0999484
Flow	36c	Day 0	Monocytes	0.00543361	-2.33134	0.0211841	0.98319	0.992105	0.0210693
Flow	36c	Day 0	CD38+ CD8+ T cells	0.00420105	-6.0464	0.0099491	0.992105	0.992105	0.00989518
Flow	Bmem	Day 0	H3+FluB- (IgM+Bmem).of.lymphocytes	1.11493	-16.8316	1.72939	0.0906964	0.625349	1.69174
Flow	Bmem	Day 0	H1+H3-(IgA+CD19+CD20+).of.lymphocytes	0.950451	-19.5893	1.67675	0.100583	0.625349	1.64204
Flow	Bmem	Day 0	Bmem.of.lymphocytes	0.660657	-5.79916	1.66639	0.102479	0.625349	1.63295
Flow	Bmem	Day 0	IgD-CD71hi Bmem.of.lymphocytes	0.60714	-10.2373	1.61779	0.112651	0.625349	1.58639
Flow	Bmem	Day 0	FluB+H3-(CD20+CD38low IgD-CD71low Bmem).of.lymphocytes	0.851491	-15.2769	1.60674	0.114954	0.625349	1.57631
Flow	Bmem	Day 0	CD20+CD21low (IgD-CD71hi All HA+ IgG+Bmem).of.lymphocytes	-0.9103	-21.9125	-1.59648	0.117504	0.625349	-1.56534
Flow	Bmem	Day 0	CD20+CD38low IgD-CD71hi Bmem.of.lymphocytes	0.636906	-10.4654	1.59275	0.118191	0.625349	1.56241
Flow	Bmem	Day 0	AM (All HA+ IgG+Bmem).of.lymphocytes	-1.19147	-19.3188	-1.56757	0.124036	0.625349	-1.53805
Flow	Bmem	Day 0	IgD-CD71hi (AM All HA+ IgG+Bmem).of.lymphocytes	-1.01115	-21.9378	-1.52253	0.134929	0.625349	-1.49494
Flow	Bmem	Day 0	All HA+(IgM+Bmem).of.lymphocytes	0.939821	-13.4414	1.44147	0.156301	0.625349	1.41762
Flow	Bmem	Day 0	IgM+Bmem.of.lymphocytes	0.792749	-7.21944	1.42865	0.160059	0.625349	1.40487
Flow	Bmem	Day 0	H3+FluB-(CD20+CD38low IgD-CD71hi Bmem).of.lymphocytes	0.999563	-21.6389	1.4107	0.165191	0.625349	1.38782
Flow	Bmem	Day 0	CD19+CD20+.of.lymphocytes	0.441847	-3.75181	1.3593	0.180677	0.625349	1.33867
Flow	Bmem	Day 0	All HA+(CD20+CD38lowIgD-CD71low Bmem).of.lymphocytes	0.696255	-14.3253	1.33924	0.187071	0.625349	1.31929
Flow	Bmem	Day 0	FluB+H3- (IgM+Bmem).of.lymphocytes	0.859887	-14.9037	1.33458	0.188581	0.625349	1.31479
Flow	Bmem	Day 0	H3+H1- (IgG+CD19+CD20+).of.lymphocytes	0.844431	-17.1024	1.32998	0.190244	0.625349	1.30986
Flow	Bmem	Day 0	H3+H1-(CD20+CD38low IgD-CD71hi Bmem).of.lymphocytes	0.980345	-21.4907	1.32556	0.19166	0.625349	1.30568
Flow	Bmem	Day 0	H3+H1-(CD20+CD38low IgD-CD71low Bmem).of.lymphocytes	0.828536	-16.8828	1.31811	0.194071	0.625349	1.29863
Flow	Bmem	Day 0	IgD-CD71low Bmem.of.lymphocytes	0.519748	-6.74722	1.30953	0.196857	0.625349	1.29056
Flow	Bmem	Day 0	H3+H1-(IgG+Bmem).of.lymphocytes	0.838218	-17.2922	1.25708	0.215221	0.625349	1.23934
Flow	Bmem	Day 0	CD20+CD38low IgD-CD71low Bmem.of.lymphocytes	0.490575	-6.76553	1.2365	0.22255	0.625349	1.21978
Flow	Bmem	Day 0	H1+H3-(IgM+Bmem).of.lymphocytes	0.92453	-14.5069	1.21819	0.229504	0.625349	1.20164
Flow	Bmem	Day 0	AM (IgD-CD71hi All HA+ IgG+Bmem).of.lymphocytes	-0.671151	-22.0899	-1.21385	0.231253	0.625349	-1.19714
Flow	Bmem	Day 0	IgD-CD71low (AM All HA+ IgG+Bmem).of.lymphocytes	-0.990324	-19.9289	-1.17916	0.244397	0.625349	-1.16407
Flow	Bmem	Day 0	All HA+(CD20+CD38low IgD-CD71hi Bmem).of.lymphocytes	0.607765	-17.9502	1.16958	0.248218	0.625349	1.15469
Flow	Bmem	Day 0	H3+FluB-(CD20+CD38low IgD-CD71low Bmem).of.lymphocytes	0.750853	-16.821	1.16928	0.248372	0.625349	1.15431
Flow	Bmem	Day 0	H3+FluB- (IgG+CD19+CD20+).of.lymphocytes	0.715065	-17.0437	1.08118	0.285365	0.625349	1.06835
Flow	Bmem	Day 0	H3+FluB-(IgG+Bmem).of.lymphocytes	0.703405	-17.1434	1.04742	0.300498	0.625349	1.03537
Flow	Bmem	Day 0	All HA+(IgM+CD19+CD20+).of.lymphocytes	0.567417	-11.3892	1.03303	0.30703	0.625349	1.02147
Flow	Bmem	Day 0	FluB+H3-(IgG+Bmem).of.lymphocytes	0.569204	-15.993	1.01406	0.315935	0.625349	1.00285
Flow	Bmem	Day 0	IgD-CD71hi (RM All HA+ IgG+ Bmem).of.lymphocytes	0.590849	-19.4817	1.01163	0.317076	0.625349	1.00048
Flow	Bmem	Day 0	H1+H3-(IgM+CD19+CD20+).of.lymphocytes	0.622997	-12.8124	1.0111	0.317377	0.625349	0.999862
Flow	Bmem	Day 0	RM (IgD-CD71hi All HA+ IgG+ Bmem).of.lymphocytes	0.577452	-19.4576	0.988556	0.328134	0.625349	0.977879
Flow	Bmem	Day 0	CD19+CD20+IgM+.of.lymphocytes	0.385376	-4.91629	0.97663	0.333972	0.625349	0.966145
Flow	Bmem	Day 0	IgG+Bmem.of.lymphocytes	0.396177	-7.4255	0.97416	0.335112	0.625349	0.963867
Flow	Bmem	Day 0	CD19+CD20+IgG+.of.lymphocytes	0.391019	-7.40482	0.959396	0.342384	0.625349	0.949465
Flow	Bmem	Day 0	FluB+H3- (IgG+CD19+CD20+).of.lymphocytes	0.479078	-15.4674	0.940256	0.351998	0.625349	0.930722
Flow	Bmem	Day 0	FluB+H3- (IgA+Bmem).of.lymphocytes	0.423437	-17.1994	0.939102	0.352719	0.625349	0.929328
Flow	Bmem	Day 0	H3+H1- (IgM+Bmem).of.lymphocytes	0.641332	-17.5484	0.927458	0.358656	0.625349	0.917929
Flow	Bmem	Day 0	CD19+CD20+IgA+.of.lymphocytes	0.404499	-8.62603	0.893624	0.376227	0.639586	0.884869
Flow	Bmem	Day 0	IgA+Bmem.of.lymphocytes	0.392592	-8.62982	0.865164	0.391489	0.649298	0.856921
Flow	Bmem	Day 0	FluB+H3- (IgM+CD19+CD20+).of.lymphocytes	0.506341	-12.2396	0.834563	0.408277	0.658934	0.82693
Flow	Bmem	Day 0	All HA+(IgG+CD19+CD20+).of.lymphocytes	0.422496	-14.4465	0.819585	0.416679	0.658934	0.812196
Flow	Bmem	Day 0	All HA+(IgA+CD19+CD20+).of.lymphocytes	0.347496	-16.7227	0.801236	0.427122	0.660098	0.794126
Flow	Bmem	Day 0	IgD-CD71low (All HA+ IgG+Bmem).of.lymphocytes	0.476104	-14.9679	0.771562	0.444319	0.670586	0.76492
Flow	Bmem	Day 0	FluB+H3- (IgA+CD19+CD20+).of.lymphocytes	0.350305	-17.3575	0.739545	0.463399	0.670586	0.733261
Flow	Bmem	Day 0	IgD-CD71hi (All HA+ IgG+ Bmem).of.lymphocytes	0.485528	-19.3288	0.739404	0.463493	0.670586	0.733107
Flow	Bmem	Day 0	RM (All HA+ IgG+ Bmem).of.lymphocytes	0.419909	-15.2659	0.69697	0.489341	0.671868	0.691358
Flow	Bmem	Day 0	All HA+ (IgG+Bmem).of.lymphocytes	0.389938	-14.8001	0.695561	0.49022	0.671868	0.689958
Flow	Bmem	Day 0	FluB+H3-(CD20+CD38low IgD-CD71hi Bmem).of.lymphocytes	0.405048	-18.3737	0.673861	0.503813	0.671868	0.668502
Flow	Bmem	Day 0	IgD-CD71low (TLM All HA+ IgG+ Bmem).of.lymphocytes	0.448148	-17.4472	0.663074	0.510609	0.671868	0.657889
Flow	Bmem	Day 0	IgD-HA+CD71low (RM All HA+ IgG+ Bmem).of.lymphocytes	0.419326	-15.4241	0.641641	0.524291	0.671868	0.636746
Flow	Bmem	Day 0	All HA+(IgA+Bmem).of.lymphocytes	0.278564	-16.668	0.63991	0.525439	0.671868	0.634984
Flow	Bmem	Day 0	TLM (All HA+ IgG+ Bmem).of.lymphocytes	0.418835	-17.416	0.620167	0.538233	0.671868	0.615487
Flow	Bmem	Day 0	H1+H3-(CD20+CD38low IgD-CD71low Bmem).of.lymphocytes	0.443458	-16.336	0.612196	0.543422	0.671868	0.607646
Flow	Bmem	Day 0	H1+H3-(IgG+CD19+CD20+).of.lymphocytes	0.316833	-16.2427	0.479761	0.633671	0.769458	0.476566
Flow	Bmem	Day 0	H1+H3-(CD20+CD38low IgD-CD71hi Bmem).of.lymphocytes	0.306188	-21.2997	0.425861	0.672247	0.801979	0.423066
Flow	Bmem	Day 0	IgD-CD71hi (TLM All HA+ IgG+ Bmem).of.lymphocytes	-0.14456	-23.5637	-0.358264	0.7218	0.824891	-0.356054
Flow	Bmem	Day 0	H3+H1- (IgA+CD19+CD20+).of.lymphocytes	0.216207	-19.6718	0.35393	0.725009	0.824891	0.351773
Flow	Bmem	Day 0	H3+FluB- (IgM+CD19+CD20+).of.lymphocytes	0.168648	-16.3281	0.350167	0.727845	0.824891	0.347994
Flow	Bmem	Day 0	H3+FluB- (IgA+Bmem).of.lymphocytes	0.201295	-19.5165	0.316783	0.752865	0.839259	0.314864
Flow	Bmem	Day 0	H3+FluB- (IgA+CD19+CD20+).of.lymphocytes	0.172714	-19.4394	0.267678	0.790172	0.86664	0.266088
Flow	Bmem	Day 0	H1+H3-(IgG+Bmem).of.lymphocytes	0.153553	-16.5097	0.210908	0.83389	0.897046	0.209715
Flow	Bmem	Day 0	H3+H1- (IgM+CD19+CD20+).of.lymphocytes	0.0916792	-16.3359	0.191729	0.848815	0.897046	0.19063
Flow	Bmem	Day 0	H3+H1- (IgA+Bmem).of.lymphocytes	0.106964	-19.5084	0.180612	0.857471	0.897046	0.179595
Flow	Bmem	Day 0	CD20+CD21low (All HA+ IgG+Bmem).of.lymphocytes	0.0961809	-17.0831	0.141162	0.888373	0.915259	0.140363
Flow	Bmem	Day 0	TLM (IgD-CD71hi All HA+IgG+ Bmem).of.lymphocytes	-0.0332911	-23.746	-0.124072	0.901799	0.915259	-0.123389
Flow	Bmem	Day 0	H1+H3-(IgA+Bmem).of.lymphocytes	0.0468822	-19.852	0.0768213	0.939106	0.939106	0.076394
Flow	PB	Day 0	H1+H3-.of.lymphocytes	1.63589	-22.6637	2.28665	0.0268676	0.188073	2.21344
Flow	PB	Day 0	H3+FluB-.of.lymphocytes	1.09283	-22.8135	1.76817	0.0837642	0.282529	1.72925
Flow	PB	Day 0	Plasmablast (CD27+CD38+).of.lymphocytes	0.790974	-10.6556	1.50353	0.139538	0.282529	1.47751
Flow	PB	Day 0	CD20low CD21low (Plasmablast).of.lymphocytes	0.82192	-11.2135	1.35725	0.181323	0.282529	1.33669
Flow	PB	Day 0	H3+H1-.of.lymphocytes	0.899512	-22.583	1.29494	0.201806	0.282529	1.27642
Flow	PB	Day 0	All HA+(CD20lowCD21low PB).of.lymphocytes	0.654054	-21.0245	0.764591	0.44842	0.523156	0.758052
Flow	PB	Day 0	FluB+H3-.of.lymphocytes	-0.0334595	-21.7734	-0.0421099	0.966593	0.966593	-0.0418813
OLINK	Serum Proteins	Day 0	CA9	0.453928	4.77332	2.2394	0.0286031	0.917095	2.18891
OLINK	Serum Proteins	Day 0	ANGPT2	-0.434518	5.42973	-2.13025	0.0369998	0.917095	-2.08577
OLINK	Serum Proteins	Day 0	KIR3DL1	0.854469	1.23392	1.96171	0.0540943	0.917095	1.92608
OLINK	Serum Proteins	Day 0	IL2	-0.174188	0.270973	-2.02276	0.0546337	0.917095	-1.92178
OLINK	Serum Proteins	Day 0	CCL8	-0.458118	8.91847	-1.79578	0.0772309	0.917095	-1.76698
OLINK	Serum Proteins	Day 0	LIF	0.256698	-0.231448	1.70124	0.0939501	0.917095	1.67492
OLINK	Serum Proteins	Day 0	FGF23	0.116649	1.45547	1.65316	0.103142	0.917095	1.62981
OLINK	Serum Proteins	Day 0	TEK	-0.188643	7.50384	-1.58342	0.118516	0.917095	-1.56103
OLINK	Serum Proteins	Day 0	IL15RA	0.158194	1.26964	1.56127	0.123233	0.917095	1.54134
OLINK	Serum Proteins	Day 0	CXCL1	-0.321966	9.35041	-1.50959	0.136034	0.917095	-1.49072
OLINK	Serum Proteins	Day 0	LGALS1	-0.119604	6.78446	-1.47724	0.144928	0.917095	-1.45768
OLINK	Serum Proteins	Day 0	CCL20	0.744117	6.36565	1.40054	0.166146	0.917095	1.3847
OLINK	Serum Proteins	Day 0	CCL7	-0.227817	2.36349	-1.371	0.175143	0.917095	-1.35586
OLINK	Serum Proteins	Day 0	LTA	-0.199961	4.94949	-1.33614	0.186388	0.917095	-1.32134
OLINK	Serum Proteins	Day 0	CX3CL1	-0.189343	5.72631	-1.33094	0.18792	0.917095	-1.31676
OLINK	Serum Proteins	Day 0	TNFRSF12A	0.249273	4.40062	1.32947	0.188336	0.917095	1.31552
OLINK	Serum Proteins	Day 0	LGALS9	-0.167393	7.44255	-1.32142	0.190996	0.917095	-1.30764
OLINK	Serum Proteins	Day 0	CCL25	0.326248	6.23792	1.32016	0.191442	0.917095	1.30633
OLINK	Serum Proteins	Day 0	VEGFA	0.280174	9.83484	1.31789	0.192213	0.917095	1.30406
OLINK	Serum Proteins	Day 0	SIRT2	0.31546	2.6662	1.21098	0.230638	0.917095	1.19872
OLINK	Serum Proteins	Day 0	GZMH	0.423632	3.83612	1.1907	0.238101	0.917095	1.17975
OLINK	Serum Proteins	Day 0	CD244	-0.16166	6.00056	-1.18451	0.240588	0.917095	-1.17352
OLINK	Serum Proteins	Day 0	DNER	0.1095	8.83374	1.16613	0.247809	0.917095	1.15569
OLINK	Serum Proteins	Day 0	CCL11	0.177925	8.01823	1.15339	0.252903	0.917095	1.14333
OLINK	Serum Proteins	Day 0	FGF2	-0.223213	0.27157	-1.13671	0.259888	0.917095	-1.12666
OLINK	Serum Proteins	Day 0	CD274	0.158428	5.20026	1.12792	0.263668	0.917095	1.11776
OLINK	Serum Proteins	Day 0	MUC16	0.369405	1.36298	1.12474	0.264839	0.917095	1.11503
OLINK	Serum Proteins	Day 0	IL10	-0.175478	3.04788	-1.11222	0.270303	0.917095	-1.10236
OLINK	Serum Proteins	Day 0	MMP7	-0.128908	11.9123	-1.10335	0.273944	0.917095	-1.09403
OLINK	Serum Proteins	Day 0	TNFRSF21	-0.106341	7.45068	-1.10213	0.274602	0.917095	-1.09252
OLINK	Serum Proteins	Day 0	ARG1	-0.311758	3.2764	-1.07485	0.286419	0.917095	-1.06601
OLINK	Serum Proteins	Day 0	CD70	-0.232414	4.18965	-1.06861	0.28921	0.917095	-1.05986
OLINK	Serum Proteins	Day 0	CXCL10	0.284286	9.62041	1.06169	0.292333	0.917095	1.05302
OLINK	Serum Proteins	Day 0	DCN	-0.0699779	4.60562	-1.04613	0.299391	0.917095	-1.03774
OLINK	Serum Proteins	Day 0	GDNF	-0.186072	2.02465	-1.00064	0.321094	0.917095	-0.992212
OLINK	Serum Proteins	Day 0	IL12RB1	-0.188101	1.45578	-0.994742	0.323566	0.917095	-0.987157
OLINK	Serum Proteins	Day 0	PDCD1LG2	-0.131259	1.67255	-0.986604	0.327397	0.917095	-0.979371
OLINK	Serum Proteins	Day 0	IL20	-0.117956	0.342654	-0.973381	0.334388	0.917095	-0.965313
OLINK	Serum Proteins	Day 0	CD8A	-0.264565	9.2671	-0.956433	0.342384	0.917095	-0.949464
OLINK	Serum Proteins	Day 0	CXCL6	-0.219447	9.17793	-0.954573	0.343248	0.917095	-0.947766
OLINK	Serum Proteins	Day 0	S100A12	-0.28837	5.42597	-0.952456	0.344484	0.917095	-0.945343
OLINK	Serum Proteins	Day 0	CXCL11	0.273018	7.73643	0.935004	0.353268	0.917095	0.92827
OLINK	Serum Proteins	Day 0	MICA/MICB	0.723016	3.72748	0.933412	0.354067	0.917095	0.92673
OLINK	Serum Proteins	Day 0	IL12A/IL12B	-0.22744	6.71105	-0.933087	0.354219	0.917095	-0.926436
OLINK	Serum Proteins	Day 0	TNF	-0.121884	2.42111	-0.915533	0.363359	0.917095	-0.908982
OLINK	Serum Proteins	Day 0	CDCP1	0.180531	2.2501	0.899605	0.371695	0.917095	0.893303
OLINK	Serum Proteins	Day 0	GZMA	0.1449	6.24888	0.892425	0.375445	0.917095	0.886321
OLINK	Serum Proteins	Day 0	PTN	-0.30505	0.910096	-0.882186	0.380936	0.917095	-0.876174
OLINK	Serum Proteins	Day 0	ADA	0.14263	5.02201	0.878879	0.38277	0.917095	0.872805
OLINK	Serum Proteins	Day 0	IL12B	-0.200951	6.15716	-0.876799	0.383823	0.917095	-0.870875
OLINK	Serum Proteins	Day 0	CCL19	-0.26385	8.87254	-0.866159	0.389623	0.917095	-0.8603
OLINK	Serum Proteins	Day 0	CXCL8	0.134811	6.36045	0.853558	0.396519	0.917095	0.847855
OLINK	Serum Proteins	Day 0	IL18	0.203192	8.27054	0.849198	0.398907	0.917095	0.843576
OLINK	Serum Proteins	Day 0	IL2RB	0.100612	0.68154	0.828885	0.409636	0.917095	0.824535
OLINK	Serum Proteins	Day 0	IL1A	0.0860767	-0.50584	0.811768	0.419967	0.917095	0.806479
OLINK	Serum Proteins	Day 0	FGF19	0.311696	8.76393	0.807702	0.422203	0.917095	0.802605
OLINK	Serum Proteins	Day 0	IL33	-0.0891484	0.938853	-0.788351	0.433458	0.917095	-0.783287
OLINK	Serum Proteins	Day 0	CSF1	0.0578428	9.70579	0.784114	0.435925	0.917095	0.779093
OLINK	Serum Proteins	Day 0	IL15	0.0779426	4.57786	0.780498	0.438127	0.917095	0.775361
OLINK	Serum Proteins	Day 0	TNFRSF11B	0.100795	10.1195	0.752518	0.454613	0.917095	0.747747
OLINK	Serum Proteins	Day 0	CCL17	0.224321	10.1424	0.748379	0.45694	0.917095	0.743895
OLINK	Serum Proteins	Day 0	KDR	0.0787686	8.41633	0.712053	0.478993	0.917095	0.707923
OLINK	Serum Proteins	Day 0	CD40LG	-0.180215	8.13231	-0.709804	0.480402	0.917095	-0.705656
OLINK	Serum Proteins	Day 0	FGF21	-0.436322	5.09924	-0.668464	0.506203	0.917095	-0.664761
OLINK	Serum Proteins	Day 0	ADGRG1	-0.114449	1.73696	-0.65574	0.514409	0.917095	-0.651988
OLINK	Serum Proteins	Day 0	IL7	0.123123	4.35841	0.653661	0.515633	0.917095	0.650091
OLINK	Serum Proteins	Day 0	GZMB	0.226229	4.22322	0.646279	0.520437	0.917095	0.642672
OLINK	Serum Proteins	Day 0	IL20RA	0.122754	0.989287	0.645675	0.52075	0.917095	0.64219
OLINK	Serum Proteins	Day 0	CRTAM	-0.15894	5.06148	-0.642574	0.522792	0.917095	-0.639048
OLINK	Serum Proteins	Day 0	PLAU	-0.14036	9.64381	-0.640114	0.524363	0.917095	-0.636634
OLINK	Serum Proteins	Day 0	CXCL12	0.0488783	0.959466	0.609665	0.545315	0.917095	0.604795
OLINK	Serum Proteins	Day 0	IL18R1	0.0987347	8.1337	0.601513	0.549612	0.917095	0.598341
OLINK	Serum Proteins	Day 0	PGF	-0.0694757	6.81224	-0.601126	0.549888	0.917095	-0.597928
OLINK	Serum Proteins	Day 0	LAMP3	0.149263	4.69294	0.598409	0.551658	0.917095	0.595277
OLINK	Serum Proteins	Day 0	IL22RA1	0.216274	2.0032	0.596147	0.553193	0.917095	0.592982
OLINK	Serum Proteins	Day 0	NOS3	-0.110974	1.81365	-0.591592	0.55613	0.917095	-0.5886
OLINK	Serum Proteins	Day 0	IL4	-0.158337	0.460979	-0.587172	0.559065	0.917095	-0.584231
OLINK	Serum Proteins	Day 0	IFNG	-0.211349	6.28124	-0.587123	0.559151	0.917095	-0.584103
OLINK	Serum Proteins	Day 0	CASP8	-0.132226	3.06992	-0.588538	0.559915	0.917095	-0.582967
OLINK	Serum Proteins	Day 0	SULT1A1	-0.241681	2.69108	-0.581507	0.56294	0.917095	-0.578481
OLINK	Serum Proteins	Day 0	LAG3	0.139186	2.53265	0.579833	0.564039	0.917095	0.576853
OLINK	Serum Proteins	Day 0	OSM	-0.17795	6.36764	-0.557721	0.57897	0.917095	-0.55489
OLINK	Serum Proteins	Day 0	LIFR	-0.0535158	4.11194	-0.534837	0.594627	0.917095	-0.532143
OLINK	Serum Proteins	Day 0	SLAMF1	0.0747756	2.29238	0.526725	0.600228	0.917095	0.524073
OLINK	Serum Proteins	Day 0	FASLG	-0.0850016	6.1663	-0.51877	0.605696	0.917095	-0.516227
OLINK	Serum Proteins	Day 0	CCL4	-0.115953	6.81553	-0.518067	0.606187	0.917095	-0.515524
OLINK	Serum Proteins	Day 0	CCL2	-0.0909782	11.6359	-0.507739	0.61338	0.917095	-0.505254
OLINK	Serum Proteins	Day 0	IL5	0.270868	0.959396	0.503719	0.616162	0.917095	0.501297
OLINK	Serum Proteins	Day 0	MMP10	-0.144472	9.10446	-0.493571	0.623276	0.917095	-0.491212
OLINK	Serum Proteins	Day 0	CXCL9	-0.10632	6.4284	-0.462486	0.645291	0.917095	-0.460314
OLINK	Serum Proteins	Day 0	PDGFB	-0.0191554	10.6805	-0.451605	0.653148	0.917095	-0.449393
OLINK	Serum Proteins	Day 0	CCL23	-0.0930758	9.57006	-0.448195	0.655551	0.917095	-0.446063
OLINK	Serum Proteins	Day 0	IL10RB	-0.0478164	6.03601	-0.435628	0.664649	0.917095	-0.433503
OLINK	Serum Proteins	Day 0	IL6	-0.100663	1.6416	-0.432425	0.666866	0.917095	-0.430454
OLINK	Serum Proteins	Day 0	TNFSF12	0.0445052	9.06607	0.426962	0.670884	0.917095	0.424935
OLINK	Serum Proteins	Day 0	CCL3	-0.0924348	5.88902	-0.41738	0.677777	0.917095	-0.415498
OLINK	Serum Proteins	Day 0	FLT3LG	-0.0673823	9.11363	-0.409102	0.683855	0.917095	-0.407208
OLINK	Serum Proteins	Day 0	CST5	0.0953404	6.6674	0.388999	0.698552	0.917095	0.387276
OLINK	Serum Proteins	Day 0	KLRD1	-0.0984581	5.57173	-0.377602	0.70696	0.917095	-0.375942
OLINK	Serum Proteins	Day 0	FGF5	-0.0333391	0.968987	-0.366488	0.715284	0.917095	-0.364769
OLINK	Serum Proteins	Day 0	NTF3	0.0683391	1.91759	0.36263	0.718111	0.917095	0.360984
OLINK	Serum Proteins	Day 0	HMOX1	0.0632226	11.0364	0.360843	0.719392	0.917095	0.359271
OLINK	Serum Proteins	Day 0	AXIN1	0.125623	2.24306	0.356709	0.722484	0.917095	0.355141
OLINK	Serum Proteins	Day 0	TNFSF11	0.100616	4.75023	0.350392	0.727203	0.917095	0.348848
OLINK	Serum Proteins	Day 0	IL17A	-0.0864292	1.46697	-0.348077	0.728987	0.917095	-0.346474
OLINK	Serum Proteins	Day 0	STAMBP	0.0657906	3.79037	0.344345	0.731744	0.917095	0.342806
OLINK	Serum Proteins	Day 0	IL13	-0.124177	0.585404	-0.343892	0.732065	0.917095	-0.342379
OLINK	Serum Proteins	Day 0	CD28	-0.0274046	0.956587	-0.340679	0.734483	0.917095	-0.339168
OLINK	Serum Proteins	Day 0	CD83	0.0416409	2.8515	0.326695	0.744957	0.917095	0.325296
OLINK	Serum Proteins	Day 0	PDCD1	0.0633049	4.3034	0.321519	0.748889	0.917095	0.320105
OLINK	Serum Proteins	Day 0	TSLP	0.0593536	1.20301	0.319311	0.750323	0.917095	0.318214
OLINK	Serum Proteins	Day 0	CD6	-0.0633021	6.14659	-0.314669	0.754037	0.917095	-0.313321
OLINK	Serum Proteins	Day 0	EGF	0.0807528	10.1879	0.304948	0.761418	0.917095	0.303619
OLINK	Serum Proteins	Day 0	ANGPT1	-0.0284674	10.8291	-0.293804	0.769835	0.917095	-0.292591
OLINK	Serum Proteins	Day 0	CXCL5	-0.076618	12.0255	-0.292832	0.770586	0.917095	-0.291609
OLINK	Serum Proteins	Day 0	TNFSF10	-0.035552	8.39595	-0.281002	0.779616	0.917095	-0.27982
OLINK	Serum Proteins	Day 0	NCR1	-0.0419704	3.7329	-0.265902	0.791176	0.917095	-0.264784
OLINK	Serum Proteins	Day 0	EIF4EBP1	0.0957365	7.00232	0.265463	0.7915	0.917095	0.264363
OLINK	Serum Proteins	Day 0	CXCL13	0.0509818	8.08821	0.257419	0.797721	0.917095	0.256298
OLINK	Serum Proteins	Day 0	NRTN	0.068049	0.518674	0.242959	0.80882	0.917095	0.241949
OLINK	Serum Proteins	Day 0	IL17C	0.0646219	2.99493	0.241088	0.810271	0.917095	0.240076
OLINK	Serum Proteins	Day 0	IL24	0.0737574	0.958342	0.238675	0.812255	0.917095	0.237518
OLINK	Serum Proteins	Day 0	TGFB1	-0.05	8.27252	-0.230765	0.818234	0.917095	-0.229817
OLINK	Serum Proteins	Day 0	TNFSF14	-0.0664855	5.75848	-0.228956	0.819628	0.917095	-0.228023
OLINK	Serum Proteins	Day 0	TNFRSF4	-0.0358353	5.44835	-0.226616	0.821447	0.917095	-0.225684
OLINK	Serum Proteins	Day 0	CCL13	-0.0552728	12.3862	-0.221039	0.825757	0.917095	-0.220146
OLINK	Serum Proteins	Day 0	CD27	-0.0282317	7.50623	-0.211508	0.833162	0.917095	-0.210648
OLINK	Serum Proteins	Day 0	KITLG	-0.0311946	9.34447	-0.204264	0.838786	0.917095	-0.203447
OLINK	Serum Proteins	Day 0	TNFRSF9	0.0259378	6.30867	0.188988	0.850714	0.917095	0.188208
OLINK	Serum Proteins	Day 0	TGFA	-0.0577855	4.81551	-0.187462	0.851889	0.917095	-0.186709
OLINK	Serum Proteins	Day 0	MMP1	-0.0670996	15.095	-0.187249	0.852052	0.917095	-0.1865
OLINK	Serum Proteins	Day 0	CCL28	0.0350846	2.48642	0.17133	0.864499	0.922137	0.17065
OLINK	Serum Proteins	Day 0	IL10RA	-0.0342253	0.923193	-0.159445	0.873812	0.922137	-0.158819
OLINK	Serum Proteins	Day 0	CD4	-0.0201195	3.57579	-0.155405	0.876975	0.922137	-0.154805
OLINK	Serum Proteins	Day 0	ARTN	0.0299437	0.889999	0.142133	0.887426	0.922137	0.141562
OLINK	Serum Proteins	Day 0	CD40	-0.0180339	10.2517	-0.139577	0.889437	0.922137	-0.139017
OLINK	Serum Proteins	Day 0	CD5	-0.0161324	5.0865	-0.127288	0.899128	0.92538	-0.126763
OLINK	Serum Proteins	Day 0	MMP12	-0.0179302	6.70174	-0.0752322	0.940263	0.959594	-0.0749392
OLINK	Serum Proteins	Day 0	ICOSLG	0.00576671	5.95857	0.0680303	0.945982	0.959594	0.0677529
OLINK	Serum Proteins	Day 0	NGF	0.00223327	0.118062	0.0315937	0.974896	0.979335	0.0314689
OLINK	Serum Proteins	Day 0	HGF	-0.00457547	8.73974	-0.0260031	0.979335	0.979335	-0.0259027
RNAseq	Whole Blood	Pre-vaccination	gene348094 (ANKDD1A)	1.50879	2.21111	5.3414	1.22681e-06	0.0112952	4.85126
RNAseq	Whole Blood	Pre-vaccination	gene80301 (PLEKHO2)	0.225694	8.44799	4.26501	6.82649e-05	0.243257	3.98225
RNAseq	Whole Blood	Pre-vaccination	gene11343 (MGLL)	0.770129	4.79574	4.21803	7.92627e-05	0.243257	3.94662
RNAseq	Whole Blood	Pre-vaccination	gene83892 (KCTD10)	0.299995	5.83173	4.13148	0.000122568	0.28212	3.84093
RNAseq	Whole Blood	Pre-vaccination	gene4697 (NDUFA4)	0.227345	5.01969	3.98053	0.000172562	0.304387	3.75613
RNAseq	Whole Blood	Pre-vaccination	gene7371 (UCK2)	0.356701	3.71286	3.90203	0.000228549	0.304387	3.68517
RNAseq	Whole Blood	Pre-vaccination	gene377 (ARF3)	0.165508	7.86296	3.87638	0.000250382	0.304387	3.66187
RNAseq	Whole Blood	Pre-vaccination	gene51523 (CXXC5)	0.395322	5.09057	3.80738	0.000304827	0.304387	3.61116
RNAseq	Whole Blood	Pre-vaccination	gene9446 (GSTO1)	0.322508	5.45231	3.8081	0.000328625	0.304387	3.59162
RNAseq	Whole Blood	Pre-vaccination	gene28667 (TRAV16)	-0.539219	1.32337	-3.77911	0.000338159	0.304387	-3.58416
RNAseq	Whole Blood	Pre-vaccination	gene29780 (PARVB)	0.597643	5.14288	3.74605	0.000379382	0.304387	3.55403
RNAseq	Whole Blood	Pre-vaccination	gene9540 (TP53I3)	0.623394	2.47212	3.67425	0.00047011	0.304387	3.49723
RNAseq	Whole Blood	Pre-vaccination	gene100526693 (ARPC4-TTLL3)	0.110832	7.8199	3.65367	0.00052468	0.304387	3.46783
RNAseq	Whole Blood	Pre-vaccination	gene6988 (TCTA)	0.168212	5.09533	3.60026	0.000611714	0.304387	3.42637
RNAseq	Whole Blood	Pre-vaccination	gene80139 (ZNF703)	0.574886	4.39327	3.58082	0.000660427	0.304387	3.4055
RNAseq	Whole Blood	Pre-vaccination	gene7167 (TPI1)	0.182825	7.75437	3.51746	0.000812003	0.304387	3.34867
RNAseq	Whole Blood	Pre-vaccination	gene7434 (VIPR2)	1.05336	0.324206	3.512	0.00084526	0.304387	3.33753
RNAseq	Whole Blood	Pre-vaccination	gene93100 (NAPRT)	0.539316	5.53363	3.47486	0.000912341	0.304387	3.31625
RNAseq	Whole Blood	Pre-vaccination	gene84441 (MAML2)	-0.264166	6.2046	-3.47101	0.000917841	0.304387	-3.31457
RNAseq	Whole Blood	Pre-vaccination	gene254102 (EHBP1L1)	0.206731	9.39914	3.458	0.000954704	0.304387	3.30355
RNAseq	Whole Blood	Pre-vaccination	gene123720 (WHAMM)	-0.153851	5.2818	-3.47279	0.00095862	0.304387	-3.3024
RNAseq	Whole Blood	Pre-vaccination	gene10093 (ARPC4)	0.114879	8.38678	3.46337	0.000985552	0.304387	3.29462
RNAseq	Whole Blood	Pre-vaccination	gene4437 (MSH3)	0.317667	4.1143	3.44443	0.000985875	0.304387	3.29453
RNAseq	Whole Blood	Pre-vaccination	gene599 (BCL2L2)	0.293186	3.59455	3.4368	0.00101477	0.304387	3.2864
RNAseq	Whole Blood	Pre-vaccination	gene3090 (HIC1)	0.620204	2.76128	3.44636	0.00101813	0.304387	3.28547
RNAseq	Whole Blood	Pre-vaccination	gene58485 (TRAPPC1)	0.112778	6.86526	3.4484	0.00101918	0.304387	3.28518
RNAseq	Whole Blood	Pre-vaccination	gene83706 (FERMT3)	0.216891	8.70859	3.43371	0.00104482	0.304387	3.27817
RNAseq	Whole Blood	Pre-vaccination	gene27173 (SLC39A1)	0.174176	6.06353	3.4078	0.00118043	0.304387	3.24357
RNAseq	Whole Blood	Pre-vaccination	gene7171 (TPM4)	0.283078	8.47758	3.38869	0.00119424	0.304387	3.24025
RNAseq	Whole Blood	Pre-vaccination	gene115704 (EVI5L)	0.179107	4.53972	3.39816	0.00119658	0.304387	3.2397
RNAseq	Whole Blood	Pre-vaccination	gene22919 (MAPRE1)	0.144004	6.86112	3.3861	0.0012061	0.304387	3.23743
RNAseq	Whole Blood	Pre-vaccination	gene9377 (COX5A)	0.198151	5.59435	3.36298	0.00131194	0.304387	3.21336
RNAseq	Whole Blood	Pre-vaccination	gene1476 (CSTB)	0.28473	6.46561	3.35469	0.00132869	0.304387	3.20971
RNAseq	Whole Blood	Pre-vaccination	gene522 (ATP5PF)	0.156382	5.04618	3.3654	0.001337	0.304387	3.20792
RNAseq	Whole Blood	Pre-vaccination	gene387521 (TMEM189)	0.192135	5.13024	3.34567	0.00135869	0.304387	3.20329
RNAseq	Whole Blood	Pre-vaccination	gene10654 (PMVK)	0.21375	4.41179	3.35727	0.00137022	0.304387	3.20085
RNAseq	Whole Blood	Pre-vaccination	gene23406 (COTL1)	0.211506	10.6014	3.33751	0.00142153	0.304387	3.19024
RNAseq	Whole Blood	Pre-vaccination	gene3028 (HSD17B10)	0.198654	4.98325	3.36241	0.00143877	0.304387	3.18676
RNAseq	Whole Blood	Pre-vaccination	gene5476 (CTSA)	0.278608	8.06057	3.3226	0.00144983	0.304387	3.18454
RNAseq	Whole Blood	Pre-vaccination	gene84868 (HAVCR2)	0.41926	4.90416	3.31039	0.00150281	0.304387	3.17414
RNAseq	Whole Blood	Pre-vaccination	gene7184 (HSP90B1)	0.19017	8.39606	3.3011	0.00156214	0.304387	3.16289
RNAseq	Whole Blood	Pre-vaccination	gene28956 (LAMTOR2)	0.192027	4.95815	3.30344	0.00159757	0.304387	3.15635
RNAseq	Whole Blood	Pre-vaccination	gene28825 (IGLV1-40)	1.01646	3.00052	3.2915	0.00160002	0.304387	3.1559
RNAseq	Whole Blood	Pre-vaccination	gene9331 (B4GALT6)	0.604735	1.43638	3.30004	0.00160266	0.304387	3.15542
RNAseq	Whole Blood	Pre-vaccination	gene55092 (TMEM51)	1.0985	0.877593	3.28798	0.00161348	0.304387	3.15346
RNAseq	Whole Blood	Pre-vaccination	gene6935 (ZEB1)	-0.232375	5.31104	-3.29857	0.00162828	0.304387	-3.15079
RNAseq	Whole Blood	Pre-vaccination	gene8863 (PER3)	0.424903	3.26359	3.28065	0.00164413	0.304387	3.14796
RNAseq	Whole Blood	Pre-vaccination	gene7106 (TSPAN4)	0.535829	3.5644	3.28371	0.00166409	0.304387	3.14443
RNAseq	Whole Blood	Pre-vaccination	gene8682 (PEA15)	0.272507	6.50024	3.27606	0.00170911	0.304387	3.13661
RNAseq	Whole Blood	Pre-vaccination	gene7531 (YWHAE)	0.178209	6.3629	3.25278	0.0018222	0.304387	3.11778
RNAseq	Whole Blood	Pre-vaccination	gene54438 (GFOD1)	0.461541	4.89089	3.22888	0.00191247	0.304387	3.1035
RNAseq	Whole Blood	Pre-vaccination	gene199 (AIF1)	0.306598	7.72419	3.23745	0.00193122	0.304387	3.10061
RNAseq	Whole Blood	Pre-vaccination	gene375 (ARF1)	0.0891645	8.83611	3.23048	0.00194162	0.304387	3.09902
RNAseq	Whole Blood	Pre-vaccination	gene692099 (FAM86DP)	-0.689974	2.06025	-3.22974	0.00195567	0.304387	-3.09688
RNAseq	Whole Blood	Pre-vaccination	gene1611 (DAP)	0.196487	6.67489	3.21958	0.00196948	0.304387	3.0948
RNAseq	Whole Blood	Pre-vaccination	gene1387 (CREBBP)	-0.169025	9.07664	-3.21672	0.0020056	0.304387	-3.0894
RNAseq	Whole Blood	Pre-vaccination	gene5524 (PTPA)	0.180622	6.10477	3.21751	0.00202259	0.304387	3.0869
RNAseq	Whole Blood	Pre-vaccination	gene79939 (SLC35E1)	0.123637	6.25667	3.2109	0.00207312	0.304387	3.07955
RNAseq	Whole Blood	Pre-vaccination	gene7544 (ZFY)	-0.732331	-0.0249519	-3.1427	0.00208235	0.304387	-3.07823
RNAseq	Whole Blood	Pre-vaccination	gene2023 (ENO1)	0.204917	9.06331	3.2063	0.002124	0.304387	3.07232
RNAseq	Whole Blood	Pre-vaccination	gene10376 (TUBA1B)	0.183355	7.79669	3.19604	0.0021529	0.304387	3.06829
RNAseq	Whole Blood	Pre-vaccination	gene9764 (KIAA0513)	0.243454	8.18009	3.19183	0.00221279	0.304387	3.06008
RNAseq	Whole Blood	Pre-vaccination	gene3082 (HGF)	0.381266	2.77588	3.16664	0.00229447	0.304387	3.04921
RNAseq	Whole Blood	Pre-vaccination	gene83442 (SH3BGRL3)	0.159567	9.57408	3.18673	0.00229785	0.304387	3.04876
RNAseq	Whole Blood	Pre-vaccination	gene11014 (KDELR2)	0.183427	5.49394	3.17374	0.00230629	0.304387	3.04766
RNAseq	Whole Blood	Pre-vaccination	gene4752 (NEK3)	0.444399	2.53809	3.17792	0.00231441	0.304387	3.04661
RNAseq	Whole Blood	Pre-vaccination	gene7076 (TIMP1)	0.371697	6.91099	3.16457	0.00234205	0.304387	3.04304
RNAseq	Whole Blood	Pre-vaccination	gene943 (TNFRSF8)	0.373168	4.60496	3.1991	0.00234987	0.304387	3.04203
RNAseq	Whole Blood	Pre-vaccination	gene149951 (COMMD7)	0.185736	5.22656	3.16087	0.00237348	0.304387	3.03902
RNAseq	Whole Blood	Pre-vaccination	gene141 (ADPRH)	0.391764	4.09174	3.16566	0.00237651	0.304387	3.03864
RNAseq	Whole Blood	Pre-vaccination	gene9710 (KIAA0355)	-0.275587	4.49262	-3.1607	0.00240358	0.304387	-3.03522
RNAseq	Whole Blood	Pre-vaccination	gene3281 (HSBP1)	0.169131	5.5774	3.16692	0.00240574	0.304387	3.03495
RNAseq	Whole Blood	Pre-vaccination	gene285489 (DOK7)	0.758099	0.371946	3.1553	0.00241341	0.304387	3.03399
RNAseq	Whole Blood	Pre-vaccination	gene9448 (MAP4K4)	-0.155927	8.46093	-3.13127	0.00259417	0.322764	-3.01214
RNAseq	Whole Blood	Pre-vaccination	gene125061 (AFMID)	0.4377	2.61113	3.1194	0.00271714	0.326572	2.99805
RNAseq	Whole Blood	Pre-vaccination	gene79803 (HPS6)	0.157567	5.1755	3.11993	0.0027182	0.326572	2.99793
RNAseq	Whole Blood	Pre-vaccination	gene3383 (ICAM1)	0.264511	6.10421	3.12068	0.00273941	0.326572	2.99556
RNAseq	Whole Blood	Pre-vaccination	gene114783 (LMTK3)	-0.414881	3.41638	-3.1158	0.00276666	0.326572	-2.99254
RNAseq	Whole Blood	Pre-vaccination	gene284106 (CISD3)	0.302475	2.85296	3.09778	0.00284831	0.331955	2.98365
RNAseq	Whole Blood	Pre-vaccination	gene120 (ADD3)	-0.150932	7.95035	-3.09951	0.00288583	0.332123	-2.97964
RNAseq	Whole Blood	Pre-vaccination	gene7867 (MAPKAPK3)	0.192528	7.57846	3.09749	0.00295361	0.334124	2.97252
RNAseq	Whole Blood	Pre-vaccination	gene79038 (ZFYVE21)	0.16266	4.21691	3.08031	0.0029758	0.334124	2.97023
RNAseq	Whole Blood	Pre-vaccination	gene55529 (PIP4P2)	-0.157501	5.53568	-3.07221	0.00313687	0.347966	-2.954
RNAseq	Whole Blood	Pre-vaccination	gene2268 (FGR)	0.213472	9.82655	3.05558	0.00325715	0.348515	2.94237
RNAseq	Whole Blood	Pre-vaccination	gene6385 (SDC4)	0.554778	1.45131	3.03797	0.00338609	0.348515	2.93032
RNAseq	Whole Blood	Pre-vaccination	gene1266 (CNN3)	-0.662245	0.730076	-3.05709	0.00340934	0.348515	-2.9282
RNAseq	Whole Blood	Pre-vaccination	gene509 (ATP5F1C)	0.175286	5.88396	3.03841	0.00342291	0.348515	2.92696
RNAseq	Whole Blood	Pre-vaccination	gene28635 (TRBJ1-1)	-0.566936	1.33145	-3.06146	0.00348656	0.348515	-2.92123
RNAseq	Whole Blood	Pre-vaccination	gene85001 (MGC16275)	0.350899	2.30768	3.02639	0.00354685	0.348515	2.91588
RNAseq	Whole Blood	Pre-vaccination	gene5441 (POLR2L)	0.162212	5.36301	3.04969	0.00356357	0.348515	2.91441
RNAseq	Whole Blood	Pre-vaccination	gene27068 (PPA2)	0.226353	3.98972	3.01531	0.0036373	0.348515	2.90802
RNAseq	Whole Blood	Pre-vaccination	gene3162 (HMOX1)	0.401143	6.51233	3.00668	0.00377695	0.348515	2.89621
RNAseq	Whole Blood	Pre-vaccination	gene8266 (UBL4A)	0.159642	5.61959	2.99517	0.00383575	0.348515	2.89136
RNAseq	Whole Blood	Pre-vaccination	gene5479 (PPIB)	0.165513	7.59897	3.00168	0.00388211	0.348515	2.88759
RNAseq	Whole Blood	Pre-vaccination	gene813 (CALU)	0.180837	5.12435	2.98932	0.00391299	0.348515	2.88509
RNAseq	Whole Blood	Pre-vaccination	gene157 (GRK3)	0.268936	6.61332	2.98392	0.00395204	0.348515	2.88196
RNAseq	Whole Blood	Pre-vaccination	gene6714 (SRC)	0.41328	5.55193	2.98884	0.00397437	0.348515	2.88019
RNAseq	Whole Blood	Pre-vaccination	gene51084 (CRYL1)	0.269204	4.09253	2.97923	0.00400752	0.348515	2.87757
RNAseq	Whole Blood	Pre-vaccination	gene6631 (SNRPC)	0.139741	5.08927	2.97944	0.00402488	0.348515	2.87621
RNAseq	Whole Blood	Pre-vaccination	gene26037 (SIPA1L1)	-0.162554	7.34694	-2.98088	0.00402952	0.348515	-2.87584
RNAseq	Whole Blood	Pre-vaccination	gene5771 (PTPN2)	0.141081	5.66047	2.97891	0.00405062	0.348515	2.87419
RNAseq	Whole Blood	Pre-vaccination	gene26155 (NOC2L)	0.150385	6.13339	2.98485	0.0040618	0.348515	2.87332
RNAseq	Whole Blood	Pre-vaccination	gene57406 (ABHD6)	0.270075	3.48361	2.97143	0.00409925	0.348515	2.87042
RNAseq	Whole Blood	Pre-vaccination	gene1211 (CLTA)	0.164273	6.15808	2.98083	0.00410931	0.348515	2.86965
RNAseq	Whole Blood	Pre-vaccination	gene8815 (BANF1)	0.163702	5.73878	2.9694	0.00418055	0.348515	2.86421
RNAseq	Whole Blood	Pre-vaccination	gene6978 (TRGV5)	-1.51436	0.36142	-2.97028	0.00425299	0.348515	-2.85876
RNAseq	Whole Blood	Pre-vaccination	gene79632 (FAM184A)	-0.576379	0.820206	-2.96299	0.00429186	0.348515	-2.85587
RNAseq	Whole Blood	Pre-vaccination	gene7533 (YWHAH)	0.217669	6.66466	2.96197	0.0043221	0.348515	2.85364
RNAseq	Whole Blood	Pre-vaccination	gene28833 (IGLJ1)	0.904591	3.78355	2.95018	0.00435407	0.348515	2.8513
RNAseq	Whole Blood	Pre-vaccination	gene54107 (POLE3)	0.128195	5.74602	2.96191	0.00436377	0.348515	2.85059
RNAseq	Whole Blood	Pre-vaccination	gene11212 (PLPBP)	0.157468	5.70354	2.9516	0.0043654	0.348515	2.85047
RNAseq	Whole Blood	Pre-vaccination	gene440482 (ANKRD20A5P)	-0.588326	0.984502	-2.96471	0.00437117	0.348515	-2.85006
RNAseq	Whole Blood	Pre-vaccination	gene114659 (LRRC37B)	-0.135295	4.61711	-2.95872	0.00438759	0.348515	-2.84886
RNAseq	Whole Blood	Pre-vaccination	gene389 (RHOC)	0.417647	5.82715	2.95303	0.00439467	0.348515	2.84835
RNAseq	Whole Blood	Pre-vaccination	gene164091 (PAQR7)	0.340573	4.04603	2.94816	0.00441159	0.348515	2.84713
RNAseq	Whole Blood	Pre-vaccination	gene8477 (GPR65)	0.284127	5.90136	2.94972	0.00441789	0.348515	2.84667
RNAseq	Whole Blood	Pre-vaccination	gene9761 (MLEC)	0.176448	7.08145	2.9474	0.00443872	0.348515	2.84517
RNAseq	Whole Blood	Pre-vaccination	gene79180 (EFHD2)	0.186878	9.92948	2.94668	0.00446669	0.348515	2.84317
RNAseq	Whole Blood	Pre-vaccination	gene6185 (RPN2)	0.164184	7.27078	2.94947	0.00451069	0.348991	2.84005
RNAseq	Whole Blood	Pre-vaccination	gene201191 (SAMD14)	1.07771	2.10883	2.93675	0.00461153	0.35005	2.83299
RNAseq	Whole Blood	Pre-vaccination	gene942 (CD86)	0.358599	6.05634	2.93309	0.00463683	0.35005	2.83124
RNAseq	Whole Blood	Pre-vaccination	gene28420 (IGHV3-53)	1.67231	-0.705915	2.93032	0.004761	0.35005	2.82277
RNAseq	Whole Blood	Pre-vaccination	gene55509 (BATF3)	0.505519	1.56342	2.92702	0.00477885	0.35005	2.82157
RNAseq	Whole Blood	Pre-vaccination	gene64747 (MFSD1)	0.264947	6.63825	2.91862	0.00481643	0.35005	2.81906
RNAseq	Whole Blood	Pre-vaccination	gene51278 (IER5)	0.269708	6.38394	2.91688	0.00482413	0.35005	2.81855
RNAseq	Whole Blood	Pre-vaccination	gene9775 (EIF4A3)	0.156685	5.81313	2.9121	0.00495533	0.35005	2.80992
RNAseq	Whole Blood	Pre-vaccination	gene9046 (DOK2)	0.253116	7.51093	2.90675	0.00495606	0.35005	2.80988
RNAseq	Whole Blood	Pre-vaccination	gene26469 (PTPN18)	0.171893	8.36404	2.90342	0.00501375	0.35005	2.80615
RNAseq	Whole Blood	Pre-vaccination	gene5140 (PDE3B)	-0.338271	6.44594	-2.90404	0.00502526	0.35005	-2.80541
RNAseq	Whole Blood	Pre-vaccination	gene9477 (MED20)	0.201945	3.62887	2.88982	0.00520393	0.35005	2.79413
RNAseq	Whole Blood	Pre-vaccination	gene5052 (PRDX1)	0.191229	6.19407	2.894	0.00520469	0.35005	2.79408
RNAseq	Whole Blood	Pre-vaccination	gene483 (ATP1B3)	0.233187	5.45416	2.8885	0.00524012	0.35005	2.79189
RNAseq	Whole Blood	Pre-vaccination	gene23659 (PLA2G15)	0.256675	3.80421	2.88616	0.00527959	0.35005	2.78946
RNAseq	Whole Blood	Pre-vaccination	gene11282 (MGAT4B)	0.218326	6.53007	2.88265	0.00529143	0.35005	2.78874
RNAseq	Whole Blood	Pre-vaccination	gene1376 (CPT2)	0.158706	4.52551	2.88296	0.00531197	0.35005	2.78748
RNAseq	Whole Blood	Pre-vaccination	gene28823 (IGLV1-44)	0.89601	2.60702	2.8702	0.00541662	0.35005	2.78115
RNAseq	Whole Blood	Pre-vaccination	gene3693 (ITGB5)	0.663836	4.75986	2.87591	0.00544558	0.35005	2.77942
RNAseq	Whole Blood	Pre-vaccination	gene3176 (HNMT)	0.428942	4.26716	2.87421	0.00545444	0.35005	2.77889
RNAseq	Whole Blood	Pre-vaccination	gene81876 (RAB1B)	0.0888127	8.26163	2.8754	0.00549389	0.35005	2.77655
RNAseq	Whole Blood	Pre-vaccination	gene2923 (PDIA3)	0.173944	8.08419	2.86972	0.00551951	0.35005	2.77504
RNAseq	Whole Blood	Pre-vaccination	gene56946 (EMSY)	-0.143925	5.36185	-2.86705	0.00559032	0.35005	-2.77089
RNAseq	Whole Blood	Pre-vaccination	gene146722 (CD300LF)	0.262177	6.63045	2.86668	0.00562406	0.35005	2.76893
RNAseq	Whole Blood	Pre-vaccination	gene2782 (GNB1)	0.0737813	9.0718	2.86751	0.00563894	0.35005	2.76807
RNAseq	Whole Blood	Pre-vaccination	gene1522 (CTSZ)	0.21732	8.87918	2.86361	0.00569544	0.35005	2.76482
RNAseq	Whole Blood	Pre-vaccination	gene10653 (SPINT2)	0.216403	6.04836	2.8566	0.00570699	0.35005	2.76416
RNAseq	Whole Blood	Pre-vaccination	gene375704 (ENHO)	0.664228	1.06889	2.853	0.00574143	0.35005	2.76219
RNAseq	Whole Blood	Pre-vaccination	gene826 (CAPNS1)	0.209939	8.16907	2.85726	0.00579866	0.35005	2.75895
RNAseq	Whole Blood	Pre-vaccination	gene5199 (CFP)	0.216824	8.26017	2.85125	0.00587377	0.35005	2.75475
RNAseq	Whole Blood	Pre-vaccination	gene383 (ARG1)	-0.907512	2.73353	-2.86545	0.00589575	0.35005	-2.75352
RNAseq	Whole Blood	Pre-vaccination	gene5683 (PSMA2)	0.14271	5.62936	2.84474	0.00592479	0.35005	2.75191
RNAseq	Whole Blood	Pre-vaccination	gene54732 (TMED9)	0.163442	6.59962	2.849	0.00597695	0.35005	2.74904
RNAseq	Whole Blood	Pre-vaccination	gene6732 (SRPK1)	-0.253828	6.33609	-2.84876	0.0060206	0.35005	-2.74666
RNAseq	Whole Blood	Pre-vaccination	gene5230 (PGK1)	0.132111	8.54672	2.84254	0.0060458	0.35005	2.74529
RNAseq	Whole Blood	Pre-vaccination	gene51063 (CALHM2)	0.318476	6.2204	2.8411	0.00604615	0.35005	2.74527
RNAseq	Whole Blood	Pre-vaccination	gene23239 (PHLPP1)	-0.337961	4.25087	-2.83592	0.00605433	0.35005	-2.74482
RNAseq	Whole Blood	Pre-vaccination	gene256302 (NATD1)	-0.368694	6.93203	-2.83409	0.00609879	0.35005	-2.74242
RNAseq	Whole Blood	Pre-vaccination	gene917 (CD3G)	-0.277055	6.09725	-2.84558	0.00612965	0.35005	-2.74076
RNAseq	Whole Blood	Pre-vaccination	gene1290 (COL5A2)	-0.931769	-0.397344	-2.81409	0.00615713	0.35005	-2.73929
RNAseq	Whole Blood	Pre-vaccination	gene51226 (COPZ2)	0.629585	0.608786	2.8319	0.00616444	0.35005	2.7389
RNAseq	Whole Blood	Pre-vaccination	gene64374 (SIL1)	0.228594	4.01813	2.82947	0.00617496	0.35005	2.73834
RNAseq	Whole Blood	Pre-vaccination	gene441733 (PRKXP1)	-1.34095	4.7875	-2.83026	0.00619032	0.35005	-2.73753
RNAseq	Whole Blood	Pre-vaccination	gene1072 (CFL1)	0.121832	9.97658	2.83487	0.00621983	0.35005	2.73596
RNAseq	Whole Blood	Pre-vaccination	gene7132 (TNFRSF1A)	0.122013	8.6734	2.82778	0.00622068	0.35005	2.73592
RNAseq	Whole Blood	Pre-vaccination	gene642475 (MROH6)	0.501236	2.52152	2.82779	0.00623557	0.35005	2.73513
RNAseq	Whole Blood	Pre-vaccination	gene388325 (SCIMP)	0.34484	6.39061	2.81938	0.00634722	0.35005	2.72928
RNAseq	Whole Blood	Pre-vaccination	gene23139 (MAST2)	0.198963	4.32823	2.81428	0.00635145	0.35005	2.72906
RNAseq	Whole Blood	Pre-vaccination	gene119016 (AGAP4)	-0.32907	3.6643	-2.82182	0.00638137	0.35005	-2.72751
RNAseq	Whole Blood	Pre-vaccination	gene7416 (VDAC1)	0.174186	5.77101	2.8201	0.00639591	0.35005	2.72676
RNAseq	Whole Blood	Pre-vaccination	gene4055 (LTBR)	0.269167	6.72443	2.8171	0.00642537	0.35005	2.72525
RNAseq	Whole Blood	Pre-vaccination	gene1759 (DNM1)	0.681648	1.50925	2.80923	0.00651114	0.352322	2.72086
RNAseq	Whole Blood	Pre-vaccination	gene116173 (CMTM5)	0.7116	3.25428	2.81199	0.0065488	0.352322	2.71896
RNAseq	Whole Blood	Pre-vaccination	gene9601 (PDIA4)	0.171724	6.56587	2.80659	0.00658188	0.352322	2.71729
RNAseq	Whole Blood	Pre-vaccination	gene27333 (GOLIM4)	0.273335	3.93004	2.80345	0.00666202	0.353116	2.71328
RNAseq	Whole Blood	Pre-vaccination	gene93 (ACVR2B)	-0.54137	3.4659	-2.80164	0.00669313	0.353116	-2.71174
RNAseq	Whole Blood	Pre-vaccination	gene23180 (RFTN1)	0.194418	6.17244	2.79804	0.00671177	0.353116	2.71082
RNAseq	Whole Blood	Pre-vaccination	gene7461 (CLIP2)	0.279995	5.20704	2.80187	0.00689941	0.356119	2.70166
RNAseq	Whole Blood	Pre-vaccination	gene54097 (FAM3B)	-2.95615	-2.65086	-2.78298	0.00692656	0.356119	-2.70035
RNAseq	Whole Blood	Pre-vaccination	gene5315 (PKM)	0.191906	9.44014	2.788	0.00694869	0.356119	2.69929
RNAseq	Whole Blood	Pre-vaccination	gene26122 (EPC2)	-0.0914314	5.67564	-2.79801	0.00695289	0.356119	-2.69909
RNAseq	Whole Blood	Pre-vaccination	gene10019 (SH2B3)	0.197743	7.93118	2.78866	0.00696225	0.356119	2.69864
RNAseq	Whole Blood	Pre-vaccination	gene1859 (DYRK1A)	-0.0876865	7.09396	-2.78894	0.00708041	0.360016	-2.69304
RNAseq	Whole Blood	Pre-vaccination	gene23544 (SEZ6L)	0.587933	2.11563	2.77939	0.00717117	0.360016	2.68879
RNAseq	Whole Blood	Pre-vaccination	gene2950 (GSTP1)	0.298998	7.2954	2.7764	0.00721875	0.360016	2.68658
RNAseq	Whole Blood	Pre-vaccination	gene5162 (PDHB)	0.154151	5.42341	2.77503	0.00722529	0.360016	2.68628
RNAseq	Whole Blood	Pre-vaccination	gene526 (ATP6V1B2)	0.145815	9.08691	2.77173	0.00723394	0.360016	2.68588
RNAseq	Whole Blood	Pre-vaccination	gene473 (RERE)	-0.150731	8.59479	-2.76431	0.00730226	0.361462	-2.68274
RNAseq	Whole Blood	Pre-vaccination	gene57010 (CABP4)	0.439275	1.67211	2.75932	0.00749381	0.361926	2.67406
RNAseq	Whole Blood	Pre-vaccination	gene3537 (IGLC1)	0.869596	5.47196	2.75649	0.0075015	0.361926	2.67372
RNAseq	Whole Blood	Pre-vaccination	gene4779 (NFE2L1)	0.105424	7.24703	2.7639	0.00750714	0.361926	2.67347
RNAseq	Whole Blood	Pre-vaccination	gene9342 (SNAP29)	0.175429	6.17238	2.75759	0.00750966	0.361926	2.67336
RNAseq	Whole Blood	Pre-vaccination	gene3109 (HLA-DMB)	0.25763	5.5796	2.75631	0.00753492	0.361926	2.67223
RNAseq	Whole Blood	Pre-vaccination	gene28912 (IGKV3-20)	0.75621	5.03397	2.75569	0.00755868	0.361926	2.67117
RNAseq	Whole Blood	Pre-vaccination	gene79682 (CENPU)	0.625452	0.914662	2.75708	0.00758812	0.361926	2.66987
RNAseq	Whole Blood	Pre-vaccination	gene80727 (TTYH3)	0.27526	7.60182	2.75561	0.00763709	0.361926	2.66771
RNAseq	Whole Blood	Pre-vaccination	gene4063 (LY9)	-0.192533	5.85928	-2.75395	0.00778049	0.361926	-2.66145
RNAseq	Whole Blood	Pre-vaccination	gene51744 (CD244)	0.296813	5.93021	2.7434	0.00780109	0.361926	2.66056
RNAseq	Whole Blood	Pre-vaccination	gene54788 (DNAJB12)	0.104989	6.37875	2.73681	0.00788025	0.361926	2.65716
RNAseq	Whole Blood	Pre-vaccination	gene6813 (STXBP2)	0.0982263	8.52777	2.74889	0.00792318	0.361926	2.65533
RNAseq	Whole Blood	Pre-vaccination	gene8655 (DYNLL1)	0.194199	6.0779	2.74215	0.00795801	0.361926	2.65385
RNAseq	Whole Blood	Pre-vaccination	gene7094 (TLN1)	0.137509	11.0851	2.74135	0.00797879	0.361926	2.65297
RNAseq	Whole Blood	Pre-vaccination	gene94274 (PPP1R14A)	0.528892	1.88068	2.73395	0.00798594	0.361926	2.65266
RNAseq	Whole Blood	Pre-vaccination	gene51225 (ABI3)	0.338955	6.41117	2.73307	0.00804867	0.361926	2.65002
RNAseq	Whole Blood	Pre-vaccination	gene9788 (MTSS1)	0.327919	6.60056	2.72939	0.00807391	0.361926	2.64896
RNAseq	Whole Blood	Pre-vaccination	gene952 (CD38)	0.487295	2.9128	2.72724	0.00813172	0.361926	2.64655
RNAseq	Whole Blood	Pre-vaccination	gene84858 (ZNF503)	0.570498	1.87334	2.73217	0.00815534	0.361926	2.64557
RNAseq	Whole Blood	Pre-vaccination	gene55636 (CHD7)	-0.16316	6.475	-2.73293	0.00815558	0.361926	-2.64556
RNAseq	Whole Blood	Pre-vaccination	gene83452 (RAB33B)	-0.189999	4.17098	-2.7244	0.00817983	0.361926	-2.64456
RNAseq	Whole Blood	Pre-vaccination	gene55004 (LAMTOR1)	0.145938	6.58245	2.73068	0.00821649	0.361926	2.64304
RNAseq	Whole Blood	Pre-vaccination	gene22882 (ZHX2)	-0.147354	6.13841	-2.72892	0.00829735	0.361926	-2.63972
RNAseq	Whole Blood	Pre-vaccination	gene28913 (IGKV3-15)	0.724238	3.92778	2.71407	0.00840968	0.361926	2.63516
RNAseq	Whole Blood	Pre-vaccination	gene54904 (NSD3)	-0.122307	7.52604	-2.72044	0.0085408	0.361926	-2.62991
RNAseq	Whole Blood	Pre-vaccination	gene6747 (SSR3)	0.189607	6.02916	2.7056	0.00865755	0.361926	2.62529
RNAseq	Whole Blood	Pre-vaccination	gene25934 (NIPSNAP3A)	0.299078	3.20112	2.70277	0.00869136	0.361926	2.62396
RNAseq	Whole Blood	Pre-vaccination	gene113802 (HENMT1)	0.187582	4.36238	2.70858	0.00871316	0.361926	2.62311
RNAseq	Whole Blood	Pre-vaccination	gene928 (CD9)	0.779363	4.85133	2.7036	0.00871809	0.361926	2.62292
RNAseq	Whole Blood	Pre-vaccination	gene6850 (SYK)	0.168924	8.63037	2.70222	0.00873084	0.361926	2.62242
RNAseq	Whole Blood	Pre-vaccination	gene60509 (AGBL5)	0.159152	3.83572	2.70119	0.00874584	0.361926	2.62183
RNAseq	Whole Blood	Pre-vaccination	gene2990 (GUSB)	0.172871	6.1358	2.70389	0.00878872	0.361926	2.62017
RNAseq	Whole Blood	Pre-vaccination	gene100129196 (MATN1-AS1)	-0.308037	2.02623	-2.70765	0.00881713	0.361926	-2.61906
RNAseq	Whole Blood	Pre-vaccination	gene9811 (CTIF)	0.249118	3.98263	2.69835	0.00887342	0.361926	2.61689
RNAseq	Whole Blood	Pre-vaccination	gene100423062 (IGLL5)	0.81971	5.68612	2.69387	0.00889984	0.361926	2.61588
RNAseq	Whole Blood	Pre-vaccination	gene23678 (SGK3)	0.191621	4.83909	2.69012	0.00898043	0.361926	2.6128
RNAseq	Whole Blood	Pre-vaccination	gene390937 (ERFL)	-0.48645	1.61818	-2.69561	0.00901852	0.361926	-2.61135
RNAseq	Whole Blood	Pre-vaccination	gene90701 (SEC11C)	0.16223	4.66321	2.69984	0.00903643	0.361926	2.61067
RNAseq	Whole Blood	Pre-vaccination	gene54764 (ZRANB1)	-0.172669	6.33693	-2.69708	0.00905829	0.361926	-2.60985
RNAseq	Whole Blood	Pre-vaccination	gene8844 (KSR1)	0.320299	6.61917	2.6868	0.0090952	0.361926	2.60845
RNAseq	Whole Blood	Pre-vaccination	gene7343 (UBTF)	-0.0986704	7.89029	-2.6941	0.00915814	0.361926	-2.60609
RNAseq	Whole Blood	Pre-vaccination	gene29889 (GNL2)	0.165713	5.30482	2.685	0.00915978	0.361926	2.60603
RNAseq	Whole Blood	Pre-vaccination	gene4703 (NEB)	0.590758	1.68314	2.6804	0.00916979	0.361926	2.60566
RNAseq	Whole Blood	Pre-vaccination	gene9470 (EIF4E2)	0.125453	6.58528	2.68205	0.00938147	0.361926	2.59783
RNAseq	Whole Blood	Pre-vaccination	gene2193 (FARSA)	0.135211	5.60732	2.67519	0.00938852	0.361926	2.59757
RNAseq	Whole Blood	Pre-vaccination	gene57504 (MTA3)	-0.222953	3.80812	-2.67984	0.00943017	0.361926	-2.59605
RNAseq	Whole Blood	Pre-vaccination	gene56005 (MYDGF)	0.199911	5.20898	2.6814	0.00943172	0.361926	2.596
RNAseq	Whole Blood	Pre-vaccination	gene51735 (RAPGEF6)	-0.193528	6.2754	-2.67869	0.00943912	0.361926	-2.59573
RNAseq	Whole Blood	Pre-vaccination	gene3638 (INSIG1)	0.249515	5.66085	2.67287	0.00948594	0.361926	2.59403
RNAseq	Whole Blood	Pre-vaccination	gene51109 (RDH11)	0.166312	5.70138	2.66926	0.00951199	0.361926	2.59308
RNAseq	Whole Blood	Pre-vaccination	gene7429 (VIL1)	0.793081	1.82127	2.67534	0.00952768	0.361926	2.59252
RNAseq	Whole Blood	Pre-vaccination	gene23067 (SETD1B)	-0.13242	8.13579	-2.67011	0.00956498	0.361926	-2.59117
RNAseq	Whole Blood	Pre-vaccination	gene103910 (MYL12B)	0.121844	8.22568	2.66904	0.00956568	0.361926	2.59115
RNAseq	Whole Blood	Pre-vaccination	gene125150 (ZSWIM7)	0.200711	4.10156	2.67151	0.00958471	0.361926	2.59046
RNAseq	Whole Blood	Pre-vaccination	gene116448 (OLIG1)	0.623943	4.69356	2.66574	0.00961806	0.361926	2.58927
RNAseq	Whole Blood	Pre-vaccination	gene1810 (DR1)	-0.143195	6.08264	-2.66712	0.00962664	0.361926	-2.58896
RNAseq	Whole Blood	Pre-vaccination	gene9267 (CYTH1)	-0.0975763	8.9894	-2.66695	0.00971736	0.361926	-2.58573
RNAseq	Whole Blood	Pre-vaccination	gene11182 (SLC2A6)	0.300011	5.3539	2.65956	0.00983869	0.361926	2.58145
RNAseq	Whole Blood	Pre-vaccination	gene51726 (DNAJB11)	0.15476	5.54581	2.65869	0.0098479	0.361926	2.58112
RNAseq	Whole Blood	Pre-vaccination	gene51776 (MAP3K20)	0.340536	4.24674	2.65768	0.0098718	0.361926	2.58029
RNAseq	Whole Blood	Pre-vaccination	gene137797 (LYPD2)	1.26069	1.28581	2.65773	0.00994353	0.361926	2.57779
RNAseq	Whole Blood	Pre-vaccination	gene6727 (SRP14)	0.109604	7.36241	2.65536	0.0100033	0.361926	2.57572
RNAseq	Whole Blood	Pre-vaccination	gene3916 (LAMP1)	0.109515	8.30909	2.65453	0.0100428	0.361926	2.57435
RNAseq	Whole Blood	Pre-vaccination	gene148229 (ATP8B3)	0.376061	2.20262	2.64259	0.0101855	0.361926	2.56947
RNAseq	Whole Blood	Pre-vaccination	gene57677 (ZFP14)	-0.160239	4.09591	-2.65357	0.0103035	0.361926	-2.56547
RNAseq	Whole Blood	Pre-vaccination	gene5165 (PDK3)	-0.126685	6.53065	-2.64282	0.010411	0.361926	-2.56187
RNAseq	Whole Blood	Pre-vaccination	gene822 (CAPG)	0.356652	6.86228	2.63932	0.0104164	0.361926	2.56169
RNAseq	Whole Blood	Pre-vaccination	gene9145 (SYNGR1)	0.522116	3.13833	2.63479	0.010423	0.361926	2.56147
RNAseq	Whole Blood	Pre-vaccination	gene51651 (PTRH2)	0.194355	3.56436	2.63172	0.0104922	0.361926	2.55917
RNAseq	Whole Blood	Pre-vaccination	gene29927 (SEC61A1)	0.130302	7.78844	2.63311	0.0105225	0.361926	2.55817
RNAseq	Whole Blood	Pre-vaccination	gene1847 (DUSP5)	0.417843	4.09676	2.63134	0.0105617	0.361926	2.55688
RNAseq	Whole Blood	Pre-vaccination	gene9818 (NUP58)	-0.115008	5.71388	-2.64259	0.0105713	0.361926	-2.55656
RNAseq	Whole Blood	Pre-vaccination	gene28813 (IGLV2-23)	0.829758	3.19776	2.62893	0.0106136	0.361926	2.55517
RNAseq	Whole Blood	Pre-vaccination	gene8099 (CDK2AP1)	0.374893	4.30589	2.62635	0.0106498	0.361926	2.55398
RNAseq	Whole Blood	Pre-vaccination	gene81839 (VANGL1)	0.326378	2.7721	2.62489	0.0106516	0.361926	2.55393
RNAseq	Whole Blood	Pre-vaccination	gene283420 (CLEC9A)	-0.570068	1.74354	-2.62728	0.010661	0.361926	-2.55362
RNAseq	Whole Blood	Pre-vaccination	gene5910 (RAP1GDS1)	0.140351	5.17891	2.63573	0.0106758	0.361926	2.55313
RNAseq	Whole Blood	Pre-vaccination	gene1436 (CSF1R)	0.342468	8.29046	2.6285	0.0106821	0.361926	2.55293
RNAseq	Whole Blood	Pre-vaccination	gene7041 (TGFB1I1)	0.662231	1.26954	2.63126	0.0107021	0.361926	2.55228
RNAseq	Whole Blood	Pre-vaccination	gene3560 (IL2RB)	0.421034	8.2218	2.63081	0.0107152	0.361926	2.55185
RNAseq	Whole Blood	Pre-vaccination	gene9060 (PAPSS2)	0.458098	2.45287	2.62516	0.0107773	0.361926	2.54984
RNAseq	Whole Blood	Pre-vaccination	gene54863 (TOR4A)	0.21475	6.09993	2.62593	0.0107792	0.361926	2.54978
RNAseq	Whole Blood	Pre-vaccination	gene58473 (PLEKHB1)	-0.317783	4.64953	-2.62668	0.0107871	0.361926	-2.54952
RNAseq	Whole Blood	Pre-vaccination	gene387882 (C12orf75)	0.413414	4.30365	2.62266	0.0108014	0.361926	2.54906
RNAseq	Whole Blood	Pre-vaccination	gene152579 (SCFD2)	0.273818	4.0146	2.62269	0.0108142	0.361926	2.54865
RNAseq	Whole Blood	Pre-vaccination	gene114904 (C1QTNF6)	-0.413819	3.44742	-2.61977	0.0108394	0.361926	-2.54784
RNAseq	Whole Blood	Pre-vaccination	gene55361 (PI4K2A)	0.148894	4.8359	2.62011	0.0108666	0.361926	2.54696
RNAseq	Whole Blood	Pre-vaccination	gene101928893 (LOC101928893)	-1.92696	0.396393	-2.63381	0.0108842	0.361926	-2.54639
RNAseq	Whole Blood	Pre-vaccination	gene7462 (LAT2)	0.16382	7.8199	2.62111	0.0109135	0.361926	2.54546
RNAseq	Whole Blood	Pre-vaccination	gene64919 (BCL11B)	-0.25871	7.08938	-2.62518	0.0109159	0.361926	-2.54538
RNAseq	Whole Blood	Pre-vaccination	gene4694 (NDUFA1)	0.136838	5.70025	2.62599	0.0109787	0.361926	2.54338
RNAseq	Whole Blood	Pre-vaccination	gene10921 (RNPS1)	0.095762	7.06003	2.6176	0.0111069	0.361926	2.53932
RNAseq	Whole Blood	Pre-vaccination	gene132299 (OCIAD2)	-0.18651	3.98985	-2.61067	0.011115	0.361926	-2.53906
RNAseq	Whole Blood	Pre-vaccination	gene10752 (CHL1)	-1.09401	-0.78267	-2.62118	0.011141	0.361926	-2.53825
RNAseq	Whole Blood	Pre-vaccination	gene79671 (NLRX1)	-0.154474	5.27031	-2.61515	0.0111461	0.361926	-2.53808
RNAseq	Whole Blood	Pre-vaccination	gene255394 (TCP11L2)	-0.220339	6.20603	-2.6131	0.0112203	0.361926	-2.53576
RNAseq	Whole Blood	Pre-vaccination	gene2793 (GNGT2)	0.293889	3.86958	2.60432	0.0112731	0.361926	2.53412
RNAseq	Whole Blood	Pre-vaccination	gene84967 (LSM10)	0.100499	5.58919	2.61185	0.0113927	0.361926	2.53042
RNAseq	Whole Blood	Pre-vaccination	gene29978 (UBQLN2)	-0.125135	6.22545	-2.60071	0.0114173	0.361926	-2.52966
RNAseq	Whole Blood	Pre-vaccination	gene55122 (AKIRIN2)	-0.101019	6.57844	-2.60344	0.0114225	0.361926	-2.5295
RNAseq	Whole Blood	Pre-vaccination	gene171023 (ASXL1)	-0.109328	6.64624	-2.61966	0.0114284	0.361926	-2.52932
RNAseq	Whole Blood	Pre-vaccination	gene3538 (IGLC2)	0.70731	6.13105	2.59913	0.0114732	0.361926	2.52795
RNAseq	Whole Blood	Pre-vaccination	gene84790 (TUBA1C)	0.243081	5.12504	2.59906	0.0115046	0.361926	2.52699
RNAseq	Whole Blood	Pre-vaccination	gene7414 (VCL)	0.258725	8.21059	2.60093	0.0115097	0.361926	2.52683
RNAseq	Whole Blood	Pre-vaccination	gene576 (ADGRB2)	0.534672	1.24692	2.5972	0.0115289	0.361926	2.52625
RNAseq	Whole Blood	Pre-vaccination	gene3512 (JCHAIN)	0.856815	5.42016	2.59677	0.011549	0.361926	2.52563
RNAseq	Whole Blood	Pre-vaccination	gene26099 (SZRD1)	0.0764056	7.52918	2.5981	0.011572	0.361926	2.52493
RNAseq	Whole Blood	Pre-vaccination	gene124540 (MSI2)	-0.14357	5.59897	-2.60935	0.0115816	0.361926	-2.52464
RNAseq	Whole Blood	Pre-vaccination	gene10762 (NUP50)	-0.156218	7.76997	-2.59489	0.0116497	0.361926	-2.52258
RNAseq	Whole Blood	Pre-vaccination	gene6628 (SNRPB)	0.118652	6.59354	2.59152	0.01178	0.361926	2.51867
RNAseq	Whole Blood	Pre-vaccination	gene5499 (PPP1CA)	0.101509	8.02105	2.59335	0.0117879	0.361926	2.51843
RNAseq	Whole Blood	Pre-vaccination	gene435 (ASL)	0.194445	4.53751	2.59077	0.0118265	0.361926	2.51728
RNAseq	Whole Blood	Pre-vaccination	gene9781 (RNF144A)	-0.232607	5.24217	-2.58908	0.0118465	0.361926	-2.51668
RNAseq	Whole Blood	Pre-vaccination	gene9466 (IL27RA)	0.140061	6.79896	2.58762	0.0118855	0.361926	2.51553
RNAseq	Whole Blood	Pre-vaccination	gene64834 (ELOVL1)	0.118953	6.252	2.58972	0.0118991	0.361926	2.51512
RNAseq	Whole Blood	Pre-vaccination	gene515 (ATP5PB)	0.127297	6.80501	2.58266	0.0119773	0.361926	2.51281
RNAseq	Whole Blood	Pre-vaccination	gene100533105 (C8orf44-SGK3)	0.173642	4.97516	2.58017	0.0120364	0.361926	2.51108
RNAseq	Whole Blood	Pre-vaccination	gene800 (CALD1)	0.713597	2.06291	2.58768	0.0120435	0.361926	2.51087
RNAseq	Whole Blood	Pre-vaccination	gene7739 (ZNF185)	0.391143	6.64739	2.58136	0.0120482	0.361926	2.51073
RNAseq	Whole Blood	Pre-vaccination	gene56910 (STARD7)	0.131949	6.95921	2.58267	0.0120585	0.361926	2.51043
RNAseq	Whole Blood	Pre-vaccination	gene29985 (SLC39A3)	0.172741	4.52543	2.57886	0.0121951	0.361926	2.50645
RNAseq	Whole Blood	Pre-vaccination	gene10326 (SIRPB1)	0.429339	8.28642	2.57632	0.0122333	0.361926	2.50534
RNAseq	Whole Blood	Pre-vaccination	gene3490 (IGFBP7)	0.515703	3.83829	2.58187	0.0122815	0.361926	2.50395
RNAseq	Whole Blood	Pre-vaccination	gene23209 (MLC1)	0.547643	4.72507	2.57389	0.0123063	0.361926	2.50324
RNAseq	Whole Blood	Pre-vaccination	gene494470 (RNF165)	0.681119	2.44646	2.5797	0.0123287	0.361926	2.50259
RNAseq	Whole Blood	Pre-vaccination	gene637 (BID)	0.147004	7.05608	2.57929	0.0123371	0.361926	2.50235
RNAseq	Whole Blood	Pre-vaccination	gene54627 (MAP10)	0.338149	1.66866	2.57705	0.0123915	0.361926	2.50079
RNAseq	Whole Blood	Pre-vaccination	gene128346 (C1orf162)	0.233796	7.00418	2.57011	0.0124011	0.361926	2.50052
RNAseq	Whole Blood	Pre-vaccination	gene25840 (METTL7A)	0.272957	6.4733	2.57023	0.0124039	0.361926	2.50044
RNAseq	Whole Blood	Pre-vaccination	gene375387 (NRROS)	0.245401	6.17119	2.57074	0.0124366	0.361926	2.49951
RNAseq	Whole Blood	Pre-vaccination	gene116986 (AGAP2)	-0.158438	7.07335	-2.57238	0.0125092	0.361926	-2.49744
RNAseq	Whole Blood	Pre-vaccination	gene5685 (PSMA4)	0.16982	6.26838	2.56626	0.0125422	0.361926	2.49651
RNAseq	Whole Blood	Pre-vaccination	gene2280 (FKBP1A)	0.133719	7.92604	2.56643	0.0126245	0.361926	2.49419
RNAseq	Whole Blood	Pre-vaccination	gene3459 (IFNGR1)	0.152942	7.80028	2.56844	0.0126307	0.361926	2.49402
RNAseq	Whole Blood	Pre-vaccination	gene10109 (ARPC2)	0.0982195	9.64243	2.56553	0.0126667	0.361926	2.493
RNAseq	Whole Blood	Pre-vaccination	gene55379 (LRRC59)	0.151636	5.80393	2.56332	0.01274	0.361926	2.49095
RNAseq	Whole Blood	Pre-vaccination	gene27287 (VENTX)	0.5064	4.32436	2.56082	0.0127539	0.361926	2.49057
RNAseq	Whole Blood	Pre-vaccination	gene7965 (AIMP2)	0.196819	3.56564	2.5715	0.0128011	0.361926	2.48926
RNAseq	Whole Blood	Pre-vaccination	gene55041 (PLEKHB2)	0.12758	7.22353	2.56026	0.0128183	0.361926	2.48878
RNAseq	Whole Blood	Pre-vaccination	gene83937 (RASSF4)	0.348759	6.53117	2.55398	0.0129769	0.361926	2.4844
RNAseq	Whole Blood	Pre-vaccination	gene51079 (NDUFA13)	0.131102	6.09495	2.55994	0.013048	0.361926	2.48246
RNAseq	Whole Blood	Pre-vaccination	gene7485 (GET1)	0.368633	2.91284	2.54792	0.0130829	0.361926	2.4815
RNAseq	Whole Blood	Pre-vaccination	gene22809 (ATF5)	0.26682	4.26436	2.54863	0.0130906	0.361926	2.48129
RNAseq	Whole Blood	Pre-vaccination	gene7982 (ST7)	0.243404	2.95927	2.54335	0.013109	0.361926	2.4808
RNAseq	Whole Blood	Pre-vaccination	gene4258 (MGST2)	0.329786	3.82603	2.55248	0.0131371	0.361926	2.48003
RNAseq	Whole Blood	Pre-vaccination	gene9805 (SCRN1)	0.335578	5.45711	2.55007	0.0131378	0.361926	2.48001
RNAseq	Whole Blood	Pre-vaccination	gene2717 (GLA)	0.232848	4.21011	2.55193	0.0131476	0.361926	2.47975
RNAseq	Whole Blood	Pre-vaccination	gene10417 (SPON2)	0.663482	6.59565	2.54842	0.0131881	0.361926	2.47865
RNAseq	Whole Blood	Pre-vaccination	gene302 (ANXA2)	0.300813	8.16642	2.54633	0.0132406	0.361926	2.47723
RNAseq	Whole Blood	Pre-vaccination	gene8932 (MBD2)	0.100295	7.11727	2.54718	0.0132544	0.361926	2.47686
RNAseq	Whole Blood	Pre-vaccination	gene10159 (ATP6AP2)	0.140288	6.94844	2.54588	0.0133026	0.361926	2.47556
RNAseq	Whole Blood	Pre-vaccination	gene100529257 (SYNJ2BP-COX16)	0.151782	3.94143	2.55012	0.0133814	0.361926	2.47345
RNAseq	Whole Blood	Pre-vaccination	gene2774 (GNAL)	0.739387	1.29938	2.53813	0.0133827	0.361926	2.47342
RNAseq	Whole Blood	Pre-vaccination	gene8897 (MTMR3)	-0.0971198	8.21552	-2.54044	0.0133828	0.361926	-2.47342
RNAseq	Whole Blood	Pre-vaccination	gene29015 (SLC43A3)	0.268318	5.51127	2.54153	0.0134047	0.361926	2.47283
RNAseq	Whole Blood	Pre-vaccination	gene6238 (RRBP1)	0.169042	6.84867	2.54221	0.0134848	0.362388	2.4707
RNAseq	Whole Blood	Pre-vaccination	gene28901 (IGKV1D-16)	0.967184	-0.351676	2.53269	0.0135005	0.362388	2.47029
RNAseq	Whole Blood	Pre-vaccination	gene51382 (ATP6V1D)	0.119335	5.04255	2.54769	0.0135806	0.363479	2.46817
RNAseq	Whole Blood	Pre-vaccination	gene388588 (SMIM1)	1.5226	2.56696	2.53266	0.0136922	0.36359	2.46524
RNAseq	Whole Blood	Pre-vaccination	gene28906 (IGKV6-21)	1.19628	-0.234795	2.52619	0.0137016	0.36359	2.46499
RNAseq	Whole Blood	Pre-vaccination	gene100287932 (TIMM23)	0.140115	4.43893	2.53259	0.0137032	0.36359	2.46495
RNAseq	Whole Blood	Pre-vaccination	gene5148 (PDE6G)	0.425998	1.77157	2.53098	0.0138401	0.364205	2.46139
RNAseq	Whole Blood	Pre-vaccination	gene6242 (RTKN)	0.565621	0.738081	2.52967	0.0138414	0.364205	2.46135
RNAseq	Whole Blood	Pre-vaccination	gene4069 (LYZ)	0.555456	11.9961	2.52665	0.013916	0.364205	2.45942
RNAseq	Whole Blood	Pre-vaccination	gene171546 (SPTSSA)	0.247497	3.64219	2.52714	0.0140053	0.364205	2.45713
RNAseq	Whole Blood	Pre-vaccination	gene1349 (COX7B)	0.144033	4.80939	2.52235	0.0140673	0.364205	2.45554
RNAseq	Whole Blood	Pre-vaccination	gene50856 (CLEC4A)	0.22898	5.41924	2.52693	0.0140812	0.364205	2.45519
RNAseq	Whole Blood	Pre-vaccination	gene7384 (UQCRC1)	0.149798	6.38871	2.52265	0.0141686	0.364205	2.45296
RNAseq	Whole Blood	Pre-vaccination	gene22808 (MRAS)	0.435191	2.72864	2.51896	0.0141785	0.364205	2.45271
RNAseq	Whole Blood	Pre-vaccination	gene26020 (LRP10)	-0.134086	9.75169	-2.52011	0.0141843	0.364205	-2.45256
RNAseq	Whole Blood	Pre-vaccination	gene23463 (ICMT)	0.157536	5.26454	2.51708	0.0142039	0.364205	2.45207
RNAseq	Whole Blood	Pre-vaccination	gene8514 (KCNAB2)	0.158376	8.44274	2.52032	0.0142364	0.364205	2.45124
RNAseq	Whole Blood	Pre-vaccination	gene28776 (IGLV7-43)	0.818118	0.717695	2.51714	0.0142951	0.364205	2.44976
RNAseq	Whole Blood	Pre-vaccination	gene10935 (PRDX3)	0.154682	5.4403	2.52086	0.0143096	0.364205	2.44939
RNAseq	Whole Blood	Pre-vaccination	gene3611 (ILK)	0.142896	7.31835	2.51531	0.0143285	0.364205	2.44892
RNAseq	Whole Blood	Pre-vaccination	gene25865 (PRKD2)	-0.180176	8.08973	-2.51351	0.0143452	0.364205	-2.4485
RNAseq	Whole Blood	Pre-vaccination	gene28874 (IGKV3D-20)	0.853609	0.84953	2.51359	0.0143901	0.364205	2.44737
RNAseq	Whole Blood	Pre-vaccination	gene5689 (PSMB1)	0.0943656	6.42242	2.51693	0.0143993	0.364205	2.44715
RNAseq	Whole Blood	Pre-vaccination	gene84282 (RNF135)	0.193226	5.33892	2.51305	0.0144429	0.364205	2.44605
RNAseq	Whole Blood	Pre-vaccination	gene117144 (CATSPER1)	0.340392	2.68991	2.51392	0.014478	0.364205	2.44518
RNAseq	Whole Blood	Pre-vaccination	gene54978 (SLC35F6)	0.146698	5.5123	2.51062	0.0145256	0.364406	2.444
RNAseq	Whole Blood	Pre-vaccination	gene5878 (RAB5C)	0.0704621	8.01958	2.51207	0.014737	0.365699	2.43878
RNAseq	Whole Blood	Pre-vaccination	gene10066 (SCAMP2)	0.0990206	7.50339	2.50883	0.0147842	0.365699	2.43762
RNAseq	Whole Blood	Pre-vaccination	gene6497 (SKI)	-0.165724	7.61024	-2.50009	0.0148183	0.365699	-2.43679
RNAseq	Whole Blood	Pre-vaccination	gene57205 (ATP10D)	0.234037	4.72551	2.50007	0.0148549	0.365699	2.4359
RNAseq	Whole Blood	Pre-vaccination	gene1107 (CHD3)	-0.158576	8.75922	-2.50268	0.0148633	0.365699	-2.43569
RNAseq	Whole Blood	Pre-vaccination	gene6314 (ATXN7)	-0.158769	6.87393	-2.50189	0.0148673	0.365699	-2.4356
RNAseq	Whole Blood	Pre-vaccination	gene7133 (TNFRSF1B)	0.140172	9.97763	2.51362	0.0148987	0.365699	2.43483
RNAseq	Whole Blood	Pre-vaccination	gene56905 (C15orf39)	0.150263	8.56877	2.50703	0.0149014	0.365699	2.43477
RNAseq	Whole Blood	Pre-vaccination	gene51647 (CIAO2B)	0.108128	4.91933	2.50439	0.0149764	0.365699	2.43295
RNAseq	Whole Blood	Pre-vaccination	gene2769 (GNA15)	0.296025	4.90786	2.50057	0.0150108	0.365699	2.43212
RNAseq	Whole Blood	Pre-vaccination	gene4191 (MDH2)	0.126117	6.88835	2.50109	0.015014	0.365699	2.43204
RNAseq	Whole Blood	Pre-vaccination	gene8673 (VAMP8)	0.186682	6.40318	2.49904	0.0151522	0.367836	2.42872
RNAseq	Whole Blood	Pre-vaccination	gene10437 (IFI30)	0.287772	9.34683	2.49651	0.015209	0.367836	2.42736
RNAseq	Whole Blood	Pre-vaccination	gene9839 (ZEB2)	0.197423	7.78243	2.49094	0.0152308	0.367836	2.42684
RNAseq	Whole Blood	Pre-vaccination	gene408 (ARRB1)	0.224632	7.84741	2.49489	0.0152769	0.367836	2.42575
RNAseq	Whole Blood	Pre-vaccination	gene29956 (CERS2)	0.107374	7.38887	2.48816	0.015339	0.367836	2.42427
RNAseq	Whole Blood	Pre-vaccination	gene7170 (TPM3)	0.089836	9.41453	2.4891	0.0153923	0.367836	2.42301
RNAseq	Whole Blood	Pre-vaccination	gene10090 (UST)	0.315079	2.8249	2.48759	0.0154542	0.367836	2.42156
RNAseq	Whole Blood	Pre-vaccination	gene64061 (TSPYL2)	-0.221005	5.75263	-2.49294	0.0155728	0.367836	-2.41878
RNAseq	Whole Blood	Pre-vaccination	gene25946 (ZNF385A)	0.304047	7.4144	2.48354	0.0155865	0.367836	2.41846
RNAseq	Whole Blood	Pre-vaccination	gene50 (ACO2)	0.107799	6.72734	2.4815	0.0156102	0.367836	2.4179
RNAseq	Whole Blood	Pre-vaccination	gene56851 (EMC7)	0.108099	4.82728	2.48874	0.0156202	0.367836	2.41767
RNAseq	Whole Blood	Pre-vaccination	gene10095 (ARPC1B)	0.131311	9.22564	2.48637	0.0156371	0.367836	2.41728
RNAseq	Whole Blood	Pre-vaccination	gene3955 (LFNG)	0.174238	7.9006	2.47795	0.0157134	0.367836	2.41551
RNAseq	Whole Blood	Pre-vaccination	gene7637 (ZNF84)	-0.193931	4.36555	-2.48246	0.0157495	0.367836	-2.41467
RNAseq	Whole Blood	Pre-vaccination	gene8714 (ABCC3)	0.533282	5.33657	2.48088	0.015754	0.367836	2.41457
RNAseq	Whole Blood	Pre-vaccination	gene9953 (HS3ST3B1)	-0.216125	4.52176	-2.47878	0.0157646	0.367836	-2.41432
RNAseq	Whole Blood	Pre-vaccination	gene81567 (TXNDC5)	0.430631	6.21034	2.47549	0.0158035	0.367836	2.41342
RNAseq	Whole Blood	Pre-vaccination	gene757 (TMEM50B)	0.20947	3.75617	2.47812	0.0158216	0.367836	2.41301
RNAseq	Whole Blood	Pre-vaccination	gene7529 (YWHAB)	0.111151	8.8776	2.47789	0.0158609	0.367836	2.4121
RNAseq	Whole Blood	Pre-vaccination	gene256380 (SCML4)	-0.198136	6.20442	-2.48306	0.0159581	0.369161	-2.40987
RNAseq	Whole Blood	Pre-vaccination	gene1788 (DNMT3A)	-0.163718	6.15119	-2.46788	0.0161395	0.371603	-2.40575
RNAseq	Whole Blood	Pre-vaccination	gene100526836 (BLOC1S5-TXNDC5)	0.39813	6.25036	2.46675	0.0161597	0.371603	2.40529
RNAseq	Whole Blood	Pre-vaccination	gene1488 (CTBP2)	0.185497	6.40159	2.48564	0.0161847	0.371603	2.40472
RNAseq	Whole Blood	Pre-vaccination	gene23129 (PLXND1)	0.314015	7.37144	2.46495	0.0163406	0.371708	2.40122
RNAseq	Whole Blood	Pre-vaccination	gene5097 (PCDH1)	0.687219	2.56685	2.46658	0.0163616	0.371708	2.40075
RNAseq	Whole Blood	Pre-vaccination	gene23313 (KIAA0930)	0.271297	7.71664	2.46645	0.0163779	0.371708	2.40038
RNAseq	Whole Blood	Pre-vaccination	gene11168 (PSIP1)	-0.145286	6.92807	-2.4657	0.0164163	0.371708	-2.39953
RNAseq	Whole Blood	Pre-vaccination	gene5504 (PPP1R2)	-0.14662	5.90493	-2.46408	0.0164185	0.371708	-2.39948
RNAseq	Whole Blood	Pre-vaccination	gene5106 (PCK2)	0.192648	4.81132	2.46276	0.0164316	0.371708	2.39919
RNAseq	Whole Blood	Pre-vaccination	gene51093 (RRNAD1)	0.144209	4.26799	2.46109	0.0164883	0.372078	2.39792
RNAseq	Whole Blood	Pre-vaccination	gene9757 (KMT2B)	-0.096145	7.95247	-2.46143	0.0165988	0.373655	-2.39548
RNAseq	Whole Blood	Pre-vaccination	gene3838 (KPNA2)	0.214101	4.28496	2.46085	0.01669	0.373825	2.39347
RNAseq	Whole Blood	Pre-vaccination	gene10140 (TOB1)	-0.167459	6.1347	-2.45134	0.0168165	0.373825	-2.39069
RNAseq	Whole Blood	Pre-vaccination	gene64400 (AKTIP)	-0.288349	4.69115	-2.4523	0.0168618	0.373825	-2.38971
RNAseq	Whole Blood	Pre-vaccination	gene23136 (EPB41L3)	0.365519	5.28693	2.44861	0.0170576	0.373825	2.38546
RNAseq	Whole Blood	Pre-vaccination	gene23076 (RRP1B)	-0.10255	6.11339	-2.45081	0.0170595	0.373825	-2.38542
RNAseq	Whole Blood	Pre-vaccination	gene100500842 (MIR3652)	0.201861	5.15468	2.44384	0.0171016	0.373825	2.38452
RNAseq	Whole Blood	Pre-vaccination	gene219855 (SLC37A2)	0.338553	5.81431	2.44582	0.0171024	0.373825	2.3845
RNAseq	Whole Blood	Pre-vaccination	gene10667 (FARS2)	0.185793	3.30197	2.44926	0.017122	0.373825	2.38408
RNAseq	Whole Blood	Pre-vaccination	gene9524 (TECR)	-0.0927614	5.91903	-2.45117	0.0171235	0.373825	-2.38405
RNAseq	Whole Blood	Pre-vaccination	gene10525 (HYOU1)	0.146171	6.91305	2.44447	0.0171604	0.373825	2.38325
RNAseq	Whole Blood	Pre-vaccination	gene1796 (DOK1)	0.123251	5.79616	2.44521	0.0171877	0.373825	2.38267
RNAseq	Whole Blood	Pre-vaccination	gene29855 (UBN1)	-0.171468	8.29186	-2.44179	0.0172153	0.373825	-2.38208
RNAseq	Whole Blood	Pre-vaccination	gene9188 (DDX21)	0.140458	6.75907	2.44489	0.0172375	0.373825	2.3816
RNAseq	Whole Blood	Pre-vaccination	gene5478 (PPIA)	0.116037	8.54114	2.4479	0.0173577	0.373825	2.37904
RNAseq	Whole Blood	Pre-vaccination	gene6836 (SURF4)	0.100307	7.25818	2.43887	0.0173936	0.373825	2.37828
RNAseq	Whole Blood	Pre-vaccination	gene9275 (BCL7B)	0.074632	5.7402	2.43995	0.017401	0.373825	2.37812
RNAseq	Whole Blood	Pre-vaccination	gene2217 (FCGRT)	0.130456	8.53534	2.4392	0.0174121	0.373825	2.37789
RNAseq	Whole Blood	Pre-vaccination	gene84166 (NLRC5)	-0.223907	8.51368	-2.44451	0.0174319	0.373825	-2.37747
RNAseq	Whole Blood	Pre-vaccination	gene79598 (CEP97)	-0.175677	3.47092	-2.43981	0.0174752	0.373825	-2.37655
RNAseq	Whole Blood	Pre-vaccination	gene376267 (RAB15)	-0.671193	2.71663	-2.43579	0.0174989	0.373825	-2.37605
RNAseq	Whole Blood	Pre-vaccination	gene23583 (SMUG1)	0.162404	3.78256	2.43541	0.0175399	0.373825	2.37519
RNAseq	Whole Blood	Pre-vaccination	gene1965 (EIF2S1)	0.123246	5.37855	2.43383	0.017593	0.373825	2.37407
RNAseq	Whole Blood	Pre-vaccination	gene201266 (SLC39A11)	0.215165	4.49907	2.43559	0.0176041	0.373825	2.37384
RNAseq	Whole Blood	Pre-vaccination	gene79073 (TMEM109)	0.123379	6.20522	2.43786	0.0176665	0.373825	2.37254
RNAseq	Whole Blood	Pre-vaccination	gene7329 (UBE2I)	0.0791892	7.04761	2.43282	0.0178405	0.373825	2.36891
RNAseq	Whole Blood	Pre-vaccination	gene3177 (SLC29A2)	-0.329817	2.82197	-2.43186	0.0179008	0.373825	-2.36766
RNAseq	Whole Blood	Pre-vaccination	gene4713 (NDUFB7)	0.135991	5.38442	2.4283	0.0179071	0.373825	2.36753
RNAseq	Whole Blood	Pre-vaccination	gene22885 (ABLIM3)	0.606956	4.27222	2.43238	0.0179438	0.373825	2.36678
RNAseq	Whole Blood	Pre-vaccination	gene283149 (BCL9L)	-0.153877	8.35712	-2.43265	0.0179454	0.373825	-2.36674
RNAseq	Whole Blood	Pre-vaccination	gene10943 (MSL3)	-0.138991	6.8608	-2.42889	0.017969	0.373825	-2.36626
RNAseq	Whole Blood	Pre-vaccination	gene5201 (PFDN1)	0.128392	4.67766	2.42723	0.0179801	0.373825	2.36603
RNAseq	Whole Blood	Pre-vaccination	gene133522 (PPARGC1B)	0.312429	3.92685	2.42416	0.0180442	0.373825	2.36471
RNAseq	Whole Blood	Pre-vaccination	gene5335 (PLCG1)	-0.191172	7.61909	-2.4332	0.0180823	0.373825	-2.36393
RNAseq	Whole Blood	Pre-vaccination	gene93550 (ZFAND4)	-0.148713	3.79366	-2.42499	0.0181078	0.373825	-2.36341
RNAseq	Whole Blood	Pre-vaccination	gene284013 (VMO1)	0.999326	0.33332	2.42577	0.0181544	0.373825	2.36245
RNAseq	Whole Blood	Pre-vaccination	gene9424 (KCNK6)	0.192812	5.04411	2.42329	0.0181587	0.373825	2.36237
RNAseq	Whole Blood	Pre-vaccination	gene8879 (SGPL1)	0.12699	6.00088	2.42304	0.0181601	0.373825	2.36234
RNAseq	Whole Blood	Pre-vaccination	gene81533 (ITFG1)	0.142127	4.99699	2.42712	0.0182166	0.373825	2.36119
RNAseq	Whole Blood	Pre-vaccination	gene9665 (MARF1)	-0.180568	7.31729	-2.42399	0.0182668	0.373825	-2.36017
RNAseq	Whole Blood	Pre-vaccination	gene349565 (NMNAT3)	-0.470332	1.39495	-2.42344	0.0182827	0.373825	-2.35984
RNAseq	Whole Blood	Pre-vaccination	gene117247 (SLC16A10)	-0.590463	0.53907	-2.42896	0.0183267	0.373825	-2.35895
RNAseq	Whole Blood	Pre-vaccination	gene5518 (PPP2R1A)	0.0834972	7.33221	2.42371	0.0183673	0.373825	2.35813
RNAseq	Whole Blood	Pre-vaccination	gene9551 (ATP5MF)	0.121382	5.85927	2.42409	0.0183839	0.373825	2.35779
RNAseq	Whole Blood	Pre-vaccination	gene10328 (EMC8)	0.117729	4.31891	2.42207	0.0184222	0.373825	2.35702
RNAseq	Whole Blood	Pre-vaccination	gene51706 (CYB5R1)	0.151988	5.37214	2.41528	0.0184334	0.373825	2.3568
RNAseq	Whole Blood	Pre-vaccination	gene3164 (NR4A1)	0.653149	3.57757	2.41484	0.0185146	0.374645	2.35516
RNAseq	Whole Blood	Pre-vaccination	gene7415 (VCP)	0.0897468	8.05542	2.42056	0.0186254	0.376062	2.35294
RNAseq	Whole Blood	Pre-vaccination	gene271 (AMPD2)	0.167524	8.53099	2.40931	0.0187735	0.377893	2.35
RNAseq	Whole Blood	Pre-vaccination	gene5730 (PTGDS)	0.772321	4.65205	2.40804	0.0187982	0.377893	2.34951
RNAseq	Whole Blood	Pre-vaccination	gene28941 (IGKV1-9)	0.952338	2.38256	2.40638	0.0189247	0.379608	2.34701
RNAseq	Whole Blood	Pre-vaccination	gene9314 (KLF4)	0.377243	5.50351	2.40235	0.0191348	0.382185	2.34289
RNAseq	Whole Blood	Pre-vaccination	gene2773 (GNAI3)	0.103218	6.68533	2.40534	0.0192158	0.382185	2.34132
RNAseq	Whole Blood	Pre-vaccination	gene4074 (M6PR)	0.131935	7.38974	2.3979	0.0192894	0.382185	2.33989
RNAseq	Whole Blood	Pre-vaccination	gene84193 (SETD3)	0.132509	5.80995	2.40566	0.0193148	0.382185	2.3394
RNAseq	Whole Blood	Pre-vaccination	gene23764 (MAFF)	0.286502	3.29666	2.39722	0.0193171	0.382185	2.33935
RNAseq	Whole Blood	Pre-vaccination	gene2547 (XRCC6)	0.106447	7.73963	2.40254	0.0193497	0.382185	2.33872
RNAseq	Whole Blood	Pre-vaccination	gene57142 (RTN4)	0.130768	7.66887	2.39918	0.0193785	0.382185	2.33817
RNAseq	Whole Blood	Pre-vaccination	gene694 (BTG1)	-0.16048	9.27539	-2.39474	0.0193853	0.382185	-2.33804
RNAseq	Whole Blood	Pre-vaccination	gene3113 (HLA-DPA1)	0.312625	7.95175	2.39294	0.0195213	0.382198	2.33542
RNAseq	Whole Blood	Pre-vaccination	gene55799 (CACNA2D3)	0.431175	2.9001	2.3931	0.019638	0.382198	2.33319
RNAseq	Whole Blood	Pre-vaccination	gene29916 (SNX11)	0.136761	5.60287	2.38916	0.0197429	0.382198	2.3312
RNAseq	Whole Blood	Pre-vaccination	gene5819 (NECTIN2)	1.5274	3.19943	2.38708	0.0197766	0.382198	2.33056
RNAseq	Whole Blood	Pre-vaccination	gene54760 (PCSK4)	-0.59434	0.935122	-2.38801	0.019792	0.382198	-2.33027
RNAseq	Whole Blood	Pre-vaccination	gene7940 (LST1)	0.173239	7.1671	2.38816	0.0198001	0.382198	2.33012
RNAseq	Whole Blood	Pre-vaccination	gene5879 (RAC1)	0.115328	7.75927	2.39278	0.0198214	0.382198	2.32971
RNAseq	Whole Blood	Pre-vaccination	gene10362 (HMG20B)	0.104662	5.96756	2.38899	0.0198649	0.382198	2.32889
RNAseq	Whole Blood	Pre-vaccination	gene84225 (ZMYND15)	0.37191	2.46708	2.38419	0.0199004	0.382198	2.32822
RNAseq	Whole Blood	Pre-vaccination	gene6304 (SATB1)	-0.229373	7.50842	-2.38579	0.0199527	0.382198	-2.32724
RNAseq	Whole Blood	Pre-vaccination	gene114876 (OSBPL1A)	-0.237705	3.26946	-2.38404	0.019953	0.382198	-2.32723
RNAseq	Whole Blood	Pre-vaccination	gene1200 (TPP1)	0.164971	8.67189	2.38376	0.0199928	0.382198	2.32648
RNAseq	Whole Blood	Pre-vaccination	gene23528 (ZNF281)	-0.191209	5.63093	-2.38201	0.0200629	0.382198	-2.32517
RNAseq	Whole Blood	Pre-vaccination	gene10327 (AKR1A1)	0.15284	5.36526	2.38659	0.0200647	0.382198	2.32514
RNAseq	Whole Blood	Pre-vaccination	gene10105 (PPIF)	0.241015	6.32855	2.38421	0.0200853	0.382198	2.32475
RNAseq	Whole Blood	Pre-vaccination	gene29841 (GRHL1)	0.804498	0.793438	2.38399	0.020096	0.382198	2.32455
RNAseq	Whole Blood	Pre-vaccination	gene28424 (IGHV3-48)	0.607584	2.15791	2.37849	0.0202101	0.382198	2.32242
RNAseq	Whole Blood	Pre-vaccination	gene9744 (ACAP1)	-0.174251	8.26231	-2.38289	0.0202136	0.382198	-2.32236
RNAseq	Whole Blood	Pre-vaccination	gene3182 (HNRNPAB)	0.151157	6.2703	2.38346	0.0202199	0.382198	2.32224
RNAseq	Whole Blood	Pre-vaccination	gene7114 (TMSB4X)	0.115459	11.2141	2.37667	0.0202415	0.382198	2.32184
RNAseq	Whole Blood	Pre-vaccination	gene3421 (IDH3G)	0.123515	6.0117	2.38319	0.0202577	0.382198	2.32154
RNAseq	Whole Blood	Pre-vaccination	gene51768 (TM7SF3)	0.130644	5.26309	2.37731	0.0203359	0.382889	2.32009
RNAseq	Whole Blood	Pre-vaccination	gene3690 (ITGB3)	0.673237	6.58012	2.38064	0.0203814	0.382939	2.31925
RNAseq	Whole Blood	Pre-vaccination	gene113263 (GLCCI1)	-0.186543	5.00262	-2.37567	0.0204218	0.382939	-2.31851
RNAseq	Whole Blood	Pre-vaccination	gene7048 (TGFBR2)	-0.11611	8.67364	-2.37675	0.0204657	0.382982	-2.3177
RNAseq	Whole Blood	Pre-vaccination	gene915 (CD3D)	-0.202608	6.51462	-2.37993	0.0205554	0.383077	-2.31605
RNAseq	Whole Blood	Pre-vaccination	gene28832 (IGLJ2)	0.628345	4.17733	2.371	0.0205737	0.383077	2.31572
RNAseq	Whole Blood	Pre-vaccination	gene1524 (CX3CR1)	0.396981	8.30796	2.3712	0.0205955	0.383077	2.31532
RNAseq	Whole Blood	Pre-vaccination	gene134266 (GRPEL2)	-0.175086	3.76791	-2.37264	0.0207885	0.385553	-2.3118
RNAseq	Whole Blood	Pre-vaccination	gene219293 (ATAD3C)	0.610556	0.441292	2.37114	0.0208285	0.385553	2.31108
RNAseq	Whole Blood	Pre-vaccination	gene165679 (SPTSSB)	0.711676	0.776298	2.36613	0.0208563	0.385553	2.31058
RNAseq	Whole Blood	Pre-vaccination	gene28947 (IGKJ4)	0.596728	3.96964	2.36557	0.0209524	0.385553	2.30884
RNAseq	Whole Blood	Pre-vaccination	gene55930 (MYO5C)	-0.650254	0.826498	-2.36151	0.0210855	0.385553	-2.30645
RNAseq	Whole Blood	Pre-vaccination	gene29099 (COMMD9)	0.194751	5.25202	2.36108	0.02118	0.385553	2.30476
RNAseq	Whole Blood	Pre-vaccination	gene81606 (LBH)	-0.159828	8.15033	-2.36631	0.0212447	0.385553	-2.30361
RNAseq	Whole Blood	Pre-vaccination	gene5695 (PSMB7)	0.108267	5.64664	2.36184	0.021251	0.385553	2.30349
RNAseq	Whole Blood	Pre-vaccination	gene5217 (PFN2)	-0.480104	1.38371	-2.35823	0.0212599	0.385553	-2.30334
RNAseq	Whole Blood	Pre-vaccination	gene117157 (SH2D1B)	0.626642	4.85766	2.36418	0.0212663	0.385553	2.30322
RNAseq	Whole Blood	Pre-vaccination	gene10954 (PDIA5)	0.356382	2.76868	2.36008	0.0213369	0.385553	2.30197
RNAseq	Whole Blood	Pre-vaccination	gene695 (BTK)	0.200311	6.73286	2.3568	0.0213696	0.385553	2.30139
RNAseq	Whole Blood	Pre-vaccination	gene29940 (DSE)	0.207761	5.43523	2.36491	0.0213764	0.385553	2.30127
RNAseq	Whole Blood	Pre-vaccination	gene347902 (AMIGO2)	-0.208421	3.58866	-2.36389	0.0213825	0.385553	-2.30116
RNAseq	Whole Blood	Pre-vaccination	gene540 (ATP7B)	-0.372999	1.49595	-2.35546	0.0214421	0.385553	-2.30011
RNAseq	Whole Blood	Pre-vaccination	gene93035 (PKHD1L1)	0.542789	2.6267	2.35954	0.0214439	0.385553	2.30008
RNAseq	Whole Blood	Pre-vaccination	gene5933 (RBL1)	-0.146793	4.05383	-2.36296	0.0215012	0.385553	-2.29907
RNAseq	Whole Blood	Pre-vaccination	gene126364 (LRRC25)	0.184204	8.41757	2.35532	0.0216321	0.385553	2.29677
RNAseq	Whole Blood	Pre-vaccination	gene4306 (NR3C2)	-0.247583	3.84285	-2.35864	0.0217212	0.385553	-2.29521
RNAseq	Whole Blood	Pre-vaccination	gene433 (ASGR2)	0.517958	4.56681	2.3505	0.0217459	0.385553	2.29478
RNAseq	Whole Blood	Pre-vaccination	gene105378775 (NA)	-0.498459	2.39433	-2.35482	0.0217549	0.385553	-2.29462
RNAseq	Whole Blood	Pre-vaccination	gene28791 (IGLV3-27)	0.938283	-0.437178	2.34591	0.0218905	0.385553	2.29226
RNAseq	Whole Blood	Pre-vaccination	gene5434 (POLR2E)	0.145669	6.80799	2.34727	0.0218918	0.385553	2.29224
RNAseq	Whole Blood	Pre-vaccination	gene23475 (QPRT)	0.191795	5.92866	2.34532	0.0219157	0.385553	2.29183
RNAseq	Whole Blood	Pre-vaccination	gene26286 (ARFGAP3)	0.131287	5.71349	2.34982	0.0219183	0.385553	2.29178
RNAseq	Whole Blood	Pre-vaccination	gene5777 (PTPN6)	0.0961989	9.52506	2.34669	0.0219985	0.385553	2.29039
RNAseq	Whole Blood	Pre-vaccination	gene1622 (DBI)	0.142455	5.9682	2.35155	0.0220047	0.385553	2.29029
RNAseq	Whole Blood	Pre-vaccination	gene5660 (PSAP)	0.193121	11.6444	2.34927	0.0220062	0.385553	2.29026
RNAseq	Whole Blood	Pre-vaccination	gene4706 (NDUFAB1)	0.13196	4.05552	2.34767	0.022069	0.385553	2.28918
RNAseq	Whole Blood	Pre-vaccination	gene653583 (PHLDB3)	-0.21856	3.15352	-2.34625	0.0221111	0.385553	-2.28845
RNAseq	Whole Blood	Pre-vaccination	gene53339 (BTBD1)	0.10557	5.54936	2.34666	0.0221148	0.385553	2.28839
RNAseq	Whole Blood	Pre-vaccination	gene3987 (LIMS1)	0.251151	6.69375	2.34711	0.0221154	0.385553	2.28838
RNAseq	Whole Blood	Pre-vaccination	gene8174 (MADCAM1)	-0.894658	0.394721	-2.34542	0.0221247	0.385553	-2.28822
RNAseq	Whole Blood	Pre-vaccination	gene10999 (SLC27A4)	0.142784	4.41508	2.34277	0.0221525	0.385553	2.28774
RNAseq	Whole Blood	Pre-vaccination	gene5714 (PSMD8)	0.101652	6.31697	2.34783	0.0222253	0.386092	2.28649
RNAseq	Whole Blood	Pre-vaccination	gene11043 (MID2)	-0.340935	2.89166	-2.34339	0.0224149	0.387585	-2.28326
RNAseq	Whole Blood	Pre-vaccination	gene83742 (MARVELD1)	0.438394	4.30082	2.34324	0.0224396	0.387585	2.28284
RNAseq	Whole Blood	Pre-vaccination	gene113178 (SCAMP4)	0.168789	5.58293	2.33853	0.0224552	0.387585	2.28258
RNAseq	Whole Blood	Pre-vaccination	gene28452 (IGHV3-7)	0.725472	2.52895	2.33253	0.0225388	0.387585	2.28116
RNAseq	Whole Blood	Pre-vaccination	gene147968 (CAPN12)	0.438875	3.15415	2.33554	0.0226195	0.387585	2.2798
RNAseq	Whole Blood	Pre-vaccination	gene403323 (LERFS)	2.25265	-1.67263	2.33373	0.0226347	0.387585	2.27954
RNAseq	Whole Blood	Pre-vaccination	gene54665 (RSBN1)	-0.107545	5.22791	-2.33899	0.0226858	0.387585	-2.27869
RNAseq	Whole Blood	Pre-vaccination	gene79674 (VEPH1)	0.618027	1.05002	2.3382	0.0227149	0.387585	2.2782
RNAseq	Whole Blood	Pre-vaccination	gene2791 (GNG11)	0.531314	4.93636	2.3377	0.0227221	0.387585	2.27807
RNAseq	Whole Blood	Pre-vaccination	gene153090 (DAB2IP)	0.879143	0.781348	2.33652	0.0227323	0.387585	2.2779
RNAseq	Whole Blood	Pre-vaccination	gene1471 (CST3)	0.347289	8.71744	2.33304	0.0228374	0.387879	2.27614
RNAseq	Whole Blood	Pre-vaccination	gene79754 (ASB13)	0.253266	4.01869	2.331	0.0228536	0.387879	2.27587
RNAseq	Whole Blood	Pre-vaccination	gene506 (ATP5F1B)	0.112881	8.19862	2.32937	0.0229042	0.387879	2.27503
RNAseq	Whole Blood	Pre-vaccination	gene100529262 (MIA-RAB4B)	0.102302	5.95885	2.33146	0.022918	0.387879	2.2748
RNAseq	Whole Blood	Pre-vaccination	gene55704 (CCDC88A)	0.293126	6.22353	2.32682	0.0231136	0.388263	2.27155
RNAseq	Whole Blood	Pre-vaccination	gene255403 (ZNF718)	-0.603158	3.55145	-2.32498	0.0231534	0.388263	-2.27089
RNAseq	Whole Blood	Pre-vaccination	gene1653 (DDX1)	0.113136	5.53227	2.32457	0.023181	0.388263	2.27044
RNAseq	Whole Blood	Pre-vaccination	gene26017 (FAM32A)	0.0885687	6.78765	2.32859	0.0232664	0.388263	2.26903
RNAseq	Whole Blood	Pre-vaccination	gene57531 (HACE1)	-0.167669	2.77626	-2.32272	0.0232694	0.388263	-2.26898
RNAseq	Whole Blood	Pre-vaccination	gene3801 (KIFC3)	0.463042	3.77125	2.32557	0.0232788	0.388263	2.26883
RNAseq	Whole Blood	Pre-vaccination	gene57104 (PNPLA2)	-0.148396	8.09267	-2.32594	0.0232833	0.388263	-2.26875
RNAseq	Whole Blood	Pre-vaccination	gene7088 (TLE1)	0.310044	4.15434	2.31984	0.0232867	0.388263	2.2687
RNAseq	Whole Blood	Pre-vaccination	gene28949 (IGKJ2)	0.618305	3.64787	2.32237	0.0233202	0.388263	2.26815
RNAseq	Whole Blood	Pre-vaccination	gene4856 (CCN3)	-0.480962	3.89633	-2.32356	0.0234118	0.388587	-2.26665
RNAseq	Whole Blood	Pre-vaccination	gene147686 (ZNF418)	0.546928	2.32305	2.32043	0.0234241	0.388587	2.26645
RNAseq	Whole Blood	Pre-vaccination	gene4794 (NFKBIE)	0.216225	4.89044	2.31948	0.0235548	0.390053	2.26431
RNAseq	Whole Blood	Pre-vaccination	gene6634 (SNRPD3)	0.0994472	6.71257	2.31824	0.0236742	0.391107	2.26238
RNAseq	Whole Blood	Pre-vaccination	gene57643 (ZSWIM5)	-0.353151	1.63962	-2.3242	0.0237276	0.391107	-2.26151
RNAseq	Whole Blood	Pre-vaccination	gene3939 (LDHA)	0.148227	7.55844	2.3156	0.0237459	0.391107	2.26122
RNAseq	Whole Blood	Pre-vaccination	gene747 (DAGLA)	0.344603	3.04554	2.31482	0.0238675	0.392408	2.25926
RNAseq	Whole Blood	Pre-vaccination	gene51676 (ASB2)	0.469586	1.19383	2.3099	0.0239576	0.393088	2.25781
RNAseq	Whole Blood	Pre-vaccination	gene23478 (SEC11A)	0.119273	6.19384	2.31467	0.0239943	0.393088	2.25722
RNAseq	Whole Blood	Pre-vaccination	gene347734 (SLC35B2)	0.122085	4.67802	2.3107	0.024063	0.393158	2.25612
RNAseq	Whole Blood	Pre-vaccination	gene593 (BCKDHA)	0.168784	5.79912	2.30837	0.0241187	0.393158	2.25523
RNAseq	Whole Blood	Pre-vaccination	gene8711 (TNK1)	-0.419706	1.6833	-2.3085	0.0241709	0.393158	-2.2544
RNAseq	Whole Blood	Pre-vaccination	gene9294 (S1PR2)	0.240551	2.59387	2.30479	0.0241985	0.393158	2.25396
RNAseq	Whole Blood	Pre-vaccination	gene150209 (AIFM3)	0.611925	2.64965	2.31166	0.024212	0.393158	2.25375
RNAseq	Whole Blood	Pre-vaccination	gene79709 (COLGALT1)	0.168955	7.1223	2.30286	0.024582	0.39368	2.24791
RNAseq	Whole Blood	Pre-vaccination	gene407977 (TNFSF12-TNFSF13)	0.228381	7.15874	2.2998	0.0247722	0.39368	2.24494
RNAseq	Whole Blood	Pre-vaccination	gene54187 (NANS)	0.164295	4.88585	2.2999	0.024789	0.39368	2.24468
RNAseq	Whole Blood	Pre-vaccination	gene10217 (CTDSPL)	0.478989	4.21887	2.301	0.0247901	0.39368	2.24466
RNAseq	Whole Blood	Pre-vaccination	gene139716 (GAB3)	0.181625	6.25164	2.30085	0.024792	0.39368	2.24463
RNAseq	Whole Blood	Pre-vaccination	gene23193 (GANAB)	0.0807148	8.14255	2.29541	0.0249397	0.39368	2.24234
RNAseq	Whole Blood	Pre-vaccination	gene353376 (TICAM2)	0.225973	4.17242	2.2955	0.0249509	0.39368	2.24216
RNAseq	Whole Blood	Pre-vaccination	gene80054 (CEBPA-DT)	0.495808	1.03051	2.29796	0.0250471	0.39368	2.24068
RNAseq	Whole Blood	Pre-vaccination	gene23112 (TNRC6B)	-0.105669	7.72992	-2.29846	0.0250479	0.39368	-2.24066
RNAseq	Whole Blood	Pre-vaccination	gene64422 (ATG3)	0.100577	6.79514	2.29537	0.0250645	0.39368	2.24041
RNAseq	Whole Blood	Pre-vaccination	gene23347 (SMCHD1)	-0.128824	9.36883	-2.2965	0.0250669	0.39368	-2.24037
RNAseq	Whole Blood	Pre-vaccination	gene55592 (GOLGA2P5)	-0.291701	3.32339	-2.2937	0.0250881	0.39368	-2.24004
RNAseq	Whole Blood	Pre-vaccination	gene151306 (GPBAR1)	0.384561	5.02698	2.29364	0.025093	0.39368	2.23997
RNAseq	Whole Blood	Pre-vaccination	gene22992 (KDM2A)	-0.0618585	8.62978	-2.29323	0.0251227	0.39368	-2.23951
RNAseq	Whole Blood	Pre-vaccination	gene3118 (HLA-DQA2)	1.34808	0.531296	2.291	0.0252233	0.39368	2.23797
RNAseq	Whole Blood	Pre-vaccination	gene10797 (MTHFD2)	0.239511	4.64376	2.29056	0.0252348	0.39368	2.23779
RNAseq	Whole Blood	Pre-vaccination	gene27185 (DISC1)	0.262924	5.00125	2.28919	0.0252642	0.39368	2.23734
RNAseq	Whole Blood	Pre-vaccination	gene972 (CD74)	0.215484	11.8572	2.2892	0.025283	0.39368	2.23705
RNAseq	Whole Blood	Pre-vaccination	gene225 (ABCD2)	-0.273226	3.12774	-2.29028	0.0253157	0.39368	-2.23655
RNAseq	Whole Blood	Pre-vaccination	gene25828 (TXN2)	0.104704	5.63567	2.29269	0.0253388	0.39368	2.2362
RNAseq	Whole Blood	Pre-vaccination	gene22915 (MMRN1)	0.697927	2.32106	2.28816	0.0253986	0.39368	2.23529
RNAseq	Whole Blood	Pre-vaccination	gene23318 (TUT4)	-0.133556	6.25603	-2.30363	0.0254229	0.39368	-2.23492
RNAseq	Whole Blood	Pre-vaccination	gene139189 (DGKK)	1.04979	1.83463	2.28595	0.0254649	0.39368	2.23428
RNAseq	Whole Blood	Pre-vaccination	gene10398 (MYL9)	0.862887	5.00917	2.2894	0.0254676	0.39368	2.23424
RNAseq	Whole Blood	Pre-vaccination	gene5216 (PFN1)	0.0965411	10.4724	2.28861	0.0255324	0.39368	2.23325
RNAseq	Whole Blood	Pre-vaccination	gene148022 (TICAM1)	0.172033	4.96333	2.28378	0.0255522	0.39368	2.23295
RNAseq	Whole Blood	Pre-vaccination	gene7994 (KAT6A)	-0.119892	8.21577	-2.28507	0.0255594	0.39368	-2.23284
RNAseq	Whole Blood	Pre-vaccination	gene8994 (LIMD1)	0.150181	6.27397	2.28107	0.0256413	0.39368	2.2316
RNAseq	Whole Blood	Pre-vaccination	gene22818 (COPZ1)	0.119052	6.4642	2.2817	0.0256914	0.39368	2.23085
RNAseq	Whole Blood	Pre-vaccination	gene348378 (SHISAL2A)	-0.230968	3.1026	-2.28698	0.0257373	0.39368	-2.23015
RNAseq	Whole Blood	Pre-vaccination	gene3514 (IGKC)	0.589862	8.28497	2.28073	0.0257817	0.39368	2.22948
RNAseq	Whole Blood	Pre-vaccination	gene2535 (FZD2)	0.389449	3.29125	2.28203	0.0258186	0.39368	2.22893
RNAseq	Whole Blood	Pre-vaccination	gene10213 (PSMD14)	0.136239	4.04026	2.28479	0.0258242	0.39368	2.22884
RNAseq	Whole Blood	Pre-vaccination	gene22933 (SIRT2)	0.0915993	6.14228	2.28168	0.0258251	0.39368	2.22883
RNAseq	Whole Blood	Pre-vaccination	gene6415 (SELENOW)	0.121134	5.12501	2.28087	0.0258342	0.39368	2.2287
RNAseq	Whole Blood	Pre-vaccination	gene191 (AHCY)	0.151632	5.23884	2.28226	0.0258822	0.39368	2.22797
RNAseq	Whole Blood	Pre-vaccination	gene3052 (HCCS)	0.121247	4.16383	2.28335	0.0259352	0.39368	2.22718
RNAseq	Whole Blood	Pre-vaccination	gene3115 (HLA-DPB1)	0.464657	7.64718	2.27755	0.0259694	0.39368	2.22667
RNAseq	Whole Blood	Pre-vaccination	gene968 (CD68)	0.280031	8.79996	2.27826	0.0260763	0.39368	2.22507
RNAseq	Whole Blood	Pre-vaccination	gene4830 (NME1)	0.248737	3.42319	2.27929	0.0260789	0.39368	2.22503
RNAseq	Whole Blood	Pre-vaccination	gene152195 (NUDT16P1)	0.417304	2.99765	2.28154	0.0261006	0.39368	2.22471
RNAseq	Whole Blood	Pre-vaccination	gene219972 (MPEG1)	0.24994	10.0336	2.27584	0.0261059	0.39368	2.22463
RNAseq	Whole Blood	Pre-vaccination	gene30845 (EHD3)	0.313464	5.01125	2.27473	0.0261159	0.39368	2.22448
RNAseq	Whole Blood	Pre-vaccination	gene440288 (UBL7-AS1)	-0.167629	1.85906	-2.24738	0.0261256	0.39368	-2.22434
RNAseq	Whole Blood	Pre-vaccination	gene64114 (TMBIM1)	0.0890845	7.98366	2.27429	0.0263173	0.394025	2.2215
RNAseq	Whole Blood	Pre-vaccination	gene656 (BMP8B)	0.465736	1.87034	2.27004	0.0263198	0.394025	2.22146
RNAseq	Whole Blood	Pre-vaccination	gene4637 (MYL6)	0.100749	9.42236	2.27143	0.0264037	0.394025	2.22022
RNAseq	Whole Blood	Pre-vaccination	gene54902 (TTC19)	0.181732	4.65534	2.27021	0.0264433	0.394025	2.21964
RNAseq	Whole Blood	Pre-vaccination	gene5585 (PKN1)	0.11672	8.31485	2.26991	0.0265192	0.394025	2.21852
RNAseq	Whole Blood	Pre-vaccination	gene10483 (SEC23B)	0.107526	5.99957	2.26898	0.0265284	0.394025	2.21839
RNAseq	Whole Blood	Pre-vaccination	gene7089 (TLE2)	-0.311971	3.48352	-2.2693	0.0265709	0.394025	-2.21776
RNAseq	Whole Blood	Pre-vaccination	gene256021 (LINC01619)	-0.341874	1.37977	-2.2687	0.0266064	0.394025	-2.21724
RNAseq	Whole Blood	Pre-vaccination	gene2258 (FGF13)	-1.31463	-1.13282	-2.26865	0.0266149	0.394025	-2.21712
RNAseq	Whole Blood	Pre-vaccination	gene30848 (CTAG2)	1.65528	-4.20487	2.26502	0.0266447	0.394025	2.21668
RNAseq	Whole Blood	Pre-vaccination	gene51277 (DNAJC27)	-0.197078	2.68445	-2.27085	0.0266492	0.394025	-2.21662
RNAseq	Whole Blood	Pre-vaccination	gene81553 (FAM49A)	0.134603	6.79369	2.26951	0.0266743	0.394025	2.21625
RNAseq	Whole Blood	Pre-vaccination	gene10449 (ACAA2)	0.224912	5.2551	2.2672	0.0267048	0.394025	2.21581
RNAseq	Whole Blood	Pre-vaccination	gene1388 (ATF6B)	0.0714747	7.19057	2.26686	0.026807	0.3949	2.21432
RNAseq	Whole Blood	Pre-vaccination	gene26750 (RPS6KC1)	0.132137	4.33104	2.26155	0.026885	0.395416	2.21318
RNAseq	Whole Blood	Pre-vaccination	gene56259 (CTNNBL1)	0.118858	5.65302	2.26415	0.0269296	0.39544	2.21254
RNAseq	Whole Blood	Pre-vaccination	gene9562 (MINPP1)	0.171525	3.11139	2.25858	0.027075	0.396105	2.21043
RNAseq	Whole Blood	Pre-vaccination	gene6609 (SMPD1)	-0.141364	5.57348	-2.26379	0.0271714	0.396105	-2.20905
RNAseq	Whole Blood	Pre-vaccination	gene55502 (HES6)	0.369661	1.29955	2.26158	0.0271723	0.396105	2.20903
RNAseq	Whole Blood	Pre-vaccination	gene89796 (NAV1)	0.299001	3.75587	2.25962	0.027174	0.396105	2.20901
RNAseq	Whole Blood	Pre-vaccination	gene381 (ARF5)	0.172019	7.01191	2.25619	0.0272237	0.396105	2.20829
RNAseq	Whole Blood	Pre-vaccination	gene51258 (MRPL51)	0.113268	5.09115	2.26172	0.027233	0.396105	2.20816
RNAseq	Whole Blood	Pre-vaccination	gene8760 (CDS2)	-0.14733	7.28163	-2.25569	0.0273343	0.396733	-2.20671
RNAseq	Whole Blood	Pre-vaccination	gene51237 (MZB1)	0.52258	3.29274	2.2547	0.0273624	0.396733	2.20631
RNAseq	Whole Blood	Pre-vaccination	gene916 (CD3E)	-0.16627	8.62781	-2.2637	0.0275586	0.398447	-2.20351
RNAseq	Whole Blood	Pre-vaccination	gene401431 (ATP6V0E2-AS1)	-0.449242	1.58285	-2.25427	0.0276036	0.398447	-2.20287
RNAseq	Whole Blood	Pre-vaccination	gene10952 (SEC61B)	0.118134	5.29776	2.25396	0.0276104	0.398447	2.20278
RNAseq	Whole Blood	Pre-vaccination	gene85462 (FHDC1)	-0.350869	2.92193	-2.24921	0.0277033	0.399162	-2.20146
RNAseq	Whole Blood	Pre-vaccination	gene27086 (FOXP1)	-0.150756	7.06144	-2.25104	0.0278184	0.400193	-2.19984
RNAseq	Whole Blood	Pre-vaccination	gene10072 (DPP3)	0.139587	4.81577	2.2512	0.0279016	0.400765	2.19867
RNAseq	Whole Blood	Pre-vaccination	gene1978 (EIF4EBP1)	0.248403	3.89295	2.24882	0.0279456	0.400772	2.19805
RNAseq	Whole Blood	Pre-vaccination	gene387751 (GVINP1)	-0.193769	6.76997	-2.24606	0.0281599	0.403217	-2.19505
RNAseq	Whole Blood	Pre-vaccination	gene126789 (PUSL1)	0.135501	3.36719	2.24469	0.028247	0.403251	2.19384
RNAseq	Whole Blood	Pre-vaccination	gene9526 (MPDU1)	0.158827	4.60234	2.2445	0.0282499	0.403251	2.1938
RNAseq	Whole Blood	Pre-vaccination	gene83481 (EPPK1)	-0.596416	2.86003	-2.24275	0.0283724	0.404203	-2.1921
RNAseq	Whole Blood	Pre-vaccination	gene7136 (TNNI2)	-0.256213	3.14452	-2.24144	0.0284101	0.404203	-2.19158
RNAseq	Whole Blood	Pre-vaccination	gene6237 (RRAS)	0.277168	4.16228	2.24223	0.0284732	0.404203	2.1907
RNAseq	Whole Blood	Pre-vaccination	gene94005 (PIGS)	0.12756	6.25822	2.23922	0.0284922	0.404203	2.19044
RNAseq	Whole Blood	Pre-vaccination	gene14 (AAMP)	0.125919	6.38427	2.23916	0.0287213	0.405879	2.18729
RNAseq	Whole Blood	Pre-vaccination	gene9148 (NEURL1)	0.550463	3.75667	2.23603	0.0287693	0.405879	2.18663
RNAseq	Whole Blood	Pre-vaccination	gene374383 (NCR3LG1)	0.352815	1.98699	2.23801	0.0287878	0.405879	2.18638
RNAseq	Whole Blood	Pre-vaccination	gene5366 (PMAIP1)	0.246173	3.22955	2.24262	0.0287902	0.405879	2.18635
RNAseq	Whole Blood	Pre-vaccination	gene124401 (ANKS3)	-0.179393	3.58411	-2.23961	0.0288382	0.405879	-2.18569
RNAseq	Whole Blood	Pre-vaccination	gene9185 (REPS2)	-0.192138	5.73481	-2.2328	0.0289478	0.405879	-2.1842
RNAseq	Whole Blood	Pre-vaccination	gene58484 (NLRC4)	0.237722	5.53858	2.2346	0.0289598	0.405879	2.18403
RNAseq	Whole Blood	Pre-vaccination	gene144717 (PHETA1)	0.252455	3.87355	2.2331	0.0290571	0.405879	2.18271
RNAseq	Whole Blood	Pre-vaccination	gene5732 (PTGER2)	0.24489	5.16619	2.23242	0.0290691	0.405879	2.18255
RNAseq	Whole Blood	Pre-vaccination	gene8310 (ACOX3)	0.13012	3.9279	2.23054	0.029083	0.405879	2.18236
RNAseq	Whole Blood	Pre-vaccination	gene440498 (HSBP1L1)	-0.334493	2.26588	-2.23073	0.0291216	0.405879	-2.18184
RNAseq	Whole Blood	Pre-vaccination	gene9725 (TMEM63A)	-0.188899	7.5949	-2.23205	0.029164	0.405879	-2.18126
RNAseq	Whole Blood	Pre-vaccination	gene1845 (DUSP3)	0.235444	5.70128	2.22913	0.0292247	0.405879	2.18044
RNAseq	Whole Blood	Pre-vaccination	gene391267 (ANKRD20A11P)	-1.61974	-1.27394	-2.22847	0.0292617	0.405879	-2.17994
RNAseq	Whole Blood	Pre-vaccination	gene7009 (TMBIM6)	0.0659628	9.43932	2.2287	0.0293138	0.405879	2.17924
RNAseq	Whole Blood	Pre-vaccination	gene10695 (CNPY3)	0.0979336	8.34682	2.23002	0.0293157	0.405879	2.17921
RNAseq	Whole Blood	Pre-vaccination	gene11226 (GALNT6)	0.271448	5.14885	2.22507	0.0294264	0.40627	2.17773
RNAseq	Whole Blood	Pre-vaccination	gene64222 (TOR3A)	0.144522	5.24474	2.22653	0.0294322	0.40627	2.17765
RNAseq	Whole Blood	Pre-vaccination	gene25766 (PRPF40B)	-0.218888	2.51581	-2.23118	0.029524	0.406927	-2.17642
RNAseq	Whole Blood	Pre-vaccination	gene79792 (GSDMD)	-0.151029	6.3345	-2.22129	0.029642	0.407495	-2.17484
RNAseq	Whole Blood	Pre-vaccination	gene54532 (USP53)	-0.469556	4.08699	-2.22272	0.0296537	0.407495	-2.17469
RNAseq	Whole Blood	Pre-vaccination	gene912 (CD1D)	0.290248	5.80735	2.22116	0.0298451	0.40872	2.17214
RNAseq	Whole Blood	Pre-vaccination	gene9110 (MTMR4)	-0.121336	6.22293	-2.21955	0.0298847	0.40872	-2.17162
RNAseq	Whole Blood	Pre-vaccination	gene23385 (NCSTN)	0.120044	7.52249	2.21821	0.0299176	0.40872	2.17118
RNAseq	Whole Blood	Pre-vaccination	gene100507507 (LOC100507507)	0.260057	3.40044	2.2201	0.0299204	0.40872	2.17114
RNAseq	Whole Blood	Pre-vaccination	gene54981 (NMRK1)	-0.293262	4.51209	-2.21606	0.0300618	0.409561	-2.16928
RNAseq	Whole Blood	Pre-vaccination	gene11031 (RAB31)	0.176934	7.81185	2.22265	0.0301724	0.409561	2.16782
RNAseq	Whole Blood	Pre-vaccination	gene4714 (NDUFB8)	0.0776244	5.91143	2.22691	0.0301767	0.409561	2.16776
RNAseq	Whole Blood	Pre-vaccination	gene2014 (EMP3)	0.133447	7.47076	2.21621	0.0302689	0.409561	2.16655
RNAseq	Whole Blood	Pre-vaccination	gene3311 (HSPA7)	0.589712	5.59212	2.21443	0.0302793	0.409561	2.16642
RNAseq	Whole Blood	Pre-vaccination	gene79932 (KIAA0319L)	-0.141651	7.06423	-2.21574	0.0302911	0.409561	-2.16626
RNAseq	Whole Blood	Pre-vaccination	gene2203 (FBP1)	0.308946	5.00866	2.21313	0.0303306	0.409561	2.16575
RNAseq	Whole Blood	Pre-vaccination	gene100131067 (CKMT2-AS1)	-0.305779	2.4342	-2.22259	0.0303791	0.409561	-2.16511
RNAseq	Whole Blood	Pre-vaccination	gene55653 (BCAS4)	-0.352458	3.34378	-2.21618	0.0303823	0.409561	-2.16507
RNAseq	Whole Blood	Pre-vaccination	gene28820 (IGLV1-51)	0.806606	3.61426	2.20603	0.0305368	0.411042	2.16306
RNAseq	Whole Blood	Pre-vaccination	gene25849 (PARM1)	0.477298	1.85938	2.20691	0.0307304	0.412298	2.16055
RNAseq	Whole Blood	Pre-vaccination	gene90952 (ESAM)	0.423538	4.02119	2.21074	0.0307536	0.412298	2.16025
RNAseq	Whole Blood	Pre-vaccination	gene28755 (TRAC)	-0.188914	8.47885	-2.21225	0.0307645	0.412298	-2.16011
RNAseq	Whole Blood	Pre-vaccination	gene643680 (MS4A4E)	0.391465	3.18937	2.20369	0.0309994	0.413759	2.15708
RNAseq	Whole Blood	Pre-vaccination	gene9935 (MAFB)	0.333664	6.33693	2.20492	0.0310061	0.413759	2.157
RNAseq	Whole Blood	Pre-vaccination	gene5452 (POU2F2)	0.201199	7.93043	2.20231	0.0310794	0.413759	2.15605
RNAseq	Whole Blood	Pre-vaccination	gene377677 (CA13)	0.318213	1.12017	2.19923	0.0311145	0.413759	2.1556
RNAseq	Whole Blood	Pre-vaccination	gene10471 (PFDN6)	0.149271	4.21857	2.20627	0.031267	0.413759	2.15366
RNAseq	Whole Blood	Pre-vaccination	gene9435 (CHST2)	0.380539	6.12259	2.20153	0.0313936	0.413759	2.15205
RNAseq	Whole Blood	Pre-vaccination	gene10383 (TUBB4B)	0.101781	6.44533	2.19869	0.0314432	0.413759	2.15142
RNAseq	Whole Blood	Pre-vaccination	gene6403 (SELP)	0.451775	3.89521	2.20082	0.0314616	0.413759	2.15118
RNAseq	Whole Blood	Pre-vaccination	gene80271 (ITPKC)	0.122353	4.21711	2.20545	0.0315187	0.413759	2.15046
RNAseq	Whole Blood	Pre-vaccination	gene308 (ANXA5)	0.234975	7.50621	2.19603	0.0316596	0.413759	2.14868
RNAseq	Whole Blood	Pre-vaccination	gene10859 (LILRB1)	0.292442	5.81804	2.19486	0.0316735	0.413759	2.14851
RNAseq	Whole Blood	Pre-vaccination	gene729230 (CCR2)	0.276261	7.06301	2.19523	0.0316827	0.413759	2.14839
RNAseq	Whole Blood	Pre-vaccination	gene5414 (SEPTIN4)	0.510944	1.69379	2.19364	0.031738	0.413759	2.1477
RNAseq	Whole Blood	Pre-vaccination	gene664 (BNIP3)	-0.181834	3.1141	-2.19482	0.0317924	0.413759	-2.14701
RNAseq	Whole Blood	Pre-vaccination	gene161742 (SPRED1)	0.401654	2.32972	2.19331	0.031827	0.413759	2.14658
RNAseq	Whole Blood	Pre-vaccination	gene4218 (RAB8A)	0.106291	7.57998	2.19552	0.0319071	0.413759	2.14557
RNAseq	Whole Blood	Pre-vaccination	gene51228 (GLTP)	0.113659	6.14573	2.19182	0.0319248	0.413759	2.14535
RNAseq	Whole Blood	Pre-vaccination	gene146439 (BICDL2)	-1.01034	1.46023	-2.19151	0.0319698	0.413759	-2.14479
RNAseq	Whole Blood	Pre-vaccination	gene7458 (EIF4H)	0.0710764	8.02155	2.19438	0.031974	0.413759	2.14474
RNAseq	Whole Blood	Pre-vaccination	gene9638 (FEZ1)	0.591005	2.16978	2.19026	0.0319998	0.413759	2.14441
RNAseq	Whole Blood	Pre-vaccination	gene51061 (TXNDC11)	0.0877638	5.84064	2.1901	0.0320147	0.413759	2.14423
RNAseq	Whole Blood	Pre-vaccination	gene9886 (RHOBTB1)	0.472846	3.26897	2.19175	0.0320681	0.413759	2.14356
RNAseq	Whole Blood	Pre-vaccination	gene91647 (ATPAF2)	0.145128	4.20993	2.19022	0.0321002	0.413759	2.14316
RNAseq	Whole Blood	Pre-vaccination	gene5702 (PSMC3)	0.110714	5.71811	2.19083	0.0321233	0.413759	2.14287
RNAseq	Whole Blood	Pre-vaccination	gene1198 (CLK3)	-0.0723446	6.85551	-2.19045	0.032131	0.413759	-2.14278
RNAseq	Whole Blood	Pre-vaccination	gene3384 (ICAM2)	0.11347	6.09475	2.18813	0.0321425	0.413759	2.14263
RNAseq	Whole Blood	Pre-vaccination	gene9717 (SEC14L5)	0.7243	2.32512	2.18934	0.0321592	0.413759	2.14243
RNAseq	Whole Blood	Pre-vaccination	gene80739 (MPIG6B)	0.520226	3.62641	2.19108	0.0321595	0.413759	2.14242
RNAseq	Whole Blood	Pre-vaccination	gene81565 (NDEL1)	-0.0977816	7.42646	-2.1874	0.0322089	0.413759	-2.14181
RNAseq	Whole Blood	Pre-vaccination	gene153222 (CREBRF)	-0.140126	6.53081	-2.18978	0.0322217	0.413759	-2.14165
RNAseq	Whole Blood	Pre-vaccination	gene55020 (TTC38)	0.482114	5.55144	2.18429	0.0324016	0.415067	2.13942
RNAseq	Whole Blood	Pre-vaccination	gene79789 (CLMN)	0.301114	4.99013	2.1843	0.0324452	0.415067	2.13888
RNAseq	Whole Blood	Pre-vaccination	gene84255 (SLC37A3)	-0.236948	4.29698	-2.18644	0.0324588	0.415067	-2.13871
RNAseq	Whole Blood	Pre-vaccination	gene27036 (SIGLEC7)	0.262627	5.4828	2.18599	0.0326195	0.415797	2.13674
RNAseq	Whole Blood	Pre-vaccination	gene55729 (ATF7IP)	-0.0881721	7.42737	-2.19187	0.0326478	0.415797	-2.13639
RNAseq	Whole Blood	Pre-vaccination	gene3108 (HLA-DMA)	0.265133	5.972	2.18137	0.0326521	0.415797	2.13634
RNAseq	Whole Blood	Pre-vaccination	gene5598 (MAPK7)	0.133944	5.20434	2.18154	0.0326966	0.415797	2.13579
RNAseq	Whole Blood	Pre-vaccination	gene10726 (NUDC)	0.0939934	6.34567	2.18089	0.0327788	0.415947	2.13478
RNAseq	Whole Blood	Pre-vaccination	gene994 (CDC25B)	-0.1529	7.93809	-2.18698	0.032809	0.415947	-2.13441
RNAseq	Whole Blood	Pre-vaccination	gene2720 (GLB1)	0.15837	6.30298	2.18148	0.0328439	0.415947	2.13399
RNAseq	Whole Blood	Pre-vaccination	gene112 (ADCY6)	0.62176	0.255426	2.17517	0.0329845	0.41654	2.13227
RNAseq	Whole Blood	Pre-vaccination	gene1375 (CPT1B)	0.345942	5.79608	2.1774	0.0330127	0.41654	2.13193
RNAseq	Whole Blood	Pre-vaccination	gene10923 (SUB1)	0.108308	6.4448	2.1832	0.0330264	0.41654	2.13176
RNAseq	Whole Blood	Pre-vaccination	gene387 (RHOA)	0.0841115	9.49196	2.17791	0.0330757	0.416553	2.13116
RNAseq	Whole Blood	Pre-vaccination	gene11138 (TBC1D8)	0.333794	5.50354	2.17458	0.0331356	0.416553	2.13044
RNAseq	Whole Blood	Pre-vaccination	gene23002 (DAAM1)	0.172073	3.81211	2.17348	0.0332765	0.416553	2.12873
RNAseq	Whole Blood	Pre-vaccination	gene754 (PTTG1IP)	0.115452	7.56684	2.17484	0.0333037	0.416553	2.1284
RNAseq	Whole Blood	Pre-vaccination	gene10867 (TSPAN9)	0.50785	3.44324	2.17538	0.0333485	0.416553	2.12786
RNAseq	Whole Blood	Pre-vaccination	gene29960 (MRM2)	0.1434	4.45995	2.17401	0.0333619	0.416553	2.1277
RNAseq	Whole Blood	Pre-vaccination	gene9784 (SNX17)	0.126223	6.96757	2.1753	0.033368	0.416553	2.12763
RNAseq	Whole Blood	Pre-vaccination	gene2519 (FUCA2)	0.232237	4.82937	2.17417	0.0334439	0.416553	2.12671
RNAseq	Whole Blood	Pre-vaccination	gene28663 (TRAV20)	-0.427419	1.6251	-2.17298	0.0335465	0.416553	-2.12548
RNAseq	Whole Blood	Pre-vaccination	gene30844 (EHD4)	0.193333	4.98522	2.17045	0.0335807	0.416553	2.12507
RNAseq	Whole Blood	Pre-vaccination	gene28870 (IGKV6D-21)	1.32289	-1.96011	2.16475	0.0336419	0.416553	2.12434
RNAseq	Whole Blood	Pre-vaccination	gene6532 (SLC6A4)	0.646707	0.838418	2.16854	0.0337324	0.416553	2.12326
RNAseq	Whole Blood	Pre-vaccination	gene87 (ACTN1)	-0.131439	9.13113	-2.16593	0.0339516	0.416553	-2.12065
RNAseq	Whole Blood	Pre-vaccination	gene439931 (THAP7-AS1)	-0.605756	0.955799	-2.17193	0.0339558	0.416553	-2.1206
RNAseq	Whole Blood	Pre-vaccination	gene130916 (MTERF4)	-0.176739	5.79087	-2.16716	0.0339694	0.416553	-2.12043
RNAseq	Whole Blood	Pre-vaccination	gene4084 (MXD1)	-0.146579	9.70364	-2.16738	0.0339708	0.416553	-2.12042
RNAseq	Whole Blood	Pre-vaccination	gene1020 (CDK5)	0.198161	3.11298	2.17094	0.0339775	0.416553	2.12034
RNAseq	Whole Blood	Pre-vaccination	gene2035 (EPB41)	-0.195847	9.21431	-2.16858	0.0339782	0.416553	-2.12033
RNAseq	Whole Blood	Pre-vaccination	gene122060 (SLAIN1)	-0.145001	3.67392	-2.16721	0.033981	0.416553	-2.1203
RNAseq	Whole Blood	Pre-vaccination	gene28691 (TRAV2)	-0.342381	1.15942	-2.168	0.0339931	0.416553	-2.12015
RNAseq	Whole Blood	Pre-vaccination	gene101927181 (NA)	0.273634	3.51174	2.16359	0.0339939	0.416553	2.12014
RNAseq	Whole Blood	Pre-vaccination	gene642846 (LOC642846)	-0.685796	2.72632	-2.16453	0.0341314	0.416553	-2.11852
RNAseq	Whole Blood	Pre-vaccination	gene9367 (RAB9A)	0.131631	4.2284	2.16498	0.0342069	0.416553	2.11762
RNAseq	Whole Blood	Pre-vaccination	gene28933 (IGKV1-33)	0.66476	1.43358	2.16442	0.0342441	0.416553	2.11719
RNAseq	Whole Blood	Pre-vaccination	gene203427 (SLC25A43)	0.258428	3.11315	2.16207	0.0342687	0.416553	2.1169
RNAseq	Whole Blood	Pre-vaccination	gene4007 (PRICKLE3)	0.17732	4.07521	2.16449	0.0342903	0.416553	2.11664
RNAseq	Whole Blood	Pre-vaccination	gene100130872 (LOC100130872)	0.40053	3.56572	2.15966	0.0343188	0.416553	2.11631
RNAseq	Whole Blood	Pre-vaccination	gene28408 (IGHV3-74)	0.753924	1.31486	2.16094	0.0343592	0.416553	2.11583
RNAseq	Whole Blood	Pre-vaccination	gene9887 (SMG7)	-0.0840044	7.33351	-2.15996	0.0343816	0.416553	-2.11557
RNAseq	Whole Blood	Pre-vaccination	gene54442 (KCTD5)	0.117212	5.60444	2.16277	0.0343947	0.416553	2.11541
RNAseq	Whole Blood	Pre-vaccination	gene11156 (PTP4A3)	0.347982	4.4088	2.16087	0.0344414	0.416553	2.11487
RNAseq	Whole Blood	Pre-vaccination	gene4704 (NDUFA9)	0.132952	4.80633	2.16252	0.0344753	0.416553	2.11447
RNAseq	Whole Blood	Pre-vaccination	gene27433 (TOR2A)	0.140288	4.97594	2.15983	0.0345874	0.416777	2.11316
RNAseq	Whole Blood	Pre-vaccination	gene646719 (NIPBL-DT)	-0.189117	3.53616	-2.16562	0.0346877	0.416777	-2.11199
RNAseq	Whole Blood	Pre-vaccination	gene57514 (ARHGAP31)	0.263093	5.27972	2.15778	0.0347029	0.416777	2.11181
RNAseq	Whole Blood	Pre-vaccination	gene28439 (IGHV3-30)	0.66195	1.69385	2.15451	0.0347564	0.416777	2.11119
RNAseq	Whole Blood	Pre-vaccination	gene11315 (PARK7)	0.11446	6.43843	2.15427	0.0348362	0.416777	2.11026
RNAseq	Whole Blood	Pre-vaccination	gene60 (ACTB)	0.0998827	13.2856	2.15501	0.0348632	0.416777	2.10994
RNAseq	Whole Blood	Pre-vaccination	gene8766 (RAB11A)	0.105229	6.52097	2.15452	0.0348783	0.416777	2.10977
RNAseq	Whole Blood	Pre-vaccination	gene1535 (CYBA)	0.117757	9.34322	2.15652	0.0348867	0.416777	2.10967
RNAseq	Whole Blood	Pre-vaccination	gene11267 (SNF8)	0.0952172	5.34091	2.15865	0.0349126	0.416777	2.10937
RNAseq	Whole Blood	Pre-vaccination	gene23580 (CDC42EP4)	0.199247	3.71355	2.15456	0.0349675	0.416777	2.10873
RNAseq	Whole Blood	Pre-vaccination	gene6390 (SDHB)	0.0969693	5.89476	2.16009	0.0349917	0.416777	2.10845
RNAseq	Whole Blood	Pre-vaccination	gene100131733 (USP30-AS1)	-0.247812	2.22845	-2.15304	0.0351187	0.417749	-2.10699
RNAseq	Whole Blood	Pre-vaccination	gene55501 (CHST12)	0.283224	5.07277	2.14968	0.0352116	0.418314	2.10592
RNAseq	Whole Blood	Pre-vaccination	gene28796 (IGLV3-21)	0.929949	3.04464	2.1489	0.0352672	0.418434	2.10528
RNAseq	Whole Blood	Pre-vaccination	gene9103 (FCGR2C)	0.402107	5.78266	2.14768	0.0353334	0.41868	2.10452
RNAseq	Whole Blood	Pre-vaccination	gene9094 (UNC119)	0.097091	6.7042	2.14848	0.0356746	0.42027	2.10062
RNAseq	Whole Blood	Pre-vaccination	gene728743 (LOC728743)	-0.187395	4.73915	-2.15544	0.0356888	0.42027	-2.10046
RNAseq	Whole Blood	Pre-vaccination	gene2237 (FEN1)	0.160184	3.61851	2.14714	0.0357949	0.42027	2.09925
RNAseq	Whole Blood	Pre-vaccination	gene22948 (CCT5)	0.102827	7.10062	2.14778	0.0358798	0.42027	2.09829
RNAseq	Whole Blood	Pre-vaccination	gene28815 (IGLV2-14)	0.654078	4.69923	2.13904	0.0359366	0.42027	2.09764
RNAseq	Whole Blood	Pre-vaccination	gene9455 (HOMER2)	0.463044	2.44496	2.14245	0.035959	0.42027	2.09739
RNAseq	Whole Blood	Pre-vaccination	gene93145 (OLFM2)	-0.257826	3.5616	-2.13977	0.035992	0.42027	-2.09702
RNAseq	Whole Blood	Pre-vaccination	gene259215 (LY6G6F)	0.552414	2.13817	2.14374	0.0360936	0.42027	2.09587
RNAseq	Whole Blood	Pre-vaccination	gene284837 (AATBC)	0.342324	4.88382	2.13823	0.0361544	0.42027	2.09519
RNAseq	Whole Blood	Pre-vaccination	gene2982 (GUCY1A1)	0.461945	3.08829	2.14129	0.0361635	0.42027	2.09508
RNAseq	Whole Blood	Pre-vaccination	gene9517 (SPTLC2)	0.155785	7.35	2.13929	0.036177	0.42027	2.09493
RNAseq	Whole Blood	Pre-vaccination	gene7077 (TIMP2)	0.138732	8.0715	2.14047	0.0362235	0.42027	2.09441
RNAseq	Whole Blood	Pre-vaccination	gene6874 (TAF4)	-0.107656	5.27552	-2.14028	0.0363079	0.42027	-2.09346
RNAseq	Whole Blood	Pre-vaccination	gene9439 (MED23)	-0.122128	5.77301	-2.1398	0.0363161	0.42027	-2.09337
RNAseq	Whole Blood	Pre-vaccination	gene8565 (YARS1)	0.136673	5.99616	2.13599	0.0363428	0.42027	2.09307
RNAseq	Whole Blood	Pre-vaccination	gene79158 (GNPTAB)	0.212826	6.5537	2.13529	0.0363665	0.42027	2.09281
RNAseq	Whole Blood	Pre-vaccination	gene28921 (IGKV2-28)	0.636959	2.04614	2.13622	0.0363666	0.42027	2.0928
RNAseq	Whole Blood	Pre-vaccination	gene100506115 (SMIM25)	0.224331	6.93443	2.136	0.0364349	0.42027	2.09204
RNAseq	Whole Blood	Pre-vaccination	gene54796 (BNC2)	0.737027	1.48432	2.13666	0.0364477	0.42027	2.0919
RNAseq	Whole Blood	Pre-vaccination	gene158405 (KIAA1958)	-0.260411	2.47337	-2.13213	0.0365083	0.42027	-2.09122
RNAseq	Whole Blood	Pre-vaccination	gene81857 (MED25)	-0.145259	7.87288	-2.13466	0.0365157	0.42027	-2.09114
RNAseq	Whole Blood	Pre-vaccination	gene54587 (MXRA8)	-1.00581	-0.165954	-2.14136	0.0365672	0.42027	-2.09056
RNAseq	Whole Blood	Pre-vaccination	gene3932 (LCK)	-0.116917	7.89354	-2.137	0.0365982	0.42027	-2.09022
RNAseq	Whole Blood	Pre-vaccination	gene100820829 (MYZAP)	-1.03234	3.0911	-2.13461	0.0365996	0.42027	-2.0902
RNAseq	Whole Blood	Pre-vaccination	gene541471 (MIR4435-2HG)	0.274959	3.25227	2.13466	0.0366598	0.42027	2.08953
RNAseq	Whole Blood	Pre-vaccination	gene729178 (STXBP5-AS1)	-0.31321	1.01681	-2.13225	0.0367237	0.42027	-2.08882
RNAseq	Whole Blood	Pre-vaccination	gene8458 (TTF2)	0.246519	4.01858	2.13038	0.0367629	0.42027	2.08839
RNAseq	Whole Blood	Pre-vaccination	gene421 (ARVCF)	0.481806	2.75525	2.12939	0.0368088	0.42027	2.08788
RNAseq	Whole Blood	Pre-vaccination	gene91445 (RNF185)	-0.0960986	5.7636	-2.12899	0.0368449	0.42027	-2.08748
RNAseq	Whole Blood	Pre-vaccination	gene374872 (PEAK3)	-0.169361	5.5318	-2.13144	0.0368495	0.42027	-2.08743
RNAseq	Whole Blood	Pre-vaccination	gene7494 (XBP1)	0.185913	7.05504	2.12794	0.0369193	0.42027	2.08666
RNAseq	Whole Blood	Pre-vaccination	gene3419 (IDH3A)	0.15671	5.02539	2.13	0.0369283	0.42027	2.08656
RNAseq	Whole Blood	Pre-vaccination	gene283991 (UBALD2)	-0.156511	7.71948	-2.12905	0.0369941	0.4205	-2.08583
RNAseq	Whole Blood	Pre-vaccination	gene122618 (PLD4)	0.330459	5.33863	2.12718	0.0370949	0.420699	2.08472
RNAseq	Whole Blood	Pre-vaccination	gene28950 (IGKJ1)	0.498621	4.56849	2.12747	0.0371106	0.420699	2.08455
RNAseq	Whole Blood	Pre-vaccination	gene7707 (ZNF148)	-0.0673676	6.1575	-2.10347	0.0371516	0.420699	-2.08409
RNAseq	Whole Blood	Pre-vaccination	gene1305 (COL13A1)	0.920722	0.813138	2.13158	0.0371945	0.420699	2.08362
RNAseq	Whole Blood	Pre-vaccination	gene5257 (PHKB)	0.119283	6.07339	2.12578	0.0372491	0.4208	2.08302
RNAseq	Whole Blood	Pre-vaccination	gene26121 (PRPF31)	0.0990035	5.6061	2.13155	0.0373073	0.420941	2.08239
RNAseq	Whole Blood	Pre-vaccination	gene246329 (STAC3)	0.268364	3.79091	2.12362	0.0374194	0.421689	2.08116
RNAseq	Whole Blood	Pre-vaccination	gene28444 (IGHV3-21)	0.617774	2.46268	2.12198	0.0375369	0.422197	2.07988
RNAseq	Whole Blood	Pre-vaccination	gene7087 (ICAM5)	0.532515	0.519921	2.12094	0.0376117	0.422197	2.07906
RNAseq	Whole Blood	Pre-vaccination	gene3674 (ITGA2B)	0.645294	6.72104	2.12026	0.0378446	0.422197	2.07653
RNAseq	Whole Blood	Pre-vaccination	gene5687 (PSMA6)	0.123601	5.80885	2.1197	0.0378699	0.422197	2.07626
RNAseq	Whole Blood	Pre-vaccination	gene3572 (IL6ST)	-0.269874	6.60941	-2.11805	0.0379062	0.422197	-2.07587
RNAseq	Whole Blood	Pre-vaccination	gene23252 (OTUD3)	-0.185003	3.82778	-2.11926	0.0379475	0.422197	-2.07542
RNAseq	Whole Blood	Pre-vaccination	gene28611 (TRBV5-4)	-0.404446	1.76492	-2.11693	0.0380103	0.422197	-2.07474
RNAseq	Whole Blood	Pre-vaccination	gene53916 (RAB4B)	0.0947333	5.96978	2.11776	0.0380902	0.422197	2.07388
RNAseq	Whole Blood	Pre-vaccination	gene5341 (PLEK)	0.165149	8.59859	2.11483	0.038113	0.422197	2.07364
RNAseq	Whole Blood	Pre-vaccination	gene2992 (GYG1)	0.14509	5.37608	2.11761	0.0381338	0.422197	2.07341
RNAseq	Whole Blood	Pre-vaccination	gene6281 (S100A10)	0.207107	7.47658	2.1162	0.0381596	0.422197	2.07314
RNAseq	Whole Blood	Pre-vaccination	gene80777 (CYB5B)	0.0967192	5.34962	2.11794	0.0381967	0.422197	2.07274
RNAseq	Whole Blood	Pre-vaccination	gene84270 (CARD19)	0.166782	5.79377	2.11456	0.0382107	0.422197	2.07259
RNAseq	Whole Blood	Pre-vaccination	gene204 (AK2)	0.105956	6.58432	2.11352	0.0382217	0.422197	2.07247
RNAseq	Whole Blood	Pre-vaccination	gene221955 (DAGLB)	0.14717	5.55565	2.11528	0.0382632	0.422197	2.07202
RNAseq	Whole Blood	Pre-vaccination	gene339122 (RAB43)	-0.168175	5.92213	-2.11296	0.0382645	0.422197	-2.07201
RNAseq	Whole Blood	Pre-vaccination	gene5184 (PEPD)	0.160882	5.47366	2.11652	0.0383073	0.422197	2.07155
RNAseq	Whole Blood	Pre-vaccination	gene2273 (FHL1)	0.337513	4.23668	2.11374	0.0383223	0.422197	2.07139
RNAseq	Whole Blood	Pre-vaccination	gene100188893 (TOMM6)	0.118924	5.75199	2.11284	0.0383357	0.422197	2.07125
RNAseq	Whole Blood	Pre-vaccination	gene60673 (ATG101)	0.139277	4.47183	2.11436	0.0384478	0.422926	2.07005
RNAseq	Whole Blood	Pre-vaccination	gene1973 (EIF4A1)	0.156727	8.73112	2.11239	0.038531	0.423049	2.06916
RNAseq	Whole Blood	Pre-vaccination	gene10491 (CRTAP)	0.218964	7.3133	2.11163	0.0385509	0.423049	2.06895
RNAseq	Whole Blood	Pre-vaccination	gene51092 (SIDT2)	0.340454	6.7842	2.10952	0.0386627	0.42377	2.06776
RNAseq	Whole Blood	Pre-vaccination	gene4700 (NDUFA6)	0.13247	4.28807	2.11175	0.0387178	0.423871	2.06717
RNAseq	Whole Blood	Pre-vaccination	gene28923 (IGKV2-24)	0.782392	1.58082	2.10688	0.0387711	0.42395	2.06661
RNAseq	Whole Blood	Pre-vaccination	gene51347 (TAOK3)	0.0618791	7.54416	2.10674	0.0389433	0.424513	2.06479
RNAseq	Whole Blood	Pre-vaccination	gene5365 (PLXNB3)	0.640207	1.1867	2.1072	0.0389486	0.424513	2.06473
RNAseq	Whole Blood	Pre-vaccination	gene23788 (MTCH2)	0.147679	4.80299	2.10664	0.0389609	0.424513	2.0646
RNAseq	Whole Blood	Pre-vaccination	gene80853 (KDM7A)	-0.0901813	6.95759	-2.11006	0.039106	0.42559	-2.06307
RNAseq	Whole Blood	Pre-vaccination	gene28875 (IGKV3D-15)	0.713328	0.878488	2.1028	0.0392782	0.426513	2.06126
RNAseq	Whole Blood	Pre-vaccination	gene4610 (MYCL)	0.258377	5.33119	2.10468	0.0393231	0.426513	2.06079
RNAseq	Whole Blood	Pre-vaccination	gene4983 (OPHN1)	0.455041	1.27562	2.10907	0.0393446	0.426513	2.06056
RNAseq	Whole Blood	Pre-vaccination	gene2581 (GALC)	0.134203	5.34038	2.10095	0.039435	0.426513	2.05962
RNAseq	Whole Blood	Pre-vaccination	gene57630 (SH3RF1)	0.40739	2.22667	2.10105	0.0395	0.426513	2.05894
RNAseq	Whole Blood	Pre-vaccination	gene9265 (CYTH3)	0.241933	4.49428	2.10415	0.0395113	0.426513	2.05882
RNAseq	Whole Blood	Pre-vaccination	gene101730217 (SPECC1L-ADORA2A)	-0.101004	6.49065	-2.09948	0.0395151	0.426513	-2.05878
RNAseq	Whole Blood	Pre-vaccination	gene8792 (TNFRSF11A)	0.510548	0.930309	2.10166	0.0396159	0.4271	2.05773
RNAseq	Whole Blood	Pre-vaccination	gene79722 (ANKRD55)	-0.48082	3.11044	-2.10062	0.0396922	0.427422	-2.05694
RNAseq	Whole Blood	Pre-vaccination	gene28479 (IGHJ3)	0.740857	-0.112942	2.0959	0.0398279	0.427984	2.05553
RNAseq	Whole Blood	Pre-vaccination	gene8527 (DGKD)	-0.122203	7.83737	-2.10055	0.0398373	0.427984	-2.05543
RNAseq	Whole Blood	Pre-vaccination	gene84919 (PPP1R15B)	-0.0661749	6.82054	-2.09566	0.0398891	0.428041	-2.0549
RNAseq	Whole Blood	Pre-vaccination	gene28972 (SPCS1)	0.0903866	5.78198	2.09483	0.0401463	0.429583	2.05224
RNAseq	Whole Blood	Pre-vaccination	gene8510 (MMP23B)	0.561208	0.341878	2.09394	0.0401674	0.429583	2.05202
RNAseq	Whole Blood	Pre-vaccination	gene130355 (C2orf76)	0.16543	2.0176	2.07057	0.0401728	0.429583	2.05197
RNAseq	Whole Blood	Pre-vaccination	gene2744 (GLS)	-0.132081	6.25125	-2.09501	0.0402578	0.429992	-2.05109
RNAseq	Whole Blood	Pre-vaccination	gene23484 (LEPROTL1)	-0.144435	6.57724	-2.091	0.0404465	0.431255	-2.04916
RNAseq	Whole Blood	Pre-vaccination	gene2815 (GP9)	0.53342	4.24043	2.09068	0.0405053	0.431255	2.04856
RNAseq	Whole Blood	Pre-vaccination	gene51348 (KLRF1)	0.5559	4.36516	2.09354	0.0405198	0.431255	2.04841
RNAseq	Whole Blood	Pre-vaccination	gene23195 (MDN1)	-0.149986	6.79486	-2.09249	0.0405718	0.431255	-2.04788
RNAseq	Whole Blood	Pre-vaccination	gene4862 (NPAS2)	-0.705035	1.15538	-2.092	0.0406102	0.431255	-2.04749
RNAseq	Whole Blood	Pre-vaccination	gene100506119 (LINC01503)	0.322044	2.10137	2.08911	0.0406602	0.431289	2.04698
RNAseq	Whole Blood	Pre-vaccination	gene1500 (CTNND1)	0.231998	5.70239	2.08727	0.0407294	0.431526	2.04627
RNAseq	Whole Blood	Pre-vaccination	gene11259 (FILIP1L)	0.468212	0.51972	2.08638	0.0410245	0.433357	2.04328
RNAseq	Whole Blood	Pre-vaccination	gene100131827 (ZNF717)	-0.248396	2.62369	-2.08525	0.0410367	0.433357	-2.04316
RNAseq	Whole Blood	Pre-vaccination	gene57153 (SLC44A2)	-0.0875077	9.40381	-2.08293	0.0410435	0.433357	-2.04309
RNAseq	Whole Blood	Pre-vaccination	gene153241 (CEP120)	-0.0831323	5.2919	-2.08804	0.0412091	0.43348	-2.04142
RNAseq	Whole Blood	Pre-vaccination	gene1642 (DDB1)	0.0926787	7.61665	2.08046	0.0412142	0.43348	2.04137
RNAseq	Whole Blood	Pre-vaccination	gene100533955 (SENP3-EIF4A1)	0.143486	8.87119	2.08302	0.0412237	0.43348	2.04127
RNAseq	Whole Blood	Pre-vaccination	gene29088 (MRPL15)	0.113795	3.81269	2.08452	0.0412736	0.43348	2.04077
RNAseq	Whole Blood	Pre-vaccination	gene50804 (MYEF2)	-0.420051	2.52665	-2.08098	0.0413384	0.43348	-2.04012
RNAseq	Whole Blood	Pre-vaccination	gene3732 (CD82)	0.188752	7.28785	2.07904	0.0413426	0.43348	2.04008
RNAseq	Whole Blood	Pre-vaccination	gene255809 (C19orf38)	0.163981	6.5277	2.08221	0.0414002	0.43348	2.0395
RNAseq	Whole Blood	Pre-vaccination	gene1730 (DIAPH2)	0.170871	4.21284	2.0809	0.0414416	0.43348	2.03908
RNAseq	Whole Blood	Pre-vaccination	gene196527 (ANO6)	0.203375	6.57333	2.07954	0.0414789	0.43348	2.03871
RNAseq	Whole Blood	Pre-vaccination	gene1537 (CYC1)	0.117998	5.46002	2.07937	0.0415527	0.433485	2.03797
RNAseq	Whole Blood	Pre-vaccination	gene444 (ASPH)	0.228613	4.64253	2.07705	0.0415953	0.433485	2.03755
RNAseq	Whole Blood	Pre-vaccination	gene170591 (S100Z)	0.32418	3.03034	2.07804	0.0416746	0.433485	2.03675
RNAseq	Whole Blood	Pre-vaccination	gene55757 (UGGT2)	0.41552	0.946487	2.07711	0.0417016	0.433485	2.03649
RNAseq	Whole Blood	Pre-vaccination	gene9114 (ATP6V0D1)	0.107343	7.83927	2.07661	0.0417539	0.433485	2.03596
RNAseq	Whole Blood	Pre-vaccination	gene91012 (CERS5)	0.111553	5.41069	2.08236	0.0418188	0.433485	2.03532
RNAseq	Whole Blood	Pre-vaccination	gene51639 (SF3B6)	0.0942985	5.29106	2.07593	0.0418308	0.433485	2.0352
RNAseq	Whole Blood	Pre-vaccination	gene221472 (FGD2)	0.258131	7.1642	2.07473	0.041856	0.433485	2.03495
RNAseq	Whole Blood	Pre-vaccination	gene83692 (CD99L2)	0.160009	5.40526	2.07456	0.0419466	0.433936	2.03405
RNAseq	Whole Blood	Pre-vaccination	gene101929331 (LOC101929331)	0.279306	3.29879	2.07335	0.0422223	0.434761	2.03132
RNAseq	Whole Blood	Pre-vaccination	gene686 (BTD)	0.114266	3.94858	2.06841	0.0422636	0.434761	2.03092
RNAseq	Whole Blood	Pre-vaccination	gene4711 (NDUFB5)	0.128426	4.76006	2.07222	0.0422964	0.434761	2.03059
RNAseq	Whole Blood	Pre-vaccination	gene4708 (NDUFB2)	0.141136	4.83326	2.07346	0.0423101	0.434761	2.03046
RNAseq	Whole Blood	Pre-vaccination	gene51142 (CHCHD2)	0.125646	6.84935	2.0707	0.0423195	0.434761	2.03036
RNAseq	Whole Blood	Pre-vaccination	gene400073 (C12orf76)	0.141965	3.46578	2.07022	0.0423422	0.434761	2.03014
RNAseq	Whole Blood	Pre-vaccination	gene54918 (CMTM6)	0.113402	8.16605	2.07697	0.04242	0.434761	2.02938
RNAseq	Whole Blood	Pre-vaccination	gene23642 (SNHG1)	-0.251268	5.04577	-2.06984	0.0425193	0.434761	-2.0284
RNAseq	Whole Blood	Pre-vaccination	gene5510 (PPP1R7)	0.0813162	5.78052	2.07088	0.0425497	0.434761	2.0281
RNAseq	Whole Blood	Pre-vaccination	gene54847 (SIDT1)	-0.137189	5.42208	-2.07294	0.0425604	0.434761	-2.028
RNAseq	Whole Blood	Pre-vaccination	gene10244 (RABEPK)	-0.151466	4.09859	-2.06741	0.0426331	0.434761	-2.02729
RNAseq	Whole Blood	Pre-vaccination	gene1186 (CLCN7)	0.17106	7.10183	2.06571	0.0427967	0.434761	2.02569
RNAseq	Whole Blood	Pre-vaccination	gene55654 (TMEM127)	0.0747314	7.99614	2.06446	0.042829	0.434761	2.02537
RNAseq	Whole Blood	Pre-vaccination	gene55697 (VAC14)	0.103306	5.57802	2.06378	0.0428664	0.434761	2.02501
RNAseq	Whole Blood	Pre-vaccination	gene64699 (TMPRSS3)	0.815772	0.484487	2.06418	0.0428739	0.434761	2.02494
RNAseq	Whole Blood	Pre-vaccination	gene28793 (IGLV3-25)	0.670337	2.51509	2.06248	0.0429438	0.434761	2.02426
RNAseq	Whole Blood	Pre-vaccination	gene56897 (WRNIP1)	0.0979414	5.87202	2.0642	0.0429482	0.434761	2.02421
RNAseq	Whole Blood	Pre-vaccination	gene64857 (PLEKHG2)	-0.143822	5.54915	-2.06667	0.0429771	0.434761	-2.02393
RNAseq	Whole Blood	Pre-vaccination	gene7182 (NR2C2)	-0.0928989	6.89496	-2.07061	0.0430173	0.434761	-2.02354
RNAseq	Whole Blood	Pre-vaccination	gene9858 (PPP1R26)	0.245359	3.1812	2.06356	0.0430442	0.434761	2.02328
RNAseq	Whole Blood	Pre-vaccination	gene222658 (KCTD20)	0.118561	7.12999	2.06055	0.0430882	0.434761	2.02285
RNAseq	Whole Blood	Pre-vaccination	gene134957 (STXBP5)	-0.130048	6.15162	-2.05932	0.0430996	0.434761	-2.02274
RNAseq	Whole Blood	Pre-vaccination	gene27134 (TJP3)	-0.323162	2.68022	-2.06093	0.0431463	0.434761	-2.02229
RNAseq	Whole Blood	Pre-vaccination	gene7316 (UBC)	0.0772893	10.0097	2.06294	0.0431622	0.434761	2.02214
RNAseq	Whole Blood	Pre-vaccination	gene28388 (IGHV5-51)	0.580193	2.37611	2.06001	0.0432069	0.434761	2.0217
RNAseq	Whole Blood	Pre-vaccination	gene57143 (ADCK1)	0.281034	2.98068	2.05712	0.0433027	0.435249	2.02078
RNAseq	Whole Blood	Pre-vaccination	gene1175 (AP2S1)	0.150226	5.74634	2.05841	0.0435253	0.437009	2.01863
RNAseq	Whole Blood	Pre-vaccination	gene79004 (CUEDC2)	0.110822	4.96849	2.06082	0.0435963	0.43702	2.01795
RNAseq	Whole Blood	Pre-vaccination	gene9882 (TBC1D4)	-0.28705	5.36897	-2.05582	0.0438548	0.43702	-2.01548
RNAseq	Whole Blood	Pre-vaccination	gene3695 (ITGB7)	0.148974	7.52203	2.05636	0.0439126	0.43702	2.01492
RNAseq	Whole Blood	Pre-vaccination	gene5034 (P4HB)	0.122804	8.49987	2.05459	0.0439633	0.43702	2.01444
RNAseq	Whole Blood	Pre-vaccination	gene28778 (IGLV6-57)	0.790127	1.2697	2.05236	0.0439914	0.43702	2.01417
RNAseq	Whole Blood	Pre-vaccination	gene374655 (ZNF710)	0.136291	6.94942	2.05702	0.0441107	0.43702	2.01304
RNAseq	Whole Blood	Pre-vaccination	gene57126 (CD177)	-1.71003	1.57834	-2.0549	0.0442486	0.43702	-2.01173
RNAseq	Whole Blood	Pre-vaccination	gene28984 (RGCC)	-0.252716	5.04396	-2.04953	0.044394	0.43702	-2.01035
RNAseq	Whole Blood	Pre-vaccination	gene26235 (FBXL4)	0.150142	3.79789	2.04953	0.0444004	0.43702	2.01029
RNAseq	Whole Blood	Pre-vaccination	gene79644 (SRD5A3)	0.500086	2.90404	2.04875	0.0444021	0.43702	2.01027
RNAseq	Whole Blood	Pre-vaccination	gene2874 (GPS2)	-0.102098	6.7894	-2.05152	0.0444455	0.43702	-2.00986
RNAseq	Whole Blood	Pre-vaccination	gene10576 (CCT2)	0.094464	5.8494	2.04958	0.0445341	0.43702	2.00903
RNAseq	Whole Blood	Pre-vaccination	gene79777 (ACBD4)	-0.155511	4.0845	-2.05186	0.0446068	0.43702	-2.00834
RNAseq	Whole Blood	Pre-vaccination	gene10610 (ST6GALNAC2)	-0.243179	5.80128	-2.04799	0.0446141	0.43702	-2.00828
RNAseq	Whole Blood	Pre-vaccination	gene51465 (UBE2J1)	0.220819	6.85084	2.04688	0.0446218	0.43702	2.0082
RNAseq	Whole Blood	Pre-vaccination	gene929 (CD14)	0.25913	8.52931	2.04782	0.0446799	0.43702	2.00766
RNAseq	Whole Blood	Pre-vaccination	gene131583 (FAM43A)	0.204024	5.08647	2.0477	0.0446858	0.43702	2.0076
RNAseq	Whole Blood	Pre-vaccination	gene5331 (PLCB3)	0.173726	5.02021	2.04911	0.0447521	0.43702	2.00698
RNAseq	Whole Blood	Pre-vaccination	gene6050 (RNH1)	0.199978	6.86942	2.04679	0.0448465	0.43702	2.00609
RNAseq	Whole Blood	Pre-vaccination	gene22796 (COG2)	0.0990829	4.84332	2.04906	0.0448913	0.43702	2.00567
RNAseq	Whole Blood	Pre-vaccination	gene47 (ACLY)	0.0802396	7.45602	2.04561	0.0449133	0.43702	2.00547
RNAseq	Whole Blood	Pre-vaccination	gene101928548 (LOC101928548)	0.473896	0.864511	2.04294	0.0449194	0.43702	2.00541
RNAseq	Whole Blood	Pre-vaccination	gene356 (FASLG)	0.377085	3.95693	2.04383	0.0449232	0.43702	2.00537
RNAseq	Whole Blood	Pre-vaccination	gene154807 (VKORC1L1)	0.131615	4.62888	2.04241	0.0449837	0.43702	2.00481
RNAseq	Whole Blood	Pre-vaccination	gene100528031 (FKBP1A-SDCBP2)	0.0964203	6.0856	2.05057	0.0449852	0.43702	2.00479
RNAseq	Whole Blood	Pre-vaccination	gene6016 (RIT1)	0.0856676	6.30569	2.0469	0.045027	0.43702	2.0044
RNAseq	Whole Blood	Pre-vaccination	gene4900 (NRGN)	0.400088	9.09822	2.04467	0.0451995	0.43702	2.00279
RNAseq	Whole Blood	Pre-vaccination	gene5664 (PSEN2)	0.23167	2.79833	2.04133	0.0452208	0.43702	2.0026
RNAseq	Whole Blood	Pre-vaccination	gene124446 (TMEM219)	0.102576	5.81973	2.04163	0.0452924	0.43702	2.00193
RNAseq	Whole Blood	Pre-vaccination	gene9641 (IKBKE)	0.156743	5.78635	2.03899	0.0454004	0.43702	2.00093
RNAseq	Whole Blood	Pre-vaccination	gene26258 (BLOC1S6)	0.117116	5.73677	2.04188	0.0454176	0.43702	2.00077
RNAseq	Whole Blood	Pre-vaccination	gene3703 (STT3A)	0.14978	6.12114	2.0405	0.045467	0.43702	2.00031
RNAseq	Whole Blood	Pre-vaccination	gene23338 (JADE2)	-0.0965668	7.42964	-2.04164	0.0454902	0.43702	-2.00009
RNAseq	Whole Blood	Pre-vaccination	gene56998 (CTNNBIP1)	0.136102	4.54942	2.03927	0.045499	0.43702	2.00001
RNAseq	Whole Blood	Pre-vaccination	gene200772 (LOC200772)	0.64963	4.16018	2.03917	0.045512	0.43702	1.99989
RNAseq	Whole Blood	Pre-vaccination	gene730051 (ZNF814)	0.253895	3.50838	2.03927	0.0455176	0.43702	1.99984
RNAseq	Whole Blood	Pre-vaccination	gene2314 (FLII)	0.0771097	8.66911	2.0401	0.0455484	0.43702	1.99955
RNAseq	Whole Blood	Pre-vaccination	gene2308 (FOXO1)	-0.181468	6.40578	-2.03984	0.0455897	0.43702	-1.99917
RNAseq	Whole Blood	Pre-vaccination	gene56980 (PRDM10)	-0.123899	4.48971	-2.04014	0.0456128	0.43702	-1.99896
RNAseq	Whole Blood	Pre-vaccination	gene10162 (LPCAT3)	0.135028	5.50487	2.03939	0.0456342	0.43702	1.99876
RNAseq	Whole Blood	Pre-vaccination	gene100303453 (TSNAX-DISC1)	0.15669	5.66332	2.03744	0.0456706	0.43702	1.99843
RNAseq	Whole Blood	Pre-vaccination	gene5538 (PPT1)	0.351582	8.31058	2.03749	0.0456712	0.43702	1.99842
RNAseq	Whole Blood	Pre-vaccination	gene5271 (SERPINB8)	0.187129	5.10967	2.03842	0.0456725	0.43702	1.99841
RNAseq	Whole Blood	Pre-vaccination	gene55803 (ADAP2)	0.286319	4.88514	2.03689	0.045679	0.43702	1.99835
RNAseq	Whole Blood	Pre-vaccination	gene3399 (ID3)	-0.312222	3.93309	-2.03785	0.0456839	0.43702	-1.9983
RNAseq	Whole Blood	Pre-vaccination	gene3991 (LIPE)	-0.204023	3.33576	-2.03635	0.0457098	0.43702	-1.99806
RNAseq	Whole Blood	Pre-vaccination	gene683 (BST1)	0.163873	6.80538	2.03686	0.0457673	0.437116	1.99753
RNAseq	Whole Blood	Pre-vaccination	gene348654 (GEN1)	0.403847	2.81164	2.03396	0.0458201	0.437167	1.99705
RNAseq	Whole Blood	Pre-vaccination	gene8644 (AKR1C3)	0.553946	3.00332	2.0382	0.0458853	0.437307	1.99645
RNAseq	Whole Blood	Pre-vaccination	gene9688 (NUP93)	0.13404	5.48825	2.03491	0.0459765	0.437307	1.99561
RNAseq	Whole Blood	Pre-vaccination	gene7305 (TYROBP)	0.100509	8.88972	2.04458	0.0459773	0.437307	1.9956
RNAseq	Whole Blood	Pre-vaccination	gene85302 (FBF1)	-0.17949	3.90993	-2.03534	0.0462038	0.439008	-1.99353
RNAseq	Whole Blood	Pre-vaccination	gene51332 (SPTBN5)	0.480932	2.59049	2.02842	0.0464935	0.441304	1.99089
RNAseq	Whole Blood	Pre-vaccination	gene28511 (NKIRAS2)	0.112285	5.77125	2.02749	0.0466664	0.44249	1.98932
RNAseq	Whole Blood	Pre-vaccination	gene1027 (CDKN1B)	-0.112628	7.42008	-2.02478	0.0468212	0.44348	-1.98791
RNAseq	Whole Blood	Pre-vaccination	gene79971 (WLS)	0.688812	5.84446	2.02686	0.0468672	0.44348	1.9875
RNAseq	Whole Blood	Pre-vaccination	gene10924 (SMPDL3A)	0.320352	2.7411	2.0289	0.0469262	0.443583	1.98697
RNAseq	Whole Blood	Pre-vaccination	gene79719 (AAGAB)	0.102671	5.15748	2.02419	0.0469878	0.443638	1.98641
RNAseq	Whole Blood	Pre-vaccination	gene81 (ACTN4)	0.0957298	9.02441	2.02466	0.0471082	0.443638	1.98533
RNAseq	Whole Blood	Pre-vaccination	gene28423 (IGHV3-49)	0.721212	0.235587	2.021	0.0471796	0.443638	1.98468
RNAseq	Whole Blood	Pre-vaccination	gene54928 (IMPAD1)	0.130853	5.38478	2.01984	0.0471903	0.443638	1.98459
RNAseq	Whole Blood	Pre-vaccination	gene51684 (SUFU)	0.128163	5.43239	2.02169	0.0473259	0.443638	1.98337
RNAseq	Whole Blood	Pre-vaccination	gene1727 (CYB5R3)	0.120192	7.33809	2.02123	0.0474136	0.443638	1.98259
RNAseq	Whole Blood	Pre-vaccination	gene84830 (ADTRP)	-0.631495	2.91495	-2.02037	0.0475122	0.443638	-1.98171
RNAseq	Whole Blood	Pre-vaccination	gene5516 (PPP2CB)	0.177158	4.73955	2.01806	0.0475413	0.443638	1.98145
RNAseq	Whole Blood	Pre-vaccination	gene113235 (SLC46A1)	0.294646	2.86113	2.01726	0.0476245	0.443638	1.9807
RNAseq	Whole Blood	Pre-vaccination	gene84914 (ZNF587)	-0.155813	5.37737	-2.01814	0.0476467	0.443638	-1.98051
RNAseq	Whole Blood	Pre-vaccination	gene3493 (IGHA1)	0.83705	6.61335	2.01767	0.0476579	0.443638	1.98041
RNAseq	Whole Blood	Pre-vaccination	gene57690 (TNRC6C)	-0.125758	6.84545	-2.02272	0.0476843	0.443638	-1.98017
RNAseq	Whole Blood	Pre-vaccination	gene11024 (LILRA1)	0.213751	5.80436	2.01971	0.0477681	0.443638	1.97943
RNAseq	Whole Blood	Pre-vaccination	gene3738 (KCNA3)	-0.15508	6.40226	-2.02091	0.0477716	0.443638	-1.97939
RNAseq	Whole Blood	Pre-vaccination	gene55315 (SLC29A3)	0.192777	3.54234	2.01818	0.0478352	0.443638	1.97883
RNAseq	Whole Blood	Pre-vaccination	gene83648 (FAM167A)	0.729388	1.18792	2.01594	0.0478428	0.443638	1.97876
RNAseq	Whole Blood	Pre-vaccination	gene262 (AMD1)	-0.112517	6.72024	-2.01846	0.0478644	0.443638	-1.97857
RNAseq	Whole Blood	Pre-vaccination	gene23348 (DOCK9)	-0.17051	6.00957	-2.01749	0.0478773	0.443638	-1.97846
RNAseq	Whole Blood	Pre-vaccination	gene4204 (MECP2)	-0.0752052	7.47049	-2.01708	0.0478924	0.443638	-1.97832
RNAseq	Whole Blood	Pre-vaccination	gene3707 (ITPKB)	-0.0991448	7.91304	-2.01554	0.0478957	0.443638	-1.97829
RNAseq	Whole Blood	Pre-vaccination	gene6322 (SCML1)	-0.393045	2.93076	-2.0166	0.0480456	0.444462	-1.97697
RNAseq	Whole Blood	Pre-vaccination	gene51294 (PCDH12)	0.527576	0.998334	2.0144	0.0480899	0.444462	1.97657
RNAseq	Whole Blood	Pre-vaccination	gene7871 (SLMAP)	-0.077851	6.19025	-2.01402	0.0481296	0.444462	-1.97622
RNAseq	Whole Blood	Pre-vaccination	gene79607 (FAM118B)	0.219881	3.39019	2.01263	0.0481863	0.444541	1.97572
RNAseq	Whole Blood	Pre-vaccination	gene1465 (CSRP1)	0.137401	5.53067	2.01367	0.0482759	0.444634	1.97493
RNAseq	Whole Blood	Pre-vaccination	gene3957 (LGALS2)	0.969207	4.90069	2.01323	0.0482931	0.444634	1.97478
RNAseq	Whole Blood	Pre-vaccination	gene27131 (SNX5)	0.11872	5.85526	2.01093	0.0484949	0.445816	1.97301
RNAseq	Whole Blood	Pre-vaccination	gene29851 (ICOS)	-0.257567	3.74557	-2.01066	0.0485682	0.445816	-1.97236
RNAseq	Whole Blood	Pre-vaccination	gene2526 (FUT4)	0.142147	4.33707	2.00915	0.0485725	0.445816	1.97233
RNAseq	Whole Blood	Pre-vaccination	gene3748 (KCNC3)	0.323887	4.04294	2.00704	0.0486593	0.445816	1.97156
RNAseq	Whole Blood	Pre-vaccination	gene27040 (LAT)	-0.118842	7.08138	-2.01101	0.0487084	0.445816	-1.97114
RNAseq	Whole Blood	Pre-vaccination	gene84818 (IL17RC)	0.400436	1.82102	2.00821	0.0488096	0.445816	1.97025
RNAseq	Whole Blood	Pre-vaccination	gene284233 (CYP4F35P)	-0.421531	1.57903	-2.02073	0.0488114	0.445816	-1.97024
RNAseq	Whole Blood	Pre-vaccination	gene10549 (PRDX4)	0.153821	3.27845	2.00754	0.0488311	0.445816	1.97006
RNAseq	Whole Blood	Pre-vaccination	gene10236 (HNRNPR)	0.0804214	7.03601	2.00431	0.0488572	0.445816	1.96984
RNAseq	Whole Blood	Pre-vaccination	gene9241 (NOG)	-0.656239	3.46467	-2.01204	0.0489861	0.446355	-1.96871
RNAseq	Whole Blood	Pre-vaccination	gene29121 (CLEC2D)	-0.190697	7.13785	-2.01144	0.0490133	0.446355	-1.96848
RNAseq	Whole Blood	Pre-vaccination	gene55027 (HEATR3)	0.28799	4.24293	2.00602	0.0490661	0.446395	1.96802
RNAseq	Whole Blood	Pre-vaccination	gene4357 (MPST)	0.156861	4.45367	2.00405	0.0494112	0.447415	1.96503
RNAseq	Whole Blood	Pre-vaccination	gene57185 (NIPAL3)	-0.153193	6.01238	-2.00287	0.0494407	0.447415	-1.96477
RNAseq	Whole Blood	Pre-vaccination	gene5051 (PAFAH2)	0.148056	5.17095	2.00205	0.0494555	0.447415	1.96464
RNAseq	Whole Blood	Pre-vaccination	gene79187 (FSD1)	0.501462	0.861894	2.00546	0.0494581	0.447415	1.96462
RNAseq	Whole Blood	Pre-vaccination	gene84695 (LOXL3)	0.243069	3.87213	2.00019	0.0494858	0.447415	1.96438
RNAseq	Whole Blood	Pre-vaccination	gene321 (APBA2)	-0.289648	4.8646	-2.00313	0.0495167	0.447415	-1.96412
RNAseq	Whole Blood	Pre-vaccination	gene83871 (RAB34)	0.321738	3.70016	1.99816	0.0495184	0.447415	1.9641
RNAseq	Whole Blood	Pre-vaccination	gene10917 (BTNL3)	-2.22305	1.46668	-2.00174	0.0495806	0.447538	-1.96356
RNAseq	Whole Blood	Pre-vaccination	gene100505865 (LINC00920)	-0.445123	0.992663	-1.99877	0.0499164	0.450127	-1.96068
RNAseq	Whole Blood	Pre-vaccination	gene5885 (RAD21)	-0.0770898	7.82925	-1.997	0.0501672	0.451947	-1.95854
RNAseq	Whole Blood	Pre-vaccination	gene65125 (WNK1)	-0.143862	9.21377	-1.99528	0.0502483	0.452229	-1.95784
RNAseq	Whole Blood	Pre-vaccination	gene84516 (DCTN5)	-0.187314	5.79636	-1.99269	0.0503933	0.452229	-1.95661
RNAseq	Whole Blood	Pre-vaccination	gene102724023 (GATD3B)	0.606824	2.90037	2.0041	0.0504197	0.452229	1.95639
RNAseq	Whole Blood	Pre-vaccination	gene30 (ACAA1)	0.0976684	7.02939	1.99423	0.0504332	0.452229	1.95627
RNAseq	Whole Blood	Pre-vaccination	gene84034 (EMILIN2)	0.248696	7.50114	1.9932	0.0505018	0.452229	1.95569
RNAseq	Whole Blood	Pre-vaccination	gene4179 (CD46)	-0.108004	8.17121	-1.99441	0.0505646	0.452229	-1.95516
RNAseq	Whole Blood	Pre-vaccination	gene5119 (CHMP1A)	0.0870825	6.836	1.99025	0.0506387	0.452229	1.95453
RNAseq	Whole Blood	Pre-vaccination	gene6693 (SPN)	0.165516	8.9382	1.98952	0.0506404	0.452229	1.95451
RNAseq	Whole Blood	Pre-vaccination	gene388115 (CCDC9B)	0.258529	2.98586	1.99171	0.0506837	0.452229	1.95415
RNAseq	Whole Blood	Pre-vaccination	gene140947 (DCANP1)	0.394754	2.08847	1.99312	0.0506897	0.452229	1.9541
RNAseq	Whole Blood	Pre-vaccination	gene3309 (HSPA5)	0.127511	8.36671	1.99043	0.0508016	0.452423	1.95315
RNAseq	Whole Blood	Pre-vaccination	gene4257 (MGST1)	0.341849	3.06553	1.98853	0.0509731	0.452423	1.95171
RNAseq	Whole Blood	Pre-vaccination	gene6118 (RPA2)	0.124615	6.1952	1.98695	0.0509989	0.452423	1.95149
RNAseq	Whole Blood	Pre-vaccination	gene967 (CD63)	0.143761	7.49606	1.98859	0.0510011	0.452423	1.95147
RNAseq	Whole Blood	Pre-vaccination	gene2597 (GAPDH)	0.147111	10.0445	1.98903	0.0510146	0.452423	1.95136
RNAseq	Whole Blood	Pre-vaccination	gene7372 (UMPS)	0.146281	4.20109	1.98691	0.0510545	0.452423	1.95102
RNAseq	Whole Blood	Pre-vaccination	gene1192 (CLIC1)	0.0971231	8.27525	1.98841	0.0510555	0.452423	1.95101
RNAseq	Whole Blood	Pre-vaccination	gene124599 (CD300LB)	0.239418	6.31376	1.9876	0.0511155	0.45252	1.95051
RNAseq	Whole Blood	Pre-vaccination	gene100528016 (TMX2-CTNND1)	0.190307	6.0182	1.98572	0.0512293	0.452718	1.94955
RNAseq	Whole Blood	Pre-vaccination	gene283267 (LINC00294)	0.254391	4.03478	1.98538	0.0512581	0.452718	1.94931
RNAseq	Whole Blood	Pre-vaccination	gene79042 (TSEN34)	-0.140649	5.40944	-1.98495	0.0512854	0.452718	-1.94908
RNAseq	Whole Blood	Pre-vaccination	gene54939 (COMMD4)	0.156189	3.97732	1.98596	0.0515907	0.454977	1.94653
RNAseq	Whole Blood	Pre-vaccination	gene10134 (BCAP31)	0.100378	7.01967	1.98266	0.0517392	0.455849	1.9453
RNAseq	Whole Blood	Pre-vaccination	gene92140 (MTDH)	0.0880434	7.12287	1.97975	0.051854	0.45609	1.94434
RNAseq	Whole Blood	Pre-vaccination	gene399 (RHOH)	-0.176423	5.78254	-1.98439	0.0518655	0.45609	-1.94425
RNAseq	Whole Blood	Pre-vaccination	gene83480 (PUS3)	-0.139699	3.31653	-1.98246	0.0520664	0.457419	-1.94258
RNAseq	Whole Blood	Pre-vaccination	gene284361 (EMC10)	0.0980926	6.67163	1.97895	0.0521343	0.457579	1.94202
RNAseq	Whole Blood	Pre-vaccination	gene7763 (ZFAND5)	0.0865378	7.49065	1.97776	0.0524176	0.458261	1.93969
RNAseq	Whole Blood	Pre-vaccination	gene64928 (MRPL14)	0.132984	3.55616	1.97782	0.0524338	0.458261	1.93955
RNAseq	Whole Blood	Pre-vaccination	gene8742 (TNFSF12)	0.153038	6.40535	1.97588	0.0524601	0.458261	1.93934
RNAseq	Whole Blood	Pre-vaccination	gene5800 (PTPRO)	0.288968	3.38605	1.97325	0.052465	0.458261	1.9393
RNAseq	Whole Blood	Pre-vaccination	gene79666 (PLEKHF2)	-0.131688	5.15187	-1.97478	0.0525025	0.458261	-1.93899
RNAseq	Whole Blood	Pre-vaccination	gene8668 (EIF3I)	0.0847749	6.50361	1.97909	0.0525107	0.458261	1.93892
RNAseq	Whole Blood	Pre-vaccination	gene2590 (GALNT2)	0.12796	6.4714	1.97543	0.0526095	0.458312	1.93811
RNAseq	Whole Blood	Pre-vaccination	gene83700 (JAM3)	0.347169	3.45955	1.97356	0.0526275	0.458312	1.93797
RNAseq	Whole Blood	Pre-vaccination	gene51807 (TUBA8)	0.34236	4.36458	1.97536	0.0526659	0.458312	1.93765
RNAseq	Whole Blood	Pre-vaccination	gene4914 (NTRK1)	0.497621	0.520709	1.97242	0.0527364	0.458493	1.93707
RNAseq	Whole Blood	Pre-vaccination	gene25832 (NBPF14)	0.260631	5.31787	1.97102	0.0528879	0.458573	1.93584
RNAseq	Whole Blood	Pre-vaccination	gene7059 (THBS3)	0.205221	5.01291	1.97082	0.0528882	0.458573	1.93583
RNAseq	Whole Blood	Pre-vaccination	gene23061 (TBC1D9B)	0.132948	7.0941	1.97179	0.0529658	0.458573	1.9352
RNAseq	Whole Blood	Pre-vaccination	gene7123 (CLEC3B)	0.371861	1.40813	1.97331	0.0529735	0.458573	1.93514
RNAseq	Whole Blood	Pre-vaccination	gene7450 (VWF)	0.508654	3.67954	1.97143	0.0530228	0.458573	1.93474
RNAseq	Whole Blood	Pre-vaccination	gene9093 (DNAJA3)	-0.10251	4.41494	-1.96465	0.0530445	0.458573	-1.93456
RNAseq	Whole Blood	Pre-vaccination	gene3494 (IGHA2)	0.912704	3.89664	1.97202	0.0531822	0.459333	1.93344
RNAseq	Whole Blood	Pre-vaccination	gene79772 (MCTP1)	0.125748	5.01218	1.96982	0.0533426	0.460015	1.93214
RNAseq	Whole Blood	Pre-vaccination	gene4967 (OGDH)	0.105405	7.68494	1.96634	0.053468	0.460015	1.93112
RNAseq	Whole Blood	Pre-vaccination	gene6009 (RHEB)	0.111256	4.97236	1.96554	0.053499	0.460015	1.93087
RNAseq	Whole Blood	Pre-vaccination	gene6396 (SEC13)	0.0965473	6.09351	1.96702	0.0535015	0.460015	1.93085
RNAseq	Whole Blood	Pre-vaccination	gene2186 (BPTF)	-0.0799149	7.84595	-1.97063	0.0535473	0.460015	-1.93048
RNAseq	Whole Blood	Pre-vaccination	gene9262 (STK17B)	-0.120856	8.16462	-1.96517	0.0536318	0.460015	-1.9298
RNAseq	Whole Blood	Pre-vaccination	gene9391 (CIAO1)	0.0610615	6.75086	1.96772	0.0536779	0.460015	1.92943
RNAseq	Whole Blood	Pre-vaccination	gene8741 (TNFSF13)	0.229497	6.88587	1.96571	0.053709	0.460015	1.92918
RNAseq	Whole Blood	Pre-vaccination	gene4738 (NEDD8)	0.0809701	6.41817	1.96789	0.0537789	0.460015	1.92861
RNAseq	Whole Blood	Pre-vaccination	gene284185 (LINC00482)	0.44622	1.76664	1.96552	0.0538941	0.460015	1.92769
RNAseq	Whole Blood	Pre-vaccination	gene57711 (ZNF529)	-0.146151	3.79653	-1.97163	0.0538973	0.460015	-1.92766
RNAseq	Whole Blood	Pre-vaccination	gene908 (CCT6A)	0.10554	6.55629	1.96213	0.053906	0.460015	1.92759
RNAseq	Whole Blood	Pre-vaccination	gene9095 (TBX19)	0.201301	2.46893	1.96235	0.0539155	0.460015	1.92752
RNAseq	Whole Blood	Pre-vaccination	gene100505573 (INAFM2)	0.207751	5.50257	1.96258	0.0539999	0.460015	1.92684
RNAseq	Whole Blood	Pre-vaccination	gene2936 (GSR)	0.148585	6.63061	1.96105	0.0540106	0.460015	1.92675
RNAseq	Whole Blood	Pre-vaccination	gene4670 (HNRNPM)	0.0715223	7.94619	1.96265	0.0540711	0.460104	1.92627
RNAseq	Whole Blood	Pre-vaccination	gene50488 (MINK1)	0.117656	7.93917	1.96243	0.0542529	0.460477	1.92481
RNAseq	Whole Blood	Pre-vaccination	gene23304 (UBR2)	-0.0844479	8.05267	-1.96089	0.0542563	0.460477	-1.92478
RNAseq	Whole Blood	Pre-vaccination	gene146712 (B3GNTL1)	0.193179	3.70996	1.9616	0.0543004	0.460477	1.92443
RNAseq	Whole Blood	Pre-vaccination	gene2859 (GPR35)	0.326615	3.67966	1.95958	0.0543897	0.460477	1.92372
RNAseq	Whole Blood	Pre-vaccination	gene171558 (PTCRA)	0.393125	3.39641	1.95992	0.0544328	0.460477	1.92338
RNAseq	Whole Blood	Pre-vaccination	gene5306 (PITPNA)	0.110364	7.31609	1.95715	0.0544851	0.460477	1.92296
RNAseq	Whole Blood	Pre-vaccination	gene57823 (SLAMF7)	0.34579	6.17799	1.95623	0.0546057	0.460477	1.922
RNAseq	Whole Blood	Pre-vaccination	gene151742 (PPM1L)	0.288224	4.52285	1.95624	0.0546524	0.460477	1.92163
RNAseq	Whole Blood	Pre-vaccination	gene28442 (IGHV3-23)	0.619838	4.05004	1.95611	0.0546986	0.460477	1.92126
RNAseq	Whole Blood	Pre-vaccination	gene2585 (GALK2)	0.105586	3.75626	1.96184	0.0547505	0.460477	1.92085
RNAseq	Whole Blood	Pre-vaccination	gene59 (ACTA2)	-0.523448	3.07609	-1.95562	0.0547781	0.460477	-1.92063
RNAseq	Whole Blood	Pre-vaccination	gene221178 (SPATA13)	-0.126542	7.67143	-1.95687	0.0547855	0.460477	-1.92057
RNAseq	Whole Blood	Pre-vaccination	gene64073 (C19orf33)	0.738656	0.987071	1.9641	0.0548631	0.460477	1.91996
RNAseq	Whole Blood	Pre-vaccination	gene7266 (DNAJC7)	0.10943	6.37135	1.95602	0.0548715	0.460477	1.91989
RNAseq	Whole Blood	Pre-vaccination	gene28937 (IGKV1-17)	0.773862	2.22584	1.95442	0.0548746	0.460477	1.91987
RNAseq	Whole Blood	Pre-vaccination	gene132660 (LIN54)	-0.0987056	4.5692	-1.95387	0.0549847	0.460477	-1.919
RNAseq	Whole Blood	Pre-vaccination	gene51444 (RNF138)	-0.115393	4.74956	-1.95044	0.055028	0.460477	-1.91866
RNAseq	Whole Blood	Pre-vaccination	gene472 (ATM)	-0.129212	8.4902	-1.95747	0.055061	0.460477	-1.91839
RNAseq	Whole Blood	Pre-vaccination	gene126328 (NDUFA11)	0.0773172	5.61461	1.95743	0.0550651	0.460477	1.91836
RNAseq	Whole Blood	Pre-vaccination	gene55106 (SLFN12)	0.246589	3.91479	1.95206	0.0552043	0.461138	1.91727
RNAseq	Whole Blood	Pre-vaccination	gene292 (SLC25A5)	0.122865	7.00189	1.95297	0.055329	0.461138	1.91628
RNAseq	Whole Blood	Pre-vaccination	gene9968 (MED12)	-0.0974401	7.41302	-1.95005	0.0553532	0.461138	-1.91609
RNAseq	Whole Blood	Pre-vaccination	gene728233 (PI4KAP1)	0.887576	3.5846	1.95058	0.0553708	0.461138	1.91596
RNAseq	Whole Blood	Pre-vaccination	gene79786 (KLHL36)	-0.112957	6.62398	-1.95072	0.0553947	0.461138	-1.91577
RNAseq	Whole Blood	Pre-vaccination	gene339287 (MSL1)	-0.113843	8.77838	-1.94749	0.0555959	0.462169	-1.91419
RNAseq	Whole Blood	Pre-vaccination	gene6303 (SAT1)	0.152137	8.62942	1.94677	0.0557142	0.462169	1.91326
RNAseq	Whole Blood	Pre-vaccination	gene22880 (MORC2)	-0.11286	5.98149	-1.9505	0.0557187	0.462169	-1.91323
RNAseq	Whole Blood	Pre-vaccination	gene3600 (IL15)	0.267927	2.33548	1.9449	0.0557661	0.462169	1.91286
RNAseq	Whole Blood	Pre-vaccination	gene5922 (RASA2)	-0.142163	6.10304	-1.95067	0.0558267	0.462169	-1.91239
RNAseq	Whole Blood	Pre-vaccination	gene6452 (SH3BP2)	0.103668	8.67355	1.94593	0.0559286	0.462169	1.91159
RNAseq	Whole Blood	Pre-vaccination	gene283152 (CCDC153)	-0.248694	2.0122	-1.95101	0.0559419	0.462169	-1.91149
RNAseq	Whole Blood	Pre-vaccination	gene55160 (ARHGEF10L)	0.267703	5.12383	1.94651	0.0559485	0.462169	1.91144
RNAseq	Whole Blood	Pre-vaccination	gene133746 (JMY)	-0.13508	4.4944	-1.94998	0.0559702	0.462169	-1.91127
RNAseq	Whole Blood	Pre-vaccination	gene22862 (FNDC3A)	-0.120399	5.69818	-1.94725	0.0561388	0.463145	-1.90996
RNAseq	Whole Blood	Pre-vaccination	gene79048 (SECISBP2)	-0.0935177	6.56652	-1.947	0.0562354	0.463179	-1.90921
RNAseq	Whole Blood	Pre-vaccination	gene28876 (IGKV3D-11)	0.59116	0.888033	1.94199	0.0562895	0.463179	1.90879
RNAseq	Whole Blood	Pre-vaccination	gene3516 (RBPJ)	0.123468	6.80902	1.94619	0.0562938	0.463179	1.90875
RNAseq	Whole Blood	Pre-vaccination	gene4140 (MARK3)	-0.1686	7.19019	-1.94387	0.0563817	0.463488	-1.90807
RNAseq	Whole Blood	Pre-vaccination	gene115004 (CGAS)	0.178736	3.59843	1.94076	0.0564567	0.46369	1.90749
RNAseq	Whole Blood	Pre-vaccination	gene140707 (BRI3BP)	0.199101	3.43928	1.93926	0.0565633	0.464151	1.90667
RNAseq	Whole Blood	Pre-vaccination	gene3001 (GZMA)	0.364439	6.37264	1.93851	0.0567383	0.464846	1.90532
RNAseq	Whole Blood	Pre-vaccination	gene51816 (ADA2)	0.223605	8.65723	1.938	0.0568345	0.464846	1.90458
RNAseq	Whole Blood	Pre-vaccination	gene64866 (CDCP1)	0.48308	0.191558	1.93498	0.0568772	0.464846	1.90425
RNAseq	Whole Blood	Pre-vaccination	gene55362 (TMEM63B)	-0.267206	5.581	-1.93977	0.0568851	0.464846	-1.90419
RNAseq	Whole Blood	Pre-vaccination	gene5529 (PPP2R5E)	0.0795709	5.37412	1.94391	0.0569003	0.464846	1.90408
RNAseq	Whole Blood	Pre-vaccination	gene55614 (KIF16B)	-0.277813	3.88702	-1.93856	0.056971	0.465011	-1.90353
RNAseq	Whole Blood	Pre-vaccination	gene158038 (LINGO2)	0.958319	0.399671	1.93688	0.057046	0.465146	1.90296
RNAseq	Whole Blood	Pre-vaccination	gene9276 (COPB2)	0.0711112	6.88029	1.93973	0.0570887	0.465146	1.90263
RNAseq	Whole Blood	Pre-vaccination	gene113246 (C12orf57)	-0.176105	5.20934	-1.93709	0.0572572	0.466107	-1.90134
RNAseq	Whole Blood	Pre-vaccination	gene79924 (ADM2)	-0.335799	1.15398	-1.93432	0.0574045	0.466669	-1.90022
RNAseq	Whole Blood	Pre-vaccination	gene338339 (CLEC4D)	-0.401354	3.73727	-1.93391	0.0574277	0.466669	-1.90004
RNAseq	Whole Blood	Pre-vaccination	gene4052 (LTBP1)	0.492727	3.99759	1.93467	0.0575093	0.466847	1.89942
RNAseq	Whole Blood	Pre-vaccination	gene3295 (HSD17B4)	0.173604	6.20233	1.93364	0.0575868	0.466847	1.89883
RNAseq	Whole Blood	Pre-vaccination	gene27349 (MCAT)	0.139401	2.54014	1.93086	0.0576123	0.466847	1.89864
RNAseq	Whole Blood	Pre-vaccination	gene11126 (CD160)	0.595031	3.92495	1.93252	0.0576523	0.466847	1.89833
RNAseq	Whole Blood	Pre-vaccination	gene5252 (PHF1)	-0.118789	6.00826	-1.93515	0.0577677	0.467224	-1.89746
RNAseq	Whole Blood	Pre-vaccination	gene94081 (SFXN1)	-0.133645	4.87038	-1.93361	0.057829	0.467224	-1.89699
RNAseq	Whole Blood	Pre-vaccination	gene26038 (CHD5)	0.861337	-0.412423	1.92908	0.0579106	0.467224	1.89637
RNAseq	Whole Blood	Pre-vaccination	gene23593 (HEBP2)	-0.198458	5.47437	-1.92978	0.0579517	0.467224	-1.89606
RNAseq	Whole Blood	Pre-vaccination	gene64478 (CSMD1)	1.8848	-1.61046	1.93056	0.0580018	0.467224	1.89568
RNAseq	Whole Blood	Pre-vaccination	gene57472 (CNOT6)	-0.0997191	5.60375	-1.92737	0.05813	0.467224	-1.89472
RNAseq	Whole Blood	Pre-vaccination	gene55331 (ACER3)	0.220923	4.85379	1.92709	0.0581859	0.467224	1.89429
RNAseq	Whole Blood	Pre-vaccination	gene1326 (MAP3K8)	0.150106	5.47695	1.9264	0.0581954	0.467224	1.89422
RNAseq	Whole Blood	Pre-vaccination	gene2194 (FASN)	0.143373	6.4293	1.92708	0.0582711	0.467224	1.89365
RNAseq	Whole Blood	Pre-vaccination	gene79031 (PDCL3)	0.124322	4.10157	1.92824	0.0583624	0.467224	1.89297
RNAseq	Whole Blood	Pre-vaccination	gene734 (OSGIN2)	-0.187097	5.1817	-1.92641	0.0583671	0.467224	-1.89293
RNAseq	Whole Blood	Pre-vaccination	gene11034 (DSTN)	0.161294	5.02646	1.92635	0.0583691	0.467224	1.89292
RNAseq	Whole Blood	Pre-vaccination	gene28395 (IGHV4-34)	0.71217	2.02628	1.93766	0.0584298	0.467224	1.89246
RNAseq	Whole Blood	Pre-vaccination	gene28948 (IGKJ3)	0.507551	2.88119	1.92544	0.0584389	0.467224	1.89239
RNAseq	Whole Blood	Pre-vaccination	gene23541 (SEC14L2)	-0.44318	0.474338	-1.92963	0.0584601	0.467224	-1.89223
RNAseq	Whole Blood	Pre-vaccination	gene10094 (ARPC3)	0.089615	8.78045	1.92588	0.0586549	0.467758	1.89077
RNAseq	Whole Blood	Pre-vaccination	gene51669 (SARAF)	-0.101524	9.09073	-1.92387	0.0587237	0.467758	-1.89026
RNAseq	Whole Blood	Pre-vaccination	gene54453 (RIN2)	0.261967	4.84995	1.9243	0.0587288	0.467758	1.89022
RNAseq	Whole Blood	Pre-vaccination	gene54979 (PLAAT2)	0.920362	-1.51462	1.91722	0.0587727	0.467758	1.88989
RNAseq	Whole Blood	Pre-vaccination	gene6612 (SUMO3)	0.119503	6.01888	1.92073	0.0589215	0.467758	1.88878
RNAseq	Whole Blood	Pre-vaccination	gene840 (CASP7)	0.22029	4.18096	1.92185	0.0589472	0.467758	1.88859
RNAseq	Whole Blood	Pre-vaccination	gene101927289 (LINC01237)	-0.35973	1.18106	-1.92169	0.0590281	0.467758	-1.88798
RNAseq	Whole Blood	Pre-vaccination	gene2350 (FOLR2)	0.379807	1.99214	1.92064	0.059047	0.467758	1.88784
RNAseq	Whole Blood	Pre-vaccination	gene6730 (SRP68)	0.0888459	5.98875	1.91834	0.0591509	0.467758	1.88707
RNAseq	Whole Blood	Pre-vaccination	gene203286 (ANKS6)	-0.168828	3.55213	-1.92501	0.0591874	0.467758	-1.8868
RNAseq	Whole Blood	Pre-vaccination	gene11320 (MGAT4A)	-0.130121	6.91253	-1.9199	0.0592814	0.467758	-1.8861
RNAseq	Whole Blood	Pre-vaccination	gene7351 (UCP2)	0.21795	8.5465	1.91839	0.0593631	0.467758	1.88549
RNAseq	Whole Blood	Pre-vaccination	gene28809 (IGLV3-1)	0.650514	3.20324	1.91983	0.0594535	0.467758	1.88482
RNAseq	Whole Blood	Pre-vaccination	gene84162 (KIAA1109)	-0.120618	7.59491	-1.91967	0.0594604	0.467758	-1.88477
RNAseq	Whole Blood	Pre-vaccination	gene1486 (CTBS)	0.129791	5.74385	1.92008	0.0594764	0.467758	1.88465
RNAseq	Whole Blood	Pre-vaccination	gene57418 (WDR18)	0.157157	4.05887	1.91847	0.0594942	0.467758	1.88452
RNAseq	Whole Blood	Pre-vaccination	gene55014 (STX17)	-0.112721	5.22454	-1.91679	0.0595619	0.467758	-1.88402
RNAseq	Whole Blood	Pre-vaccination	gene10956 (OS9)	0.0773734	8.74287	1.91748	0.0596095	0.467758	1.88367
RNAseq	Whole Blood	Pre-vaccination	gene11344 (TWF2)	0.083574	7.42226	1.91913	0.0596273	0.467758	1.88354
RNAseq	Whole Blood	Pre-vaccination	gene6671 (SP4)	-0.122689	4.6233	-1.91614	0.0596376	0.467758	-1.88346
RNAseq	Whole Blood	Pre-vaccination	gene101927153 (LINC02207)	-0.48129	1.06052	-1.9168	0.0596952	0.467758	-1.88304
RNAseq	Whole Blood	Pre-vaccination	gene144132 (DNHD1)	-0.194913	5.50571	-1.91843	0.0597344	0.467758	-1.88275
RNAseq	Whole Blood	Pre-vaccination	gene10045 (SH2D3A)	-0.18233	4.39825	-1.91603	0.0597403	0.467758	-1.88271
RNAseq	Whole Blood	Pre-vaccination	gene100532746 (PPT2-EGFL8)	-0.201535	2.54172	-1.92148	0.059819	0.467758	-1.88213
RNAseq	Whole Blood	Pre-vaccination	gene8692 (HYAL2)	0.189883	3.52183	1.91793	0.0598677	0.467758	1.88177
RNAseq	Whole Blood	Pre-vaccination	gene3936 (LCP1)	0.0795985	11.4365	1.91387	0.0598991	0.467758	1.88154
RNAseq	Whole Blood	Pre-vaccination	gene2063 (NR2F6)	0.382126	2.14641	1.91368	0.0599193	0.467758	1.88139
RNAseq	Whole Blood	Pre-vaccination	gene345778 (MTX3)	-0.148326	3.96533	-1.9173	0.0599495	0.467758	-1.88116
RNAseq	Whole Blood	Pre-vaccination	gene1521 (CTSW)	0.419581	7.40686	1.91153	0.0602105	0.468226	1.87925
RNAseq	Whole Blood	Pre-vaccination	gene26065 (LSM14A)	-0.0622892	6.56761	-1.91226	0.0602503	0.468226	-1.87896
RNAseq	Whole Blood	Pre-vaccination	gene7597 (ZBTB25)	-0.187896	3.96148	-1.91525	0.0603998	0.468226	-1.87786
RNAseq	Whole Blood	Pre-vaccination	gene23635 (SSBP2)	-0.129418	4.60622	-1.91033	0.0604149	0.468226	-1.87775
RNAseq	Whole Blood	Pre-vaccination	gene84957 (RELT)	0.113757	6.81253	1.91048	0.0604705	0.468226	1.87735
RNAseq	Whole Blood	Pre-vaccination	gene23065 (EMC1)	0.12089	5.3668	1.90915	0.0605001	0.468226	1.87713
RNAseq	Whole Blood	Pre-vaccination	gene83930 (STARD3NL)	0.147286	4.57206	1.91019	0.0605048	0.468226	1.8771
RNAseq	Whole Blood	Pre-vaccination	gene7905 (REEP5)	0.116699	6.50029	1.90978	0.0605116	0.468226	1.87705
RNAseq	Whole Blood	Pre-vaccination	gene28960 (DCPS)	0.137331	4.33443	1.90919	0.0605376	0.468226	1.87686
RNAseq	Whole Blood	Pre-vaccination	gene1952 (CELSR2)	-0.252427	3.46266	-1.90962	0.0606283	0.468226	-1.8762
RNAseq	Whole Blood	Pre-vaccination	gene285852 (TREML4)	-3.1566	-0.434936	-1.90848	0.060706	0.468226	-1.87563
RNAseq	Whole Blood	Pre-vaccination	gene11321 (GPN1)	0.0928024	4.79136	1.90808	0.0607915	0.468226	1.87501
RNAseq	Whole Blood	Pre-vaccination	gene654346 (LGALS9C)	0.775212	2.60496	1.90985	0.060822	0.468226	1.87479
RNAseq	Whole Blood	Pre-vaccination	gene3064 (HTT)	0.0928326	7.43909	1.90677	0.0608727	0.468226	1.87442
RNAseq	Whole Blood	Pre-vaccination	gene6768 (ST14)	0.351507	5.5059	1.9071	0.0609111	0.468226	1.87414
RNAseq	Whole Blood	Pre-vaccination	gene54861 (SNRK)	-0.109403	7.65378	-1.90717	0.0609986	0.468226	-1.87351
RNAseq	Whole Blood	Pre-vaccination	gene157285 (PRAG1)	-0.178003	5.4499	-1.90659	0.0610067	0.468226	-1.87345
RNAseq	Whole Blood	Pre-vaccination	gene27069 (GHITM)	0.0883159	7.13122	1.90608	0.0610439	0.468226	1.87318
RNAseq	Whole Blood	Pre-vaccination	gene5704 (PSMC4)	0.0791016	5.73868	1.91293	0.0610742	0.468226	1.87296
RNAseq	Whole Blood	Pre-vaccination	gene126133 (ALDH16A1)	0.167975	6.04001	1.90802	0.0611293	0.468226	1.87256
RNAseq	Whole Blood	Pre-vaccination	gene387893 (KMT5A)	0.112709	4.87297	1.90558	0.0611398	0.468226	1.87248
RNAseq	Whole Blood	Pre-vaccination	gene29904 (EEF2K)	0.130556	4.88645	1.90542	0.0611765	0.468226	1.87222
RNAseq	Whole Blood	Pre-vaccination	gene145567 (TTC7B)	0.328484	3.40826	1.90532	0.06127	0.468226	1.87154
RNAseq	Whole Blood	Pre-vaccination	gene7205 (TRIP6)	0.179922	3.77791	1.90343	0.0613089	0.468226	1.87126
RNAseq	Whole Blood	Pre-vaccination	gene57708 (MIER1)	-0.092004	6.20993	-1.91313	0.0613392	0.468226	-1.87104
RNAseq	Whole Blood	Pre-vaccination	gene5551 (PRF1)	0.398895	8.98758	1.90241	0.0614033	0.468226	1.87058
RNAseq	Whole Blood	Pre-vaccination	gene51338 (MS4A4A)	0.488209	1.78692	1.90686	0.0614248	0.468226	1.87042
RNAseq	Whole Blood	Pre-vaccination	gene4054 (LTBP3)	-0.270016	6.95125	-1.90218	0.0614382	0.468226	-1.87033
RNAseq	Whole Blood	Pre-vaccination	gene64427 (TTC31)	-0.0973821	5.36481	-1.90665	0.0614842	0.468226	-1.87
RNAseq	Whole Blood	Pre-vaccination	gene27248 (ERLEC1)	0.0882824	4.86704	1.90442	0.061633	0.46891	1.86893
RNAseq	Whole Blood	Pre-vaccination	gene10063 (COX17)	0.127321	3.77263	1.90054	0.0616758	0.46891	1.86862
RNAseq	Whole Blood	Pre-vaccination	gene23506 (BICRAL)	-0.0795138	6.67484	-1.90297	0.0617703	0.46924	-1.86794
RNAseq	Whole Blood	Pre-vaccination	gene85378 (TUBGCP6)	-0.120071	7.0082	-1.90172	0.0619211	0.469998	-1.86686
RNAseq	Whole Blood	Pre-vaccination	gene54553 (MIR4453HG)	-0.219226	1.95733	-1.9115	0.0619916	0.470146	-1.86636
RNAseq	Whole Blood	Pre-vaccination	gene10871 (CD300C)	0.341271	4.84306	1.89867	0.0620644	0.470311	1.86584
RNAseq	Whole Blood	Pre-vaccination	gene9690 (UBE3C)	0.0898712	6.31871	1.89942	0.0622633	0.470882	1.86442
RNAseq	Whole Blood	Pre-vaccination	gene51324 (SPG21)	0.102426	6.74126	1.89612	0.0623203	0.470882	1.86401
RNAseq	Whole Blood	Pre-vaccination	gene2207 (FCER1G)	0.27035	8.20346	1.89621	0.0623348	0.470882	1.86391
RNAseq	Whole Blood	Pre-vaccination	gene7532 (YWHAG)	0.132518	6.75062	1.89839	0.0623444	0.470882	1.86384
RNAseq	Whole Blood	Pre-vaccination	gene144811 (LACC1)	0.236003	2.53981	1.89411	0.0626533	0.472022	1.86164
RNAseq	Whole Blood	Pre-vaccination	gene100188949 (LINC00426)	0.254109	2.8225	1.89397	0.0626611	0.472022	1.86159
RNAseq	Whole Blood	Pre-vaccination	gene1650 (DDOST)	0.107585	7.3137	1.89505	0.0627141	0.472022	1.86121
RNAseq	Whole Blood	Pre-vaccination	gene102288414 (C11orf98)	0.0923378	5.03462	1.89946	0.0627649	0.472022	1.86085
RNAseq	Whole Blood	Pre-vaccination	gene23654 (PLXNB2)	0.273233	8.55992	1.89323	0.0627901	0.472022	1.86067
RNAseq	Whole Blood	Pre-vaccination	gene1493 (CTLA4)	-0.279826	2.46568	-1.89337	0.0628408	0.472022	-1.86032
RNAseq	Whole Blood	Pre-vaccination	gene129293 (TRABD2A)	-0.352129	5.86547	-1.89316	0.0628542	0.472022	-1.86022
RNAseq	Whole Blood	Pre-vaccination	gene8797 (TNFRSF10A)	-0.181406	4.18516	-1.89198	0.062977	0.472234	-1.85935
RNAseq	Whole Blood	Pre-vaccination	gene396 (ARHGDIA)	0.0831226	8.72543	1.89342	0.062985	0.472234	1.8593
RNAseq	Whole Blood	Pre-vaccination	gene136227 (COL26A1)	1.89593	-0.837899	1.89569	0.063094	0.472666	1.85853
RNAseq	Whole Blood	Pre-vaccination	gene2799 (GNS)	0.154939	7.92821	1.88814	0.0635231	0.474646	1.85551
RNAseq	Whole Blood	Pre-vaccination	gene5515 (PPP2CA)	0.0707795	6.83425	1.89059	0.0635827	0.474646	1.8551
RNAseq	Whole Blood	Pre-vaccination	gene5494 (PPM1A)	-0.263161	7.3653	-1.8901	0.0636467	0.474646	-1.85465
RNAseq	Whole Blood	Pre-vaccination	gene152485 (ZNF827)	-0.172042	3.80975	-1.88732	0.0636875	0.474646	-1.85436
RNAseq	Whole Blood	Pre-vaccination	gene7380 (UPK3A)	0.527342	1.33261	1.88828	0.0637467	0.474646	1.85395
RNAseq	Whole Blood	Pre-vaccination	gene80346 (REEP4)	0.143365	5.11921	1.88663	0.0637513	0.474646	1.85392
RNAseq	Whole Blood	Pre-vaccination	gene468 (ATF4)	0.0725232	7.45981	1.88552	0.0637812	0.474646	1.85371
RNAseq	Whole Blood	Pre-vaccination	gene9586 (CREB5)	-0.22944	7.4739	-1.88461	0.0637975	0.474646	-1.85359
RNAseq	Whole Blood	Pre-vaccination	gene105377206 (NA)	-0.247015	2.24919	-1.88734	0.0638222	0.474646	-1.85342
RNAseq	Whole Blood	Pre-vaccination	gene5729 (PTGDR)	0.374674	3.74503	1.88415	0.0639108	0.474921	1.8528
RNAseq	Whole Blood	Pre-vaccination	gene8722 (CTSF)	-0.234613	3.58319	-1.88387	0.063965	0.47494	-1.85242
RNAseq	Whole Blood	Pre-vaccination	gene10477 (UBE2E3)	0.134671	4.94579	1.88266	0.0640632	0.475286	1.85174
RNAseq	Whole Blood	Pre-vaccination	gene90488 (TMEM263)	-0.183977	3.82475	-1.88195	0.0641954	0.475883	-1.85082
RNAseq	Whole Blood	Pre-vaccination	gene8555 (CDC14B)	0.270083	4.14773	1.88163	0.064276	0.475944	1.85026
RNAseq	Whole Blood	Pre-vaccination	gene137872 (ADHFE1)	0.299444	3.39824	1.88366	0.064307	0.475944	1.85005
RNAseq	Whole Blood	Pre-vaccination	gene4772 (NFATC1)	-0.0984449	6.21593	-1.88131	0.0644428	0.476566	-1.8491
RNAseq	Whole Blood	Pre-vaccination	gene7389 (UROD)	0.0893961	4.91424	1.88078	0.0645455	0.476943	1.84839
RNAseq	Whole Blood	Pre-vaccination	gene9706 (ULK2)	0.160739	4.78117	1.87936	0.0646099	0.477036	1.84795
RNAseq	Whole Blood	Pre-vaccination	gene114822 (RHPN1)	-0.327699	3.99348	-1.87807	0.0648327	0.478035	-1.84641
RNAseq	Whole Blood	Pre-vaccination	gene344558 (SH3RF3)	-0.315846	3.53484	-1.87969	0.0648491	0.478035	-1.8463
RNAseq	Whole Blood	Pre-vaccination	gene1823 (DSC1)	-0.879086	1.45378	-1.88242	0.0649808	0.47859	-1.84539
RNAseq	Whole Blood	Pre-vaccination	gene11171 (STRAP)	0.0701217	6.07908	1.87675	0.0650284	0.47859	1.84506
RNAseq	Whole Blood	Pre-vaccination	gene55748 (CNDP2)	0.144621	7.1208	1.87551	0.0650952	0.478699	1.8446
RNAseq	Whole Blood	Pre-vaccination	gene140612 (ZFP28)	0.270833	2.32768	1.87506	0.0651579	0.478724	1.84417
RNAseq	Whole Blood	Pre-vaccination	gene3055 (HCK)	0.130667	9.38218	1.876	0.0652026	0.478724	1.84387
RNAseq	Whole Blood	Pre-vaccination	gene91607 (SLFN11)	0.190837	5.55586	1.87393	0.0653372	0.47933	1.84294
RNAseq	Whole Blood	Pre-vaccination	gene4809 (SNU13)	0.0841585	6.06715	1.87487	0.0656229	0.481043	1.84099
RNAseq	Whole Blood	Pre-vaccination	gene11221 (DUSP10)	0.17695	3.22157	1.87204	0.065706	0.481269	1.84042
RNAseq	Whole Blood	Pre-vaccination	gene6604 (SMARCD3)	0.198855	5.11647	1.87146	0.0658351	0.48139	1.83955
RNAseq	Whole Blood	Pre-vaccination	gene4008 (LMO7)	-0.308685	3.9573	-1.86963	0.0659722	0.48139	-1.83861
RNAseq	Whole Blood	Pre-vaccination	gene10959 (TMED2)	0.079763	6.85463	1.87341	0.0659738	0.48139	1.8386
RNAseq	Whole Blood	Pre-vaccination	gene6484 (ST3GAL4)	0.195252	5.13146	1.86936	0.0659738	0.48139	1.8386
RNAseq	Whole Blood	Pre-vaccination	gene143686 (SESN3)	-0.244344	7.14668	-1.87206	0.065984	0.48139	-1.83853
RNAseq	Whole Blood	Pre-vaccination	gene283578 (TMED8)	0.146541	5.34584	1.87018	0.0660623	0.48158	1.838
RNAseq	Whole Blood	Pre-vaccination	gene1184 (CLCN5)	0.185237	3.86036	1.86605	0.0663718	0.481582	1.8359
RNAseq	Whole Blood	Pre-vaccination	gene54891 (INO80D)	-0.0753106	5.67992	-1.84981	0.0663771	0.481582	-1.83587
RNAseq	Whole Blood	Pre-vaccination	gene28410 (IGHV3-72)	0.850339	-0.510902	1.86837	0.0663935	0.481582	1.83576
RNAseq	Whole Blood	Pre-vaccination	gene83787 (ARMC10)	0.13445	3.7354	1.86942	0.0664545	0.481582	1.83535
RNAseq	Whole Blood	Pre-vaccination	gene26999 (CYFIP2)	-0.0843069	8.82174	-1.8674	0.0664765	0.481582	-1.8352
RNAseq	Whole Blood	Pre-vaccination	gene57050 (UTP3)	0.0945491	5.33351	1.86634	0.0665135	0.481582	1.83495
RNAseq	Whole Blood	Pre-vaccination	gene96610 (BMS1P20)	0.398175	4.93111	1.86398	0.0665514	0.481582	1.83469
RNAseq	Whole Blood	Pre-vaccination	gene6541 (SLC7A1)	-0.144487	5.2299	-1.86627	0.0665613	0.481582	-1.83462
RNAseq	Whole Blood	Pre-vaccination	gene307 (ANXA4)	0.182202	4.91624	1.8644	0.0665724	0.481582	1.83455
RNAseq	Whole Blood	Pre-vaccination	gene93979 (CPA5)	-1.72874	-1.25523	-1.86496	0.0665856	0.481582	-1.83446
RNAseq	Whole Blood	Pre-vaccination	gene79591 (ARMH3)	0.0972012	5.18504	1.86351	0.0667057	0.481602	1.83365
RNAseq	Whole Blood	Pre-vaccination	gene92799 (SHKBP1)	0.208996	8.79286	1.86426	0.066722	0.481602	1.83354
RNAseq	Whole Blood	Pre-vaccination	gene9789 (SPCS2)	0.0863425	5.38273	1.86561	0.0668582	0.481602	1.83263
RNAseq	Whole Blood	Pre-vaccination	gene10758 (TRAF3IP2)	-0.164276	3.93552	-1.86596	0.0668772	0.481602	-1.8325
RNAseq	Whole Blood	Pre-vaccination	gene22866 (CNKSR2)	-0.307928	1.73372	-1.86514	0.0669299	0.481602	-1.83214
RNAseq	Whole Blood	Pre-vaccination	gene51274 (KLF3)	-0.0952665	7.81611	-1.86526	0.0669369	0.481602	-1.8321
RNAseq	Whole Blood	Pre-vaccination	gene7107 (GPR137B)	0.279694	3.81923	1.86143	0.0670353	0.481602	1.83144
RNAseq	Whole Blood	Pre-vaccination	gene10130 (PDIA6)	0.1222	6.75889	1.86222	0.067037	0.481602	1.83143
RNAseq	Whole Blood	Pre-vaccination	gene28662 (TRAV21)	-0.418206	2.49433	-1.86066	0.0670591	0.481602	-1.83128
RNAseq	Whole Blood	Pre-vaccination	gene23370 (ARHGEF18)	-0.129584	8.69863	-1.86127	0.0671234	0.481688	-1.83085
RNAseq	Whole Blood	Pre-vaccination	gene8503 (PIK3R3)	0.342539	2.18581	1.86078	0.067243	0.48217	1.83005
RNAseq	Whole Blood	Pre-vaccination	gene23096 (IQSEC2)	0.244389	4.46779	1.86052	0.0673127	0.482294	1.82958
RNAseq	Whole Blood	Pre-vaccination	gene4723 (NDUFV1)	0.0781742	6.50342	1.86298	0.0674067	0.482592	1.82895
RNAseq	Whole Blood	Pre-vaccination	gene3339 (HSPG2)	-0.346746	2.91547	-1.85917	0.0677271	0.483715	-1.82682
RNAseq	Whole Blood	Pre-vaccination	gene51128 (SAR1B)	0.0967466	4.75661	1.85643	0.0677392	0.483715	1.82674
RNAseq	Whole Blood	Pre-vaccination	gene100526740 (ATP5MF-PTCD1)	0.0780049	5.81838	1.86044	0.0677735	0.483715	1.82651
RNAseq	Whole Blood	Pre-vaccination	gene59342 (SCPEP1)	0.209369	6.8098	1.85737	0.0678488	0.483715	1.82601
RNAseq	Whole Blood	Pre-vaccination	gene28930 (IGKV1-39)	0.545683	2.72615	1.85523	0.0679338	0.483715	1.82545
RNAseq	Whole Blood	Pre-vaccination	gene51071 (DERA)	0.120577	3.7251	1.85466	0.0679463	0.483715	1.82536
RNAseq	Whole Blood	Pre-vaccination	gene94015 (TTYH2)	0.178465	5.36646	1.85442	0.0679933	0.483715	1.82505
RNAseq	Whole Blood	Pre-vaccination	gene27351 (DESI1)	0.0989397	5.55424	1.85451	0.0680276	0.483715	1.82482
RNAseq	Whole Blood	Pre-vaccination	gene4300 (MLLT3)	-0.16384	4.43814	-1.85616	0.0680683	0.483715	-1.82455
RNAseq	Whole Blood	Pre-vaccination	gene127703 (C1orf216)	0.180242	3.56264	1.85453	0.0680889	0.483715	1.82442
RNAseq	Whole Blood	Pre-vaccination	gene29945 (ANAPC4)	0.125111	4.65147	1.8555	0.068145	0.483734	1.82405
RNAseq	Whole Blood	Pre-vaccination	gene9578 (CDC42BPB)	0.188111	5.07842	1.85316	0.0682253	0.483734	1.82352
RNAseq	Whole Blood	Pre-vaccination	gene9450 (LY86)	0.30247	4.89117	1.85447	0.0682492	0.483734	1.82336
RNAseq	Whole Blood	Pre-vaccination	gene114548 (NLRP3)	0.222735	5.73091	1.85226	0.0685025	0.485155	1.82169
RNAseq	Whole Blood	Pre-vaccination	gene2188 (FANCF)	-0.0894321	4.07357	-1.85168	0.0686087	0.485156	-1.82099
RNAseq	Whole Blood	Pre-vaccination	gene78996 (CYREN)	0.0873949	4.75627	1.85192	0.0686539	0.485156	1.82069
RNAseq	Whole Blood	Pre-vaccination	gene114883 (OSBPL9)	-0.0951817	5.89741	-1.85118	0.0686948	0.485156	-1.82042
RNAseq	Whole Blood	Pre-vaccination	gene85028 (SNHG12)	-0.166646	3.95062	-1.85903	0.0687133	0.485156	-1.8203
RNAseq	Whole Blood	Pre-vaccination	gene11261 (CHP1)	0.128394	6.93722	1.84927	0.0688143	0.485366	1.81964
RNAseq	Whole Blood	Pre-vaccination	gene7410 (VAV2)	0.185392	5.20027	1.8483	0.0689041	0.485366	1.81905
RNAseq	Whole Blood	Pre-vaccination	gene493812 (HCG11)	0.21952	4.02376	1.84855	0.0689623	0.485366	1.81867
RNAseq	Whole Blood	Pre-vaccination	gene54682 (MANSC1)	-0.201001	5.69534	-1.84904	0.0690305	0.485366	-1.81822
RNAseq	Whole Blood	Pre-vaccination	gene9343 (EFTUD2)	0.122597	6.82367	1.84813	0.0690824	0.485366	1.81788
RNAseq	Whole Blood	Pre-vaccination	gene9972 (NUP153)	-0.0588015	6.92498	-1.85507	0.0691301	0.485366	-1.81757
RNAseq	Whole Blood	Pre-vaccination	gene9806 (SPOCK2)	-0.14548	9.2667	-1.8482	0.0691591	0.485366	-1.81738
RNAseq	Whole Blood	Pre-vaccination	gene11000 (SLC27A3)	0.229269	4.76131	1.84743	0.0691706	0.485366	1.8173
RNAseq	Whole Blood	Pre-vaccination	gene10235 (RASGRP2)	-0.111556	8.64481	-1.84952	0.0692613	0.485366	-1.81671
RNAseq	Whole Blood	Pre-vaccination	gene1478 (CSTF2)	0.098162	3.68053	1.84668	0.0692702	0.485366	1.81665
RNAseq	Whole Blood	Pre-vaccination	gene1819 (DRG2)	0.0881558	4.87975	1.84752	0.0693746	0.485727	1.81597
RNAseq	Whole Blood	Pre-vaccination	gene91782 (CHMP7)	-0.186819	7.17221	-1.8452	0.0695477	0.486569	-1.81485
RNAseq	Whole Blood	Pre-vaccination	gene84223 (IQCG)	0.176739	2.6842	1.84368	0.0697635	0.487709	1.81344
RNAseq	Whole Blood	Pre-vaccination	gene143458 (LDLRAD3)	0.297388	2.56916	1.84176	0.0700886	0.489144	1.81134
RNAseq	Whole Blood	Pre-vaccination	gene81037 (CLPTM1L)	0.0701394	6.21866	1.84447	0.0700949	0.489144	1.8113
RNAseq	Whole Blood	Pre-vaccination	gene8111 (GPR68)	0.285631	4.05973	1.84064	0.0701281	0.489144	1.81108
RNAseq	Whole Blood	Pre-vaccination	gene10746 (MAP3K2)	-0.0981476	7.21253	-1.85158	0.0702319	0.48932	-1.81041
RNAseq	Whole Blood	Pre-vaccination	gene2053 (EPHX2)	-0.366496	4.19619	-1.84099	0.0702597	0.48932	-1.81023
RNAseq	Whole Blood	Pre-vaccination	gene79801 (SHCBP1)	0.282667	1.11394	1.83946	0.0704275	0.489805	1.80915
RNAseq	Whole Blood	Pre-vaccination	gene28803 (IGLV3-10)	0.891336	0.747698	1.83994	0.0704626	0.489805	1.80893
RNAseq	Whole Blood	Pre-vaccination	gene5932 (RBBP8)	0.197868	3.48344	1.83934	0.070526	0.489805	1.80852
RNAseq	Whole Blood	Pre-vaccination	gene8408 (ULK1)	-0.0901385	7.81497	-1.83745	0.0705421	0.489805	-1.80841
RNAseq	Whole Blood	Pre-vaccination	gene91526 (ANKRD44)	-0.08504	8.0674	-1.8371	0.070863	0.489972	-1.80635
RNAseq	Whole Blood	Pre-vaccination	gene6670 (SP3)	-0.0603463	7.32806	-1.83805	0.0709201	0.489972	-1.80599
RNAseq	Whole Blood	Pre-vaccination	gene2125 (EVPL)	-0.686451	0.998923	-1.83566	0.0709547	0.489972	-1.80577
RNAseq	Whole Blood	Pre-vaccination	gene54431 (DNAJC10)	0.117835	6.13454	1.83738	0.070965	0.489972	1.8057
RNAseq	Whole Blood	Pre-vaccination	gene6171 (RPL41)	-0.0999023	8.57285	-1.84022	0.070979	0.489972	-1.80561
RNAseq	Whole Blood	Pre-vaccination	gene79672 (FN3KRP)	0.182789	4.61683	1.83448	0.0709857	0.489972	1.80557
RNAseq	Whole Blood	Pre-vaccination	gene622 (BDH1)	-0.209278	2.38795	-1.83366	0.0711096	0.489972	-1.80478
RNAseq	Whole Blood	Pre-vaccination	gene4542 (MYO1F)	0.0693606	11.0481	1.83376	0.0712385	0.489972	1.80395
RNAseq	Whole Blood	Pre-vaccination	gene10611 (PDLIM5)	0.125045	5.4565	1.83176	0.0713281	0.489972	1.80338
RNAseq	Whole Blood	Pre-vaccination	gene57685 (CACHD1)	-0.608228	1.01012	-1.83189	0.0713515	0.489972	-1.80323
RNAseq	Whole Blood	Pre-vaccination	gene1237 (CCR8)	0.561626	0.877011	1.83176	0.0713548	0.489972	1.80321
RNAseq	Whole Blood	Pre-vaccination	gene3613 (IMPA2)	0.199193	5.93395	1.83328	0.0713639	0.489972	1.80315
RNAseq	Whole Blood	Pre-vaccination	gene54463 (RETREG1)	-0.270994	3.5862	-1.83298	0.0713997	0.489972	-1.80293
RNAseq	Whole Blood	Pre-vaccination	gene8831 (SYNGAP1)	-0.183471	4.62025	-1.83412	0.0714287	0.489972	-1.80274
RNAseq	Whole Blood	Pre-vaccination	gene28896 (IGKV1D-33)	0.857673	-1.12672	1.83382	0.0714455	0.489972	1.80264
RNAseq	Whole Blood	Pre-vaccination	gene22938 (SNW1)	0.0596252	6.68614	1.83293	0.0714602	0.489972	1.80254
RNAseq	Whole Blood	Pre-vaccination	gene23177 (CEP68)	-0.148515	5.01339	-1.83198	0.0715593	0.489972	-1.80191
RNAseq	Whole Blood	Pre-vaccination	gene91050 (CCDC149)	0.262804	4.12612	1.83264	0.0715665	0.489972	1.80187
RNAseq	Whole Blood	Pre-vaccination	gene10975 (UQCR11)	0.0973287	6.5324	1.83149	0.0715892	0.489972	1.80172
RNAseq	Whole Blood	Pre-vaccination	gene8237 (USP11)	-0.0817247	6.02402	-1.83451	0.0716467	0.489972	-1.80136
RNAseq	Whole Blood	Pre-vaccination	gene5547 (PRCP)	0.114049	6.68258	1.82951	0.0716917	0.489972	1.80107
RNAseq	Whole Blood	Pre-vaccination	gene10121 (ACTR1A)	0.0598134	6.92868	1.83162	0.071737	0.489972	1.80078
RNAseq	Whole Blood	Pre-vaccination	gene81552 (VOPP1)	0.1161	6.32716	1.82892	0.0719972	0.490087	1.79914
RNAseq	Whole Blood	Pre-vaccination	gene51206 (GP6)	0.4582	1.20285	1.82913	0.072008	0.490087	1.79907
RNAseq	Whole Blood	Pre-vaccination	gene23178 (PASK)	-0.286724	5.23718	-1.82877	0.072009	0.490087	-1.79906
RNAseq	Whole Blood	Pre-vaccination	gene94234 (FOXQ1)	1.21119	-3.40325	1.82544	0.0720932	0.490087	1.79853
RNAseq	Whole Blood	Pre-vaccination	gene102 (ADAM10)	0.0756909	7.6677	1.83011	0.0721753	0.490087	1.79801
RNAseq	Whole Blood	Pre-vaccination	gene10198 (MPHOSPH9)	-0.108271	4.68659	-1.83605	0.0721793	0.490087	-1.79799
RNAseq	Whole Blood	Pre-vaccination	gene65986 (ZBTB10)	-0.151318	3.12779	-1.82901	0.0722069	0.490087	-1.79781
RNAseq	Whole Blood	Pre-vaccination	gene22859 (ADGRL1)	-0.181141	5.09619	-1.82716	0.0722311	0.490087	-1.79766
RNAseq	Whole Blood	Pre-vaccination	gene5928 (RBBP4)	0.0793882	7.18973	1.82751	0.0722329	0.490087	1.79765
RNAseq	Whole Blood	Pre-vaccination	gene84191 (CIAO2A)	0.103394	4.8324	1.82771	0.0723462	0.490183	1.79693
RNAseq	Whole Blood	Pre-vaccination	gene79650 (USB1)	0.120845	6.44667	1.82538	0.0723576	0.490183	1.79686
RNAseq	Whole Blood	Pre-vaccination	gene608 (TNFRSF17)	0.539719	0.685904	1.82445	0.0725591	0.490183	1.79559
RNAseq	Whole Blood	Pre-vaccination	gene79269 (DCAF10)	-0.12346	5.10195	-1.82796	0.0725877	0.490183	-1.79541
RNAseq	Whole Blood	Pre-vaccination	gene8751 (ADAM15)	0.264164	6.09429	1.82418	0.0727288	0.490183	1.79453
RNAseq	Whole Blood	Pre-vaccination	gene155066 (ATP6V0E2)	-0.180915	5.24107	-1.82354	0.0727763	0.490183	-1.79423
RNAseq	Whole Blood	Pre-vaccination	gene23534 (TNPO3)	-0.0916692	6.65314	-1.82277	0.0728455	0.490183	-1.7938
RNAseq	Whole Blood	Pre-vaccination	gene64783 (RBM15)	-0.0837916	4.82962	-1.82716	0.0728578	0.490183	-1.79372
RNAseq	Whole Blood	Pre-vaccination	gene84627 (ZNF469)	0.291269	3.03192	1.82233	0.0729748	0.490183	1.79299
RNAseq	Whole Blood	Pre-vaccination	gene9611 (NCOR1)	-0.0803262	8.13539	-1.82178	0.0729801	0.490183	-1.79295
RNAseq	Whole Blood	Pre-vaccination	gene3240 (HP)	0.807775	2.16442	1.82554	0.0730124	0.490183	1.79275
RNAseq	Whole Blood	Pre-vaccination	gene55016 (MARCHF1)	0.21348	5.88268	1.82208	0.0730228	0.490183	1.79269
RNAseq	Whole Blood	Pre-vaccination	gene8533 (COPS3)	0.138084	5.6204	1.82131	0.0730669	0.490183	1.79241
RNAseq	Whole Blood	Pre-vaccination	gene100534599 (ISY1-RAB43)	-0.0888087	6.6492	-1.82034	0.0730913	0.490183	-1.79226
RNAseq	Whole Blood	Pre-vaccination	gene4067 (LYN)	0.0808434	9.58093	1.82345	0.0731494	0.490183	1.7919
RNAseq	Whole Blood	Pre-vaccination	gene28657 (TRAV26-1)	-0.342496	2.26606	-1.82219	0.0731901	0.490183	-1.79164
RNAseq	Whole Blood	Pre-vaccination	gene8459 (TPST2)	0.154736	6.30349	1.82068	0.0732082	0.490183	1.79153
RNAseq	Whole Blood	Pre-vaccination	gene1347 (COX7A2)	0.0882421	6.35041	1.82057	0.0732242	0.490183	1.79143
RNAseq	Whole Blood	Pre-vaccination	gene29800 (ZDHHC1)	0.313602	1.90277	1.82135	0.0732586	0.490183	1.79122
RNAseq	Whole Blood	Pre-vaccination	gene55858 (TMEM165)	0.0876863	5.44667	1.81834	0.0735824	0.491612	1.7892
RNAseq	Whole Blood	Pre-vaccination	gene93010 (B3GNT7)	0.449699	2.43148	1.81698	0.0736612	0.491612	1.78871
RNAseq	Whole Blood	Pre-vaccination	gene27183 (VPS4A)	0.0479636	6.40933	1.81943	0.0737338	0.491612	1.78826
RNAseq	Whole Blood	Pre-vaccination	gene84726 (PRRC2B)	-0.088459	8.68084	-1.81793	0.0738023	0.491612	-1.78784
RNAseq	Whole Blood	Pre-vaccination	gene765 (CA6)	-1.0205	-0.500197	-1.81656	0.0738549	0.491612	-1.78751
RNAseq	Whole Blood	Pre-vaccination	gene8553 (BHLHE40)	0.161676	6.96887	1.8161	0.0738923	0.491612	1.78728
RNAseq	Whole Blood	Pre-vaccination	gene57701 (NCKAP5L)	0.150412	5.66761	1.81804	0.0739043	0.491612	1.78721
RNAseq	Whole Blood	Pre-vaccination	gene6729 (SRP54)	0.0734608	5.71176	1.81623	0.0740308	0.491612	1.78642
RNAseq	Whole Blood	Pre-vaccination	gene2017 (CTTN)	0.40202	5.19965	1.81776	0.0740729	0.491612	1.78616
RNAseq	Whole Blood	Pre-vaccination	gene81831 (NETO2)	0.245126	2.4047	1.81505	0.0740926	0.491612	1.78604
RNAseq	Whole Blood	Pre-vaccination	gene811 (CALR)	0.118724	8.50338	1.81502	0.0741252	0.491612	1.78584
RNAseq	Whole Blood	Pre-vaccination	gene29886 (SNX8)	0.133664	4.59508	1.81546	0.0741641	0.491612	1.7856
RNAseq	Whole Blood	Pre-vaccination	gene91452 (ACBD5)	0.0932959	4.94418	1.81404	0.074189	0.491612	1.78545
RNAseq	Whole Blood	Pre-vaccination	gene712 (C1QA)	0.709416	1.81157	1.81583	0.0742645	0.491612	1.78498
RNAseq	Whole Blood	Pre-vaccination	gene28943 (IGKV1-6)	0.621203	1.65719	1.81391	0.0742731	0.491612	1.78493
RNAseq	Whole Blood	Pre-vaccination	gene64419 (MTMR14)	0.0784066	6.81975	1.81404	0.0743396	0.491699	1.78452
RNAseq	Whole Blood	Pre-vaccination	gene10221 (TRIB1)	0.129297	5.51065	1.81094	0.0744055	0.491781	1.78411
RNAseq	Whole Blood	Pre-vaccination	gene285761 (DCBLD1)	0.356125	2.14136	1.81402	0.0744973	0.491966	1.78355
RNAseq	Whole Blood	Pre-vaccination	gene780 (DDR1)	-0.252157	2.38891	-1.8124	0.0745404	0.491966	-1.78328
RNAseq	Whole Blood	Pre-vaccination	gene23118 (TAB2)	-0.0883219	7.66057	-1.8127	0.0748331	0.492684	-1.78149
RNAseq	Whole Blood	Pre-vaccination	gene1849 (DUSP7)	0.118665	6.06812	1.80865	0.0749023	0.492684	1.78106
RNAseq	Whole Blood	Pre-vaccination	gene22990 (PCNX1)	-0.143334	7.84055	-1.81059	0.074912	0.492684	-1.781
RNAseq	Whole Blood	Pre-vaccination	gene26119 (LDLRAP1)	-0.252248	7.44655	-1.80943	0.0749134	0.492684	-1.78099
RNAseq	Whole Blood	Pre-vaccination	gene1497 (CTNS)	0.120449	4.40118	1.81165	0.0749167	0.492684	1.78097
RNAseq	Whole Blood	Pre-vaccination	gene56907 (SPIRE1)	0.336305	2.00681	1.81091	0.0750848	0.492897	1.77995
RNAseq	Whole Blood	Pre-vaccination	gene152002 (XXYLT1)	0.193723	3.72997	1.80718	0.075159	0.492897	1.77949
RNAseq	Whole Blood	Pre-vaccination	gene56985 (ADPRM)	-0.201622	3.14867	-1.8092	0.0751698	0.492897	-1.77943
RNAseq	Whole Blood	Pre-vaccination	gene57571 (CARNS1)	-0.270867	4.56486	-1.80959	0.0752858	0.492897	-1.77872
RNAseq	Whole Blood	Pre-vaccination	gene692201 (SNORD86)	0.178889	1.62595	1.80884	0.0752932	0.492897	1.77867
RNAseq	Whole Blood	Pre-vaccination	gene282974 (STK32C)	0.336463	3.88575	1.80695	0.0753537	0.492897	1.77831
RNAseq	Whole Blood	Pre-vaccination	gene1240 (CMKLR1)	0.402625	5.22773	1.80653	0.0753779	0.492897	1.77816
RNAseq	Whole Blood	Pre-vaccination	gene5150 (PDE7A)	-0.15941	6.90338	-1.80836	0.0753904	0.492897	-1.77808
RNAseq	Whole Blood	Pre-vaccination	gene10263 (CDK2AP2)	0.122214	5.96377	1.80619	0.0754309	0.492897	1.77784
RNAseq	Whole Blood	Pre-vaccination	gene10472 (ZBTB18)	-0.0965557	7.23073	-1.80532	0.0755464	0.493272	-1.77713
RNAseq	Whole Blood	Pre-vaccination	gene51199 (NIN)	-0.0833415	8.52914	-1.80529	0.0755954	0.493272	-1.77683
RNAseq	Whole Blood	Pre-vaccination	gene226 (ALDOA)	0.0871014	9.86803	1.80572	0.0756584	0.493322	1.77645
RNAseq	Whole Blood	Pre-vaccination	gene131870 (NUDT16)	0.179	6.55575	1.80465	0.0757103	0.493322	1.77614
RNAseq	Whole Blood	Pre-vaccination	gene7319 (UBE2A)	0.0811843	5.5678	1.80718	0.0760219	0.494125	1.77425
RNAseq	Whole Blood	Pre-vaccination	gene23038 (WDTC1)	-0.0870205	7.85428	-1.80327	0.0761188	0.494125	-1.77366
RNAseq	Whole Blood	Pre-vaccination	gene55737 (VPS35)	0.108162	6.79421	1.80334	0.0761663	0.494125	1.77338
RNAseq	Whole Blood	Pre-vaccination	gene11276 (SYNRG)	-0.102693	5.68048	-1.80263	0.0761665	0.494125	-1.77338
RNAseq	Whole Blood	Pre-vaccination	gene25813 (SAMM50)	0.108207	4.95834	1.80064	0.0762243	0.494125	1.77303
RNAseq	Whole Blood	Pre-vaccination	gene79056 (PRRG4)	-0.333951	4.67447	-1.79917	0.0763403	0.494125	-1.77233
RNAseq	Whole Blood	Pre-vaccination	gene6932 (TCF7)	-0.259969	9.00395	-1.80072	0.0763527	0.494125	-1.77225
RNAseq	Whole Blood	Pre-vaccination	gene79841 (AGBL2)	-0.270287	1.05086	-1.79979	0.0763745	0.494125	-1.77212
RNAseq	Whole Blood	Pre-vaccination	gene53347 (UBASH3A)	-0.2326	5.60096	-1.80107	0.0764425	0.494125	-1.77171
RNAseq	Whole Blood	Pre-vaccination	gene673 (BRAF)	-0.0870181	5.84156	-1.806	0.0764577	0.494125	-1.77162
RNAseq	Whole Blood	Pre-vaccination	gene140885 (SIRPA)	0.127442	8.93608	1.8009	0.0764646	0.494125	1.77158
RNAseq	Whole Blood	Pre-vaccination	gene6875 (TAF4B)	-0.18489	3.32454	-1.80016	0.0764816	0.494125	-1.77148
RNAseq	Whole Blood	Pre-vaccination	gene84612 (PARD6B)	-0.216133	1.09815	-1.80538	0.0765312	0.494125	-1.77118
RNAseq	Whole Blood	Pre-vaccination	gene51506 (UFC1)	0.0868044	6.06677	1.8005	0.0765916	0.494169	1.77081
RNAseq	Whole Blood	Pre-vaccination	gene84886 (C1orf198)	0.265832	3.35099	1.79886	0.0766695	0.494316	1.77035
RNAseq	Whole Blood	Pre-vaccination	gene66004 (LYNX1)	0.531671	2.4013	1.80047	0.0767218	0.494316	1.77003
RNAseq	Whole Blood	Pre-vaccination	gene28988 (DBNL)	0.0678792	8.22349	1.79685	0.0769261	0.494477	1.76881
RNAseq	Whole Blood	Pre-vaccination	gene5795 (PTPRJ)	0.104666	8.9724	1.79773	0.0769837	0.494477	1.76846
RNAseq	Whole Blood	Pre-vaccination	gene1536 (CYBB)	0.22439	9.26474	1.79671	0.0770002	0.494477	1.76836
RNAseq	Whole Blood	Pre-vaccination	gene23557 (SNAPIN)	0.113448	4.46536	1.79587	0.0770144	0.494477	1.76828
RNAseq	Whole Blood	Pre-vaccination	gene4668 (NAGA)	0.219404	6.68347	1.79596	0.0771364	0.494477	1.76755
RNAseq	Whole Blood	Pre-vaccination	gene56943 (ENY2)	0.0945347	5.04665	1.79696	0.0771433	0.494477	1.76751
RNAseq	Whole Blood	Pre-vaccination	gene196394 (AMN1)	-0.184201	3.04012	-1.79745	0.0771851	0.494477	-1.76726
RNAseq	Whole Blood	Pre-vaccination	gene2983 (GUCY1B1)	0.392291	3.28774	1.79617	0.0772547	0.494477	1.76684
RNAseq	Whole Blood	Pre-vaccination	gene9172 (MYOM2)	1.88	2.45176	1.79438	0.077293	0.494477	1.76661
RNAseq	Whole Blood	Pre-vaccination	gene79656 (BEND5)	-0.30654	1.29646	-1.79563	0.0773018	0.494477	-1.76656
RNAseq	Whole Blood	Pre-vaccination	gene4247 (MGAT2)	0.0894465	5.6416	1.79303	0.0773723	0.494477	1.76614
RNAseq	Whole Blood	Pre-vaccination	gene3315 (HSPB1)	-0.187594	5.62941	-1.79445	0.0773913	0.494477	-1.76603
RNAseq	Whole Blood	Pre-vaccination	gene27154 (BRPF3)	-0.0919916	6.3453	-1.79283	0.0774789	0.494693	-1.76551
RNAseq	Whole Blood	Pre-vaccination	gene197358 (NLRC3)	-0.114354	7.26868	-1.7943	0.0776688	0.495455	-1.76438
RNAseq	Whole Blood	Pre-vaccination	gene56288 (PARD3)	0.395954	2.51306	1.79498	0.0777139	0.495455	1.76411
RNAseq	Whole Blood	Pre-vaccination	gene9379 (NRXN2)	0.682297	0.0881109	1.79194	0.0778081	0.495455	1.76355
RNAseq	Whole Blood	Pre-vaccination	gene5256 (PHKA2)	-0.0988649	6.06855	-1.79348	0.0778274	0.495455	-1.76343
RNAseq	Whole Blood	Pre-vaccination	gene529 (ATP6V1E1)	0.0685446	6.49781	1.7923	0.0779749	0.495455	1.76256
RNAseq	Whole Blood	Pre-vaccination	gene29888 (STRN4)	0.10715	7.37316	1.78916	0.0780364	0.495455	1.76219
RNAseq	Whole Blood	Pre-vaccination	gene56255 (TMX4)	-0.138636	7.31952	-1.78977	0.0780505	0.495455	-1.76211
RNAseq	Whole Blood	Pre-vaccination	gene6977 (TRGV4)	-0.852454	1.0808	-1.79201	0.0781479	0.495455	-1.76153
RNAseq	Whole Blood	Pre-vaccination	gene145781 (GCOM1)	-0.222425	5.17639	-1.78888	0.0781663	0.495455	-1.76143
RNAseq	Whole Blood	Pre-vaccination	gene57633 (LRRN1)	-0.438672	1.70742	-1.79022	0.0781791	0.495455	-1.76135
RNAseq	Whole Blood	Pre-vaccination	gene3386 (ICAM4)	0.470432	2.50758	1.79358	0.0781901	0.495455	1.76129
RNAseq	Whole Blood	Pre-vaccination	gene5701 (PSMC2)	0.0924931	5.39878	1.7888	0.0783224	0.495952	1.7605
RNAseq	Whole Blood	Pre-vaccination	gene89890 (KBTBD6)	-0.129821	3.34367	-1.79172	0.0784899	0.496448	-1.75952
RNAseq	Whole Blood	Pre-vaccination	gene56978 (PRDM8)	-0.219618	4.31216	-1.78689	0.0785085	0.496448	-1.75941
RNAseq	Whole Blood	Pre-vaccination	gene57459 (GATAD2B)	-0.111626	5.01161	-1.78812	0.0785927	0.496639	-1.75891
RNAseq	Whole Blood	Pre-vaccination	gene51603 (EEF1AKNMT)	0.0841928	5.09746	1.78803	0.0787297	0.497163	1.7581
RNAseq	Whole Blood	Pre-vaccination	gene1312 (COMT)	0.171936	5.83565	1.7856	0.0788202	0.497394	1.75757
RNAseq	Whole Blood	Pre-vaccination	gene83641 (FAM107B)	-0.0754733	7.5857	-1.78371	0.078941	0.497815	-1.75686
RNAseq	Whole Blood	Pre-vaccination	gene4863 (NPAT)	-0.106867	5.44895	-1.78762	0.0790921	0.498359	-1.75598
RNAseq	Whole Blood	Pre-vaccination	gene4815 (NINJ2)	0.260786	4.43854	1.78501	0.0791581	0.498359	1.75559
RNAseq	Whole Blood	Pre-vaccination	gene4684 (NCAM1)	0.462007	4.633	1.78322	0.0791897	0.498359	1.75541
RNAseq	Whole Blood	Pre-vaccination	gene57486 (NLN)	0.299691	3.91204	1.78308	0.0792714	0.498364	1.75493
RNAseq	Whole Blood	Pre-vaccination	gene79109 (MAPKAP1)	0.0635004	6.09335	1.7805	0.0793347	0.498364	1.75456
RNAseq	Whole Blood	Pre-vaccination	gene322 (APBB1)	-0.228482	5.67129	-1.78371	0.0793528	0.498364	-1.75445
RNAseq	Whole Blood	Pre-vaccination	gene729857 (RGPD2)	-1.39582	0.0178382	-1.78294	0.0795152	0.499043	-1.75351
RNAseq	Whole Blood	Pre-vaccination	gene27284 (SULT1B1)	-0.222233	4.74614	-1.78205	0.0795789	0.499103	-1.75313
RNAseq	Whole Blood	Pre-vaccination	gene10144 (FAM13A)	0.265436	4.58858	1.77842	0.0797818	0.499848	1.75195
RNAseq	Whole Blood	Pre-vaccination	gene4814 (NINJ1)	0.133342	7.88892	1.78086	0.0798063	0.499848	1.75181
RNAseq	Whole Blood	Pre-vaccination	gene4126 (MANBA)	0.114478	6.55739	1.77855	0.0799118	0.500037	1.7512
RNAseq	Whole Blood	Pre-vaccination	gene9394 (HS6ST1)	0.164902	4.82164	1.77901	0.0799451	0.500037	1.751
RNAseq	Whole Blood	Pre-vaccination	gene58475 (MS4A7)	0.355465	6.09205	1.77775	0.0800388	0.500164	1.75046
RNAseq	Whole Blood	Pre-vaccination	gene51255 (RNF181)	0.0747305	5.1565	1.78441	0.080115	0.500164	1.75002
RNAseq	Whole Blood	Pre-vaccination	gene4222 (MEOX1)	-0.437692	1.28606	-1.77637	0.0801547	0.500164	-1.74979
RNAseq	Whole Blood	Pre-vaccination	gene4013 (VWA5A)	0.201986	3.2201	1.7763	0.0801827	0.500164	1.74963
RNAseq	Whole Blood	Pre-vaccination	gene5826 (ABCD4)	-0.0902357	5.32575	-1.77835	0.0803213	0.500689	-1.74882
RNAseq	Whole Blood	Pre-vaccination	gene27197 (GPR82)	0.46215	0.709467	1.77541	0.0803799	0.500716	1.74849
RNAseq	Whole Blood	Pre-vaccination	gene5321 (PLA2G4A)	0.230261	2.44942	1.77487	0.0804686	0.500749	1.74797
RNAseq	Whole Blood	Pre-vaccination	gene4361 (MRE11)	0.129277	4.9807	1.77461	0.080494	0.500749	1.74783
RNAseq	Whole Blood	Pre-vaccination	gene54504 (CPVL)	0.26472	7.4314	1.7743	0.0805931	0.501027	1.74726
RNAseq	Whole Blood	Pre-vaccination	gene11186 (RASSF1)	0.163872	6.88334	1.77455	0.0806674	0.50115	1.74683
RNAseq	Whole Blood	Pre-vaccination	gene57699 (CPNE5)	0.283358	4.86633	1.77258	0.0808381	0.50168	1.74584
RNAseq	Whole Blood	Pre-vaccination	gene57182 (ANKRD50)	0.21522	3.79038	1.77454	0.0808616	0.50168	1.74571
RNAseq	Whole Blood	Pre-vaccination	gene8027 (STAM)	-0.101819	4.50064	-1.77185	0.0810501	0.50234	-1.74463
RNAseq	Whole Blood	Pre-vaccination	gene23517 (MTREX)	0.0770249	5.77386	1.77637	0.0810976	0.50234	1.74435
RNAseq	Whole Blood	Pre-vaccination	gene102724159 (LOC102724159)	0.570939	2.94803	1.7827	0.0811316	0.50234	1.74416
RNAseq	Whole Blood	Pre-vaccination	gene5742 (PTGS1)	0.353904	7.18289	1.77243	0.0812025	0.50244	1.74375
RNAseq	Whole Blood	Pre-vaccination	gene79629 (OCEL1)	0.122113	4.35306	1.77253	0.0813158	0.502676	1.7431
RNAseq	Whole Blood	Pre-vaccination	gene28475 (IGHJ6)	0.585924	0.797641	1.76975	0.0813498	0.502676	1.74291
RNAseq	Whole Blood	Pre-vaccination	gene55593 (OTUD5)	-0.0681832	7.51358	-1.76966	0.0814346	0.502848	-1.74242
RNAseq	Whole Blood	Pre-vaccination	gene28817 (IGLV2-8)	0.670662	3.25425	1.76822	0.0816056	0.502848	1.74144
RNAseq	Whole Blood	Pre-vaccination	gene7957 (EPM2A)	-0.175122	2.58795	-1.76922	0.0816075	0.502848	-1.74143
RNAseq	Whole Blood	Pre-vaccination	gene5690 (PSMB2)	0.109149	5.909	1.76847	0.0816083	0.502848	1.74143
RNAseq	Whole Blood	Pre-vaccination	gene5621 (PRNP)	0.126883	6.27781	1.7685	0.0816507	0.502848	1.74119
RNAseq	Whole Blood	Pre-vaccination	gene55486 (PARL)	0.123277	4.87969	1.76738	0.0817836	0.503268	1.74043
RNAseq	Whole Blood	Pre-vaccination	gene114804 (RNF157)	-0.26924	5.46512	-1.76724	0.0818281	0.503268	-1.74018
RNAseq	Whole Blood	Pre-vaccination	gene79036 (KXD1)	0.0575143	6.43828	1.76762	0.0818943	0.503325	1.7398
RNAseq	Whole Blood	Pre-vaccination	gene6348 (CCL3)	0.477849	0.218008	1.76859	0.0819468	0.503325	1.7395
RNAseq	Whole Blood	Pre-vaccination	gene85407 (NKD1)	-0.423817	1.07035	-1.76697	0.0820089	0.503371	-1.73915
RNAseq	Whole Blood	Pre-vaccination	gene728769 (SCAMP1-AS1)	-0.163336	2.56704	-1.76773	0.0820671	0.503392	-1.73882
RNAseq	Whole Blood	Pre-vaccination	gene340526 (RTL5)	0.328389	2.69732	1.76463	0.0823299	0.504192	1.73732
RNAseq	Whole Blood	Pre-vaccination	gene6252 (RTN1)	0.304552	5.39762	1.76477	0.0823343	0.504192	1.7373
RNAseq	Whole Blood	Pre-vaccination	gene7453 (WARS1)	0.309449	8.0681	1.7636	0.0823618	0.504192	1.73714
RNAseq	Whole Blood	Pre-vaccination	gene28801 (IGLV3-13)	1.33188	-0.66658	1.76479	0.0824857	0.504615	1.73644
RNAseq	Whole Blood	Pre-vaccination	gene805 (CALM2)	0.117102	8.18176	1.76596	0.0825535	0.504695	1.73606
RNAseq	Whole Blood	Pre-vaccination	gene8621 (CDK13)	-0.0526851	6.80754	-1.76596	0.0828068	0.505007	-1.73463
RNAseq	Whole Blood	Pre-vaccination	gene85027 (SMIM3)	0.183038	4.31751	1.76237	0.0828279	0.505007	1.73451
RNAseq	Whole Blood	Pre-vaccination	gene27339 (PRPF19)	0.0840288	6.46475	1.76202	0.082842	0.505007	1.73443
RNAseq	Whole Blood	Pre-vaccination	gene4597 (MVD)	0.153003	4.75642	1.76093	0.082846	0.505007	1.73441
RNAseq	Whole Blood	Pre-vaccination	gene3663 (IRF5)	0.197248	6.21794	1.76131	0.0828883	0.505007	1.73417
RNAseq	Whole Blood	Pre-vaccination	gene55870 (ASH1L)	-0.0930784	7.24172	-1.76182	0.0829808	0.505007	-1.73365
RNAseq	Whole Blood	Pre-vaccination	gene28610 (TRBV5-5)	-0.436897	-0.176969	-1.7588	0.0829885	0.505007	-1.7336
RNAseq	Whole Blood	Pre-vaccination	gene5959 (RDH5)	-0.267912	2.86908	-1.76068	0.0832068	0.505738	-1.73238
RNAseq	Whole Blood	Pre-vaccination	gene7084 (TK2)	0.192555	5.42781	1.75896	0.0832462	0.505738	1.73215
RNAseq	Whole Blood	Pre-vaccination	gene92935 (MARS2)	-0.118219	2.99634	-1.75681	0.0833629	0.505738	-1.7315
RNAseq	Whole Blood	Pre-vaccination	gene389289 (ANXA2R)	-0.143389	4.1138	-1.76158	0.0834674	0.505738	-1.73091
RNAseq	Whole Blood	Pre-vaccination	gene6733 (SRPK2)	-0.0855942	6.9907	-1.75682	0.0834736	0.505738	-1.73088
RNAseq	Whole Blood	Pre-vaccination	gene1902 (LPAR1)	0.50373	2.72335	1.75856	0.0836221	0.505738	1.73005
RNAseq	Whole Blood	Pre-vaccination	gene4302 (MLLT6)	-0.10728	7.46464	-1.75801	0.0836671	0.505738	-1.72979
RNAseq	Whole Blood	Pre-vaccination	gene25907 (TMEM158)	0.466586	2.22947	1.76045	0.0837116	0.505738	1.72954
RNAseq	Whole Blood	Pre-vaccination	gene7511 (XPNPEP1)	0.135958	5.44159	1.75508	0.0837255	0.505738	1.72947
RNAseq	Whole Blood	Pre-vaccination	gene583 (BBS2)	-0.180153	5.24807	-1.7574	0.0837359	0.505738	-1.72941
RNAseq	Whole Blood	Pre-vaccination	gene11176 (BAZ2A)	-0.066439	8.84196	-1.75578	0.0837366	0.505738	-1.72941
RNAseq	Whole Blood	Pre-vaccination	gene91663 (MYADM)	-0.202855	9.24126	-1.75513	0.0837998	0.505738	-1.72905
RNAseq	Whole Blood	Pre-vaccination	gene6150 (MRPL23)	0.137638	4.66752	1.75612	0.0838228	0.505738	1.72892
RNAseq	Whole Blood	Pre-vaccination	gene51271 (UBAP1)	-0.0807067	7.03251	-1.75331	0.0843726	0.508327	-1.72586
RNAseq	Whole Blood	Pre-vaccination	gene1743 (DLST)	0.0591193	6.43436	1.7533	0.0843795	0.508327	1.72582
RNAseq	Whole Blood	Pre-vaccination	gene60412 (EXOC4)	0.128961	5.80572	1.7534	0.0844421	0.508327	1.72547
RNAseq	Whole Blood	Pre-vaccination	gene11316 (COPE)	0.0795293	7.20149	1.75354	0.0846022	0.508327	1.72459
RNAseq	Whole Blood	Pre-vaccination	gene3930 (LBR)	-0.120797	7.74688	-1.75103	0.0846183	0.508327	-1.7245
RNAseq	Whole Blood	Pre-vaccination	gene9709 (HERPUD1)	0.0896895	6.79802	1.7508	0.0846504	0.508327	1.72432
RNAseq	Whole Blood	Pre-vaccination	gene81873 (ARPC5L)	0.141603	5.17667	1.75024	0.0847507	0.508327	1.72376
RNAseq	Whole Blood	Pre-vaccination	gene84376 (HOOK3)	0.0915443	6.1961	1.75011	0.0848302	0.508327	1.72332
RNAseq	Whole Blood	Pre-vaccination	gene375033 (PEAR1)	0.381954	4.02641	1.75144	0.0848435	0.508327	1.72325
RNAseq	Whole Blood	Pre-vaccination	gene22888 (UBOX5)	-0.0991225	4.56961	-1.75001	0.0848665	0.508327	-1.72312
RNAseq	Whole Blood	Pre-vaccination	gene23042 (PDXDC1)	0.145705	5.49122	1.74995	0.0849155	0.508327	1.72285
RNAseq	Whole Blood	Pre-vaccination	gene1050 (CEBPA)	0.208382	6.2016	1.74939	0.0850268	0.508327	1.72224
RNAseq	Whole Blood	Pre-vaccination	gene215 (ABCD1)	0.140831	5.5455	1.74997	0.0850709	0.508327	1.72199
RNAseq	Whole Blood	Pre-vaccination	gene340205 (TREML1)	0.474118	4.76749	1.74934	0.0851256	0.508327	1.72169
RNAseq	Whole Blood	Pre-vaccination	gene8291 (DYSF)	-0.181961	9.02513	-1.74911	0.0851476	0.508327	-1.72157
RNAseq	Whole Blood	Pre-vaccination	gene28680 (TRAV8-6)	-0.320566	1.91202	-1.7479	0.085176	0.508327	-1.72141
RNAseq	Whole Blood	Pre-vaccination	gene10467 (ZNHIT1)	0.0749451	5.13642	1.74914	0.0851926	0.508327	1.72132
RNAseq	Whole Blood	Pre-vaccination	gene23046 (KIF21B)	-0.0967589	8.20566	-1.748	0.0852855	0.508327	-1.72081
RNAseq	Whole Blood	Pre-vaccination	gene7386 (UQCRFS1)	0.0958693	5.13661	1.74801	0.0853014	0.508327	1.72072
RNAseq	Whole Blood	Pre-vaccination	gene5586 (PKN2)	-0.0936223	6.32754	-1.75006	0.085356	0.508327	-1.72042
RNAseq	Whole Blood	Pre-vaccination	gene28816 (IGLV2-11)	0.604055	3.10585	1.74572	0.0854311	0.508445	1.72001
RNAseq	Whole Blood	Pre-vaccination	gene91433 (RCCD1)	-0.206667	2.62424	-1.74706	0.0855414	0.508536	-1.7194
RNAseq	Whole Blood	Pre-vaccination	gene4556 (TRNE)	0.332536	4.41513	1.74777	0.0856069	0.508536	1.71904
RNAseq	Whole Blood	Pre-vaccination	gene5413 (SEPTIN5)	0.29869	5.5894	1.74623	0.0856121	0.508536	1.71901
RNAseq	Whole Blood	Pre-vaccination	gene201161 (CENPV)	-0.264852	1.68682	-1.74455	0.0856804	0.508613	-1.71864
RNAseq	Whole Blood	Pre-vaccination	gene239 (ALOX12)	0.435971	3.90997	1.74456	0.0858181	0.509103	1.71788
RNAseq	Whole Blood	Pre-vaccination	gene9817 (KEAP1)	0.0929768	5.58693	1.74142	0.0861963	0.510702	1.71581
RNAseq	Whole Blood	Pre-vaccination	gene79047 (KCTD15)	0.240512	4.03513	1.74226	0.0861987	0.510702	1.7158
RNAseq	Whole Blood	Pre-vaccination	gene55312 (RFK)	0.142986	3.16635	1.74038	0.0862782	0.510845	1.71537
RNAseq	Whole Blood	Pre-vaccination	gene84650 (EBPL)	-0.276436	2.77471	-1.74325	0.0863616	0.51101	-1.71491
RNAseq	Whole Blood	Pre-vaccination	gene65264 (UBE2Z)	0.0809207	6.76608	1.74168	0.086602	0.511731	1.7136
RNAseq	Whole Blood	Pre-vaccination	gene28775 (IGLV7-46)	0.693217	1.42519	1.73857	0.0866951	0.511731	1.7131
RNAseq	Whole Blood	Pre-vaccination	gene1182 (CLCN3)	0.0862103	5.68268	1.7419	0.0866975	0.511731	1.71308
RNAseq	Whole Blood	Pre-vaccination	gene64097 (EPB41L4A)	0.565252	1.52263	1.73988	0.0867504	0.511731	1.71279
RNAseq	Whole Blood	Pre-vaccination	gene2539 (G6PD)	0.0603835	7.95466	1.73861	0.0867613	0.511731	1.71273
RNAseq	Whole Blood	Pre-vaccination	gene5108 (PCM1)	-0.0781798	7.30084	-1.74117	0.0868776	0.512088	-1.7121
RNAseq	Whole Blood	Pre-vaccination	gene10015 (PDCD6IP)	0.0840609	7.214	1.73736	0.0869511	0.512193	1.7117
RNAseq	Whole Blood	Pre-vaccination	gene123041 (SLC24A4)	0.339986	6.35092	1.73688	0.0870911	0.512655	1.71095
RNAseq	Whole Blood	Pre-vaccination	gene22794 (CASC3)	-0.0999252	8.20801	-1.73631	0.0872196	0.512655	-1.71025
RNAseq	Whole Blood	Pre-vaccination	gene521 (ATP5ME)	0.0963957	5.21183	1.74005	0.0872316	0.512655	1.71019
RNAseq	Whole Blood	Pre-vaccination	gene9975 (NR1D2)	0.096441	5.11788	1.73997	0.0872571	0.512655	1.71005
RNAseq	Whole Blood	Pre-vaccination	gene25994 (HIGD1A)	0.112303	4.8208	1.73714	0.0873881	0.512655	1.70934
RNAseq	Whole Blood	Pre-vaccination	gene162966 (ZNF600)	0.326419	4.67869	1.73489	0.0874204	0.512655	1.70917
RNAseq	Whole Blood	Pre-vaccination	gene54765 (TRIM44)	0.0846794	6.89604	1.7338	0.0874483	0.512655	1.70901
RNAseq	Whole Blood	Pre-vaccination	gene85025 (TMEM60)	0.163227	3.12631	1.73429	0.0875242	0.512655	1.7086
RNAseq	Whole Blood	Pre-vaccination	gene10960 (LMAN2)	0.0504911	7.59823	1.73734	0.0875305	0.512655	1.70857
RNAseq	Whole Blood	Pre-vaccination	gene221914 (GPC2)	-0.274673	2.11409	-1.73543	0.0876458	0.512788	-1.70795
RNAseq	Whole Blood	Pre-vaccination	gene9780 (PIEZO1)	0.135039	8.02419	1.73356	0.0876655	0.512788	1.70784
RNAseq	Whole Blood	Pre-vaccination	gene55573 (CDV3)	0.0643444	8.21242	1.73403	0.08777	0.512788	1.70728
RNAseq	Whole Blood	Pre-vaccination	gene2731 (GLDC)	0.908883	-0.540882	1.73347	0.0877798	0.512788	1.70723
RNAseq	Whole Blood	Pre-vaccination	gene28684 (TRAV8-2)	-0.21673	2.22687	-1.73309	0.0879038	0.512788	-1.70656
RNAseq	Whole Blood	Pre-vaccination	gene10230 (NBR2)	-0.234275	2.78605	-1.73224	0.0879214	0.512788	-1.70647
RNAseq	Whole Blood	Pre-vaccination	gene23262 (PPIP5K2)	0.132146	5.49178	1.73205	0.0881396	0.512788	1.70529
RNAseq	Whole Blood	Pre-vaccination	gene53637 (S1PR5)	0.405286	6.16747	1.73029	0.0881764	0.512788	1.7051
RNAseq	Whole Blood	Pre-vaccination	gene79956 (ERMP1)	0.166617	4.80987	1.72976	0.0883478	0.512788	1.70418
RNAseq	Whole Blood	Pre-vaccination	gene196883 (ADCY4)	-0.157139	3.61637	-1.72989	0.0883544	0.512788	-1.70414
RNAseq	Whole Blood	Pre-vaccination	gene723778 (MIR650)	0.675647	2.26841	1.7296	0.0883855	0.512788	1.70398
RNAseq	Whole Blood	Pre-vaccination	gene10982 (MAPRE2)	0.092761	6.81614	1.72883	0.0884756	0.512788	1.70349
RNAseq	Whole Blood	Pre-vaccination	gene2222 (FDFT1)	-0.128439	6.48902	-1.72878	0.0884877	0.512788	-1.70343
RNAseq	Whole Blood	Pre-vaccination	gene2316 (FLNA)	0.125036	11.6038	1.72863	0.0884909	0.512788	1.70341
RNAseq	Whole Blood	Pre-vaccination	gene2064 (ERBB2)	0.377074	4.23368	1.72793	0.0885569	0.512788	1.70306
RNAseq	Whole Blood	Pre-vaccination	gene64005 (MYO1G)	0.120242	8.51689	1.7287	0.0886046	0.512788	1.7028
RNAseq	Whole Blood	Pre-vaccination	gene830 (CAPZA2)	0.0917246	6.72203	1.73	0.0886624	0.512788	1.7025
RNAseq	Whole Blood	Pre-vaccination	gene101927851 (LOC101927851)	0.260069	1.91738	1.72862	0.0886884	0.512788	1.70236
RNAseq	Whole Blood	Pre-vaccination	gene55640 (FLVCR2)	0.271404	3.79104	1.72761	0.088695	0.512788	1.70232
RNAseq	Whole Blood	Pre-vaccination	gene146850 (PIK3R6)	0.328921	4.76002	1.72784	0.0887196	0.512788	1.70219
RNAseq	Whole Blood	Pre-vaccination	gene56924 (PAK6)	0.45049	1.01989	1.72833	0.0887455	0.512788	1.70205
RNAseq	Whole Blood	Pre-vaccination	gene84456 (L3MBTL3)	-0.174423	4.79827	-1.72696	0.0887785	0.512788	-1.70188
RNAseq	Whole Blood	Pre-vaccination	gene64115 (VSIR)	0.0789201	10.3659	1.72855	0.0889308	0.513118	1.70106
RNAseq	Whole Blood	Pre-vaccination	gene9766 (SUSD6)	0.0788578	8.1261	1.72559	0.0889471	0.513118	1.70098
RNAseq	Whole Blood	Pre-vaccination	gene729830 (FAM160A1)	-0.369494	1.5243	-1.72673	0.089054	0.513155	-1.70041
RNAseq	Whole Blood	Pre-vaccination	gene8226 (PUDP)	0.140442	3.92559	1.72553	0.0891564	0.513155	1.69986
RNAseq	Whole Blood	Pre-vaccination	gene64718 (UNKL)	-0.116382	6.2406	-1.72601	0.0892019	0.513155	-1.69962
RNAseq	Whole Blood	Pre-vaccination	gene8292 (COLQ)	0.38288	4.08639	1.7265	0.0892131	0.513155	1.69956
RNAseq	Whole Blood	Pre-vaccination	gene2335 (FN1)	-1.14276	-0.621921	-1.72472	0.0892895	0.513155	-1.69916
RNAseq	Whole Blood	Pre-vaccination	gene401474 (SAMD12)	0.420073	1.77224	1.7239	0.089336	0.513155	1.69891
RNAseq	Whole Blood	Pre-vaccination	gene29767 (TMOD2)	-0.204849	5.55083	-1.72359	0.0893608	0.513155	-1.69878
RNAseq	Whole Blood	Pre-vaccination	gene221711 (SYCP2L)	-1.15244	-0.562003	-1.72289	0.0895568	0.513155	-1.69774
RNAseq	Whole Blood	Pre-vaccination	gene5046 (PCSK6)	0.454799	3.79224	1.72446	0.0895731	0.513155	1.69765
RNAseq	Whole Blood	Pre-vaccination	gene55163 (PNPO)	0.113004	4.32894	1.72269	0.0896052	0.513155	1.69748
RNAseq	Whole Blood	Pre-vaccination	gene55568 (GALNT10)	0.133416	6.32479	1.7222	0.0896635	0.513155	1.69718
RNAseq	Whole Blood	Pre-vaccination	gene27246 (RNF115)	0.0890846	4.70394	1.72335	0.0896897	0.513155	1.69704
RNAseq	Whole Blood	Pre-vaccination	gene93663 (ARHGAP18)	0.200672	4.44812	1.72359	0.0897159	0.513155	1.6969
RNAseq	Whole Blood	Pre-vaccination	gene80145 (THOC7)	0.127189	4.59206	1.72442	0.0897339	0.513155	1.6968
RNAseq	Whole Blood	Pre-vaccination	gene9437 (NCR1)	0.418643	2.68392	1.72116	0.0898979	0.513774	1.69594
RNAseq	Whole Blood	Pre-vaccination	gene100506311 (HOTAIRM1)	0.430545	4.34155	1.72132	0.0899634	0.513814	1.69559
RNAseq	Whole Blood	Pre-vaccination	gene23052 (ENDOD1)	0.215784	5.19174	1.72096	0.0900487	0.513814	1.69514
RNAseq	Whole Blood	Pre-vaccination	gene3672 (ITGA1)	-0.419267	1.56425	-1.7198	0.0901188	0.513814	-1.69477
RNAseq	Whole Blood	Pre-vaccination	gene5325 (PLAGL1)	0.156912	4.94595	1.71853	0.0901397	0.513814	1.69466
RNAseq	Whole Blood	Pre-vaccination	gene84444 (DOT1L)	0.0875541	6.31088	1.71844	0.0901961	0.513814	1.69436
RNAseq	Whole Blood	Pre-vaccination	gene23170 (TTLL12)	0.106606	5.43805	1.71857	0.0903749	0.513814	1.69342
RNAseq	Whole Blood	Pre-vaccination	gene23333 (DPY19L1)	0.176154	3.94771	1.71794	0.0903765	0.513814	1.69341
RNAseq	Whole Blood	Pre-vaccination	gene3101 (HK3)	0.160553	7.86497	1.71879	0.0905682	0.513814	1.69241
RNAseq	Whole Blood	Pre-vaccination	gene57134 (MAN1C1)	-0.259934	5.08458	-1.71745	0.0905706	0.513814	-1.6924
RNAseq	Whole Blood	Pre-vaccination	gene7127 (TNFAIP2)	0.144053	10.1473	1.71695	0.0906163	0.513814	1.69216
RNAseq	Whole Blood	Pre-vaccination	gene2639 (GCDH)	0.0924033	4.47966	1.71619	0.0906407	0.513814	1.69203
RNAseq	Whole Blood	Pre-vaccination	gene81539 (SLC38A1)	-0.0999877	7.7262	-1.72489	0.0906765	0.513814	-1.69184
RNAseq	Whole Blood	Pre-vaccination	gene5577 (PRKAR2B)	0.376825	6.06777	1.71994	0.0907105	0.513814	1.69166
RNAseq	Whole Blood	Pre-vaccination	gene9546 (APBA3)	-0.105564	5.18518	-1.71655	0.0907208	0.513814	-1.69161
RNAseq	Whole Blood	Pre-vaccination	gene84181 (CHD6)	-0.093248	6.26627	-1.71706	0.0907856	0.513814	-1.69127
RNAseq	Whole Blood	Pre-vaccination	gene54734 (RAB39A)	0.347454	0.984088	1.71446	0.0907978	0.513814	1.6912
RNAseq	Whole Blood	Pre-vaccination	gene26205 (GMEB2)	-0.0695475	5.72178	-1.71616	0.0910173	0.514739	-1.69006
RNAseq	Whole Blood	Pre-vaccination	gene55884 (WSB2)	0.151072	5.51457	1.71382	0.0911864	0.51538	1.68917
RNAseq	Whole Blood	Pre-vaccination	gene51316 (PLAC8)	0.12779	6.72116	1.7125	0.0913878	0.515843	1.68812
RNAseq	Whole Blood	Pre-vaccination	gene1075 (CTSC)	0.146407	7.51863	1.71198	0.0915135	0.515843	1.68747
RNAseq	Whole Blood	Pre-vaccination	gene4615 (MYD88)	0.100045	8.45198	1.71182	0.0915875	0.515843	1.68708
RNAseq	Whole Blood	Pre-vaccination	gene10694 (CCT8)	0.140672	6.78449	1.7115	0.0916188	0.515843	1.68692
RNAseq	Whole Blood	Pre-vaccination	gene5463 (POU6F1)	-0.244538	4.42077	-1.71321	0.0916668	0.515843	-1.68667
RNAseq	Whole Blood	Pre-vaccination	gene654364 (NME1-NME2)	0.135034	6.69352	1.71235	0.0916846	0.515843	1.68658
RNAseq	Whole Blood	Pre-vaccination	gene79612 (NAA16)	-0.135495	4.64445	-1.71276	0.0916851	0.515843	-1.68658
RNAseq	Whole Blood	Pre-vaccination	gene4259 (MGST3)	0.210607	4.39379	1.71109	0.0917167	0.515843	1.68641
RNAseq	Whole Blood	Pre-vaccination	gene29988 (SLC2A8)	0.210259	2.24002	1.7105	0.0918014	0.516005	1.68597
RNAseq	Whole Blood	Pre-vaccination	gene11165 (NUDT3)	0.0921449	5.91176	1.70948	0.0918969	0.516033	1.68548
RNAseq	Whole Blood	Pre-vaccination	gene4046 (LSP1)	0.106433	10.3044	1.70996	0.0919186	0.516033	1.68536
RNAseq	Whole Blood	Pre-vaccination	gene6715 (SRD5A1)	0.179153	3.23384	1.70974	0.0921305	0.516489	1.68426
RNAseq	Whole Blood	Pre-vaccination	gene11314 (CD300A)	0.17408	8.00968	1.70874	0.0921746	0.516489	1.68404
RNAseq	Whole Blood	Pre-vaccination	gene79586 (CHPF)	0.191961	2.80508	1.70847	0.0922271	0.516489	1.68376
RNAseq	Whole Blood	Pre-vaccination	gene79879 (CCDC134)	-0.124924	4.94526	-1.70817	0.0922306	0.516489	-1.68375
RNAseq	Whole Blood	Pre-vaccination	gene2841 (GPR18)	-0.157703	3.73012	-1.71077	0.0922803	0.516489	-1.68349
RNAseq	Whole Blood	Pre-vaccination	gene84532 (ACSS1)	0.0832323	6.39837	1.71007	0.0924406	0.516597	1.68266
[truncated: 25,975 more rows]

## Sheet: COVR-F vs. HC-F
Regression model output for pre-vaccination (days -7 and/or 0) differences between COVR-F and HC-F
source.label	type	timepoint	parameter	logFC	AveExpr	t	P.Value	adj.P.Val	z.std.or.B
CBC	Abs	Pre-vaccination	NK.Cell._.mcL	-0.48207	7.90107	-2.3811	0.0202004	0.383808	-2.3226
CBC	Abs	Pre-vaccination	Monocytes..Abs_K.mcL	-0.235947	-1.20915	-1.72102	0.0900036	0.545547	-1.69538
CBC	Abs	Pre-vaccination	Basophils.Abs_K.mcL	-0.312595	-4.80267	-1.64275	0.105264	0.545547	-1.61985
CBC	Abs	Pre-vaccination	Eos.Abs_K.mcL	-0.475434	-3.16344	-1.59819	0.114852	0.545547	-1.57675
CBC	Abs	Pre-vaccination	Lymphocytes..Abs_K.mcL	-0.158093	0.753337	-1.22503	0.224984	0.729398	-1.21338
CBC	Abs	Pre-vaccination	MCHC_g.dL	0.0150243	5.07126	1.21085	0.230336	0.729398	1.19949
CBC	Abs	Pre-vaccination	CD19.._.mcL	-0.221409	7.51777	-0.956078	0.342575	0.77155	-0.949089
CBC	Abs	Pre-vaccination	CD4.CD3._.mcL	-0.135017	9.59204	-0.940357	0.350516	0.77155	-0.933588
CBC	Abs	Pre-vaccination	MCH_pg	0.020817	4.93104	0.911364	0.365471	0.77155	0.904989
CBC	Abs	Pre-vaccination	Neutrophils..Abs_K.mcL	0.113998	1.59832	0.769666	0.444286	0.844144	0.764975
CBC	Abs	Pre-vaccination	CD3._.mcL	-0.0822501	10.238	-0.587089	0.559178	0.847069	-0.584063
CBC	Abs	Pre-vaccination	Immature.Granulocytes.Abs._K.mcL	0.124468	-5.73811	0.573945	0.567986	0.847069	0.57102
CBC	Abs	Pre-vaccination	RBC.Count_M.mcL	-0.0177091	2.18924	-0.556804	0.579573	0.847069	-0.554008
CBC	Abs	Pre-vaccination	CD8.CD3._.mcL	0.0793652	8.52026	0.393206	0.695454	0.942959	0.391465
CBC	Abs	Pre-vaccination	MCV_fL	0.0059004	6.50348	0.322452	0.748145	0.942959	0.321086
CBC	Abs	Pre-vaccination	Platelet.Count_K.mcL	-0.02208	7.82505	-0.217682	0.828359	0.942959	-0.216807
CBC	Abs	Pre-vaccination	WBC.Count_K.mcL	-0.0210863	2.4433	-0.197952	0.8437	0.942959	-0.197162
CBC	Abs	Pre-vaccination	Hemoglobin_g.dL	0.00310245	3.79817	0.103716	0.917714	0.968698	0.103314
CBC	Abs	Pre-vaccination	MPV_fL	-0.00107083	3.37748	-0.0340699	0.972926	0.972926	-0.033939
CBC	Pct	Pre-vaccination	Monocytes..pct_pct	-0.216582	2.99098	-2.29043	0.0252496	0.18145	-2.23756
CBC	Pct	Pre-vaccination	RBC.Distribution.Width_pct	-0.0519637	3.68337	-2.2796	0.0259214	0.18145	-2.22739
CBC	Pct	Pre-vaccination	Neutrophils..pct_pct	0.135051	5.79862	1.84833	0.0691042	0.244684	1.81774
CBC	Pct	Pre-vaccination	CD8.CD3pct_pct	0.237496	4.44938	1.81732	0.0737786	0.244684	1.78798
CBC	Pct	Pre-vaccination	CD3pct_pct	0.0761767	6.16715	1.6641	0.100907	0.244684	1.64047
CBC	Pct	Pre-vaccination	NK.Cellpct_pct	-0.323191	3.82987	-1.64468	0.104865	0.244684	-1.62171
CBC	Pct	Pre-vaccination	Basophils.pct_pct	-0.268957	-0.600919	-1.54231	0.127853	0.249816	-1.52262
CBC	Pct	Pre-vaccination	NLR_pct	0.272123	0.84498	1.48359	0.142752	0.249816	1.46562
CBC	Pct	Pre-vaccination	Eosinophils.pct_pct	-0.443645	1.01818	-1.35803	0.179149	0.278677	-1.34338
CBC	Pct	Pre-vaccination	Lymphocytes..pct_pct	-0.137603	4.95343	-1.21242	0.22974	0.321636	-1.20103
CBC	Pct	Pre-vaccination	Immature.Granulocytes.pct_pct	0.244746	-1.79902	1.01153	0.313535	0.399045	1.00783
CBC	Pct	Pre-vaccination	Hematocrit_pct	-0.0117612	5.37075	-0.427079	0.670733	0.735922	-0.425142
CBC	Pct	Pre-vaccination	CD19.pct_pct	-0.0630578	3.44666	-0.385534	0.701101	0.735922	-0.383835
CBC	Pct	Pre-vaccination	CD4.CD3pct_pct	0.0234982	5.52117	0.338707	0.735922	0.735922	0.337259
COVID-titer	Neutralization	Day 0	SARS.CoV.2_Spike	4.47943	3.15676	8.51477	1.65786e-13	3.31572e-13	20.3459
COVID-titer	Neutralization	Day 0	WA.1_IC50	3.23821	4.84736	7.01211	2.72743e-10	2.72743e-10	13.1566
Flow	36c	Day 0	CD8+CD45RA+CCR7-	1.15274	-5.35909	3.12981	0.00303533	0.263522	2.96414
Flow	36c	Day 0	Mature NK	-0.750715	-3.73113	-2.57557	0.013368	0.263522	-2.47381
Flow	36c	Day 0	CD38+HLA-DR+ CD4+T cells	0.421973	-8.02077	2.4839	0.0168213	0.263522	2.39059
Flow	36c	Day 0	CD1c+ DCs	-0.534431	-8.94184	-2.41049	0.0200657	0.263522	-2.32512
Flow	36c	Day 0	CD8+	0.37702	-2.73859	2.38856	0.0210746	0.263522	2.30665
Flow	36c	Day 0	CD123+pDCs	-0.658285	-9.07447	-2.38458	0.0213903	0.263522	-2.30102
Flow	36c	Day 0	CD3-HLA-DR-	-0.5736	-3.30455	-2.32529	0.0246163	0.263522	-2.24737
Flow	36c	Day 0	CD3- TCRgd-	-0.329896	-2.3374	-2.28746	0.02691	0.263522	-2.21282
Flow	36c	Day 0	CD14-CD123-	-0.528039	-3.26287	-2.26978	0.0280621	0.263522	-2.19642
Flow	36c	Day 0	CD3-TCRgd-CD19-CD20-	-0.473542	-3.00897	-2.2634	0.0284579	0.263522	-2.19092
Flow	36c	Day 0	CD1c-CD141+ DCs	-0.547405	-13.0462	-2.22385	0.0312987	0.263522	-2.15325
Flow	36c	Day 0	CD11c+CD16- DCs	-0.468803	-8.52443	-2.22315	0.0313096	0.263522	-2.15312
Flow	36c	Day 0	PD-1+ CD8+ T cells	0.387033	-5.05523	2.13534	0.0382811	0.278689	2.07183
Flow	36c	Day 0	CD45RA+ Terminal Effector CD8+	1.26416	-6.67741	2.13052	0.0386302	0.278689	2.0681
Flow	36c	Day 0	HLA-DR+ CD8+ T cells	0.838134	-6.92527	2.03053	0.0482359	0.305401	1.97528
Flow	36c	Day 0	HLA-DR+ CD4+ T cells	0.405514	-6.60351	2.02988	0.0483803	0.305401	1.97401
Flow	36c	Day 0	CD38+ HLA-DR+ CD8+ T cells	0.769029	-8.85987	1.94584	0.0577987	0.343392	1.89722
Flow	36c	Day 0	Central Memory CD8+	0.405525	-6.47432	1.84763	0.0710927	0.398909	1.80488
Flow	36c	Day 0	CD8+CD45RA-CCR7+	0.370764	-6.37218	1.72636	0.0909943	0.447659	1.69018
Flow	36c	Day 0	CD45int CD123+	-0.321102	-5.98841	-1.70434	0.0950637	0.447659	-1.66927
Flow	36c	Day 0	Lin-DR+	-0.23556	-6.42047	-1.70491	0.0951968	0.447659	-1.6686
Flow	36c	Day 0	CD57+ CD8+ T cells	0.758314	-5.52974	1.69148	0.0975098	0.447659	1.65705
Flow	36c	Day 0	Effector CD4+	0.585609	-10.4767	1.49816	0.141112	0.619667	1.47166
Flow	36c	Day 0	CCR7-CD45RA+TCRgd+	0.751445	-6.80212	1.44858	0.154441	0.64994	1.42402
Flow	36c	Day 0	Plasmablast	-0.39839	-11.9718	-1.42241	0.161929	0.654193	-1.39861
Flow	36c	Day 0	CD3-CD19-CD56-	-0.177294	-5.06644	-1.35918	0.1809	0.702725	-1.33799
Flow	36c	Day 0	Early NK	-0.327469	-8.47528	-1.1949	0.238451	0.891984	-1.17887
Flow	36c	Day 0	CD8+CD45RA-CCR7-	0.32138	-4.44279	1.16493	0.250251	0.902692	1.14974
Flow	36c	Day 0	Non-classical Mono	-0.282399	-7.27008	-1.10302	0.275967	0.934751	-1.08942
Flow	36c	Day 0	CD45int CD123+ DR- CD38+	-0.33617	-6.85224	-1.09862	0.277649	0.934751	-1.08562
Flow	36c	Day 0	CD3+TCRgd-	0.102219	-1.02681	1.07425	0.288313	0.939343	1.06183
Flow	36c	Day 0	Early Effector CD8+	0.288761	-5.36531	0.997625	0.323849	0.948843	0.98658
Flow	36c	Day 0	CD11c+DCs	-0.184941	-7.21801	-0.997087	0.323939	0.948843	-0.986396
Flow	36c	Day 0	Early Like Effector CD8+	0.286988	-7.74112	0.971172	0.336542	0.948843	0.96102
Flow	36c	Day 0	CD8+CD57-NKT2	0.338259	-6.59527	0.962913	0.340745	0.948843	0.952694
Flow	36c	Day 0	CD8+CD57+ NKT1	0.645736	-7.83093	0.95462	0.34476	0.948843	0.944802
Flow	36c	Day 0	CD11c+CD123-	-0.196193	-7.72265	-0.923273	0.360683	0.948843	-0.914065
Flow	36c	Day 0	CD3+CD56-	0.110591	-1.14869	0.915508	0.3647	0.948843	0.906446
Flow	36c	Day 0	IgD-	-0.183113	-6.30395	-0.856017	0.396426	0.948843	-0.848022
Flow	36c	Day 0	Tfh: CXCR3+ , CCR6+	-0.396095	-9.4308	-0.851472	0.398918	0.948843	-0.843555
Flow	36c	Day 0	Intermediate Mono	-0.217551	-6.3068	-0.809034	0.42266	0.948843	-0.801814
Flow	36c	Day 0	CD4+CD45RA+CCR7-	0.524715	-9.49879	0.802664	0.426297	0.948843	0.795544
Flow	36c	Day 0	CD19+CD27+CD38+	0.227424	-10.462	0.80117	0.42733	0.948843	0.793769
Flow	36c	Day 0	CD57+ PD-1+ CD4+ T cells	0.607918	-9.81131	0.765635	0.447805	0.948843	0.75908
Flow	36c	Day 0	Th: CXCR3+ , CCR6+	-0.318774	-5.75117	-0.763584	0.449082	0.948843	-0.756947
Flow	36c	Day 0	Tfh: ICOS+ , PD-1-	0.280584	-11.3367	0.762176	0.449846	0.948843	0.755673
Flow	36c	Day 0	CD19+CD20+	-0.145145	-3.94425	-0.712365	0.479836	0.948843	-0.706566
Flow	36c	Day 0	Tfh: CXCR3- , CCR6+	-0.243659	-7.94534	-0.678158	0.501069	0.948843	-0.672809
Flow	36c	Day 0	CCR7-CD45RA-TCRgd+	-0.381927	-7.46028	-0.656852	0.514549	0.948843	-0.651771
Flow	36c	Day 0	CD4-CD8-	0.197146	-7.27047	0.634536	0.528874	0.948843	0.629725
Flow	36c	Day 0	CCR7+TCRgd+	-0.237568	-8.7403	-0.632521	0.530178	0.948843	-0.627734
Flow	36c	Day 0	IgD- memory	-0.137738	-6.49959	-0.61519	0.541514	0.948843	-0.610525
Flow	36c	Day 0	CD1c-CD141- DCs	-0.230846	-11.1962	-0.614679	0.541796	0.948843	-0.6101
Flow	36c	Day 0	Tfh: ICOS- , PD-1+	-0.181852	-8.67966	-0.605885	0.547569	0.948843	-0.601407
Flow	36c	Day 0	CD38+ CD8+ T cells	0.158826	-6.0464	0.574206	0.568626	0.948843	0.570076
Flow	36c	Day 0	Terminal NK	-0.227351	-8.73119	-0.572717	0.569625	0.948843	-0.568603
Flow	36c	Day 0	Treg HLA-DR+CD45RA-	0.136051	-8.33981	0.550574	0.584681	0.948843	0.54656
Flow	36c	Day 0	Intermediate Effector CD8+	0.194785	-7.4696	0.509523	0.612909	0.948843	0.505926
Flow	36c	Day 0	Th: CXCR3+ , CCR6-	-0.0976739	-4.23332	-0.485642	0.629527	0.948843	-0.482393
Flow	36c	Day 0	CD11c+CD123+	-0.277202	-9.68902	-0.478134	0.63482	0.948843	-0.474954
Flow	36c	Day 0	CD57+ CD4+ T cells	0.376315	-9.08258	0.464313	0.644614	0.948843	0.461258
Flow	36c	Day 0	Tfh: ICOS+ , PD-1+	0.162414	-11.6356	0.453478	0.652337	0.948843	0.450518
Flow	36c	Day 0	Tfh: ICOS- , PD-1-	-0.108724	-5.7482	-0.436769	0.664323	0.948843	-0.433953
Flow	36c	Day 0	Treg CD45RA+HLA-DR-	0.13692	-7.50107	0.436227	0.664713	0.948843	0.433416
Flow	36c	Day 0	CD4+CD8+	0.143795	-9.27037	0.432679	0.66731	0.948843	0.429842
Flow	36c	Day 0	IgG+	-0.107958	-7.55171	-0.42867	0.670211	0.948843	-0.425858
Flow	36c	Day 0	CD3+CD56+	0.17148	-5.36754	0.425985	0.672105	0.948843	0.423261
Flow	36c	Day 0	CD4+CD45RA-CXCR5+(Tfh)	-0.102338	-5.50514	-0.420473	0.676098	0.948843	-0.417794
Flow	36c	Day 0	Total ILCs	-0.0804945	-7.90877	-0.420265	0.676306	0.948843	-0.417509
Flow	36c	Day 0	CD4+CD45RA-CCR7-	-0.0786319	-4.26134	-0.411141	0.682912	0.948843	-0.408493
Flow	36c	Day 0	CD3+TCRgd+	0.17147	-5.51336	0.411004	0.683024	0.948843	0.40834
Flow	36c	Day 0	Treg HLA-DR-CD45RA-	-0.0913636	-7.64878	-0.402855	0.688958	0.948843	-0.40027
Flow	36c	Day 0	Lymphocytes	-0.0188514	-0.442119	-0.374461	0.709782	0.948843	-0.372148
Flow	36c	Day 0	CD38+ CD4+ T cells	-0.0797181	-2.72492	-0.373828	0.71025	0.948843	-0.37152
Flow	36c	Day 0	CD4+CD127lowCD25high	0.0815281	-6.07163	0.370299	0.712889	0.948843	0.367978
Flow	36c	Day 0	IgD+CD27-	-0.0904541	-4.41893	-0.368784	0.713981	0.948843	-0.366515
Flow	36c	Day 0	Th: CXCR3- , CCR6-	0.0619864	-4.24712	0.333597	0.740231	0.970953	0.331547
Flow	36c	Day 0	Tfh: CXCR3- , CCR6-	-0.0672611	-6.96796	-0.293646	0.770385	0.971567	-0.291871
Flow	36c	Day 0	Tfh: CXCR3+ , CCR6-	-0.0844407	-7.07981	-0.282464	0.778855	0.971567	-0.280812
Flow	36c	Day 0	IgM+	-0.0891563	-9.73989	-0.270882	0.787694	0.971567	-0.269306
Flow	36c	Day 0	Classical Mono	0.0517082	-2.62485	0.258023	0.79754	0.971567	0.256532
Flow	36c	Day 0	IgD+CD27+	-0.0969965	-8.76774	-0.256888	0.798459	0.971567	-0.255343
Flow	36c	Day 0	CD4+CD45RA-	-0.0328327	-2.75554	-0.208855	0.835483	0.971567	-0.207674
Flow	36c	Day 0	CD57+ PD-1+ CD8+ T cells	-0.0669731	-7.69372	-0.203995	0.839271	0.971567	-0.202826
Flow	36c	Day 0	Naive CD8+	-0.0715325	-4.69318	-0.193207	0.847648	0.971567	-0.192121
Flow	36c	Day 0	CD4+	-0.0219537	-1.66486	-0.180365	0.857658	0.971567	-0.179356
Flow	36c	Day 0	CD8+CD45RA+CCR7+	-0.0649245	-4.68577	-0.176628	0.860576	0.971567	-0.175641
Flow	36c	Day 0	CD45+	0.00173265	-0.0322444	0.162974	0.871253	0.971567	0.162067
Flow	36c	Day 0	CD11c+CD16+ DCs	-0.0494629	-8.41848	-0.149549	0.881774	0.971567	-0.14872
Flow	36c	Day 0	Naive CD4+	-0.0431854	-2.90345	-0.148815	0.88235	0.971567	-0.147991
Flow	36c	Day 0	CD4+CD45RA+CCR7+	-0.0424284	-2.89882	-0.146417	0.884232	0.971567	-0.145606
Flow	36c	Day 0	CD19+CD27+CD38+CD20lowCD21low	-0.0401183	-11.8477	-0.142856	0.887055	0.971567	-0.142032
Flow	36c	Day 0	PD-1+ CD4+ T cells	0.0268361	-4.13797	0.133218	0.894612	0.971567	0.132471
Flow	36c	Day 0	Terminal Effector CD8+	-0.0387233	-7.54677	-0.0556774	0.95584	0.993547	-0.0553747
Flow	36c	Day 0	Early Like Effector memoryCD4+	0.0113938	-6.36534	0.0513235	0.95929	0.993547	0.0510446
Flow	36c	Day 0	Monocytes	0.00798833	-2.33134	0.0475443	0.962285	0.993547	0.047286
Flow	36c	Day 0	Terminal Effector memoryCD4+	0.0273997	-9.99234	0.0287118	0.977219	0.993547	0.0285561
Flow	36c	Day 0	Early Effector memoryCD4+	-0.00330368	-4.94145	-0.0152638	0.987889	0.993547	-0.0151791
Flow	36c	Day 0	Central Memory CD4+	0.00210755	-3.30047	0.0126629	0.989952	0.993547	0.0125942
Flow	36c	Day 0	CD4+CD45RA-CCR7+	-0.00186239	-3.29207	-0.0112426	0.991078	0.993547	-0.0111817
Flow	36c	Day 0	Th: CXCR3- , CCR6+	0.00238487	-6.01186	0.00813175	0.993547	0.993547	0.00808768
Flow	Bmem	Day 0	H3+H1-(CD20+CD38low IgD-CD71low Bmem).of.lymphocytes	-0.551823	-16.8828	-1.34596	0.185083	0.955709	-1.32526
Flow	Bmem	Day 0	H3+FluB- (IgA+Bmem).of.lymphocytes	-0.527148	-19.5165	-1.27296	0.209614	0.955709	-1.25463
Flow	Bmem	Day 0	H3+H1-(IgG+Bmem).of.lymphocytes	-0.546718	-17.2922	-1.25993	0.214264	0.955709	-1.24193
Flow	Bmem	Day 0	H3+FluB-(CD20+CD38low IgD-CD71low Bmem).of.lymphocytes	-0.513913	-16.821	-1.22631	0.226473	0.955709	-1.20949
Flow	Bmem	Day 0	H3+FluB- (IgA+CD19+CD20+).of.lymphocytes	-0.484152	-19.4394	-1.15289	0.255111	0.955709	-1.13802
Flow	Bmem	Day 0	H3+H1- (IgG+CD19+CD20+).of.lymphocytes	-0.469853	-17.1024	-1.13728	0.261512	0.955709	-1.12283
Flow	Bmem	Day 0	Bmem.of.lymphocytes	-0.272742	-5.79916	-1.05333	0.297813	0.955709	-1.04113
Flow	Bmem	Day 0	H3+FluB-(IgG+Bmem).of.lymphocytes	-0.433812	-17.1434	-0.992257	0.326431	0.955709	-0.981329
Flow	Bmem	Day 0	FluB+H3- (IgM+CD19+CD20+).of.lymphocytes	0.389162	-12.2396	0.979191	0.332608	0.955709	0.968874
Flow	Bmem	Day 0	H3+FluB- (IgG+CD19+CD20+).of.lymphocytes	-0.409125	-17.0437	-0.949985	0.347241	0.955709	-0.939955
Flow	Bmem	Day 0	CD19+CD20+IgA+.of.lymphocytes	-0.272024	-8.62603	-0.921192	0.36188	0.955709	-0.911789
Flow	Bmem	Day 0	IgA+Bmem.of.lymphocytes	-0.270883	-8.62982	-0.915015	0.365078	0.955709	-0.905732
Flow	Bmem	Day 0	AM (All HA+ IgG+Bmem).of.lymphocytes	0.451602	-19.3188	0.913734	0.365797	0.955709	0.904374
Flow	Bmem	Day 0	H3+H1- (IgA+Bmem).of.lymphocytes	-0.336664	-19.5084	-0.870326	0.388742	0.955709	-0.861901
Flow	Bmem	Day 0	H3+H1- (IgA+CD19+CD20+).of.lymphocytes	-0.337543	-19.6718	-0.843523	0.403301	0.955709	-0.83574
Flow	Bmem	Day 0	FluB+H3-(CD20+CD38low IgD-CD71hi Bmem).of.lymphocytes	0.314979	-18.3737	0.803427	0.42597	0.955709	0.796107
Flow	Bmem	Day 0	IgD-CD71hi (AM All HA+ IgG+Bmem).of.lymphocytes	0.325545	-21.9378	0.753975	0.454851	0.955709	0.747353
Flow	Bmem	Day 0	H1+H3-(IgG+CD19+CD20+).of.lymphocytes	-0.314089	-16.2427	-0.726051	0.471486	0.955709	-0.720064
Flow	Bmem	Day 0	IgD-CD71low (AM All HA+ IgG+Bmem).of.lymphocytes	0.395862	-19.9289	0.719549	0.475443	0.955709	0.713652
Flow	Bmem	Day 0	H1+H3-(IgA+CD19+CD20+).of.lymphocytes	-0.264457	-19.5893	-0.717619	0.476757	0.955709	-0.711528
Flow	Bmem	Day 0	H3+FluB-(CD20+CD38low IgD-CD71hi Bmem).of.lymphocytes	-0.321005	-21.6389	-0.695646	0.490259	0.955709	-0.689897
Flow	Bmem	Day 0	CD19+CD20+.of.lymphocytes	-0.145812	-3.75181	-0.684792	0.496911	0.955709	-0.679358
Flow	Bmem	Day 0	All HA+(CD20+CD38low IgD-CD71hi Bmem).of.lymphocytes	0.221479	-17.9502	0.65182	0.517823	0.955709	0.646705
Flow	Bmem	Day 0	All HA+(CD20+CD38lowIgD-CD71low Bmem).of.lymphocytes	-0.221423	-14.3253	-0.650182	0.518809	0.955709	-0.645183
Flow	Bmem	Day 0	IgD-CD71low (All HA+ IgG+Bmem).of.lymphocytes	-0.262156	-14.9679	-0.64856	0.519848	0.955709	-0.64358
Flow	Bmem	Day 0	All HA+ (IgG+Bmem).of.lymphocytes	-0.22944	-14.8001	-0.626262	0.534301	0.955709	-0.621453
Flow	Bmem	Day 0	H1+H3-(CD20+CD38low IgD-CD71low Bmem).of.lymphocytes	-0.28702	-16.336	-0.604883	0.548229	0.955709	-0.600416
Flow	Bmem	Day 0	IgD-CD71low Bmem.of.lymphocytes	-0.15064	-6.74722	-0.579409	0.56514	0.955709	-0.575224
Flow	Bmem	Day 0	RM (All HA+ IgG+ Bmem).of.lymphocytes	-0.22192	-15.2659	-0.563279	0.576031	0.955709	-0.559191
Flow	Bmem	Day 0	All HA+(IgG+CD19+CD20+).of.lymphocytes	-0.186443	-14.4465	-0.552127	0.583534	0.955709	-0.54823
Flow	Bmem	Day 0	IgD-HA+CD71low (RM All HA+ IgG+ Bmem).of.lymphocytes	-0.2349	-15.4241	-0.548711	0.585857	0.955709	-0.544849
Flow	Bmem	Day 0	CD20+CD38low IgD-CD71low Bmem.of.lymphocytes	-0.142385	-6.76553	-0.547864	0.586434	0.955709	-0.544011
Flow	Bmem	Day 0	H1+H3-(IgG+Bmem).of.lymphocytes	-0.241807	-16.5097	-0.507021	0.614562	0.955709	-0.503572
Flow	Bmem	Day 0	IgM+Bmem.of.lymphocytes	-0.182946	-7.21944	-0.507041	0.614638	0.955709	-0.503464
Flow	Bmem	Day 0	IgD-CD71hi Bmem.of.lymphocytes	0.122516	-10.2373	0.500849	0.618934	0.955709	0.497362
Flow	Bmem	Day 0	IgD-CD71low (TLM All HA+ IgG+ Bmem).of.lymphocytes	-0.218906	-17.4472	-0.495607	0.62258	0.955709	-0.492198
Flow	Bmem	Day 0	H3+H1- (IgM+CD19+CD20+).of.lymphocytes	0.149626	-16.3359	0.480502	0.63322	0.955709	0.4772
Flow	Bmem	Day 0	H1+H3-(IgM+CD19+CD20+).of.lymphocytes	-0.187729	-12.8124	-0.468065	0.642021	0.955709	-0.464875
Flow	Bmem	Day 0	All HA+(IgA+Bmem).of.lymphocytes	-0.125502	-16.668	-0.441858	0.660714	0.955709	-0.438927
Flow	Bmem	Day 0	H1+H3-(IgA+Bmem).of.lymphocytes	-0.174289	-19.852	-0.43857	0.663091	0.955709	-0.43565
Flow	Bmem	Day 0	TLM (All HA+ IgG+ Bmem).of.lymphocytes	-0.192686	-17.416	-0.436978	0.664219	0.955709	-0.434095
Flow	Bmem	Day 0	H3+FluB- (IgM+CD19+CD20+).of.lymphocytes	0.13283	-16.3281	0.423558	0.673925	0.955709	0.420767
Flow	Bmem	Day 0	FluB+H3-(IgG+Bmem).of.lymphocytes	-0.143737	-15.993	-0.392806	0.696328	0.955709	-0.390282
Flow	Bmem	Day 0	FluB+H3- (IgA+Bmem).of.lymphocytes	-0.108808	-17.1994	-0.371036	0.712376	0.955709	-0.368667
Flow	Bmem	Day 0	All HA+(IgA+CD19+CD20+).of.lymphocytes	-0.104533	-16.7227	-0.368314	0.714356	0.955709	-0.366012
Flow	Bmem	Day 0	CD20+CD38low IgD-CD71hi Bmem.of.lymphocytes	0.0942114	-10.4654	0.361678	0.7193	0.955709	0.359395
Flow	Bmem	Day 0	CD20+CD21low (IgD-CD71hi All HA+ IgG+Bmem).of.lymphocytes	0.120574	-21.9125	0.325689	0.746199	0.955709	0.323655
Flow	Bmem	Day 0	All HA+(IgM+CD19+CD20+).of.lymphocytes	0.111948	-11.3892	0.312068	0.75643	0.955709	0.310172
Flow	Bmem	Day 0	AM (IgD-CD71hi All HA+ IgG+Bmem).of.lymphocytes	-0.111439	-22.0899	-0.310442	0.757687	0.955709	-0.308519
Flow	Bmem	Day 0	TLM (IgD-CD71hi All HA+IgG+ Bmem).of.lymphocytes	0.0499475	-23.746	0.284171	0.777555	0.955709	0.282507
Flow	Bmem	Day 0	H1+H3-(IgM+Bmem).of.lymphocytes	-0.134933	-14.5069	-0.273142	0.786007	0.955709	-0.2715
Flow	Bmem	Day 0	IgD-CD71hi (TLM All HA+ IgG+ Bmem).of.lymphocytes	0.0691949	-23.5637	0.262733	0.793958	0.955709	0.261175
Flow	Bmem	Day 0	FluB+H3- (IgM+Bmem).of.lymphocytes	0.10944	-14.9037	0.259299	0.796562	0.955709	0.257799
Flow	Bmem	Day 0	FluB+H3-(CD20+CD38low IgD-CD71low Bmem).of.lymphocytes	-0.0826633	-15.2769	-0.238122	0.812844	0.955709	-0.236759
Flow	Bmem	Day 0	H3+H1-(CD20+CD38low IgD-CD71hi Bmem).of.lymphocytes	-0.114066	-21.4907	-0.236835	0.81387	0.955709	-0.235437
Flow	Bmem	Day 0	FluB+H3- (IgA+CD19+CD20+).of.lymphocytes	-0.0711127	-17.3575	-0.230429	0.81881	0.955709	-0.229075
Flow	Bmem	Day 0	All HA+(IgM+Bmem).of.lymphocytes	-0.0957998	-13.4414	-0.225241	0.822815	0.955709	-0.223925
Flow	Bmem	Day 0	H1+H3-(CD20+CD38low IgD-CD71hi Bmem).of.lymphocytes	-0.0891265	-21.2997	-0.190556	0.849742	0.955709	-0.189448
Flow	Bmem	Day 0	FluB+H3- (IgG+CD19+CD20+).of.lymphocytes	-0.0631533	-15.4674	-0.189215	0.850756	0.955709	-0.188153
Flow	Bmem	Day 0	IgD-CD71hi (RM All HA+ IgG+ Bmem).of.lymphocytes	-0.0696026	-19.4817	-0.182747	0.855821	0.955709	-0.181697
Flow	Bmem	Day 0	CD19+CD20+IgM+.of.lymphocytes	-0.0382866	-4.91629	-0.149038	0.882197	0.955709	-0.148185
Flow	Bmem	Day 0	IgG+Bmem.of.lymphocytes	-0.0350981	-7.4255	-0.132177	0.895434	0.955709	-0.131432
Flow	Bmem	Day 0	H3+H1- (IgM+Bmem).of.lymphocytes	-0.0558656	-17.5484	-0.124186	0.901729	0.955709	-0.123478
Flow	Bmem	Day 0	CD19+CD20+IgG+.of.lymphocytes	-0.0303044	-7.40482	-0.11362	0.910042	0.955709	-0.112986
Flow	Bmem	Day 0	IgD-CD71hi (All HA+ IgG+ Bmem).of.lymphocytes	-0.0466883	-19.3288	-0.109185	0.913546	0.955709	-0.108567
Flow	Bmem	Day 0	CD20+CD21low (All HA+ IgG+Bmem).of.lymphocytes	-0.0300103	-17.0831	-0.067682	0.946342	0.966934	-0.067301
Flow	Bmem	Day 0	H3+FluB- (IgM+Bmem).of.lymphocytes	-0.0249721	-16.8316	-0.0596365	0.952714	0.966934	-0.0592988
Flow	Bmem	Day 0	RM (IgD-CD71hi All HA+ IgG+ Bmem).of.lymphocytes	-0.0048408	-19.4576	-0.0127164	0.989911	0.989911	-0.0126454
Flow	PB	Day 0	H3+FluB-.of.lymphocytes	-0.805377	-22.8135	-1.99912	0.0516938	0.361857	-1.94567
Flow	PB	Day 0	H1+H3-.of.lymphocytes	-0.565406	-22.6637	-1.2065	0.233795	0.605991	-1.19064
Flow	PB	Day 0	H3+H1-.of.lymphocytes	-0.519323	-22.583	-1.14137	0.25971	0.605991	-1.12708
Flow	PB	Day 0	All HA+(CD20lowCD21low PB).of.lymphocytes	-0.431687	-21.0245	-0.77038	0.445013	0.663775	-0.763755
Flow	PB	Day 0	CD20low CD21low (Plasmablast).of.lymphocytes	-0.25556	-11.2135	-0.644235	0.522623	0.663775	-0.639308
Flow	PB	Day 0	Plasmablast (CD27+CD38+).of.lymphocytes	-0.197712	-10.6556	-0.573723	0.56895	0.663775	-0.569598
Flow	PB	Day 0	FluB+H3-.of.lymphocytes	-0.185369	-21.7734	-0.356141	0.723363	0.723363	-0.353968
OLINK	Serum Proteins	Day 0	IL15RA	-0.197265	1.26964	-2.75449	0.00757128	0.527561	-2.67061
OLINK	Serum Proteins	Day 0	LIF	-0.293023	-0.231448	-2.75036	0.00780112	0.527561	-2.66056
OLINK	Serum Proteins	Day 0	KIR3DL1	-0.802416	1.23392	-2.61024	0.0112247	0.527561	-2.53562
OLINK	Serum Proteins	Day 0	IL4	0.468878	0.460979	2.46344	0.0163377	0.575904	2.40128
OLINK	Serum Proteins	Day 0	MMP7	0.182918	11.9123	2.21705	0.0301104	0.778366	2.16864
OLINK	Serum Proteins	Day 0	NCR1	-0.242723	3.7329	-2.17787	0.033122	0.778366	-2.1306
OLINK	Serum Proteins	Day 0	CCL8	0.374872	8.91847	2.08197	0.0413283	0.832469	2.04022
OLINK	Serum Proteins	Day 0	CXCL6	0.3249	9.17793	2.00207	0.0493489	0.846767	1.96556
OLINK	Serum Proteins	Day 0	CA9	-0.2773	4.77332	-1.93773	0.0570493	0.846767	-1.90293
OLINK	Serum Proteins	Day 0	TNFRSF11B	-0.176064	10.1195	-1.85913	0.0677411	0.846767	-1.82673
OLINK	Serum Proteins	Day 0	CXCL1	0.277178	9.35041	1.84154	0.0701409	0.846767	1.811
OLINK	Serum Proteins	Day 0	FGF19	-0.497967	8.76393	-1.82841	0.0720653	0.846767	-1.79871
OLINK	Serum Proteins	Day 0	CD274	-0.176632	5.20026	-1.78092	0.0797723	0.865223	-1.75201
OLINK	Serum Proteins	Day 0	CD40LG	0.307475	8.13231	1.7156	0.0910611	0.866356	1.68983
OLINK	Serum Proteins	Day 0	IL2RB	-0.147753	0.68154	-1.70452	0.0921655	0.866356	-1.68408
OLINK	Serum Proteins	Day 0	TEK	0.132973	7.50384	1.57942	0.119384	0.99518	1.55737
OLINK	Serum Proteins	Day 0	SULT1A1	0.460834	2.69108	1.57116	0.12107	0.99518	1.5503
OLINK	Serum Proteins	Day 0	LGALS9	0.138202	7.44255	1.54564	0.127044	0.99518	1.52586
OLINK	Serum Proteins	Day 0	CCL25	-0.26017	6.23792	-1.49152	0.14069	0.998076	-1.47323
OLINK	Serum Proteins	Day 0	CSF1	-0.0729083	9.70579	-1.39784	0.167031	0.998076	-1.38181
OLINK	Serum Proteins	Day 0	CCL19	0.295144	8.87254	1.37283	0.17457	0.998076	1.35767
OLINK	Serum Proteins	Day 0	IL33	0.10479	0.938853	1.31248	0.194124	0.998076	1.29848
OLINK	Serum Proteins	Day 0	CD83	-0.116232	2.8515	-1.29158	0.201102	0.998076	-1.27842
OLINK	Serum Proteins	Day 0	FGF23	-0.0636744	1.45547	-1.27673	0.206223	0.998076	-1.26402
OLINK	Serum Proteins	Day 0	LAMP3	-0.216311	4.69294	-1.22869	0.223638	0.998076	-1.21691
OLINK	Serum Proteins	Day 0	TNFRSF21	-0.080522	7.45068	-1.18145	0.241841	0.998076	-1.1704
OLINK	Serum Proteins	Day 0	CD5	-0.102259	5.0865	-1.14273	0.257569	0.998076	-1.13216
OLINK	Serum Proteins	Day 0	CCL20	-0.422429	6.36565	-1.12668	0.26405	0.998076	-1.11687
OLINK	Serum Proteins	Day 0	CXCL8	-0.12117	6.36045	-1.08669	0.281221	0.998076	-1.07758
OLINK	Serum Proteins	Day 0	FGF2	0.150636	0.27157	1.08664	0.281254	0.998076	1.07751
OLINK	Serum Proteins	Day 0	CCL3	0.169845	5.88902	1.08648	0.281278	0.998076	1.07745
OLINK	Serum Proteins	Day 0	CCL4	0.16317	6.81553	1.03291	0.305506	0.998076	1.0247
OLINK	Serum Proteins	Day 0	TNFSF10	0.091014	8.39595	1.0189	0.312079	0.998076	1.01087
OLINK	Serum Proteins	Day 0	IL13	0.257676	0.585404	1.01092	0.315892	0.998076	1.00294
OLINK	Serum Proteins	Day 0	IL12RB1	0.13291	1.45578	0.995863	0.323021	0.998076	0.988269
OLINK	Serum Proteins	Day 0	TGFB1	0.151839	8.27252	0.991858	0.324984	0.998076	0.984268
OLINK	Serum Proteins	Day 0	IL17C	-0.187504	2.99493	-0.991139	0.325412	0.998076	-0.983397
OLINK	Serum Proteins	Day 0	CXCL12	0.0564439	0.959466	0.988343	0.328146	0.998076	0.977855
OLINK	Serum Proteins	Day 0	CCL23	-0.143115	9.57006	-0.976313	0.33264	0.998076	-0.968809
OLINK	Serum Proteins	Day 0	GDNF	0.125135	2.02465	0.952351	0.344773	0.998076	0.944777
OLINK	Serum Proteins	Day 0	IL10RB	-0.0733702	6.03601	-0.946568	0.347589	0.998076	-0.939276
OLINK	Serum Proteins	Day 0	ADA	-0.108025	5.02201	-0.943093	0.349192	0.998076	-0.936158
OLINK	Serum Proteins	Day 0	ARG1	0.191982	3.2764	0.937922	0.351759	0.998076	0.931183
OLINK	Serum Proteins	Day 0	IL12B	-0.150772	6.15716	-0.931989	0.354784	0.998076	-0.925349
OLINK	Serum Proteins	Day 0	IL22RA1	-0.23156	2.0032	-0.904037	0.369379	0.998076	-0.897637
OLINK	Serum Proteins	Day 0	ADGRG1	0.109374	1.73696	0.887554	0.378189	0.998076	0.881239
OLINK	Serum Proteins	Day 0	CCL7	0.103166	2.36349	0.879235	0.382539	0.998076	0.873228
OLINK	Serum Proteins	Day 0	GZMB	-0.2122	4.22322	-0.858733	0.393725	0.998076	-0.852882
OLINK	Serum Proteins	Day 0	LAG3	-0.143995	2.53265	-0.849916	0.3985	0.998076	-0.844303
OLINK	Serum Proteins	Day 0	CD8A	0.16485	9.2671	0.844363	0.401549	0.998076	0.838858
OLINK	Serum Proteins	Day 0	CD40	0.0732726	10.2517	0.803288	0.424803	0.998076	0.798116
OLINK	Serum Proteins	Day 0	TNFRSF4	-0.0879129	5.44835	-0.787368	0.433975	0.998076	-0.782407
OLINK	Serum Proteins	Day 0	IL12A/IL12B	-0.131556	6.71105	-0.764614	0.447257	0.998076	-0.759995
OLINK	Serum Proteins	Day 0	CXCL5	0.138474	12.0255	0.749948	0.455998	0.998076	0.745452
OLINK	Serum Proteins	Day 0	MMP12	0.124018	6.70174	0.737212	0.463666	0.998076	0.732823
OLINK	Serum Proteins	Day 0	NGF	-0.036553	0.118062	-0.732171	0.466756	0.998076	-0.727767
OLINK	Serum Proteins	Day 0	CDCP1	-0.102867	2.2501	-0.72601	0.470466	0.998076	-0.721721
OLINK	Serum Proteins	Day 0	DCN	0.0341243	4.60562	0.722454	0.472608	0.998076	0.718242
OLINK	Serum Proteins	Day 0	IL5	-0.268968	0.959396	-0.708797	0.480984	0.998076	-0.70472
OLINK	Serum Proteins	Day 0	CX3CL1	-0.0697266	5.72631	-0.69431	0.48999	0.998076	-0.690325
OLINK	Serum Proteins	Day 0	IL24	-0.148761	0.958342	-0.679213	0.499784	0.998076	-0.674829
OLINK	Serum Proteins	Day 0	CD6	0.0955627	6.14659	0.672852	0.503458	0.998076	0.669059
OLINK	Serum Proteins	Day 0	IL18	-0.112845	8.27054	-0.668221	0.506371	0.998076	-0.664499
OLINK	Serum Proteins	Day 0	NRTN	-0.130132	0.518674	-0.65817	0.512802	0.998076	-0.654481
OLINK	Serum Proteins	Day 0	IL15	-0.0461996	4.57786	-0.653922	0.515588	0.998076	-0.650161
OLINK	Serum Proteins	Day 0	LGALS1	0.0367581	6.78446	0.641483	0.523642	0.998076	0.637741
OLINK	Serum Proteins	Day 0	CCL11	-0.0698381	8.01823	-0.640948	0.523763	0.998076	-0.637555
OLINK	Serum Proteins	Day 0	ICOSLG	-0.0380736	5.95857	-0.634886	0.527822	0.998076	-0.631334
OLINK	Serum Proteins	Day 0	ARTN	0.0909405	0.889999	0.611185	0.543253	0.998076	0.607902
OLINK	Serum Proteins	Day 0	TGFA	-0.127832	4.81551	-0.587567	0.55888	0.998076	-0.584506
OLINK	Serum Proteins	Day 0	KDR	-0.045356	8.41633	-0.580575	0.563537	0.998076	-0.577595
OLINK	Serum Proteins	Day 0	CCL28	0.0825816	2.48642	0.571118	0.569891	0.998076	0.568212
OLINK	Serum Proteins	Day 0	DNER	-0.0374676	8.83374	-0.564935	0.574049	0.998076	-0.562099
OLINK	Serum Proteins	Day 0	TNFSF12	-0.0409394	9.06607	-0.55581	0.580322	0.998076	-0.552915
OLINK	Serum Proteins	Day 0	CD28	-0.031551	0.956587	-0.553986	0.58152	0.998076	-0.551165
OLINK	Serum Proteins	Day 0	CRTAM	0.0946225	5.06148	0.541878	0.589777	0.998076	0.53916
OLINK	Serum Proteins	Day 0	CD244	0.049205	6.00056	0.510641	0.611354	0.998076	0.508142
OLINK	Serum Proteins	Day 0	AXIN1	-0.12637	2.24306	-0.508458	0.612881	0.998076	-0.505966
OLINK	Serum Proteins	Day 0	PGF	-0.0409343	6.81224	-0.501227	0.617926	0.998076	-0.498792
OLINK	Serum Proteins	Day 0	IL6	-0.0815095	1.6416	-0.49612	0.621483	0.998076	-0.493749
OLINK	Serum Proteins	Day 0	TSLP	-0.0638037	1.20301	-0.480658	0.632072	0.998076	-0.478813
OLINK	Serum Proteins	Day 0	IL18R1	-0.0557199	8.1337	-0.480682	0.632367	0.998076	-0.478398
OLINK	Serum Proteins	Day 0	CXCL13	0.0650202	8.08821	0.465075	0.643528	0.998076	0.462772
OLINK	Serum Proteins	Day 0	MUC16	-0.107335	1.36298	-0.463099	0.644841	0.998076	-0.46094
OLINK	Serum Proteins	Day 0	S100A12	0.0981999	5.42597	0.459453	0.647478	0.998076	0.457269
OLINK	Serum Proteins	Day 0	IL20	-0.0393985	0.342654	-0.459473	0.647571	0.998076	-0.457139
OLINK	Serum Proteins	Day 0	MMP10	0.0926728	9.10446	0.448608	0.655209	0.998076	0.446538
OLINK	Serum Proteins	Day 0	NOS3	0.058609	1.81365	0.440143	0.661227	0.998076	0.438219
OLINK	Serum Proteins	Day 0	IL1A	-0.0315463	-0.50584	-0.421009	0.675164	0.998076	-0.419072
OLINK	Serum Proteins	Day 0	EIF4EBP1	-0.102383	7.00232	-0.402217	0.688854	0.998076	-0.400411
OLINK	Serum Proteins	Day 0	PLAU	-0.0598982	9.64381	-0.386946	0.700065	0.998076	-0.385232
OLINK	Serum Proteins	Day 0	NTF3	0.0513779	1.91759	0.386203	0.700662	0.998076	0.384427
OLINK	Serum Proteins	Day 0	CCL2	0.0476661	11.6359	0.376825	0.707547	0.998076	0.375153
OLINK	Serum Proteins	Day 0	FASLG	-0.0421941	6.1663	-0.364779	0.716467	0.998076	-0.363185
OLINK	Serum Proteins	Day 0	CST5	-0.0627254	6.6674	-0.362557	0.718114	0.998076	-0.360981
OLINK	Serum Proteins	Day 0	CD27	-0.0299407	7.50623	-0.317446	0.75193	0.998076	-0.316096
OLINK	Serum Proteins	Day 0	CXCL9	0.0496076	6.4284	0.305739	0.760788	0.998076	0.304447
OLINK	Serum Proteins	Day 0	PDCD1LG2	-0.0278036	1.67255	-0.295977	0.768164	0.998076	-0.294778
OLINK	Serum Proteins	Day 0	CASP8	-0.0457689	3.06992	-0.288303	0.774766	0.998076	-0.286146
OLINK	Serum Proteins	Day 0	IL10	0.0314821	3.04788	0.282573	0.778435	0.998076	0.28136
OLINK	Serum Proteins	Day 0	MMP1	-0.0712153	15.095	-0.28163	0.779127	0.998076	-0.280457
OLINK	Serum Proteins	Day 0	KITLG	-0.0301311	9.34447	-0.279518	0.780735	0.998076	-0.278362
OLINK	Serum Proteins	Day 0	TNFSF14	-0.0569701	5.75848	-0.277997	0.781904	0.998076	-0.276839
OLINK	Serum Proteins	Day 0	SIRT2	-0.0498182	2.6662	-0.270771	0.787489	0.998076	-0.269573
OLINK	Serum Proteins	Day 0	IL17A	0.0468209	1.46697	0.267009	0.790363	0.998076	0.265839
OLINK	Serum Proteins	Day 0	FLT3LG	-0.0301319	9.11363	-0.259079	0.796418	0.998076	-0.257986
OLINK	Serum Proteins	Day 0	MICA/MICB	-0.137383	3.72748	-0.251344	0.802342	0.998076	-0.250317
OLINK	Serum Proteins	Day 0	FGF21	-0.111301	5.09924	-0.241637	0.809822	0.998076	-0.240656
OLINK	Serum Proteins	Day 0	EGF	0.0443979	10.1879	0.237228	0.813248	0.998076	0.236238
OLINK	Serum Proteins	Day 0	FGF5	0.014817	0.968987	0.230575	0.81842	0.998076	0.229577
OLINK	Serum Proteins	Day 0	TNFRSF9	0.0173777	6.30867	0.179327	0.858259	0.998076	0.178591
OLINK	Serum Proteins	Day 0	PTN	0.0431922	0.910096	0.176955	0.860094	0.998076	0.176254
OLINK	Serum Proteins	Day 0	ANGPT2	0.0241646	5.42973	0.167636	0.867394	0.998076	0.16697
OLINK	Serum Proteins	Day 0	KLRD1	-0.0305071	5.57173	-0.165773	0.868851	0.998076	-0.165118
OLINK	Serum Proteins	Day 0	IL2	0.00998501	0.270973	0.162469	0.872197	0.998076	0.160868
OLINK	Serum Proteins	Day 0	SLAMF1	0.0156602	2.29238	0.15619	0.876379	0.998076	0.155561
OLINK	Serum Proteins	Day 0	GZMH	-0.0391431	3.83612	-0.155886	0.876605	0.998076	-0.155274
OLINK	Serum Proteins	Day 0	CCL17	-0.0327536	10.1424	-0.154833	0.877434	0.998076	-0.154223
OLINK	Serum Proteins	Day 0	GZMA	0.0170818	6.24888	0.149014	0.882001	0.998076	0.148432
OLINK	Serum Proteins	Day 0	LIFR	0.00992355	4.11194	0.140373	0.888806	0.998076	0.139815
OLINK	Serum Proteins	Day 0	IL20RA	0.0187393	0.989287	0.139528	0.88946	0.998076	0.138988
OLINK	Serum Proteins	Day 0	IFNG	0.0352154	6.28124	0.138618	0.89018	0.998076	0.138077
OLINK	Serum Proteins	Day 0	ANGPT1	-0.00660106	10.8291	-0.096515	0.923405	0.998076	-0.0961453
OLINK	Serum Proteins	Day 0	CD4	-0.00823894	3.57579	-0.0900831	0.928492	0.998076	-0.0897425
OLINK	Serum Proteins	Day 0	TNFSF11	0.0178462	4.75023	0.0880475	0.930115	0.998076	0.0876997
OLINK	Serum Proteins	Day 0	HMOX1	0.0093099	11.0364	0.0752834	0.940221	0.998076	0.0749919
OLINK	Serum Proteins	Day 0	IL7	-0.00964857	4.35841	-0.0725759	0.942366	0.998076	-0.0722964
OLINK	Serum Proteins	Day 0	OSM	0.0161631	6.36764	0.0717814	0.942998	0.998076	0.0715018
OLINK	Serum Proteins	Day 0	PDCD1	-0.00959065	4.3034	-0.0689875	0.945219	0.998076	-0.068712
OLINK	Serum Proteins	Day 0	CXCL10	0.011482	9.62041	0.0607597	0.951738	0.998076	0.0605243
OLINK	Serum Proteins	Day 0	CXCL11	0.0107644	7.73643	0.0522367	0.958501	0.998076	0.0520346
OLINK	Serum Proteins	Day 0	HGF	0.00588469	8.73974	0.0473779	0.962358	0.998076	0.0471949
OLINK	Serum Proteins	Day 0	TNF	0.00417785	2.42111	0.0444351	0.964696	0.998076	0.0442617
OLINK	Serum Proteins	Day 0	LTA	-0.00458294	4.94949	-0.0433747	0.965542	0.998076	-0.0432004
OLINK	Serum Proteins	Day 0	STAMBP	-0.00534393	3.79037	-0.0396213	0.968521	0.998076	-0.039463
OLINK	Serum Proteins	Day 0	IL10RA	0.00383618	0.923193	0.0253233	0.979874	0.998076	0.0252263
OLINK	Serum Proteins	Day 0	TNFRSF12A	0.00294197	4.40062	0.0222282	0.982334	0.998076	0.0221431
OLINK	Serum Proteins	Day 0	VEGFA	0.00279233	9.83484	0.0186093	0.98521	0.998076	0.0185372
OLINK	Serum Proteins	Day 0	CCL13	0.00166018	12.3862	0.00940692	0.992523	0.998076	0.00937071
OLINK	Serum Proteins	Day 0	PDGFB	0.000184095	10.6805	0.00612077	0.995136	0.998076	0.00609655
OLINK	Serum Proteins	Day 0	CD70	-0.000371498	4.18965	-0.00242014	0.998076	0.998076	-0.00241083
RNAseq	Whole Blood	Pre-vaccination	gene348094 (ANKDD1A)	-0.963595	2.21111	-4.8185	8.59399e-06	0.0505142	-4.44983
RNAseq	Whole Blood	Pre-vaccination	gene440482 (ANKRD20A5P)	0.664567	0.984502	4.82945	1.0973e-05	0.0505142	4.39705
RNAseq	Whole Blood	Pre-vaccination	gene114904 (C1QTNF6)	0.41869	3.44742	3.82464	0.000298482	0.905221	3.61661
RNAseq	Whole Blood	Pre-vaccination	gene55092 (TMEM51)	-0.875738	0.877593	-3.68064	0.00045635	0.905221	-3.50515
RNAseq	Whole Blood	Pre-vaccination	gene11343 (MGLL)	-0.462964	4.79574	-3.59684	0.00062695	0.905221	-3.41968
RNAseq	Whole Blood	Pre-vaccination	gene2146 (EZH2)	0.195136	3.21218	3.61823	0.000660763	0.905221	3.40536
RNAseq	Whole Blood	Pre-vaccination	gene1493 (CTLA4)	0.340033	2.46568	3.3029	0.00159349	0.905221	3.1571
RNAseq	Whole Blood	Pre-vaccination	gene100507321 (ERVK13-1)	0.194425	3.87168	3.31701	0.00166192	0.905221	3.14482
RNAseq	Whole Blood	Pre-vaccination	gene123720 (WHAMM)	0.10195	5.2818	3.28817	0.0016741	0.905221	3.14268
RNAseq	Whole Blood	Pre-vaccination	gene51523 (CXXC5)	-0.237812	5.09057	-3.26117	0.00174069	0.905221	-3.13124
RNAseq	Whole Blood	Pre-vaccination	gene1345 (COX6C)	-0.167364	5.29563	-3.25464	0.00177527	0.905221	-3.12546
RNAseq	Whole Blood	Pre-vaccination	gene3109 (HLA-DMB)	-0.212245	5.5796	-3.23234	0.0019105	0.905221	-3.1038
RNAseq	Whole Blood	Pre-vaccination	gene5730 (PTGDS)	-0.732286	4.65205	-3.22457	0.00193967	0.905221	-3.09932
RNAseq	Whole Blood	Pre-vaccination	gene7371 (UCK2)	-0.208003	3.71286	-3.22641	0.0019498	0.905221	-3.09777
RNAseq	Whole Blood	Pre-vaccination	gene375704 (ENHO)	-0.52506	1.06889	-3.19902	0.00208849	0.905221	-3.07735
RNAseq	Whole Blood	Pre-vaccination	gene60509 (AGBL5)	-0.132558	3.83572	-3.16265	0.00228359	0.905221	-3.05063
RNAseq	Whole Blood	Pre-vaccination	gene28560 (TRBV27)	0.439851	1.29235	3.14969	0.00246	0.905221	3.02822
RNAseq	Whole Blood	Pre-vaccination	gene377 (ARF3)	-0.0936956	7.86296	-3.1304	0.00262497	0.905221	-3.00855
RNAseq	Whole Blood	Pre-vaccination	gene8815 (BANF1)	-0.120967	5.73878	-3.12279	0.00265672	0.905221	-3.0049
RNAseq	Whole Blood	Pre-vaccination	gene391267 (ANKRD20A11P)	1.56761	-1.27394	3.09127	0.00295704	0.905221	2.97217
RNAseq	Whole Blood	Pre-vaccination	gene93 (ACVR2B)	0.417434	3.4659	3.08813	0.00299305	0.905221	2.96845
RNAseq	Whole Blood	Pre-vaccination	gene79073 (TMEM109)	-0.108848	6.20522	-3.06131	0.00323389	0.905221	-2.94458
RNAseq	Whole Blood	Pre-vaccination	gene83879 (CDCA7)	0.399282	1.32207	3.05155	0.00325675	0.905221	2.9424
RNAseq	Whole Blood	Pre-vaccination	gene10653 (SPINT2)	-0.161035	6.04836	-3.02798	0.00350874	0.905221	-2.91925
RNAseq	Whole Blood	Pre-vaccination	gene64748 (PLPPR2)	0.166339	7.30474	3.00604	0.00371985	0.905221	2.90099
RNAseq	Whole Blood	Pre-vaccination	gene57396 (CLK4)	0.12599	5.40428	2.99076	0.00401694	0.905221	2.87683
RNAseq	Whole Blood	Pre-vaccination	gene7544 (ZFY)	0.671528	-0.0249519	2.92942	0.00406966	0.905221	2.87271
RNAseq	Whole Blood	Pre-vaccination	gene79958 (DENND1C)	0.0711686	7.60281	2.98017	0.00412767	0.905221	2.86824
RNAseq	Whole Blood	Pre-vaccination	gene55163 (PNPO)	-0.135804	4.32894	-2.95368	0.00434465	0.905221	-2.85199
RNAseq	Whole Blood	Pre-vaccination	gene10570 (DPYSL4)	-1.54391	0.399184	-2.95573	0.00434665	0.905221	-2.85184
RNAseq	Whole Blood	Pre-vaccination	gene28635 (TRBJ1-1)	0.387097	1.33145	2.97728	0.00442507	0.905221	2.84615
RNAseq	Whole Blood	Pre-vaccination	gene11024 (LILRA1)	-0.219785	5.80436	-2.94569	0.00452299	0.905221	-2.83918
RNAseq	Whole Blood	Pre-vaccination	gene8682 (PEA15)	-0.169927	6.50024	-2.90846	0.004998	0.905221	-2.80716
RNAseq	Whole Blood	Pre-vaccination	gene284233 (CYP4F35P)	0.428508	1.57903	2.94465	0.00501134	0.905221	2.8063
RNAseq	Whole Blood	Pre-vaccination	gene59 (ACTA2)	0.546839	3.07609	2.9001	0.00507829	0.905221	2.80202
RNAseq	Whole Blood	Pre-vaccination	gene6158 (RPL28)	-0.146649	10.2284	-2.89604	0.00510963	0.905221	-2.80004
RNAseq	Whole Blood	Pre-vaccination	gene220930 (ZEB1-AS1)	0.235425	1.71467	2.91801	0.00514176	0.905221	2.79802
RNAseq	Whole Blood	Pre-vaccination	gene84868 (HAVCR2)	-0.256747	4.90416	-2.87292	0.0054253	0.905221	-2.78063
RNAseq	Whole Blood	Pre-vaccination	gene140947 (DCANP1)	-0.399641	2.08847	-2.87478	0.00555861	0.905221	-2.77274
RNAseq	Whole Blood	Pre-vaccination	gene64857 (PLEKHG2)	0.139588	5.54915	2.86757	0.00568479	0.905221	2.76543
RNAseq	Whole Blood	Pre-vaccination	gene2535 (FZD2)	-0.3454	3.29125	-2.85745	0.00570938	0.905221	-2.76402
RNAseq	Whole Blood	Pre-vaccination	gene79672 (FN3KRP)	-0.199654	4.61683	-2.85251	0.00576438	0.905221	-2.76089
RNAseq	Whole Blood	Pre-vaccination	gene57406 (ABHD6)	-0.181708	3.48361	-2.84484	0.00586724	0.905221	-2.75511
RNAseq	Whole Blood	Pre-vaccination	gene151613 (TTC14)	0.139618	5.67056	2.8437	0.00591335	0.905221	2.75255
RNAseq	Whole Blood	Pre-vaccination	gene6940 (ZNF354A)	0.287852	4.3401	2.84369	0.00592095	0.905221	2.75213
RNAseq	Whole Blood	Pre-vaccination	gene26993 (AKAP8L)	0.0667789	6.74815	2.83425	0.00597601	0.905221	2.7491
RNAseq	Whole Blood	Pre-vaccination	gene692099 (FAM86DP)	0.423523	2.06025	2.82729	0.00628989	0.905221	2.73227
RNAseq	Whole Blood	Pre-vaccination	gene9701 (PPP6R2)	0.0758008	7.01924	2.82626	0.00630266	0.905221	2.73161
RNAseq	Whole Blood	Pre-vaccination	gene5547 (PRCP)	-0.122783	6.68258	-2.80485	0.00655458	0.905221	-2.71867
RNAseq	Whole Blood	Pre-vaccination	gene340390 (WDR97)	0.387614	1.67078	2.80059	0.00691178	0.905221	2.70107
RNAseq	Whole Blood	Pre-vaccination	gene160851 (DGKH)	0.17254	3.09648	2.80679	0.00710928	0.905221	2.69168
RNAseq	Whole Blood	Pre-vaccination	gene27068 (PPA2)	-0.146638	3.98972	-2.77514	0.0071262	0.905221	-2.69089
RNAseq	Whole Blood	Pre-vaccination	gene79666 (PLEKHF2)	0.129447	5.15187	2.77676	0.00717723	0.905221	2.68851
RNAseq	Whole Blood	Pre-vaccination	gene347902 (AMIGO2)	0.16924	3.58866	2.77901	0.0074219	0.905221	2.6773
RNAseq	Whole Blood	Pre-vaccination	gene199 (AIF1)	-0.183784	7.72419	-2.76482	0.00748924	0.905221	-2.67427
RNAseq	Whole Blood	Pre-vaccination	gene55687 (TRMU)	0.106436	4.41287	2.76778	0.0075648	0.905221	2.6709
RNAseq	Whole Blood	Pre-vaccination	gene10912 (GADD45G)	0.323296	0.92256	2.74344	0.00767949	0.905221	2.66585
RNAseq	Whole Blood	Pre-vaccination	gene3835 (KIF22)	0.0944921	5.31597	2.74876	0.00795727	0.905221	2.65388
RNAseq	Whole Blood	Pre-vaccination	gene54891 (INO80D)	0.076681	5.67992	2.68682	0.00805635	0.905221	2.6497
RNAseq	Whole Blood	Pre-vaccination	gene4671 (NAIP)	-0.457455	3.82925	-2.72889	0.00813738	0.905221	-2.64632
RNAseq	Whole Blood	Pre-vaccination	gene137682 (NDUFAF6)	0.129076	2.69032	2.72435	0.00844394	0.905221	2.63378
RNAseq	Whole Blood	Pre-vaccination	gene11116 (FGFR1OP)	0.217097	4.2712	2.71293	0.00847685	0.905221	2.63246
RNAseq	Whole Blood	Pre-vaccination	gene167465 (ZNF366)	-0.361725	2.66524	-2.7049	0.00868422	0.905221	-2.62424
RNAseq	Whole Blood	Pre-vaccination	gene23385 (NCSTN)	-0.102383	7.52249	-2.6942	0.00891886	0.905221	-2.61515
RNAseq	Whole Blood	Pre-vaccination	gene141 (ADPRH)	-0.235638	4.09174	-2.69688	0.00892454	0.905221	-2.61493
RNAseq	Whole Blood	Pre-vaccination	gene19 (ABCA1)	-0.409926	5.67737	-2.69051	0.00901121	0.905221	-2.61163
RNAseq	Whole Blood	Pre-vaccination	gene191 (AHCY)	-0.12574	5.23884	-2.6938	0.009031	0.905221	-2.61088
RNAseq	Whole Blood	Pre-vaccination	gene27333 (GOLIM4)	-0.18469	3.93004	-2.6879	0.00908339	0.905221	-2.6089
RNAseq	Whole Blood	Pre-vaccination	gene23275 (POFUT2)	0.115078	5.25197	2.69225	0.00918994	0.905221	2.60491
RNAseq	Whole Blood	Pre-vaccination	gene2194 (FASN)	-0.139336	6.4293	-2.67639	0.00939545	0.905221	-2.59732
RNAseq	Whole Blood	Pre-vaccination	gene100131733 (USP30-AS1)	0.215662	2.22845	2.67712	0.00945196	0.905221	2.59526
RNAseq	Whole Blood	Pre-vaccination	gene10497 (UNC13B)	-0.305965	0.99643	-2.67244	0.00947861	0.905221	-2.59429
RNAseq	Whole Blood	Pre-vaccination	gene124540 (MSI2)	0.102439	5.59897	2.67169	0.00988506	0.905221	2.57982
RNAseq	Whole Blood	Pre-vaccination	gene54107 (POLE3)	-0.0808494	5.74602	-2.65139	0.0101017	0.905221	-2.57233
RNAseq	Whole Blood	Pre-vaccination	gene83892 (KCTD10)	-0.135686	5.83173	-2.65943	0.0102074	0.905221	-2.56872
RNAseq	Whole Blood	Pre-vaccination	gene57447 (NDRG2)	-0.19645	3.80505	-2.64434	0.0102195	0.905221	-2.56831
RNAseq	Whole Blood	Pre-vaccination	gene54553 (MIR4453HG)	0.211869	1.95733	2.67313	0.0103026	0.905221	2.5655
RNAseq	Whole Blood	Pre-vaccination	gene972 (CD74)	-0.174248	11.8572	-2.6408	0.0103442	0.905221	-2.5641
RNAseq	Whole Blood	Pre-vaccination	gene4907 (NT5E)	-0.375805	3.78067	-2.64045	0.0103832	0.905221	-2.5628
RNAseq	Whole Blood	Pre-vaccination	gene5098 (PCDHGC3)	-0.425949	1.65891	-2.62938	0.0105315	0.905221	-2.55787
RNAseq	Whole Blood	Pre-vaccination	gene4069 (LYZ)	-0.406035	11.9961	-2.62592	0.0107477	0.905221	-2.5508
RNAseq	Whole Blood	Pre-vaccination	gene285489 (DOK7)	-0.442072	0.371946	-2.6252	0.010759	0.905221	-2.55043
RNAseq	Whole Blood	Pre-vaccination	gene9578 (CDC42BPB)	-0.186526	5.07842	-2.614	0.0110257	0.905221	-2.54188
RNAseq	Whole Blood	Pre-vaccination	gene2350 (FOLR2)	-0.362097	1.99214	-2.61561	0.0110316	0.905221	-2.5417
RNAseq	Whole Blood	Pre-vaccination	gene79671 (NLRX1)	0.10887	5.27031	2.61363	0.0111185	0.905221	2.53895
RNAseq	Whole Blood	Pre-vaccination	gene28823 (IGLV1-44)	-0.568733	2.60702	-2.60906	0.0111474	0.905221	-2.53804
RNAseq	Whole Blood	Pre-vaccination	gene25805 (BAMBI)	0.732276	-0.515073	2.61032	0.0113184	0.905221	2.53271
RNAseq	Whole Blood	Pre-vaccination	gene147727 (ILF3-DT)	0.18853	4.10164	2.61113	0.0113799	0.905221	2.53081
RNAseq	Whole Blood	Pre-vaccination	gene57708 (MIER1)	0.0883471	6.20993	2.62435	0.0114121	0.905221	2.52982
RNAseq	Whole Blood	Pre-vaccination	gene6252 (RTN1)	-0.316271	5.39762	-2.60198	0.0114837	0.905221	-2.52762
RNAseq	Whole Blood	Pre-vaccination	gene9446 (GSTO1)	-0.155439	5.45231	-2.60364	0.0115409	0.905221	-2.52588
RNAseq	Whole Blood	Pre-vaccination	gene440275 (EIF2AK4)	-0.176028	5.26212	-2.59946	0.0115608	0.905221	-2.52528
RNAseq	Whole Blood	Pre-vaccination	gene56254 (RNF20)	-0.0628559	6.52636	-2.60366	0.0115895	0.905221	-2.5244
RNAseq	Whole Blood	Pre-vaccination	gene9455 (HOMER2)	-0.395538	2.44496	-2.59754	0.0116231	0.905221	-2.52338
RNAseq	Whole Blood	Pre-vaccination	gene10144 (FAM13A)	-0.271045	4.58858	-2.59385	0.0116439	0.905221	-2.52276
RNAseq	Whole Blood	Pre-vaccination	gene5996 (RGS1)	0.405713	1.05887	2.58258	0.01194	0.905221	2.51391
RNAseq	Whole Blood	Pre-vaccination	gene9937 (DCLRE1A)	0.161914	2.96229	2.58291	0.0121389	0.905221	2.50808
RNAseq	Whole Blood	Pre-vaccination	gene28956 (LAMTOR2)	-0.105882	4.95815	-2.57865	0.0122323	0.905221	-2.50537
RNAseq	Whole Blood	Pre-vaccination	gene7316 (UBC)	-0.0676028	10.0097	-2.57601	0.0123198	0.905221	-2.50285
RNAseq	Whole Blood	Pre-vaccination	gene9220 (TIAF1)	0.0850579	5.30321	2.57491	0.0123411	0.905221	2.50224
RNAseq	Whole Blood	Pre-vaccination	gene197358 (NLRC3)	0.114737	7.26868	2.57078	0.0126105	0.905221	2.49458
RNAseq	Whole Blood	Pre-vaccination	gene383 (ARG1)	0.574467	2.73353	2.57601	0.0127033	0.905221	2.49198
RNAseq	Whole Blood	Pre-vaccination	gene3113 (HLA-DPA1)	-0.234778	7.95175	-2.55908	0.0127797	0.905221	-2.48985
RNAseq	Whole Blood	Pre-vaccination	gene730092 (RRN3P1)	0.249859	3.24884	2.56729	0.012782	0.905221	2.48979
RNAseq	Whole Blood	Pre-vaccination	gene83862 (TMEM120A)	0.143338	5.69575	2.56029	0.0129358	0.905221	2.48553
RNAseq	Whole Blood	Pre-vaccination	gene157378 (TMEM65)	0.125653	4.36999	2.55136	0.0130379	0.905221	2.48273
RNAseq	Whole Blood	Pre-vaccination	gene51226 (COPZ2)	-0.400536	0.608786	-2.5411	0.0133705	0.905221	-2.47374
RNAseq	Whole Blood	Pre-vaccination	gene55315 (SLC29A3)	-0.171746	3.54234	-2.53727	0.0135375	0.905221	-2.46931
RNAseq	Whole Blood	Pre-vaccination	gene8792 (TNFRSF11A)	-0.433807	0.930309	-2.53543	0.0137189	0.905221	-2.46454
RNAseq	Whole Blood	Pre-vaccination	gene81576 (CCDC130)	0.0876782	5.68096	2.53786	0.0139202	0.905221	2.45932
RNAseq	Whole Blood	Pre-vaccination	gene7637 (ZNF84)	0.137308	4.36555	2.53303	0.0139299	0.905221	2.45907
RNAseq	Whole Blood	Pre-vaccination	gene23544 (SEZ6L)	-0.376747	2.11563	-2.52166	0.0141886	0.905221	-2.45245
RNAseq	Whole Blood	Pre-vaccination	gene79027 (ZNF655)	0.0615526	6.76093	2.52476	0.0142046	0.905221	2.45205
RNAseq	Whole Blood	Pre-vaccination	gene7503 (XIST)	0.136984	2.24419	2.58447	0.0144035	0.905221	2.44704
RNAseq	Whole Blood	Pre-vaccination	gene51592 (TRIM33)	0.0786538	6.4377	2.51069	0.0145698	0.905221	2.4429
RNAseq	Whole Blood	Pre-vaccination	gene80301 (PLEKHO2)	-0.0932258	8.44799	-2.51149	0.0146252	0.905221	-2.44153
RNAseq	Whole Blood	Pre-vaccination	gene23593 (HEBP2)	0.181463	5.47437	2.50688	0.014662	0.905221	2.44062
RNAseq	Whole Blood	Pre-vaccination	gene4086 (SMAD1)	0.34234	1.87748	2.50208	0.0146746	0.905221	2.44031
RNAseq	Whole Blood	Pre-vaccination	gene60412 (EXOC4)	-0.129535	5.80572	-2.50788	0.0147848	0.905221	-2.43761
RNAseq	Whole Blood	Pre-vaccination	gene7076 (TIMP1)	-0.206814	6.91099	-2.50318	0.0147899	0.905221	-2.43748
RNAseq	Whole Blood	Pre-vaccination	gene399512 (SLC25A35)	0.154621	3.23095	2.50077	0.0148691	0.905221	2.43555
RNAseq	Whole Blood	Pre-vaccination	gene85028 (SNHG12)	0.15749	3.95062	2.5191	0.015	0.905221	2.43238
RNAseq	Whole Blood	Pre-vaccination	gene96610 (BMS1P20)	-0.37042	4.93111	-2.48473	0.0154402	0.905221	-2.42189
RNAseq	Whole Blood	Pre-vaccination	gene56099 (PCDHGB7)	-0.437975	1.37752	-2.4742	0.0157804	0.905221	-2.41396
RNAseq	Whole Blood	Pre-vaccination	gene201191 (SAMD14)	-0.64476	2.10883	-2.47577	0.0158915	0.905221	-2.4114
RNAseq	Whole Blood	Pre-vaccination	gene7871 (SLMAP)	0.0669988	6.19025	2.47526	0.0159263	0.905221	2.4106
RNAseq	Whole Blood	Pre-vaccination	gene4610 (MYCL)	-0.213963	5.33119	-2.47724	0.015932	0.905221	-2.41047
RNAseq	Whole Blood	Pre-vaccination	gene56108 (PCDHGA7)	-0.411554	1.41407	-2.46533	0.016126	0.905221	-2.40605
RNAseq	Whole Blood	Pre-vaccination	gene7045 (TGFBI)	-0.293815	7.96969	-2.46626	0.0162667	0.905221	-2.40288
RNAseq	Whole Blood	Pre-vaccination	gene23193 (GANAB)	-0.0607412	8.14255	-2.46532	0.0163559	0.905221	-2.40088
RNAseq	Whole Blood	Pre-vaccination	gene5148 (PDE6G)	-0.292901	1.77157	-2.46238	0.0164291	0.905221	-2.39924
RNAseq	Whole Blood	Pre-vaccination	gene6768 (ST14)	-0.320002	5.5059	-2.45482	0.0167127	0.905221	-2.39297
RNAseq	Whole Blood	Pre-vaccination	gene10817 (FRS3)	0.120223	2.76504	2.45794	0.016714	0.905221	2.39294
RNAseq	Whole Blood	Pre-vaccination	gene10762 (NUP50)	0.103655	7.76997	2.45394	0.0168106	0.905221	2.39082
RNAseq	Whole Blood	Pre-vaccination	gene9638 (FEZ1)	-0.469175	2.16978	-2.44797	0.0169047	0.905221	-2.38877
RNAseq	Whole Blood	Pre-vaccination	gene158293 (FAM120AOS)	0.0625363	5.85959	2.45313	0.0169219	0.905221	2.3884
RNAseq	Whole Blood	Pre-vaccination	gene9184 (BUB3)	0.0743138	5.97053	2.46221	0.0169334	0.905221	2.38815
RNAseq	Whole Blood	Pre-vaccination	gene55240 (STEAP3)	-0.363123	2.64302	-2.45817	0.0170114	0.905221	-2.38646
RNAseq	Whole Blood	Pre-vaccination	gene599 (BCL2L2)	-0.147343	3.59455	-2.44061	0.017189	0.905221	-2.38264
RNAseq	Whole Blood	Pre-vaccination	gene444 (ASPH)	-0.188814	4.64253	-2.44038	0.0172918	0.905221	-2.38044
RNAseq	Whole Blood	Pre-vaccination	gene22974 (TPX2)	0.353534	1.47577	2.43555	0.0174121	0.905221	2.37789
RNAseq	Whole Blood	Pre-vaccination	gene4725 (NDUFS5)	-0.115561	5.43136	-2.43522	0.0175175	0.905221	-2.37566
RNAseq	Whole Blood	Pre-vaccination	gene7531 (YWHAE)	-0.0937292	6.3629	-2.43784	0.017536	0.905221	-2.37527
RNAseq	Whole Blood	Pre-vaccination	gene100129482 (ZNF37BP)	0.147365	5.16393	2.44516	0.017638	0.905221	2.37313
RNAseq	Whole Blood	Pre-vaccination	gene57559 (STAMBPL1)	0.145777	3.52658	2.45012	0.0178615	0.905221	2.36848
RNAseq	Whole Blood	Pre-vaccination	gene55082 (ARGLU1)	0.0996753	6.92385	2.42378	0.0181182	0.905221	2.36319
RNAseq	Whole Blood	Pre-vaccination	gene9987 (HNRNPDL)	0.0842009	7.86265	2.43561	0.0181643	0.905221	2.36225
RNAseq	Whole Blood	Pre-vaccination	gene647121 (EMBP1)	0.712136	2.88639	2.42542	0.0182173	0.905221	2.36117
RNAseq	Whole Blood	Pre-vaccination	gene57026 (PDXP)	-0.121068	3.31644	-2.423	0.0183306	0.905221	-2.35887
RNAseq	Whole Blood	Pre-vaccination	gene389538 (CCZ1P-OR7E38P)	0.143964	3.00439	2.41715	0.0183607	0.905221	2.35826
RNAseq	Whole Blood	Pre-vaccination	gene89796 (NAV1)	-0.223874	3.75587	-2.41571	0.0185462	0.905221	-2.35453
RNAseq	Whole Blood	Pre-vaccination	gene57514 (ARHGAP31)	-0.207204	5.27972	-2.4159	0.0185467	0.905221	-2.35452
RNAseq	Whole Blood	Pre-vaccination	gene85378 (TUBGCP6)	0.106445	7.0082	2.41196	0.0188673	0.905221	2.34814
RNAseq	Whole Blood	Pre-vaccination	gene23390 (ZDHHC17)	0.104377	4.97078	2.40838	0.0188685	0.905221	2.34812
RNAseq	Whole Blood	Pre-vaccination	gene9145 (SYNGR1)	-0.336018	3.13833	-2.40327	0.0189674	0.905221	-2.34617
RNAseq	Whole Blood	Pre-vaccination	gene7342 (UBP1)	0.0613037	6.57717	2.40128	0.0190188	0.905221	2.34516
RNAseq	Whole Blood	Pre-vaccination	gene155400 (NSUN5P1)	0.202884	4.77955	2.40586	0.0192303	0.905221	2.34104
RNAseq	Whole Blood	Pre-vaccination	gene11226 (GALNT6)	-0.206099	5.14885	-2.39865	0.0192334	0.905221	-2.34098
RNAseq	Whole Blood	Pre-vaccination	gene7694 (ZNF135)	-0.390787	1.40384	-2.40322	0.0193044	0.905221	-2.3396
RNAseq	Whole Blood	Pre-vaccination	gene101929302 (RFX3-AS1)	0.311386	0.705825	2.39566	0.01938	0.905221	2.33814
RNAseq	Whole Blood	Pre-vaccination	gene8641 (PCDHGB4)	-0.412669	1.38882	-2.39169	0.0194515	0.905221	-2.33676
RNAseq	Whole Blood	Pre-vaccination	gene7136 (TNNI2)	0.192797	3.14452	2.39114	0.0196364	0.905221	2.33322
RNAseq	Whole Blood	Pre-vaccination	gene55799 (CACNA2D3)	-0.304431	2.9001	-2.3902	0.0197146	0.905221	-2.33174
RNAseq	Whole Blood	Pre-vaccination	gene1611 (DAP)	-0.102363	6.67489	-2.38631	0.0198302	0.905221	-2.32954
RNAseq	Whole Blood	Pre-vaccination	gene920 (CD4)	-0.156094	8.70835	-2.38333	0.0200582	0.905221	-2.32526
RNAseq	Whole Blood	Pre-vaccination	gene122618 (PLD4)	-0.260018	5.33863	-2.38222	0.0200656	0.905221	-2.32512
RNAseq	Whole Blood	Pre-vaccination	gene114659 (LRRC37B)	0.0760899	4.61711	2.38591	0.0201076	0.905221	2.32433
RNAseq	Whole Blood	Pre-vaccination	gene28820 (IGLV1-51)	-0.603433	3.61426	-2.37196	0.0204345	0.905221	-2.31827
RNAseq	Whole Blood	Pre-vaccination	gene115704 (EVI5L)	-0.0876286	4.53972	-2.36868	0.020977	0.905221	-2.3084
RNAseq	Whole Blood	Pre-vaccination	gene56110 (PCDHGA5)	-0.403234	1.40813	-2.35913	0.021124	0.905221	-2.30576
RNAseq	Whole Blood	Pre-vaccination	gene388566 (ZNF470)	-0.185599	2.35813	-2.36498	0.021153	0.905221	-2.30524
RNAseq	Whole Blood	Pre-vaccination	gene255403 (ZNF718)	0.430535	3.55145	2.35889	0.0213263	0.905221	2.30216
RNAseq	Whole Blood	Pre-vaccination	gene349136 (WDR86)	0.458806	1.7873	2.36254	0.0213446	0.905221	2.30183
RNAseq	Whole Blood	Pre-vaccination	gene51588 (PIAS4)	0.0672481	5.31548	2.35868	0.0213676	0.905221	2.30143
RNAseq	Whole Blood	Pre-vaccination	gene8863 (PER3)	-0.2151	3.26359	-2.35419	0.0214483	0.905221	-2.3
RNAseq	Whole Blood	Pre-vaccination	gene401431 (ATP6V0E2-AS1)	0.32595	1.58285	2.36006	0.0215109	0.905221	2.29889
RNAseq	Whole Blood	Pre-vaccination	gene3394 (IRF8)	-0.161898	6.86684	-2.35254	0.021596	0.905221	-2.2974
RNAseq	Whole Blood	Pre-vaccination	gene9717 (SEC14L5)	-0.551281	2.32512	-2.35179	0.0216522	0.905221	-2.29642
RNAseq	Whole Blood	Pre-vaccination	gene51747 (LUC7L3)	0.0949951	7.29911	2.35227	0.0218071	0.905221	2.29371
RNAseq	Whole Blood	Pre-vaccination	gene389362 (PSMG4)	0.129795	3.00775	2.348	0.021927	0.905221	2.29163
RNAseq	Whole Blood	Pre-vaccination	gene767557 (SYS1-DBNDD2)	-0.100308	4.21009	-2.34392	0.0220871	0.905221	-2.28887
RNAseq	Whole Blood	Pre-vaccination	gene613 (BCR)	-0.125459	7.05108	-2.34533	0.0221642	0.905221	-2.28754
RNAseq	Whole Blood	Pre-vaccination	gene26155 (NOC2L)	-0.0828134	6.13339	-2.34481	0.0222932	0.905221	-2.28534
RNAseq	Whole Blood	Pre-vaccination	gene3633 (INPP5B)	0.155419	5.6822	2.33913	0.0223988	0.905221	2.28354
RNAseq	Whole Blood	Pre-vaccination	gene113235 (SLC46A1)	-0.239266	2.86113	-2.33423	0.0225627	0.905221	-2.28076
RNAseq	Whole Blood	Pre-vaccination	gene56104 (PCDHGB1)	-0.409861	1.33079	-2.33017	0.0226782	0.905221	-2.27881
RNAseq	Whole Blood	Pre-vaccination	gene63922 (CHTF18)	0.147366	4.16084	2.33714	0.0226948	0.905221	2.27853
RNAseq	Whole Blood	Pre-vaccination	gene64895 (PAPOLG)	0.0663653	5.38784	2.34833	0.0226986	0.905221	2.27847
RNAseq	Whole Blood	Pre-vaccination	gene102724814 (LOC102724814)	0.147708	4.45486	2.33357	0.0227123	0.905221	2.27824
RNAseq	Whole Blood	Pre-vaccination	gene54665 (RSBN1)	0.0747396	5.22791	2.33714	0.0227702	0.905221	2.27727
RNAseq	Whole Blood	Pre-vaccination	gene101928893 (LOC101928893)	1.20612	0.396393	2.3413	0.0228176	0.905221	2.27647
RNAseq	Whole Blood	Pre-vaccination	gene100847079 (MIR5193)	0.145333	3.65545	2.33346	0.0228268	0.905221	2.27632
RNAseq	Whole Blood	Pre-vaccination	gene133418 (EMB)	0.161886	6.97493	2.33217	0.022898	0.905221	2.27513
RNAseq	Whole Blood	Pre-vaccination	gene1520 (CTSS)	-0.120489	10.9727	-2.33218	0.0229349	0.905221	-2.27452
RNAseq	Whole Blood	Pre-vaccination	gene56100 (PCDHGB6)	-0.430235	1.53507	-2.32469	0.0230126	0.905221	-2.27323
RNAseq	Whole Blood	Pre-vaccination	gene56111 (PCDHGA4)	-0.403575	1.35316	-2.32399	0.0230202	0.905221	-2.2731
RNAseq	Whole Blood	Pre-vaccination	gene2258 (FGF13)	0.948416	-1.13282	2.32676	0.0231104	0.905221	2.2716
RNAseq	Whole Blood	Pre-vaccination	gene7094 (TLN1)	-0.0818752	11.0851	-2.32845	0.0231937	0.905221	-2.27023
RNAseq	Whole Blood	Pre-vaccination	gene8711 (TNK1)	0.292601	1.6833	2.32822	0.023246	0.905221	2.26937
RNAseq	Whole Blood	Pre-vaccination	gene10398 (MYL9)	-0.617909	5.00917	-2.32666	0.0232751	0.905221	-2.26889
RNAseq	Whole Blood	Pre-vaccination	gene3693 (ITGB5)	-0.37788	4.75986	-2.32253	0.0233538	0.905221	-2.2676
RNAseq	Whole Blood	Pre-vaccination	gene56098 (PCDHGC4)	-0.404303	1.35053	-2.31604	0.023474	0.905221	-2.26563
RNAseq	Whole Blood	Pre-vaccination	gene8317 (CDC7)	0.228406	2.64752	2.32712	0.0235195	0.905221	2.26489
RNAseq	Whole Blood	Pre-vaccination	gene56114 (PCDHGA1)	-0.395763	1.36413	-2.31453	0.0235551	0.905221	-2.26431
RNAseq	Whole Blood	Pre-vaccination	gene4643 (MYO1E)	-0.237979	4.01575	-2.31662	0.0235631	0.905221	-2.26418
RNAseq	Whole Blood	Pre-vaccination	gene7072 (TIA1)	0.0951927	5.86804	2.31523	0.023657	0.905221	2.26265
RNAseq	Whole Blood	Pre-vaccination	gene81618 (ITM2C)	-0.184997	5.43502	-2.31899	0.0236575	0.905221	-2.26265
RNAseq	Whole Blood	Pre-vaccination	gene400360 (C15orf54)	0.650958	0.698908	2.317	0.0237832	0.905221	2.26061
RNAseq	Whole Blood	Pre-vaccination	gene90485 (ZNF835)	-0.366373	1.17729	-2.31483	0.0238145	0.905221	-2.26011
RNAseq	Whole Blood	Pre-vaccination	gene51776 (MAP3K20)	-0.208351	4.24674	-2.31416	0.0238179	0.905221	-2.26005
RNAseq	Whole Blood	Pre-vaccination	gene102724023 (GATD3B)	-0.502777	2.90037	-2.32703	0.0238569	0.905221	-2.25943
RNAseq	Whole Blood	Pre-vaccination	gene23254 (KAZN)	0.635655	3.03352	2.31527	0.0238581	0.905221	2.25941
RNAseq	Whole Blood	Pre-vaccination	gene133383 (SETD9)	-0.39091	1.14412	-2.33474	0.0239568	0.905221	-2.25782
RNAseq	Whole Blood	Pre-vaccination	gene56109 (PCDHGA6)	-0.378229	1.51105	-2.30792	0.0239689	0.905221	-2.25763
RNAseq	Whole Blood	Pre-vaccination	gene119016 (AGAP4)	0.188288	3.6643	2.31185	0.0241577	0.905221	2.25461
RNAseq	Whole Blood	Pre-vaccination	gene911 (CD1C)	-0.272943	4.05525	-2.30009	0.0245488	0.905221	-2.24843
RNAseq	Whole Blood	Pre-vaccination	gene9708 (PCDHGA8)	-0.40362	1.33762	-2.29752	0.0245615	0.905221	-2.24823
RNAseq	Whole Blood	Pre-vaccination	gene3064 (HTT)	-0.0784812	7.43909	-2.30041	0.0245698	0.905221	-2.2481
RNAseq	Whole Blood	Pre-vaccination	gene23136 (EPB41L3)	-0.241541	5.28693	-2.29804	0.0247905	0.905221	-2.24465
RNAseq	Whole Blood	Pre-vaccination	gene56101 (PCDHGB5)	-0.401328	1.47652	-2.29307	0.0248477	0.905221	-2.24376
RNAseq	Whole Blood	Pre-vaccination	gene4055 (LTBR)	-0.154253	6.72443	-2.29647	0.0249342	0.905221	-2.24242
RNAseq	Whole Blood	Pre-vaccination	gene440026 (TMEM41B)	0.160998	4.25468	2.29595	0.0249462	0.905221	2.24224
RNAseq	Whole Blood	Pre-vaccination	gene56102 (PCDHGB3)	-0.385982	1.44971	-2.29106	0.0249609	0.905221	-2.24201
RNAseq	Whole Blood	Pre-vaccination	gene3560 (IL2RB)	-0.258226	8.2218	-2.29776	0.0249768	0.905221	-2.24176
RNAseq	Whole Blood	Pre-vaccination	gene399687 (MYO18A)	0.0714904	7.61609	2.28911	0.0252847	0.905221	2.23702
RNAseq	Whole Blood	Pre-vaccination	gene2217 (FCGRT)	-0.0859251	8.53534	-2.28884	0.0253288	0.905221	-2.23635
RNAseq	Whole Blood	Pre-vaccination	gene7132 (TNFRSF1A)	-0.069198	8.6734	-2.28919	0.0253325	0.905221	-2.23629
RNAseq	Whole Blood	Pre-vaccination	gene29916 (SNX11)	-0.0920605	5.60287	-2.28599	0.025429	0.905221	-2.23482
RNAseq	Whole Blood	Pre-vaccination	gene58504 (ARHGAP22)	-0.395605	1.61318	-2.28326	0.0256013	0.905221	-2.23221
RNAseq	Whole Blood	Pre-vaccination	gene56097 (PCDHGC5)	-0.400089	1.3537	-2.27944	0.0256867	0.905221	-2.23092
RNAseq	Whole Blood	Pre-vaccination	gene6185 (RPN2)	-0.0891863	7.27078	-2.28553	0.0257822	0.905221	-2.22948
RNAseq	Whole Blood	Pre-vaccination	gene5878 (RAB5C)	-0.0449214	8.01958	-2.28491	0.0258678	0.905221	-2.22819
RNAseq	Whole Blood	Pre-vaccination	gene4738 (NEDD8)	-0.0661228	6.41817	-2.28386	0.0258709	0.905221	-2.22814
RNAseq	Whole Blood	Pre-vaccination	gene25839 (COG4)	0.08747	5.6785	2.29271	0.0259009	0.905221	2.22769
RNAseq	Whole Blood	Pre-vaccination	gene10376 (TUBA1B)	-0.091649	7.79669	-2.27965	0.0259423	0.905221	-2.22707
RNAseq	Whole Blood	Pre-vaccination	gene149371 (EXOC8)	0.0679245	5.43409	2.27999	0.0262312	0.905221	2.22277
RNAseq	Whole Blood	Pre-vaccination	gene2950 (GSTP1)	-0.17208	7.2954	-2.27527	0.0263054	0.905221	-2.22167
RNAseq	Whole Blood	Pre-vaccination	gene10672 (GNA13)	0.079995	7.27266	2.28115	0.0263414	0.905221	2.22114
RNAseq	Whole Blood	Pre-vaccination	gene91351 (DDX60L)	0.237102	7.23018	2.26992	0.0264471	0.905221	2.21958
RNAseq	Whole Blood	Pre-vaccination	gene54900 (LAX1)	0.129103	5.19415	2.2743	0.0266534	0.905221	2.21656
RNAseq	Whole Blood	Pre-vaccination	gene9267 (CYTH1)	0.0581223	8.9894	2.26843	0.0267593	0.905221	2.21501
RNAseq	Whole Blood	Pre-vaccination	gene29896 (TRA2A)	0.0931854	6.52817	2.26272	0.0267854	0.905221	2.21463
RNAseq	Whole Blood	Pre-vaccination	gene133746 (JMY)	0.108612	4.4944	2.27363	0.0267975	0.905221	2.21446
RNAseq	Whole Blood	Pre-vaccination	gene654364 (NME1-NME2)	-0.125331	6.69352	-2.26638	0.0268394	0.905221	-2.21385
RNAseq	Whole Blood	Pre-vaccination	gene23129 (PLXND1)	-0.20256	7.37144	-2.26476	0.0268755	0.905221	-2.21332
RNAseq	Whole Blood	Pre-vaccination	gene54795 (TRPM4)	-0.462066	1.30166	-2.26372	0.0269158	0.905221	-2.21274
RNAseq	Whole Blood	Pre-vaccination	gene55245 (UQCC1)	-0.0909321	4.27632	-2.26739	0.027008	0.905221	-2.2114
RNAseq	Whole Blood	Pre-vaccination	gene5504 (PPP1R2)	0.0938529	5.90493	2.26395	0.027029	0.905221	2.2111
RNAseq	Whole Blood	Pre-vaccination	gene64427 (TTC31)	0.0811489	5.36481	2.26659	0.0270524	0.905221	2.21076
RNAseq	Whole Blood	Pre-vaccination	gene4831 (NME2)	-0.130467	6.58016	-2.26257	0.0270598	0.905221	-2.21065
RNAseq	Whole Blood	Pre-vaccination	gene346157 (ZNF391)	0.363212	1.07598	2.26554	0.0271163	0.905221	2.20984
RNAseq	Whole Blood	Pre-vaccination	gene56112 (PCDHGA3)	-0.394637	1.3302	-2.25654	0.0271343	0.905221	-2.20958
RNAseq	Whole Blood	Pre-vaccination	gene5795 (PTPRJ)	-0.092246	8.9724	-2.26208	0.0271527	0.905221	-2.20932
RNAseq	Whole Blood	Pre-vaccination	gene10654 (PMVK)	-0.101701	4.41179	-2.26005	0.0272532	0.905221	-2.20787
RNAseq	Whole Blood	Pre-vaccination	gene5538 (PPT1)	-0.274649	8.31058	-2.25902	0.0272565	0.905221	-2.20783
RNAseq	Whole Blood	Pre-vaccination	gene64400 (AKTIP)	0.186168	4.69115	2.2586	0.0273006	0.905221	2.20719
RNAseq	Whole Blood	Pre-vaccination	gene56107 (PCDHGA9)	-0.388014	1.37292	-2.25331	0.0273623	0.905221	-2.20631
RNAseq	Whole Blood	Pre-vaccination	gene29988 (SLC2A8)	-0.195423	2.24002	-2.25479	0.0273651	0.905221	-2.20627
RNAseq	Whole Blood	Pre-vaccination	gene4794 (NFKBIE)	-0.147806	4.89044	-2.257	0.0274231	0.905221	-2.20544
RNAseq	Whole Blood	Pre-vaccination	gene56105 (PCDHGA11)	-0.393943	1.38652	-2.24784	0.0277332	0.905221	-2.20104
RNAseq	Whole Blood	Pre-vaccination	gene7700 (ZNF141)	0.130135	2.80073	2.2579	0.0278659	0.905221	2.19917
RNAseq	Whole Blood	Pre-vaccination	gene9700 (ESPL1)	0.279874	0.534545	2.22118	0.0278891	0.905221	2.19884
RNAseq	Whole Blood	Pre-vaccination	gene90231 (KIAA2013)	0.0870867	6.92741	2.24872	0.0279445	0.905221	2.19806
RNAseq	Whole Blood	Pre-vaccination	gene267 (AMFR)	-0.0929822	6.61803	-2.24372	0.0281211	0.905221	-2.19559
RNAseq	Whole Blood	Pre-vaccination	gene55361 (PI4K2A)	-0.089712	4.8359	-2.24299	0.0281552	0.905221	-2.19512
RNAseq	Whole Blood	Pre-vaccination	gene56113 (PCDHGA2)	-0.388977	1.33458	-2.24033	0.028214	0.905221	-2.1943
RNAseq	Whole Blood	Pre-vaccination	gene64770 (CCDC14)	0.121437	4.44636	2.25147	0.0282549	0.905221	2.19373
RNAseq	Whole Blood	Pre-vaccination	gene56623 (INPP5E)	0.118723	4.54397	2.24545	0.0284081	0.905221	2.1916
RNAseq	Whole Blood	Pre-vaccination	gene2132 (EXT2)	-0.101613	5.06928	-2.24191	0.0284523	0.905221	-2.19099
RNAseq	Whole Blood	Pre-vaccination	gene27287 (VENTX)	-0.312357	4.32436	-2.2397	0.0284878	0.905221	-2.1905
RNAseq	Whole Blood	Pre-vaccination	gene7318 (UBA7)	0.115332	7.40501	2.23852	0.0286979	0.905221	2.18761
RNAseq	Whole Blood	Pre-vaccination	gene7434 (VIPR2)	-0.478158	0.324206	-2.23712	0.0287688	0.905221	-2.18664
RNAseq	Whole Blood	Pre-vaccination	gene130617 (ZFAND2B)	0.0499858	5.67951	2.23438	0.0288073	0.905221	2.18611
RNAseq	Whole Blood	Pre-vaccination	gene2744 (GLS)	0.0983869	6.25125	2.23519	0.0290622	0.905221	2.18264
RNAseq	Whole Blood	Pre-vaccination	gene9510 (ADAMTS1)	-0.442172	2.75234	-2.23296	0.0292183	0.905221	-2.18053
RNAseq	Whole Blood	Pre-vaccination	gene345778 (MTX3)	0.118769	3.96533	2.23683	0.029279	0.905221	2.17971
RNAseq	Whole Blood	Pre-vaccination	gene79711 (IPO4)	0.0996936	5.04511	2.22785	0.0293418	0.905221	2.17886
RNAseq	Whole Blood	Pre-vaccination	gene23360 (FNBP4)	0.078982	7.06429	2.23149	0.0293818	0.905221	2.17833
RNAseq	Whole Blood	Pre-vaccination	gene5518 (PPP2R1A)	-0.053888	7.33221	-2.22832	0.0295028	0.905221	-2.1767
RNAseq	Whole Blood	Pre-vaccination	gene8514 (KCNAB2)	-0.0982141	8.44274	-2.22587	0.029604	0.905221	-2.17535
RNAseq	Whole Blood	Pre-vaccination	gene644353 (ZCCHC18)	0.243269	1.64606	2.23395	0.0296316	0.905221	2.17498
RNAseq	Whole Blood	Pre-vaccination	gene26025 (PCDHGA12)	-0.385116	1.40162	-2.22016	0.0296372	0.905221	-2.17491
RNAseq	Whole Blood	Pre-vaccination	gene729230 (CCR2)	-0.196264	7.06301	-2.22309	0.0296721	0.905221	-2.17444
RNAseq	Whole Blood	Pre-vaccination	gene136227 (COL26A1)	-1.57189	-0.837899	-2.2309	0.029673	0.905221	-2.17443
RNAseq	Whole Blood	Pre-vaccination	gene51277 (DNAJC27)	0.133633	2.68445	2.22508	0.029821	0.905221	2.17246
RNAseq	Whole Blood	Pre-vaccination	gene1545 (CYP1B1)	-0.333274	5.9119	-2.22221	0.0298263	0.905221	-2.17239
RNAseq	Whole Blood	Pre-vaccination	gene11027 (LILRA2)	-0.159697	7.09988	-2.21944	0.030043	0.905221	-2.16952
RNAseq	Whole Blood	Pre-vaccination	gene124401 (ANKS3)	0.123775	3.58411	2.222	0.0301711	0.905221	2.16784
RNAseq	Whole Blood	Pre-vaccination	gene23252 (OTUD3)	0.134413	3.82778	2.21844	0.0302023	0.905221	2.16743
RNAseq	Whole Blood	Pre-vaccination	gene6935 (ZEB1)	0.109206	5.31104	2.21885	0.0303305	0.905221	2.16575
RNAseq	Whole Blood	Pre-vaccination	gene84942 (WDR73)	0.0868056	4.65942	2.21899	0.0304238	0.905221	2.16453
RNAseq	Whole Blood	Pre-vaccination	gene25766 (PRPF40B)	0.150392	2.51581	2.21987	0.0305097	0.905221	2.16341
RNAseq	Whole Blood	Pre-vaccination	gene646719 (NIPBL-DT)	0.134377	3.53616	2.22222	0.0305827	0.905221	2.16246
RNAseq	Whole Blood	Pre-vaccination	gene57343 (ZNF304)	-0.161735	3.915	-2.21089	0.0306109	0.905221	-2.16209
RNAseq	Whole Blood	Pre-vaccination	gene408 (ARRB1)	-0.139802	7.84741	-2.20994	0.0308512	0.905221	-2.15899
RNAseq	Whole Blood	Pre-vaccination	gene1719 (DHFR)	0.187035	3.77944	2.20511	0.0310616	0.905221	2.15628
RNAseq	Whole Blood	Pre-vaccination	gene135 (ADORA2A)	0.130108	5.60448	2.20318	0.031102	0.905221	2.15577
RNAseq	Whole Blood	Pre-vaccination	gene56103 (PCDHGB2)	-0.366591	1.44233	-2.19971	0.0311244	0.905221	-2.15548
RNAseq	Whole Blood	Pre-vaccination	gene201164 (PLD6)	0.228379	2.70523	2.20337	0.0311912	0.905221	2.15462
RNAseq	Whole Blood	Pre-vaccination	gene58484 (NLRC4)	-0.164844	5.53858	-2.20061	0.0313639	0.905221	-2.15242
RNAseq	Whole Blood	Pre-vaccination	gene79598 (CEP97)	0.11	3.47092	2.20065	0.0313692	0.905221	2.15236
RNAseq	Whole Blood	Pre-vaccination	gene55692 (LUC7L)	0.102132	5.67767	2.19623	0.0317752	0.905221	2.14723
RNAseq	Whole Blood	Pre-vaccination	gene64750 (SMURF2)	0.0605971	5.32712	2.19155	0.0318411	0.905221	2.1464
RNAseq	Whole Blood	Pre-vaccination	gene171546 (SPTSSA)	-0.151533	3.64219	-2.19166	0.031975	0.905221	-2.14472
RNAseq	Whole Blood	Pre-vaccination	gene132241 (RPL32P3)	0.113253	3.87049	2.19557	0.0321553	0.905221	2.14247
RNAseq	Whole Blood	Pre-vaccination	gene196394 (AMN1)	0.156804	3.04012	2.19293	0.0322095	0.905221	2.1418
RNAseq	Whole Blood	Pre-vaccination	gene54149 (C21orf91)	0.135167	4.55275	2.19065	0.03228	0.905221	2.14093
RNAseq	Whole Blood	Pre-vaccination	gene6242 (RTKN)	-0.344668	0.738081	-2.18465	0.0324526	0.905221	-2.13879
RNAseq	Whole Blood	Pre-vaccination	gene92140 (MTDH)	-0.0679637	7.12287	-2.18075	0.0326933	0.905221	-2.13583
RNAseq	Whole Blood	Pre-vaccination	gene11031 (RAB31)	-0.122419	7.81185	-2.18787	0.0327871	0.905221	-2.13468
RNAseq	Whole Blood	Pre-vaccination	gene3612 (IMPA1)	0.111077	3.447	2.17968	0.0329606	0.905221	2.13256
RNAseq	Whole Blood	Pre-vaccination	gene56106 (PCDHGA10)	-0.394348	1.47924	-2.17489	0.0330185	0.905221	-2.13186
RNAseq	Whole Blood	Pre-vaccination	gene283130 (SLC25A45)	0.116959	5.37094	2.17826	0.0333601	0.905221	2.12772
RNAseq	Whole Blood	Pre-vaccination	gene130367 (SGPP2)	0.289266	1.74416	2.17434	0.0334066	0.905221	2.12716
RNAseq	Whole Blood	Pre-vaccination	gene118924 (FRA10AC1)	0.145477	3.82094	2.17429	0.0336691	0.905221	2.12401
RNAseq	Whole Blood	Pre-vaccination	gene55954 (ZMAT5)	0.083086	4.02855	2.17189	0.033854	0.905221	2.12181
RNAseq	Whole Blood	Pre-vaccination	gene2547 (XRCC6)	-0.0673606	7.73963	-2.16961	0.0339314	0.905221	-2.12089
RNAseq	Whole Blood	Pre-vaccination	gene23642 (SNHG1)	0.184305	5.04577	2.16753	0.0340184	0.905221	2.11985
RNAseq	Whole Blood	Pre-vaccination	gene26235 (FBXL4)	-0.111366	3.79789	-2.16442	0.0340215	0.905221	-2.11982
RNAseq	Whole Blood	Pre-vaccination	gene1184 (CLCN5)	-0.150713	3.86036	-2.16288	0.0340651	0.905221	-2.1193
RNAseq	Whole Blood	Pre-vaccination	gene100128252 (ZNF667-AS1)	-0.37149	0.935775	-2.16535	0.0341087	0.905221	-2.11878
RNAseq	Whole Blood	Pre-vaccination	gene9761 (MLEC)	-0.0907835	7.08145	-2.16273	0.03425	0.905221	-2.11712
RNAseq	Whole Blood	Pre-vaccination	gene84919 (PPP1R15B)	0.0478259	6.82054	2.16016	0.0342584	0.905221	2.11702
RNAseq	Whole Blood	Pre-vaccination	gene55558 (PLXNA3)	0.172757	5.20248	2.16444	0.0343836	0.905221	2.11554
RNAseq	Whole Blood	Pre-vaccination	gene5524 (PTPA)	-0.0853238	6.10477	-2.16045	0.0344115	0.905221	-2.11522
RNAseq	Whole Blood	Pre-vaccination	gene84293 (PRXL2A)	-0.181072	2.1615	-2.16334	0.0345751	0.905221	-2.1133
RNAseq	Whole Blood	Pre-vaccination	gene2207 (FCER1G)	-0.216245	8.20346	-2.15769	0.0346558	0.905221	-2.11236
RNAseq	Whole Blood	Pre-vaccination	gene29015 (SLC43A3)	-0.160181	5.51127	-2.157	0.0346766	0.905221	-2.11212
RNAseq	Whole Blood	Pre-vaccination	gene10147 (SUGP2)	0.0912888	6.82161	2.15894	0.0347397	0.905221	2.11138
RNAseq	Whole Blood	Pre-vaccination	gene1267 (CNP)	-0.119014	5.89454	-2.15586	0.0348308	0.905221	-2.11032
RNAseq	Whole Blood	Pre-vaccination	gene57623 (ZFAT)	-0.0955583	4.46324	-2.15437	0.0349165	0.905221	-2.10933
RNAseq	Whole Blood	Pre-vaccination	gene905 (CCNT2)	0.0762582	5.79866	2.15451	0.0351569	0.905221	2.10655
RNAseq	Whole Blood	Pre-vaccination	gene2841 (GPR18)	0.13779	3.73012	2.15693	0.0352375	0.905221	2.10562
RNAseq	Whole Blood	Pre-vaccination	gene89894 (TMEM116)	0.150525	3.00353	2.15026	0.0353037	0.905221	2.10486
RNAseq	Whole Blood	Pre-vaccination	gene30848 (CTAG2)	-1.10417	-4.20487	-2.14668	0.0353564	0.905221	-2.10425
RNAseq	Whole Blood	Pre-vaccination	gene4568 (TRNL2)	0.278097	5.6989	2.1499	0.0354303	0.905221	2.10341
RNAseq	Whole Blood	Pre-vaccination	gene30008 (EFEMP2)	0.201627	2.51345	2.14884	0.0354684	0.905221	2.10297
RNAseq	Whole Blood	Pre-vaccination	gene5199 (CFP)	-0.114727	8.26017	-2.14907	0.0355067	0.905221	-2.10253
RNAseq	Whole Blood	Pre-vaccination	gene284802 (FRG1BP)	0.324245	3.75867	2.14744	0.0355425	0.905221	2.10212
RNAseq	Whole Blood	Pre-vaccination	gene7185 (TRAF1)	0.136983	6.12048	2.15276	0.0355708	0.905221	2.1018
RNAseq	Whole Blood	Pre-vaccination	gene25957 (PNISR)	0.0843067	7.83513	2.14564	0.035693	0.905221	2.10041
RNAseq	Whole Blood	Pre-vaccination	gene9775 (EIF4A3)	-0.0809982	5.81313	-2.14456	0.0358522	0.905221	-2.0986
RNAseq	Whole Blood	Pre-vaccination	gene729178 (STXBP5-AS1)	0.221486	1.01681	2.13794	0.0360615	0.905221	2.09623
RNAseq	Whole Blood	Pre-vaccination	gene2774 (GNAL)	-0.44377	1.29938	-2.13396	0.0361832	0.905221	-2.09486
RNAseq	Whole Blood	Pre-vaccination	gene441733 (PRKXP1)	0.713794	4.7875	2.13972	0.0361896	0.905221	2.09479
RNAseq	Whole Blood	Pre-vaccination	gene23361 (ZNF629)	-0.162537	3.73763	-2.13834	0.0361975	0.905221	-2.0947
RNAseq	Whole Blood	Pre-vaccination	gene5097 (PCDH1)	-0.425281	2.56685	-2.1363	0.0363165	0.905221	-2.09337
RNAseq	Whole Blood	Pre-vaccination	gene100303453 (TSNAX-DISC1)	-0.114957	5.66332	-2.13525	0.0365375	0.905221	-2.09089
RNAseq	Whole Blood	Pre-vaccination	gene10924 (SMPDL3A)	-0.236581	2.7411	-2.13929	0.036542	0.905221	-2.09084
RNAseq	Whole Blood	Pre-vaccination	gene84958 (SYTL1)	0.0866964	7.42261	2.13393	0.0366098	0.905221	2.09009
RNAseq	Whole Blood	Pre-vaccination	gene29851 (ICOS)	0.190817	3.74557	2.13586	0.0366619	0.905221	2.08951
RNAseq	Whole Blood	Pre-vaccination	gene1240 (CMKLR1)	-0.335716	5.22773	-2.1319	0.0366947	0.905221	-2.08914
RNAseq	Whole Blood	Pre-vaccination	gene27185 (DISC1)	-0.171375	5.00125	-2.13156	0.0368212	0.905221	-2.08774
RNAseq	Whole Blood	Pre-vaccination	gene92799 (SHKBP1)	-0.167984	8.79286	-2.12816	0.0370808	0.905221	-2.08487
RNAseq	Whole Blood	Pre-vaccination	gene643529 (LINC00865)	0.32612	1.07158	2.12731	0.037117	0.905221	2.08447
RNAseq	Whole Blood	Pre-vaccination	gene10748 (KLRA1P)	0.386312	0.829432	2.12719	0.0372278	0.905221	2.08326
RNAseq	Whole Blood	Pre-vaccination	gene85007 (PHYKPL)	0.0927099	6.33436	2.13103	0.0372748	0.905221	2.08274
RNAseq	Whole Blood	Pre-vaccination	gene493900 (TMEM9B-AS1)	0.295975	1.45981	2.12766	0.0372801	0.905221	2.08268
RNAseq	Whole Blood	Pre-vaccination	gene9784 (SNX17)	-0.0866533	6.96757	-2.1277	0.0372993	0.905221	-2.08247
RNAseq	Whole Blood	Pre-vaccination	gene29940 (DSE)	-0.13136	5.43523	-2.13047	0.0373637	0.905221	-2.08177
RNAseq	Whole Blood	Pre-vaccination	gene25939 (SAMHD1)	-0.122241	8.90396	-2.12246	0.0375158	0.905221	-2.08011
RNAseq	Whole Blood	Pre-vaccination	gene728233 (PI4KAP1)	-0.681058	3.5846	-2.12215	0.0376019	0.905221	-2.07917
RNAseq	Whole Blood	Pre-vaccination	gene3490 (IGFBP7)	-0.299442	3.83829	-2.12363	0.0377775	0.905221	-2.07726
RNAseq	Whole Blood	Pre-vaccination	gene23142 (DCUN1D4)	0.106663	3.30617	2.1236	0.0377776	0.905221	2.07726
RNAseq	Whole Blood	Pre-vaccination	gene25946 (ZNF385A)	-0.182129	7.4144	-2.11799	0.038025	0.905221	-2.07458
RNAseq	Whole Blood	Pre-vaccination	gene79912 (PYROXD1)	0.16262	3.7702	2.11979	0.038111	0.905221	2.07366
RNAseq	Whole Blood	Pre-vaccination	gene83742 (MARVELD1)	-0.28001	4.30082	-2.11885	0.0381395	0.905221	-2.07335
RNAseq	Whole Blood	Pre-vaccination	gene28775 (IGLV7-46)	-0.587313	1.42519	-2.11628	0.0382	0.905221	-2.0727
RNAseq	Whole Blood	Pre-vaccination	gene11044 (TENT4A)	0.0621686	5.39371	2.11992	0.0382256	0.905221	2.07243
RNAseq	Whole Blood	Pre-vaccination	gene762 (CA4)	0.222609	3.61097	2.11906	0.0382376	0.905221	2.0723
RNAseq	Whole Blood	Pre-vaccination	gene92342 (METTL18)	0.23504	2.50043	2.1187	0.0382542	0.905221	2.07212
RNAseq	Whole Blood	Pre-vaccination	gene9905 (SGSM2)	0.0967754	6.6005	2.11967	0.0383471	0.905221	2.07113
RNAseq	Whole Blood	Pre-vaccination	gene9841 (ZBTB24)	0.0674736	4.8485	2.11919	0.0385501	0.905221	2.06896
RNAseq	Whole Blood	Pre-vaccination	gene84953 (MICALCL)	-0.216938	3.70769	-2.1131	0.0387117	0.905221	-2.06724
RNAseq	Whole Blood	Pre-vaccination	gene3992 (FADS1)	-0.277988	3.80572	-2.11089	0.0387144	0.905221	-2.06721
RNAseq	Whole Blood	Pre-vaccination	gene155370 (SBDSP1)	0.13031	4.07246	2.10844	0.0389135	0.905221	2.0651
RNAseq	Whole Blood	Pre-vaccination	gene541471 (MIR4435-2HG)	-0.192226	3.25227	-2.10481	0.0391184	0.905221	-2.06294
RNAseq	Whole Blood	Pre-vaccination	gene64328 (XPO4)	0.0725273	4.83979	2.11105	0.0391384	0.905221	2.06273
RNAseq	Whole Blood	Pre-vaccination	gene23151 (GRAMD4)	-0.142653	5.89838	-2.10654	0.0391458	0.905221	-2.06265
RNAseq	Whole Blood	Pre-vaccination	gene28670 (TRAV13-2)	-0.219153	1.99095	-2.10685	0.0392176	0.905221	-2.0619
RNAseq	Whole Blood	Pre-vaccination	gene221079 (ARL5B)	0.125135	3.48051	2.10052	0.0396316	0.905221	2.05757
RNAseq	Whole Blood	Pre-vaccination	gene5165 (PDK3)	0.0706007	6.53065	2.1011	0.0396968	0.905221	2.05689
RNAseq	Whole Blood	Pre-vaccination	gene55004 (LAMTOR1)	-0.0789362	6.58245	-2.10053	0.0396991	0.905221	-2.05687
RNAseq	Whole Blood	Pre-vaccination	gene389125 (MUSTN1)	0.20564	2.43874	2.09882	0.0397898	0.905221	2.05592
RNAseq	Whole Blood	Pre-vaccination	gene686 (BTD)	-0.0811238	3.94858	-2.09218	0.0399656	0.905221	-2.0541
RNAseq	Whole Blood	Pre-vaccination	gene7372 (UMPS)	-0.107884	4.20109	-2.09358	0.0401772	0.905221	-2.05192
RNAseq	Whole Blood	Pre-vaccination	gene54540 (FAM193B)	0.110974	7.13319	2.09538	0.0403745	0.905221	2.0499
RNAseq	Whole Blood	Pre-vaccination	gene140612 (ZFP28)	-0.210753	2.32768	-2.08914	0.040596	0.905221	-2.04763
RNAseq	Whole Blood	Pre-vaccination	gene9546 (APBA3)	0.0898322	5.18518	2.08647	0.0408177	0.905221	2.04538
RNAseq	Whole Blood	Pre-vaccination	gene84282 (RNF135)	-0.112847	5.33892	-2.08411	0.0410653	0.905221	-2.04287
RNAseq	Whole Blood	Pre-vaccination	gene1759 (DNM1)	-0.356399	1.50925	-2.08217	0.0411416	0.905221	-2.0421
RNAseq	Whole Blood	Pre-vaccination	gene3176 (HNMT)	-0.21867	4.26716	-2.0795	0.0414687	0.905221	-2.03881
RNAseq	Whole Blood	Pre-vaccination	gene57826 (RAP2C)	0.0940945	5.57651	2.07813	0.041593	0.905221	2.03757
RNAseq	Whole Blood	Pre-vaccination	gene100130231 (LINC00861)	0.159337	7.16185	2.08337	0.041617	0.905221	2.03733
RNAseq	Whole Blood	Pre-vaccination	gene79754 (ASB13)	-0.159286	4.01869	-2.07697	0.0416734	0.905221	-2.03677
RNAseq	Whole Blood	Pre-vaccination	gene53347 (UBASH3A)	0.18804	5.60096	2.07663	0.0419696	0.905221	2.03382
RNAseq	Whole Blood	Pre-vaccination	gene7529 (YWHAB)	-0.065276	8.8776	-2.07572	0.0419795	0.905221	-2.03372
RNAseq	Whole Blood	Pre-vaccination	gene100271722 (LINC00899)	0.239928	1.70069	2.07821	0.0420018	0.905221	2.0335
RNAseq	Whole Blood	Pre-vaccination	gene7485 (GET1)	-0.211026	2.91284	-2.07222	0.0420035	0.905221	-2.03349
RNAseq	Whole Blood	Pre-vaccination	gene5271 (SERPINB8)	-0.133991	5.10967	-2.07337	0.0421731	0.905221	-2.03181
RNAseq	Whole Blood	Pre-vaccination	gene64783 (RBM15)	0.066478	4.82962	2.07486	0.0423602	0.905221	2.02996
RNAseq	Whole Blood	Pre-vaccination	gene152579 (SCFD2)	-0.151816	4.0146	-2.06822	0.0425313	0.905221	-2.02828
RNAseq	Whole Blood	Pre-vaccination	gene102724159 (LOC102724159)	-0.475532	2.94803	-2.08239	0.0426237	0.905221	-2.02738
RNAseq	Whole Blood	Pre-vaccination	gene5922 (RASA2)	0.105588	6.10304	2.07223	0.0426936	0.905221	2.0267
RNAseq	Whole Blood	Pre-vaccination	gene8178 (ELL)	0.0966666	6.83817	2.06605	0.0427637	0.905221	2.02601
RNAseq	Whole Blood	Pre-vaccination	gene8848 (TSC22D1)	0.196759	5.95109	2.06563	0.0427965	0.905221	2.02569
RNAseq	Whole Blood	Pre-vaccination	gene1642 (DDB1)	-0.064423	7.61665	-2.06366	0.0428223	0.905221	-2.02544
RNAseq	Whole Blood	Pre-vaccination	gene7167 (TPI1)	-0.0753299	7.75437	-2.06678	0.0428761	0.905221	-2.02492
RNAseq	Whole Blood	Pre-vaccination	gene64718 (UNKL)	0.0974459	6.2406	2.0652	0.0429717	0.905221	2.02398
RNAseq	Whole Blood	Pre-vaccination	gene23158 (TBC1D9)	-0.167314	5.74075	-2.06328	0.0429876	0.905221	-2.02383
RNAseq	Whole Blood	Pre-vaccination	gene7410 (VAV2)	-0.145052	5.20027	-2.06209	0.0430495	0.905221	-2.02323
RNAseq	Whole Blood	Pre-vaccination	gene55014 (STX17)	0.0844946	5.22454	2.06144	0.0432569	0.905221	2.02122
RNAseq	Whole Blood	Pre-vaccination	gene3148 (HMGB2)	0.0992358	7.38966	2.05776	0.0433506	0.905221	2.02032
RNAseq	Whole Blood	Pre-vaccination	gene1120 (CHKB)	0.106233	6.68814	2.06172	0.0434251	0.905221	2.0196
RNAseq	Whole Blood	Pre-vaccination	gene100887750 (MRPS31P5)	0.12124	3.04375	2.06893	0.0434316	0.905221	2.01954
RNAseq	Whole Blood	Pre-vaccination	gene5476 (CTSA)	-0.121315	8.06057	-2.05902	0.0434394	0.905221	-2.01946
RNAseq	Whole Blood	Pre-vaccination	gene1845 (DUSP3)	-0.152835	5.70128	-2.05844	0.0435338	0.905221	-2.01855
RNAseq	Whole Blood	Pre-vaccination	gene10963 (STIP1)	-0.0931234	6.52829	-2.05866	0.0436123	0.905221	-2.0178
RNAseq	Whole Blood	Pre-vaccination	gene3674 (ITGA2B)	-0.441308	6.72104	-2.05785	0.0436789	0.905221	-2.01716
RNAseq	Whole Blood	Pre-vaccination	gene84166 (NLRC5)	0.132164	8.51368	2.05886	0.0438665	0.905221	2.01536
RNAseq	Whole Blood	Pre-vaccination	gene54487 (DGCR8)	0.0702384	5.52551	2.05403	0.0440521	0.905221	2.01359
RNAseq	Whole Blood	Pre-vaccination	gene83692 (CD99L2)	-0.111215	5.40526	-2.05196	0.0441758	0.905221	-2.01242
RNAseq	Whole Blood	Pre-vaccination	gene2273 (FHL1)	-0.23033	4.23668	-2.05073	0.0443081	0.905221	-2.01116
RNAseq	Whole Blood	Pre-vaccination	gene23179 (RGL1)	-0.172905	2.55134	-2.04979	0.0443171	0.905221	-2.01108
RNAseq	Whole Blood	Pre-vaccination	gene3082 (HGF)	-0.172355	2.77588	-2.0483	0.0443616	0.905221	-2.01066
RNAseq	Whole Blood	Pre-vaccination	gene10162 (LPCAT3)	-0.0952504	5.50487	-2.05077	0.0444526	0.905221	-2.0098
RNAseq	Whole Blood	Pre-vaccination	gene90799 (CEP95)	0.0909327	5.0658	2.05303	0.0444895	0.905221	2.00945
RNAseq	Whole Blood	Pre-vaccination	gene57643 (ZSWIM5)	0.217908	1.63962	2.05547	0.044536	0.905221	2.00901
RNAseq	Whole Blood	Pre-vaccination	gene7009 (TMBIM6)	-0.0424102	9.43932	-2.04522	0.0449381	0.905221	-2.00523
RNAseq	Whole Blood	Pre-vaccination	gene4703 (NEB)	-0.314551	1.68314	-2.04276	0.0449434	0.905221	-2.00518
RNAseq	Whole Blood	Pre-vaccination	gene79664 (ICE2)	0.0804785	5.01921	2.05335	0.0449693	0.905221	2.00494
RNAseq	Whole Blood	Pre-vaccination	gene23288 (IQCE)	0.144605	5.53612	2.04435	0.0450019	0.905221	2.00464
RNAseq	Whole Blood	Pre-vaccination	gene27173 (SLC39A1)	-0.0735645	6.06353	-2.0464	0.0451011	0.905221	-2.00371
RNAseq	Whole Blood	Pre-vaccination	gene2124 (EVI2B)	0.0804495	9.85979	2.04274	0.0453619	0.905221	2.00128
RNAseq	Whole Blood	Pre-vaccination	gene26099 (SZRD1)	-0.0420553	7.52918	-2.03973	0.0454054	0.905221	-2.00088
RNAseq	Whole Blood	Pre-vaccination	gene64780 (MICAL1)	0.0998274	8.01073	2.04009	0.0454356	0.905221	2.0006
RNAseq	Whole Blood	Pre-vaccination	gene57139 (RGL3)	0.378429	1.56932	2.04694	0.0454536	0.905221	2.00043
RNAseq	Whole Blood	Pre-vaccination	gene11067 (DEPP1)	0.703215	-0.958842	2.03988	0.0455329	0.905221	1.9997
RNAseq	Whole Blood	Pre-vaccination	gene84901 (NFATC2IP)	0.0652513	6.51755	2.03671	0.0457093	0.905221	1.99807
RNAseq	Whole Blood	Pre-vaccination	gene9139 (CBFA2T2)	0.0640201	5.56725	2.03981	0.0457464	0.905221	1.99773
RNAseq	Whole Blood	Pre-vaccination	gene100287177 (EML2-AS1)	0.450755	0.532876	2.03673	0.0457715	0.905221	1.99749
RNAseq	Whole Blood	Pre-vaccination	gene23463 (ICMT)	-0.0896013	5.26454	-2.03399	0.0457818	0.905221	-1.9974
RNAseq	Whole Blood	Pre-vaccination	gene5031 (P2RY6)	-0.334166	1.21194	-2.03384	0.0458183	0.905221	-1.99706
RNAseq	Whole Blood	Pre-vaccination	gene284306 (ZNF547)	-0.210483	2.0556	-2.03513	0.0460483	0.905221	-1.99495
RNAseq	Whole Blood	Pre-vaccination	gene101928378 (PTOV1-AS2)	0.123823	4.94196	2.03547	0.0461049	0.905221	1.99443
RNAseq	Whole Blood	Pre-vaccination	gene217 (ALDH2)	-0.226943	6.80473	-2.03293	0.046153	0.905221	-1.99399
RNAseq	Whole Blood	Pre-vaccination	gene25832 (NBPF14)	-0.188994	5.31787	-2.03122	0.0462663	0.905221	-1.99296
RNAseq	Whole Blood	Pre-vaccination	gene5311 (PKD2)	0.126086	3.39011	2.03115	0.0462861	0.905221	1.99277
RNAseq	Whole Blood	Pre-vaccination	gene10347 (ABCA7)	0.227968	8.46741	2.03078	0.0463255	0.905221	1.99242
RNAseq	Whole Blood	Pre-vaccination	gene134266 (GRPEL2)	0.103671	3.76791	2.0349	0.0463718	0.905221	1.99199
RNAseq	Whole Blood	Pre-vaccination	gene924 (CD7)	-0.139741	7.39644	-2.02958	0.046427	0.905221	-1.99149
RNAseq	Whole Blood	Pre-vaccination	gene149478 (BTBD19)	0.217748	2.01123	2.03154	0.0464392	0.905221	1.99138
RNAseq	Whole Blood	Pre-vaccination	gene10521 (DDX17)	0.0602374	9.68573	2.03037	0.0464413	0.905221	1.99136
RNAseq	Whole Blood	Pre-vaccination	gene25907 (TMEM158)	-0.379975	2.22947	-2.03444	0.0464822	0.905221	-1.99099
RNAseq	Whole Blood	Pre-vaccination	gene4576 (TRNT)	0.296436	2.69984	2.02724	0.0465582	0.905221	1.9903
RNAseq	Whole Blood	Pre-vaccination	gene55367 (PIDD1)	0.114995	4.69566	2.02548	0.0468026	0.905221	1.98808
RNAseq	Whole Blood	Pre-vaccination	gene54923 (LIME1)	0.129104	6.40265	2.02852	0.0468767	0.905221	1.98741
RNAseq	Whole Blood	Pre-vaccination	gene4222 (MEOX1)	0.348269	1.28606	2.02289	0.0471223	0.905221	1.9852
RNAseq	Whole Blood	Pre-vaccination	gene220729 (LOC220729)	0.127137	3.68959	2.02547	0.0473831	0.905221	1.98286
RNAseq	Whole Blood	Pre-vaccination	gene28778 (IGLV6-57)	-0.542895	1.2697	-2.0201	0.0474166	0.905221	-1.98256
RNAseq	Whole Blood	Pre-vaccination	gene4566 (TRNK)	0.273769	6.1353	2.02117	0.0474558	0.905221	1.98221
RNAseq	Whole Blood	Pre-vaccination	gene388325 (SCIMP)	-0.173372	6.39061	-2.01823	0.0476571	0.905221	-1.98041
RNAseq	Whole Blood	Pre-vaccination	gene105377206 (NA)	0.184416	2.24919	2.02082	0.0477121	0.905221	1.97992
RNAseq	Whole Blood	Pre-vaccination	gene283089 (WDR11-AS1)	0.397321	0.72247	2.0162	0.047749	0.905221	1.9796
RNAseq	Whole Blood	Pre-vaccination	gene7707 (ZNF148)	0.0450202	6.1575	1.99532	0.047882	0.905221	1.97841
RNAseq	Whole Blood	Pre-vaccination	gene57552 (NCEH1)	-0.156335	3.50668	-2.01514	0.0480051	0.905221	-1.97732
RNAseq	Whole Blood	Pre-vaccination	gene284194 (LGALS9B)	-0.724011	1.29	-2.0177	0.04805	0.905221	-1.97693
RNAseq	Whole Blood	Pre-vaccination	gene26790 (SNORD58B)	0.187183	3.00659	2.0131	0.048062	0.905221	1.97682
RNAseq	Whole Blood	Pre-vaccination	gene89941 (RHOT2)	0.0799632	6.82082	2.01573	0.0481402	0.905221	1.97613
RNAseq	Whole Blood	Pre-vaccination	gene54899 (PXK)	0.100794	5.90713	2.01504	0.0481605	0.905221	1.97595
RNAseq	Whole Blood	Pre-vaccination	gene9517 (SPTLC2)	-0.102945	7.35	-2.01425	0.0481695	0.905221	-1.97587
RNAseq	Whole Blood	Pre-vaccination	gene125950 (RAVER1)	0.0487433	7.36908	2.01314	0.0481953	0.905221	1.97564
RNAseq	Whole Blood	Pre-vaccination	gene283899 (INO80E)	0.0866071	6.30722	2.0103	0.048427	0.905221	1.9736
RNAseq	Whole Blood	Pre-vaccination	gene117157 (SH2D1B)	-0.37614	4.85766	-2.01277	0.0485448	0.905221	-1.97257
RNAseq	Whole Blood	Pre-vaccination	gene65251 (ZNF649)	-0.0962831	3.2199	-2.00652	0.0486408	0.905221	-1.97173
RNAseq	Whole Blood	Pre-vaccination	gene28557 (TRBV30)	0.874912	0.241132	2.02404	0.048705	0.905221	1.97116
RNAseq	Whole Blood	Pre-vaccination	gene128346 (C1orf162)	-0.128207	7.00418	-2.00737	0.0487829	0.905221	-1.97048
RNAseq	Whole Blood	Pre-vaccination	gene101929331 (LOC101929331)	-0.190914	3.29879	-2.0085	0.0487881	0.905221	-1.97044
RNAseq	Whole Blood	Pre-vaccination	gene1859 (DYRK1A)	0.0442704	7.09396	2.01095	0.0488177	0.905221	1.97018
RNAseq	Whole Blood	Pre-vaccination	gene65981 (CAPRIN2)	0.0845737	4.74161	2.01891	0.0488531	0.905221	1.96987
RNAseq	Whole Blood	Pre-vaccination	gene9135 (RABEP1)	0.0590014	6.4787	2.00926	0.0488727	0.905221	1.9697
RNAseq	Whole Blood	Pre-vaccination	gene6817 (SULT1A1)	0.406014	6.2594	2.00721	0.0488875	0.905221	1.96957
RNAseq	Whole Blood	Pre-vaccination	gene9766 (SUSD6)	-0.0641302	8.1261	-2.00271	0.0491804	0.905221	-1.96702
RNAseq	Whole Blood	Pre-vaccination	gene5861 (RAB1A)	0.054519	6.58509	2.00755	0.0493163	0.905221	1.96585
RNAseq	Whole Blood	Pre-vaccination	gene57711 (ZNF529)	0.103185	3.79653	2.01427	0.0493625	0.905221	1.96545
RNAseq	Whole Blood	Pre-vaccination	gene8784 (TNFRSF18)	-0.347646	2.70988	-2.00263	0.0494548	0.905221	-1.96465
RNAseq	Whole Blood	Pre-vaccination	gene22885 (ABLIM3)	-0.352717	4.27222	-2.00393	0.0495023	0.905221	-1.96424
RNAseq	Whole Blood	Pre-vaccination	gene10585 (POMT1)	0.0846223	4.94098	2.005	0.0495174	0.905221	1.96411
RNAseq	Whole Blood	Pre-vaccination	gene29886 (SNX8)	-0.10364	4.59508	-2.00054	0.0496519	0.905221	-1.96295
RNAseq	Whole Blood	Pre-vaccination	gene9477 (MED20)	-0.0984027	3.62887	-1.9982	0.0496738	0.905221	-1.96276
RNAseq	Whole Blood	Pre-vaccination	gene54956 (PARP16)	0.140848	4.45267	1.99927	0.049714	0.905221	1.96242
RNAseq	Whole Blood	Pre-vaccination	gene2011 (MARK2)	0.0426615	7.97242	1.99564	0.0500958	0.905221	1.95915
RNAseq	Whole Blood	Pre-vaccination	gene1647 (GADD45A)	0.136055	3.74716	1.99433	0.0502606	0.905221	1.95774
RNAseq	Whole Blood	Pre-vaccination	gene388969 (C2orf68)	0.0622895	6.46933	1.99646	0.0503108	0.905221	1.95731
RNAseq	Whole Blood	Pre-vaccination	gene54055 (CYP4F29P)	1.14682	1.50639	1.99747	0.0504106	0.905221	1.95646
RNAseq	Whole Blood	Pre-vaccination	gene57184 (FAM219B)	0.0674625	5.59579	1.99233	0.050455	0.905221	1.95609
RNAseq	Whole Blood	Pre-vaccination	gene93100 (NAPRT)	-0.217999	5.53363	-1.99245	0.0505028	0.905221	-1.95568
RNAseq	Whole Blood	Pre-vaccination	gene433 (ASGR2)	-0.30917	4.56681	-1.99194	0.0505267	0.905221	-1.95548
RNAseq	Whole Blood	Pre-vaccination	gene84173 (ELMOD3)	0.0699746	4.71704	1.98948	0.050573	0.905221	1.95508
RNAseq	Whole Blood	Pre-vaccination	gene4569 (TRNM)	0.206037	8.02239	1.99254	0.0506241	0.905221	1.95465
RNAseq	Whole Blood	Pre-vaccination	gene6850 (SYK)	-0.0873744	8.63037	-1.99053	0.0506896	0.905221	-1.9541
RNAseq	Whole Blood	Pre-vaccination	gene26230 (TIAM2)	0.372836	2.74518	1.99138	0.0508248	0.905221	1.95296
RNAseq	Whole Blood	Pre-vaccination	gene84818 (IL17RC)	-0.281328	1.82102	-1.98858	0.0508394	0.905221	-1.95283
RNAseq	Whole Blood	Pre-vaccination	gene9885 (OSBPL2)	0.0556569	7.20394	1.98821	0.0508627	0.905221	1.95264
RNAseq	Whole Blood	Pre-vaccination	gene4084 (MXD1)	0.0942729	9.70364	1.99014	0.0509241	0.905221	1.95212
RNAseq	Whole Blood	Pre-vaccination	gene10955 (SERINC3)	-0.0640131	6.9096	-1.98809	0.0509508	0.905221	-1.95189
RNAseq	Whole Blood	Pre-vaccination	gene8879 (SGPL1)	-0.0730805	6.00088	-1.9856	0.051246	0.905221	-1.94941
RNAseq	Whole Blood	Pre-vaccination	gene81894 (SLC25A28)	0.0738939	5.52392	1.98406	0.0513372	0.905221	1.94865
RNAseq	Whole Blood	Pre-vaccination	gene782 (CACNB1)	0.116197	3.46494	1.98475	0.0514473	0.905221	1.94773
RNAseq	Whole Blood	Pre-vaccination	gene10935 (PRDX3)	-0.0856497	5.4403	-1.98498	0.0515521	0.905221	-1.94686
RNAseq	Whole Blood	Pre-vaccination	gene2188 (FANCF)	0.0671413	4.07357	1.97919	0.0517905	0.905221	1.94487
RNAseq	Whole Blood	Pre-vaccination	gene4820 (NKTR)	0.102172	7.77806	1.98351	0.0518802	0.905221	1.94413
RNAseq	Whole Blood	Pre-vaccination	gene64771 (ILRUN)	-0.0553291	7.22618	-1.97869	0.0519261	0.905221	-1.94375
RNAseq	Whole Blood	Pre-vaccination	gene7327 (UBE2G2)	0.0685438	6.68069	1.98435	0.0519492	0.905221	1.94355
RNAseq	Whole Blood	Pre-vaccination	gene54504 (CPVL)	-0.207579	7.4314	-1.97931	0.0519593	0.905221	-1.94347
RNAseq	Whole Blood	Pre-vaccination	gene308 (ANXA5)	-0.148729	7.50621	-1.97916	0.0520754	0.905221	-1.94251
RNAseq	Whole Blood	Pre-vaccination	gene4856 (CCN3)	0.287759	3.89633	1.9806	0.0520909	0.905221	1.94238
RNAseq	Whole Blood	Pre-vaccination	gene117177 (RAB3IP)	0.142103	3.9133	1.98302	0.0521848	0.905221	1.94161
RNAseq	Whole Blood	Pre-vaccination	gene3487 (IGFBP4)	0.220889	2.62077	1.978	0.0522074	0.905221	1.94142
RNAseq	Whole Blood	Pre-vaccination	gene283373 (ANKRD52)	0.0533258	6.48984	1.98099	0.0523217	0.905221	1.94048
RNAseq	Whole Blood	Pre-vaccination	gene10449 (ACAA2)	-0.138071	5.2551	-1.97409	0.0525237	0.905221	-1.93882
RNAseq	Whole Blood	Pre-vaccination	gene8379 (MAD1L1)	0.108165	5.55126	1.97408	0.0526041	0.905221	1.93816
RNAseq	Whole Blood	Pre-vaccination	gene11201 (POLI)	0.191524	3.84327	1.97316	0.053102	0.905221	1.93409
RNAseq	Whole Blood	Pre-vaccination	gene3930 (LBR)	0.0951159	7.74688	1.96655	0.0535074	0.905221	1.9308
RNAseq	Whole Blood	Pre-vaccination	gene10254 (STAM2)	0.062973	5.08353	1.96713	0.0537866	0.905221	1.92855
RNAseq	Whole Blood	Pre-vaccination	gene25840 (METTL7A)	-0.146418	6.4733	-1.96316	0.0538448	0.905221	-1.92808
RNAseq	Whole Blood	Pre-vaccination	gene28779 (IGLV5-52)	-0.243779	1.9317	-1.96273	0.0538609	0.905221	-1.92795
RNAseq	Whole Blood	Pre-vaccination	gene5728 (PTEN)	0.0603927	8.35858	1.96458	0.0538638	0.905221	1.92793
RNAseq	Whole Blood	Pre-vaccination	gene55120 (FANCL)	0.241044	1.3188	1.96091	0.053912	0.905221	1.92754
RNAseq	Whole Blood	Pre-vaccination	gene38 (ACAT1)	-0.13769	4.09778	-1.95992	0.0541162	0.905221	-1.92591
RNAseq	Whole Blood	Pre-vaccination	gene10134 (BCAP31)	-0.0697042	7.01967	-1.96172	0.0542095	0.905221	-1.92516
RNAseq	Whole Blood	Pre-vaccination	gene79969 (ATAT1)	0.135763	1.99068	1.96088	0.0543158	0.905221	1.92431
RNAseq	Whole Blood	Pre-vaccination	gene54981 (NMRK1)	0.181837	4.51209	1.95873	0.0543527	0.905221	1.92402
RNAseq	Whole Blood	Pre-vaccination	gene80821 (DDHD1)	0.0852241	5.42701	1.96349	0.0543883	0.905221	1.92373
RNAseq	Whole Blood	Pre-vaccination	gene7739 (ZNF185)	-0.209009	6.64739	-1.95728	0.05452	0.905221	-1.92268
RNAseq	Whole Blood	Pre-vaccination	gene55586 (MIOX)	0.265902	0.610678	1.9576	0.0546338	0.905221	1.92178
RNAseq	Whole Blood	Pre-vaccination	gene929 (CD14)	-0.173889	8.52931	-1.95754	0.0546914	0.905221	-1.92132
RNAseq	Whole Blood	Pre-vaccination	gene79884 (MAP9)	0.191387	1.58679	1.97009	0.0547542	0.905221	1.92082
RNAseq	Whole Blood	Pre-vaccination	gene10404 (CPQ)	-0.0966419	6.19411	-1.95577	0.0548492	0.905221	-1.92007
RNAseq	Whole Blood	Pre-vaccination	gene79939 (SLC35E1)	-0.0528896	6.25667	-1.95379	0.0549786	0.905221	-1.91905
RNAseq	Whole Blood	Pre-vaccination	gene6430 (SRSF5)	0.0818805	8.35132	1.95545	0.0552419	0.905221	1.91697
RNAseq	Whole Blood	Pre-vaccination	gene64582 (GPR135)	0.204934	1.20779	1.95519	0.0552637	0.905221	1.9168
RNAseq	Whole Blood	Pre-vaccination	gene23065 (EMC1)	-0.0865984	5.3668	-1.95058	0.0552929	0.905221	-1.91657
RNAseq	Whole Blood	Pre-vaccination	gene51111 (KMT5B)	0.0546619	6.32023	1.95532	0.0553153	0.905221	1.91639
RNAseq	Whole Blood	Pre-vaccination	gene23221 (RHOBTB2)	-0.164333	4.45816	-1.94903	0.0553999	0.905221	-1.91573
RNAseq	Whole Blood	Pre-vaccination	gene79772 (MCTP1)	-0.0876572	5.01218	-1.95121	0.0554576	0.905221	-1.91527
RNAseq	Whole Blood	Pre-vaccination	gene6978 (TRGV5)	0.70086	0.36142	1.95085	0.0556684	0.905221	1.91362
RNAseq	Whole Blood	Pre-vaccination	gene128611 (ZNF831)	0.100156	6.03742	1.94966	0.0557029	0.905221	1.91335
RNAseq	Whole Blood	Pre-vaccination	gene81669 (CCNL2)	0.0845019	7.35024	1.95055	0.0557081	0.905221	1.91331
RNAseq	Whole Blood	Pre-vaccination	gene9686 (VGLL4)	-0.0725976	5.34691	-1.9471	0.0557343	0.905221	-1.91311
RNAseq	Whole Blood	Pre-vaccination	gene9235 (IL32)	0.204465	8.0686	1.94726	0.0558465	0.905221	1.91223
RNAseq	Whole Blood	Pre-vaccination	gene10090 (UST)	-0.172525	2.8249	-1.94724	0.0559638	0.905221	-1.91132
RNAseq	Whole Blood	Pre-vaccination	gene80022 (MYO15B)	0.188961	7.89137	1.94525	0.0560103	0.905221	1.91096
RNAseq	Whole Blood	Pre-vaccination	gene10327 (AKR1A1)	-0.0876426	5.36526	-1.94615	0.0560682	0.905221	-1.91051
RNAseq	Whole Blood	Pre-vaccination	gene148229 (ATP8B3)	-0.193764	2.20262	-1.94227	0.0562358	0.905221	-1.9092
RNAseq	Whole Blood	Pre-vaccination	gene219699 (UNC5B)	-0.770336	-0.184421	-1.94558	0.0563783	0.905221	-1.9081
RNAseq	Whole Blood	Pre-vaccination	gene3475 (IFRD1)	0.127139	6.17444	1.93935	0.056823	0.905221	1.90467
RNAseq	Whole Blood	Pre-vaccination	gene56255 (TMX4)	0.105351	7.31952	1.93748	0.0569842	0.905221	1.90343
RNAseq	Whole Blood	Pre-vaccination	gene57018 (CCNL1)	0.092657	7.23193	1.93742	0.0570219	0.905221	1.90314
RNAseq	Whole Blood	Pre-vaccination	gene3690 (ITGB3)	-0.386313	6.58012	-1.93853	0.0571478	0.905221	-1.90218
RNAseq	Whole Blood	Pre-vaccination	gene2874 (GPS2)	0.0677631	6.7894	1.93803	0.0571798	0.905221	1.90193
RNAseq	Whole Blood	Pre-vaccination	gene262 (AMD1)	0.0757523	6.72024	1.93697	0.057294	0.905221	1.90106
RNAseq	Whole Blood	Pre-vaccination	gene25934 (NIPSNAP3A)	-0.150576	3.20112	-1.93334	0.0573638	0.905221	-1.90053
RNAseq	Whole Blood	Pre-vaccination	gene55614 (KIF16B)	0.194992	3.88702	1.93527	0.0574001	0.905221	1.90025
RNAseq	Whole Blood	Pre-vaccination	gene917 (CD3G)	0.132189	6.09725	1.93856	0.0575645	0.905221	1.899
RNAseq	Whole Blood	Pre-vaccination	gene29979 (UBQLN1)	-0.0345209	7.00444	-1.92969	0.0577339	0.905221	-1.89771
RNAseq	Whole Blood	Pre-vaccination	gene83719 (YPEL3)	0.100535	9.12865	1.93322	0.0578217	0.905221	1.89705
RNAseq	Whole Blood	Pre-vaccination	gene64222 (TOR3A)	-0.0881066	5.24474	-1.92962	0.057949	0.905221	-1.89608
RNAseq	Whole Blood	Pre-vaccination	gene9768 (PCLAF)	0.406476	-0.509697	1.93725	0.0580116	0.905221	1.89561
RNAseq	Whole Blood	Pre-vaccination	gene2678 (GGT1)	0.197931	4.51215	1.92811	0.0580867	0.905221	1.89504
RNAseq	Whole Blood	Pre-vaccination	gene57501 (KIAA1257)	0.138348	2.92554	1.92859	0.0580985	0.905221	1.89495
RNAseq	Whole Blood	Pre-vaccination	gene2057 (EPOR)	0.141044	4.20002	1.92852	0.0581565	0.905221	1.89452
RNAseq	Whole Blood	Pre-vaccination	gene3537 (IGLC1)	-0.424839	5.47196	-1.92791	0.0581865	0.905221	-1.89429
RNAseq	Whole Blood	Pre-vaccination	gene9437 (NCR1)	-0.330839	2.68392	-1.92561	0.0584091	0.905221	-1.89262
RNAseq	Whole Blood	Pre-vaccination	gene421 (ARVCF)	-0.307805	2.75525	-1.92405	0.0584236	0.905221	-1.89251
RNAseq	Whole Blood	Pre-vaccination	gene376497 (SLC27A1)	-0.139013	5.15094	-1.92631	0.0584289	0.905221	-1.89247
RNAseq	Whole Blood	Pre-vaccination	gene5245 (PHB)	-0.0735874	5.69872	-1.9261	0.0584887	0.905221	-1.89202
RNAseq	Whole Blood	Pre-vaccination	gene10437 (IFI30)	-0.155798	9.34683	-1.92653	0.0586724	0.905221	-1.89064
RNAseq	Whole Blood	Pre-vaccination	gene92906 (HNRNPLL)	0.0979882	4.57893	1.92338	0.0587276	0.905221	1.89023
RNAseq	Whole Blood	Pre-vaccination	gene1820 (ARID3A)	0.0757033	6.12661	1.92329	0.0587787	0.905221	1.88985
RNAseq	Whole Blood	Pre-vaccination	gene144717 (PHETA1)	-0.152722	3.87355	-1.92448	0.0587872	0.905221	-1.88978
RNAseq	Whole Blood	Pre-vaccination	gene79868 (ALG13)	0.106265	5.2308	1.9285	0.0587919	0.905221	1.88975
RNAseq	Whole Blood	Pre-vaccination	gene9260 (PDLIM7)	0.0905448	7.69171	1.9224	0.0588418	0.905221	1.88937
RNAseq	Whole Blood	Pre-vaccination	gene6415 (SELENOW)	-0.0720185	5.12501	-1.92087	0.0589175	0.905221	-1.88881
RNAseq	Whole Blood	Pre-vaccination	gene114548 (NLRP3)	-0.162516	5.73091	-1.9223	0.0589505	0.905221	-1.88856
RNAseq	Whole Blood	Pre-vaccination	gene6095 (RORA)	0.149315	5.75263	1.92282	0.0590874	0.905221	1.88754
RNAseq	Whole Blood	Pre-vaccination	gene317781 (DDX51)	0.0734061	5.15389	1.9216	0.0590926	0.905221	1.8875
RNAseq	Whole Blood	Pre-vaccination	gene100130357 (LOC100130357)	0.236399	2.22059	1.92011	0.0592534	0.905221	1.88631
RNAseq	Whole Blood	Pre-vaccination	gene8473 (OGT)	0.0896399	8.69547	1.92254	0.0593023	0.905221	1.88595
RNAseq	Whole Blood	Pre-vaccination	gene255812 (SDHAP1)	0.172835	3.96256	1.91701	0.0596671	0.905221	1.88325
RNAseq	Whole Blood	Pre-vaccination	gene3128 (HLA-DRB6)	-0.48039	2.50419	-1.91625	0.0597551	0.905221	-1.8826
RNAseq	Whole Blood	Pre-vaccination	gene10152 (ABI2)	0.0881291	4.39807	1.92195	0.0598003	0.905221	1.88226
RNAseq	Whole Blood	Pre-vaccination	gene9232 (PTTG1)	0.234148	1.54039	1.91481	0.0598009	0.905221	1.88226
RNAseq	Whole Blood	Pre-vaccination	gene117144 (CATSPER1)	-0.183382	2.68991	-1.91401	0.0599594	0.905221	-1.88109
RNAseq	Whole Blood	Pre-vaccination	gene9818 (NUP58)	0.0585005	5.71388	1.91749	0.0600392	0.905221	1.88051
RNAseq	Whole Blood	Pre-vaccination	gene6296 (ACSM3)	0.172701	2.16208	1.91595	0.060052	0.905221	1.88041
RNAseq	Whole Blood	Pre-vaccination	gene5959 (RDH5)	0.204251	2.86908	1.91525	0.0600921	0.905221	1.88012
RNAseq	Whole Blood	Pre-vaccination	gene3661 (IRF3)	0.0688458	7.03759	1.9122	0.0601308	0.905221	1.87983
RNAseq	Whole Blood	Pre-vaccination	gene2870 (GRK6)	0.052763	8.45219	1.91271	0.0602082	0.905221	1.87927
RNAseq	Whole Blood	Pre-vaccination	gene120 (ADD3)	0.0651809	7.95035	1.91277	0.0603137	0.905221	1.87849
RNAseq	Whole Blood	Pre-vaccination	gene9540 (TP53I3)	-0.22821	2.47212	-1.90994	0.0603326	0.905221	-1.87835
RNAseq	Whole Blood	Pre-vaccination	gene11168 (PSIP1)	0.0787901	6.92807	1.91219	0.0604855	0.905221	1.87724
RNAseq	Whole Blood	Pre-vaccination	gene94241 (TP53INP1)	0.0921819	6.9262	1.91194	0.0605098	0.905221	1.87706
RNAseq	Whole Blood	Pre-vaccination	gene147138 (TMC8)	0.107378	8.98114	1.91006	0.0608578	0.905221	1.87453
RNAseq	Whole Blood	Pre-vaccination	gene11129 (CLASRP)	0.0787731	6.87794	1.90851	0.0608916	0.905221	1.87428
RNAseq	Whole Blood	Pre-vaccination	gene440 (ASNS)	0.142468	4.13458	1.91019	0.0610666	0.905221	1.87301
RNAseq	Whole Blood	Pre-vaccination	gene55022 (PID1)	-0.272727	4.68876	-1.90314	0.0613361	0.905221	-1.87106
RNAseq	Whole Blood	Pre-vaccination	gene84034 (EMILIN2)	-0.16653	7.50114	-1.90155	0.0617619	0.905221	-1.868
RNAseq	Whole Blood	Pre-vaccination	gene4035 (LRP1)	-0.192438	9.61531	-1.90077	0.0618536	0.905221	-1.86734
RNAseq	Whole Blood	Pre-vaccination	gene56650 (CLDND1)	0.089113	5.52892	1.90045	0.0618839	0.905221	1.86713
RNAseq	Whole Blood	Pre-vaccination	gene23046 (KIF21B)	0.0736482	8.20566	1.89957	0.0620275	0.905221	1.8661
RNAseq	Whole Blood	Pre-vaccination	gene8644 (AKR1C3)	-0.366006	3.00332	-1.89925	0.0621513	0.905221	-1.86522
RNAseq	Whole Blood	Pre-vaccination	gene246329 (STAC3)	-0.168713	3.79091	-1.8951	0.0623897	0.905221	-1.86352
RNAseq	Whole Blood	Pre-vaccination	gene6674 (SPAG1)	-0.214828	2.35762	-1.8932	0.0624025	0.905221	-1.86342
RNAseq	Whole Blood	Pre-vaccination	gene57560 (IFT80)	0.122886	3.56683	1.90153	0.0624923	0.905221	1.86279
RNAseq	Whole Blood	Pre-vaccination	gene56005 (MYDGF)	-0.0995402	5.20898	-1.89614	0.0625872	0.905221	-1.86211
RNAseq	Whole Blood	Pre-vaccination	gene51005 (AMDHD2)	0.0983859	5.08028	1.89496	0.0625896	0.905221	1.8621
RNAseq	Whole Blood	Pre-vaccination	gene494470 (RNF165)	-0.352489	2.44646	-1.89622	0.0626974	0.905221	-1.86133
RNAseq	Whole Blood	Pre-vaccination	gene4697 (NDUFA4)	-0.0764275	5.01969	-1.89046	0.0628257	0.905221	-1.86042
RNAseq	Whole Blood	Pre-vaccination	gene116986 (AGAP2)	0.0817405	7.07335	1.89404	0.062933	0.905221	1.85966
RNAseq	Whole Blood	Pre-vaccination	gene27339 (PRPF19)	-0.0633557	6.46475	-1.89105	0.0630322	0.905221	-1.85896
RNAseq	Whole Blood	Pre-vaccination	gene7461 (CLIP2)	-0.133185	5.20704	-1.89476	0.0631094	0.905221	-1.85842
RNAseq	Whole Blood	Pre-vaccination	gene64805 (P2RY12)	0.309306	2.50798	1.89012	0.0632017	0.905221	1.85777
RNAseq	Whole Blood	Pre-vaccination	gene90634 (N4BP2L1)	0.0804495	5.07484	1.88807	0.0632831	0.905221	1.8572
RNAseq	Whole Blood	Pre-vaccination	gene526 (ATP6V1B2)	-0.069629	9.08691	-1.88886	0.0633293	0.905221	-1.85687
RNAseq	Whole Blood	Pre-vaccination	gene5335 (PLCG1)	0.104238	7.61909	1.89336	0.0634077	0.905221	1.85632
RNAseq	Whole Blood	Pre-vaccination	gene9926 (LPGAT1)	0.0613025	7.48353	1.88811	0.0634456	0.905221	1.85606
RNAseq	Whole Blood	Pre-vaccination	gene79632 (FAM184A)	0.251828	0.820206	1.89212	0.0635528	0.905221	1.8553
RNAseq	Whole Blood	Pre-vaccination	gene84861 (KLHL22)	0.0643866	5.23666	1.88633	0.0635575	0.905221	1.85527
RNAseq	Whole Blood	Pre-vaccination	gene9138 (ARHGEF1)	0.061549	9.8923	1.8861	0.0636146	0.905221	1.85487
RNAseq	Whole Blood	Pre-vaccination	gene51614 (ERGIC3)	-0.061987	6.56754	-1.88992	0.0636854	0.905221	-1.85438
RNAseq	Whole Blood	Pre-vaccination	gene126259 (TMIGD2)	-0.249203	4.02254	-1.88551	0.063886	0.905221	-1.85297
RNAseq	Whole Blood	Pre-vaccination	gene112 (ADCY6)	-0.383391	0.255426	-1.87987	0.0640113	0.905221	-1.8521
RNAseq	Whole Blood	Pre-vaccination	gene5984 (RFC4)	0.102925	2.90916	1.88893	0.0641165	0.905221	1.85137
RNAseq	Whole Blood	Pre-vaccination	gene5534 (PPP3R1)	0.0559435	6.91748	1.88624	0.0643287	0.905221	1.8499
RNAseq	Whole Blood	Pre-vaccination	gene7088 (TLE1)	-0.176403	4.15434	-1.87934	0.0643421	0.905221	-1.8498
RNAseq	Whole Blood	Pre-vaccination	gene91663 (MYADM)	0.152387	9.24126	1.87861	0.0646941	0.905221	1.84737
RNAseq	Whole Blood	Pre-vaccination	gene27040 (LAT)	0.0777804	7.08138	1.88052	0.0648046	0.905221	1.8466
RNAseq	Whole Blood	Pre-vaccination	gene8481 (OFD1)	0.102978	5.76833	1.88145	0.064873	0.905221	1.84613
RNAseq	Whole Blood	Pre-vaccination	gene5933 (RBL1)	0.0811959	4.05383	1.88289	0.0649146	0.905221	1.84585
RNAseq	Whole Blood	Pre-vaccination	gene80139 (ZNF703)	-0.212325	4.39327	-1.87689	0.0650422	0.905221	-1.84497
RNAseq	Whole Blood	Pre-vaccination	gene55679 (LIMS2)	0.259946	2.38323	1.87801	0.0651216	0.905221	1.84442
RNAseq	Whole Blood	Pre-vaccination	gene5880 (RAC2)	0.0503783	9.97718	1.87492	0.065201	0.905221	1.84388
RNAseq	Whole Blood	Pre-vaccination	gene91316 (GUSBP11)	0.104499	5.67078	1.87564	0.0652207	0.905221	1.84374
RNAseq	Whole Blood	Pre-vaccination	gene8533 (COPS3)	-0.0999509	5.6204	-1.87449	0.0652595	0.905221	-1.84348
RNAseq	Whole Blood	Pre-vaccination	gene8266 (UBL4A)	-0.0702028	5.61959	-1.87353	0.0652929	0.905221	-1.84325
RNAseq	Whole Blood	Pre-vaccination	gene5778 (PTPN7)	0.111401	6.31041	1.8747	0.0653168	0.905221	1.84308
RNAseq	Whole Blood	Pre-vaccination	gene6903 (TBCC)	0.0514667	5.54668	1.87205	0.0654498	0.905221	1.84217
RNAseq	Whole Blood	Pre-vaccination	gene5727 (PTCH1)	-0.209127	4.96739	-1.87196	0.0657335	0.905221	-1.84024
RNAseq	Whole Blood	Pre-vaccination	gene10217 (CTDSPL)	-0.275167	4.21887	-1.87331	0.065745	0.905221	-1.84016
RNAseq	Whole Blood	Pre-vaccination	gene9779 (TBC1D5)	-0.0641904	6.38318	-1.87012	0.0659387	0.905221	-1.83884
RNAseq	Whole Blood	Pre-vaccination	gene23191 (CYFIP1)	-0.169273	5.70014	-1.86985	0.066	0.905221	-1.83842
RNAseq	Whole Blood	Pre-vaccination	gene3423 (IDS)	0.0768045	8.71527	1.86832	0.0662471	0.905221	1.83675
RNAseq	Whole Blood	Pre-vaccination	gene6038 (RNASE4)	-0.27439	2.72075	-1.86684	0.0662922	0.905221	-1.83644
RNAseq	Whole Blood	Pre-vaccination	gene101730217 (SPECC1L-ADORA2A)	0.0628741	6.49065	1.86663	0.0663129	0.905221	1.8363
RNAseq	Whole Blood	Pre-vaccination	gene100287102 (DDX11L1)	-0.625003	0.361617	-1.87142	0.0664268	0.905221	-1.83553
RNAseq	Whole Blood	Pre-vaccination	gene28833 (IGLJ1)	-0.398526	3.78355	-1.86657	0.0664544	0.905221	-1.83535
RNAseq	Whole Blood	Pre-vaccination	gene10855 (HPSE)	-0.174173	5.73742	-1.86552	0.0665554	0.905221	-1.83466
RNAseq	Whole Blood	Pre-vaccination	gene140707 (BRI3BP)	-0.134714	3.43928	-1.86357	0.0665773	0.905221	-1.83452
RNAseq	Whole Blood	Pre-vaccination	gene56910 (STARD7)	-0.0668088	6.95921	-1.86428	0.0667425	0.905221	-1.8334
RNAseq	Whole Blood	Pre-vaccination	gene79622 (SNRNP25)	-0.14912	3.12027	-1.86389	0.0668195	0.905221	-1.83289
RNAseq	Whole Blood	Pre-vaccination	gene8741 (TNFSF13)	-0.153014	6.88587	-1.86463	0.0668847	0.905221	-1.83245
RNAseq	Whole Blood	Pre-vaccination	gene1806 (DPYD)	-0.105071	6.96559	-1.86286	0.0670023	0.905221	-1.83166
RNAseq	Whole Blood	Pre-vaccination	gene644215 (LOC644215)	0.171799	1.94893	1.86367	0.0672299	0.905221	1.83013
RNAseq	Whole Blood	Pre-vaccination	gene6925 (TCF4)	-0.163257	4.59447	-1.85983	0.0672803	0.905221	-1.8298
RNAseq	Whole Blood	Pre-vaccination	gene6749 (SSRP1)	-0.0450382	6.69209	-1.85831	0.0674595	0.905221	-1.8286
RNAseq	Whole Blood	Pre-vaccination	gene55139 (ANKZF1)	0.0794462	6.52357	1.86152	0.067673	0.905221	1.82718
RNAseq	Whole Blood	Pre-vaccination	gene219293 (ATAD3C)	-0.334714	0.441292	-1.85963	0.067741	0.905221	-1.82673
RNAseq	Whole Blood	Pre-vaccination	gene6431 (SRSF6)	0.0666174	7.03455	1.85592	0.0680402	0.905221	1.82474
RNAseq	Whole Blood	Pre-vaccination	gene1662 (DDX10)	-0.0807088	4.15108	-1.85156	0.0683079	0.905221	-1.82297
RNAseq	Whole Blood	Pre-vaccination	gene100616438 (MIR4632)	-0.155497	1.40456	-1.85506	0.0683771	0.905221	-1.82251
RNAseq	Whole Blood	Pre-vaccination	gene113510 (HELQ)	0.0736583	3.96116	1.85721	0.0684996	0.905221	1.82171
RNAseq	Whole Blood	Pre-vaccination	gene79609 (VCPKMT)	0.104476	4.29343	1.85295	0.068593	0.905221	1.82109
RNAseq	Whole Blood	Pre-vaccination	gene55729 (ATF7IP)	0.0522807	7.42737	1.85567	0.0687505	0.905221	1.82006
RNAseq	Whole Blood	Pre-vaccination	gene57787 (MARK4)	0.113808	5.74001	1.84997	0.0687514	0.905221	1.82005
RNAseq	Whole Blood	Pre-vaccination	gene353376 (TICAM2)	-0.12826	4.17242	-1.85023	0.0687966	0.905221	-1.81975
RNAseq	Whole Blood	Pre-vaccination	gene80221 (ACSF2)	-0.126988	3.84528	-1.84814	0.0689653	0.905221	-1.81865
RNAseq	Whole Blood	Pre-vaccination	gene25915 (NDUFAF3)	-0.0820222	5.31098	-1.84811	0.0690199	0.905221	-1.81829
RNAseq	Whole Blood	Pre-vaccination	gene10620 (ARID3B)	0.0589216	6.295	1.8474	0.0690611	0.905221	1.81802
RNAseq	Whole Blood	Pre-vaccination	gene284422 (SMIM24)	0.428841	2.29085	1.84991	0.0691422	0.905221	1.81749
RNAseq	Whole Blood	Pre-vaccination	gene55268 (ECHDC2)	0.154697	5.45524	1.85275	0.0691471	0.905221	1.81746
RNAseq	Whole Blood	Pre-vaccination	gene154141 (MBOAT1)	0.094136	5.59178	1.84698	0.0693337	0.905221	1.81624
RNAseq	Whole Blood	Pre-vaccination	gene10746 (MAP3K2)	0.0689041	7.21253	1.8567	0.0694529	0.905221	1.81546
RNAseq	Whole Blood	Pre-vaccination	gene113402 (SFT2D1)	0.0824209	4.61695	1.84487	0.0695665	0.905221	1.81472
RNAseq	Whole Blood	Pre-vaccination	gene338692 (ANKRD13D)	0.0633889	7.8565	1.84406	0.0696542	0.905221	1.81415
RNAseq	Whole Blood	Pre-vaccination	gene4575 (TRNS2)	0.361785	3.11576	1.84349	0.0697065	0.905221	1.81381
RNAseq	Whole Blood	Pre-vaccination	gene115294 (PCMTD1)	0.0832615	6.0544	1.84651	0.069759	0.905221	1.81347
RNAseq	Whole Blood	Pre-vaccination	gene3320 (HSP90AA1)	-0.0704103	8.96965	-1.84677	0.0697938	0.905221	-1.81325
RNAseq	Whole Blood	Pre-vaccination	gene5516 (PPP2CB)	-0.113362	4.73955	-1.84245	0.0698328	0.905221	-1.81299
RNAseq	Whole Blood	Pre-vaccination	gene339287 (MSL1)	0.0754335	8.77838	1.84181	0.0698883	0.905221	1.81263
RNAseq	Whole Blood	Pre-vaccination	gene407977 (TNFSF12-TNFSF13)	-0.128623	7.15874	-1.84338	0.0699965	0.905221	-1.81193
RNAseq	Whole Blood	Pre-vaccination	gene6919 (TCEA2)	-0.10158	3.54801	-1.84156	0.0701154	0.905221	-1.81116
RNAseq	Whole Blood	Pre-vaccination	gene50804 (MYEF2)	0.261747	2.52665	1.83966	0.0702906	0.905221	1.81003
RNAseq	Whole Blood	Pre-vaccination	gene256643 (BCLAF3)	0.139207	4.52244	1.83915	0.0703343	0.905221	1.80975
RNAseq	Whole Blood	Pre-vaccination	gene55900 (ZNF302)	0.12213	4.58618	1.84382	0.0703525	0.905221	1.80963
RNAseq	Whole Blood	Pre-vaccination	gene28906 (IGKV6-21)	-0.597987	-0.234795	-1.8382	0.070383	0.905221	-1.80944
RNAseq	Whole Blood	Pre-vaccination	gene400931 (MIRLET7BHG)	0.167462	3.10758	1.83825	0.0705424	0.905221	1.80841
RNAseq	Whole Blood	Pre-vaccination	gene29780 (PARVB)	-0.206582	5.14288	-1.83594	0.0708645	0.905221	-1.80634
RNAseq	Whole Blood	Pre-vaccination	gene1731 (SEPTIN1)	0.0709331	7.10771	1.83875	0.0710608	0.905221	1.80509
RNAseq	Whole Blood	Pre-vaccination	gene51444 (RNF138)	0.0754727	4.74956	1.83244	0.071084	0.905221	1.80494
RNAseq	Whole Blood	Pre-vaccination	gene57035 (RSRP1)	0.11825	7.71769	1.83297	0.071148	0.905221	1.80453
RNAseq	Whole Blood	Pre-vaccination	gene100423062 (IGLL5)	-0.389864	5.68612	-1.83367	0.0712313	0.905221	-1.804
RNAseq	Whole Blood	Pre-vaccination	gene80014 (WWC2)	-0.202978	2.61379	-1.83452	0.0712371	0.905221	-1.80396
RNAseq	Whole Blood	Pre-vaccination	gene7329 (UBE2I)	-0.0418474	7.04761	-1.83379	0.0713956	0.905221	-1.80295
RNAseq	Whole Blood	Pre-vaccination	gene114819 (CROCCP3)	0.112469	3.71997	1.8318	0.0715698	0.905221	1.80184
RNAseq	Whole Blood	Pre-vaccination	gene113178 (SCAMP4)	-0.0928252	5.58293	-1.83174	0.0716205	0.905221	-1.80152
RNAseq	Whole Blood	Pre-vaccination	gene23042 (PDXDC1)	-0.106916	5.49122	-1.83205	0.0716468	0.905221	-1.80136
RNAseq	Whole Blood	Pre-vaccination	gene3028 (HSD17B10)	-0.0764913	4.98325	-1.83536	0.0717081	0.905221	-1.80097
RNAseq	Whole Blood	Pre-vaccination	gene9858 (PPP1R26)	-0.153285	3.1812	-1.83049	0.0717111	0.905221	-1.80095
RNAseq	Whole Blood	Pre-vaccination	gene25842 (ASF1A)	0.0791388	4.23199	1.83059	0.0718435	0.905221	1.80011
RNAseq	Whole Blood	Pre-vaccination	gene474344 (GIMAP6)	-0.0694402	7.72683	-1.8274	0.0718695	0.905221	-1.79994
RNAseq	Whole Blood	Pre-vaccination	gene1476 (CSTB)	-0.109166	6.46561	-1.82965	0.0719171	0.905221	-1.79964
RNAseq	Whole Blood	Pre-vaccination	gene94005 (PIGS)	-0.0731513	6.25822	-1.82876	0.0719501	0.905221	-1.79943
RNAseq	Whole Blood	Pre-vaccination	gene3742 (KCNA6)	0.341151	1.11795	1.82849	0.0720954	0.905221	1.79852
RNAseq	Whole Blood	Pre-vaccination	gene2023 (ENO1)	-0.0819241	9.06331	-1.82927	0.072195	0.905221	-1.79789
RNAseq	Whole Blood	Pre-vaccination	gene6642 (SNX1)	0.0454564	7.55317	1.82804	0.0722284	0.905221	1.79768
RNAseq	Whole Blood	Pre-vaccination	gene4681 (NBL1)	-0.358289	1.7685	-1.82843	0.0722454	0.905221	-1.79757
RNAseq	Whole Blood	Pre-vaccination	gene9652 (TTC37)	0.0766494	5.9524	1.83042	0.0723877	0.905221	1.79667
RNAseq	Whole Blood	Pre-vaccination	gene9805 (SCRN1)	-0.16894	5.45711	-1.82621	0.0724592	0.905221	-1.79622
RNAseq	Whole Blood	Pre-vaccination	gene4140 (MARK3)	0.111317	7.19019	1.82678	0.0725196	0.905221	1.79584
RNAseq	Whole Blood	Pre-vaccination	gene57082 (KNL1)	0.200295	1.15068	1.82625	0.072905	0.905221	1.79342
RNAseq	Whole Blood	Pre-vaccination	gene55056 (GABPB1-IT1)	0.0882308	4.96931	1.82136	0.0731084	0.905221	1.79215
RNAseq	Whole Blood	Pre-vaccination	gene151306 (GPBAR1)	-0.21535	5.02698	-1.82187	0.0731169	0.905221	-1.7921
RNAseq	Whole Blood	Pre-vaccination	gene9331 (B4GALT6)	-0.235447	1.43638	-1.8217	0.0731976	0.905221	-1.7916
RNAseq	Whole Blood	Pre-vaccination	gene11019 (LIAS)	0.091951	3.1616	1.82231	0.0736086	0.905221	1.78904
RNAseq	Whole Blood	Pre-vaccination	gene105371397 (NA)	0.153553	3.94642	1.81876	0.0736708	0.905221	1.78865
RNAseq	Whole Blood	Pre-vaccination	gene283377 (SPRYD4)	0.131073	2.40434	1.81572	0.0737955	0.905221	1.78788
RNAseq	Whole Blood	Pre-vaccination	gene4648 (MYO7B)	0.264475	3.8076	1.81799	0.0738338	0.905221	1.78764
RNAseq	Whole Blood	Pre-vaccination	gene843 (CASP10)	-0.0988075	6.07341	-1.81622	0.0738424	0.905221	-1.78759
RNAseq	Whole Blood	Pre-vaccination	gene256302 (NATD1)	0.166166	6.93203	1.81678	0.0738553	0.905221	1.78751
RNAseq	Whole Blood	Pre-vaccination	gene11096 (ADAMTS5)	-0.306556	1.03612	-1.81901	0.0739025	0.905221	-1.78722
RNAseq	Whole Blood	Pre-vaccination	gene9093 (DNAJA3)	0.065866	4.41494	1.81149	0.073957	0.905221	1.78688
RNAseq	Whole Blood	Pre-vaccination	gene10314 (LANCL1)	0.092347	4.26179	1.82554	0.0739839	0.905221	1.78671
RNAseq	Whole Blood	Pre-vaccination	gene113829 (SLC35A4)	-0.0563597	6.37324	-1.81413	0.0740524	0.905221	-1.78629
RNAseq	Whole Blood	Pre-vaccination	gene6238 (RRBP1)	-0.0848583	6.84867	-1.81634	0.0741197	0.905221	-1.78587
RNAseq	Whole Blood	Pre-vaccination	gene57648 (KIAA1522)	-0.284189	2.39238	-1.8185	0.0742878	0.905221	-1.78484
RNAseq	Whole Blood	Pre-vaccination	gene165679 (SPTSSB)	-0.377331	0.776298	-1.81267	0.0745744	0.905221	-1.78307
RNAseq	Whole Blood	Pre-vaccination	gene92935 (MARS2)	0.0839998	2.99634	1.80951	0.074839	0.905221	1.78145
RNAseq	Whole Blood	Pre-vaccination	gene100270804 (LINC00653)	0.189863	1.06244	1.813	0.074911	0.905221	1.78101
RNAseq	Whole Blood	Pre-vaccination	gene515 (ATP5PB)	-0.0625521	6.80501	-1.80883	0.0749534	0.905221	-1.78075
RNAseq	Whole Blood	Pre-vaccination	gene80003 (PCNX2)	0.11718	4.60303	1.81438	0.0749982	0.905221	1.78048
RNAseq	Whole Blood	Pre-vaccination	gene23239 (PHLPP1)	0.151177	4.25087	1.80755	0.0752614	0.905221	1.77887
RNAseq	Whole Blood	Pre-vaccination	gene28813 (IGLV2-23)	-0.393102	3.19776	-1.80722	0.0755372	0.905221	-1.77719
RNAseq	Whole Blood	Pre-vaccination	gene55316 (RSAD1)	0.0609117	5.26094	1.81047	0.0755875	0.905221	1.77688
RNAseq	Whole Blood	Pre-vaccination	gene126326 (GIPC3)	-0.254087	2.45828	-1.80747	0.0756804	0.905221	-1.77632
RNAseq	Whole Blood	Pre-vaccination	gene2359 (FPR3)	-0.347993	1.95758	-1.80293	0.0757393	0.905221	-1.77596
RNAseq	Whole Blood	Pre-vaccination	gene203286 (ANKS6)	0.110682	3.55213	1.80864	0.0758796	0.905221	1.77511
RNAseq	Whole Blood	Pre-vaccination	gene6638 (SNRPN)	-0.0748216	6.60339	-1.80488	0.0760537	0.905221	-1.77406
RNAseq	Whole Blood	Pre-vaccination	gene8926 (SNURF)	-0.0747793	6.60355	-1.80395	0.0762023	0.905221	-1.77316
RNAseq	Whole Blood	Pre-vaccination	gene22882 (ZHX2)	0.0681314	6.13841	1.80304	0.0763861	0.905221	1.77205
RNAseq	Whole Blood	Pre-vaccination	gene219855 (SLC37A2)	-0.175236	5.81431	-1.79996	0.0764113	0.905221	-1.7719
RNAseq	Whole Blood	Pre-vaccination	gene26157 (GIMAP2)	-0.0794162	6.26539	-1.79935	0.0765853	0.905221	-1.77085
RNAseq	Whole Blood	Pre-vaccination	gene101927153 (LINC02207)	0.321961	1.06052	1.79791	0.0766068	0.905221	1.77072
RNAseq	Whole Blood	Pre-vaccination	gene64114 (TMBIM1)	-0.0494381	7.98366	-1.79998	0.0766277	0.905221	-1.7706
RNAseq	Whole Blood	Pre-vaccination	gene8495 (PPFIBP2)	-0.191403	4.58764	-1.79927	0.0766384	0.905221	-1.77053
RNAseq	Whole Blood	Pre-vaccination	gene1020 (CDK5)	-0.116289	3.11298	-1.80046	0.07667	0.905221	-1.77034
RNAseq	Whole Blood	Pre-vaccination	gene79005 (SCNM1)	0.0603194	5.49234	1.79854	0.0767125	0.905221	1.77009
RNAseq	Whole Blood	Pre-vaccination	gene54014 (BRWD1)	0.0708051	6.25167	1.80467	0.0767394	0.905221	1.76993
RNAseq	Whole Blood	Pre-vaccination	gene1314 (COPA)	-0.0694906	7.8292	-1.79681	0.0770061	0.905221	-1.76833
RNAseq	Whole Blood	Pre-vaccination	gene440823 (MIAT)	0.285009	6.66771	1.79628	0.0771791	0.905221	1.76729
RNAseq	Whole Blood	Pre-vaccination	gene23621 (BACE1)	-0.19749	3.11972	-1.79589	0.0772094	0.905221	-1.76711
RNAseq	Whole Blood	Pre-vaccination	gene22931 (RAB18)	0.0890868	6.00616	1.79599	0.0772151	0.905221	1.76708
RNAseq	Whole Blood	Pre-vaccination	gene3700 (ITIH4)	0.203882	4.64588	1.79566	0.0772334	0.905221	1.76697
RNAseq	Whole Blood	Pre-vaccination	gene57446 (NDRG3)	-0.06002	5.68857	-1.79446	0.0772923	0.905221	-1.76662
RNAseq	Whole Blood	Pre-vaccination	gene1508 (CTSB)	-0.120125	9.17375	-1.79525	0.0773771	0.905221	-1.76611
RNAseq	Whole Blood	Pre-vaccination	gene9811 (CTIF)	-0.117188	3.98263	-1.79291	0.0774931	0.905221	-1.76542
RNAseq	Whole Blood	Pre-vaccination	gene80207 (OPA3)	-0.0643984	5.07469	-1.79156	0.0776834	0.905221	-1.76429
RNAseq	Whole Blood	Pre-vaccination	gene463 (ZFHX3)	-0.187683	5.08614	-1.79251	0.0777691	0.905221	-1.76378
RNAseq	Whole Blood	Pre-vaccination	gene10659 (CELF2)	0.0438693	8.84649	1.79569	0.0777699	0.905221	1.76377
RNAseq	Whole Blood	Pre-vaccination	gene684 (BST2)	-0.140563	6.47126	-1.79229	0.0778107	0.905221	-1.76353
RNAseq	Whole Blood	Pre-vaccination	gene246330 (PELI3)	-0.127468	3.63684	-1.78839	0.0782216	0.905221	-1.7611
RNAseq	Whole Blood	Pre-vaccination	gene968 (CD68)	-0.154385	8.79996	-1.78975	0.0783051	0.905221	-1.76061
RNAseq	Whole Blood	Pre-vaccination	gene26580 (BSCL2)	-0.143142	4.66379	-1.78583	0.078491	0.905221	-1.75951
RNAseq	Whole Blood	Pre-vaccination	gene142891 (SAMD8)	0.0604707	5.53642	1.79006	0.078493	0.905221	1.7595
RNAseq	Whole Blood	Pre-vaccination	gene5819 (NECTIN2)	-0.806727	3.19943	-1.78532	0.0786631	0.905221	-1.7585
RNAseq	Whole Blood	Pre-vaccination	gene54737 (MPHOSPH8)	0.0714084	7.38891	1.78643	0.0788787	0.905221	1.75723
RNAseq	Whole Blood	Pre-vaccination	gene64866 (CDCP1)	-0.312781	0.191558	-1.78194	0.0788926	0.905221	-1.75715
RNAseq	Whole Blood	Pre-vaccination	gene10159 (ATP6AP2)	-0.0690779	6.94844	-1.78549	0.0789191	0.905221	-1.75699
RNAseq	Whole Blood	Pre-vaccination	gene140885 (SIRPA)	-0.0885584	8.93608	-1.78568	0.0789693	0.905221	-1.7567
RNAseq	Whole Blood	Pre-vaccination	gene4130 (MAP1A)	-0.226823	4.11656	-1.78331	0.0792614	0.905221	-1.75499
RNAseq	Whole Blood	Pre-vaccination	gene28791 (IGLV3-27)	-0.494721	-0.437178	-1.78271	0.0793103	0.905221	-1.7547
RNAseq	Whole Blood	Pre-vaccination	gene10385 (BTN2A2)	-0.102822	5.14002	-1.7818	0.0794071	0.905221	-1.75414
RNAseq	Whole Blood	Pre-vaccination	gene5046 (PCSK6)	-0.331485	3.79224	-1.78263	0.0795133	0.905221	-1.75352
RNAseq	Whole Blood	Pre-vaccination	gene26147 (PHF19)	0.0612348	5.6476	1.78344	0.0795302	0.905221	1.75342
RNAseq	Whole Blood	Pre-vaccination	gene116448 (OLIG1)	-0.29339	4.69356	-1.77977	0.0796596	0.905221	-1.75266
RNAseq	Whole Blood	Pre-vaccination	gene5256 (PHKA2)	0.0688661	6.06855	1.78179	0.0796949	0.905221	1.75246
RNAseq	Whole Blood	Pre-vaccination	gene55672 (NBPF1)	0.240546	3.64953	1.78044	0.07972	0.905221	1.75231
RNAseq	Whole Blood	Pre-vaccination	gene51547 (SIRT7)	0.0617777	6.51881	1.77966	0.0797796	0.905221	1.75197
RNAseq	Whole Blood	Pre-vaccination	gene91624 (NEXN)	0.234005	3.93423	1.77808	0.0799101	0.905221	1.75121
RNAseq	Whole Blood	Pre-vaccination	gene6429 (SRSF4)	0.0334668	7.14304	1.7794	0.0799913	0.905221	1.75074
RNAseq	Whole Blood	Pre-vaccination	gene100507347 (VIM-AS1)	0.0963229	5.35252	1.77644	0.0802257	0.905221	1.74938
RNAseq	Whole Blood	Pre-vaccination	gene7480 (WNT10B)	0.180037	2.31797	1.77866	0.0803434	0.905221	1.7487
RNAseq	Whole Blood	Pre-vaccination	gene2796 (GNRH1)	0.169243	1.55683	1.77693	0.0804173	0.905221	1.74827
RNAseq	Whole Blood	Pre-vaccination	gene51696 (HECA)	0.0647601	7.72753	1.77676	0.0804522	0.905221	1.74807
RNAseq	Whole Blood	Pre-vaccination	gene3185 (HNRNPF)	-0.0470661	8.16559	-1.77416	0.0805182	0.905221	-1.74769
RNAseq	Whole Blood	Pre-vaccination	gene5757 (PTMA)	-0.0502517	10.012	-1.77409	0.0806767	0.905221	-1.74677
RNAseq	Whole Blood	Pre-vaccination	gene28951 (TRIB2)	0.123996	6.44651	1.77521	0.0807564	0.905221	1.74631
RNAseq	Whole Blood	Pre-vaccination	gene1659 (DHX8)	-0.0620958	6.84656	-1.77238	0.0807844	0.905221	-1.74615
RNAseq	Whole Blood	Pre-vaccination	gene126006 (PCP2)	0.196901	2.4625	1.77358	0.0808807	0.905221	1.7456
RNAseq	Whole Blood	Pre-vaccination	gene51316 (PLAC8)	-0.0927832	6.72116	-1.77204	0.0809184	0.905221	-1.74538
RNAseq	Whole Blood	Pre-vaccination	gene5201 (PFDN1)	-0.0659875	4.67766	-1.7721	0.0809292	0.905221	-1.74532
RNAseq	Whole Blood	Pre-vaccination	gene4191 (MDH2)	-0.0627764	6.88835	-1.77336	0.0809747	0.905221	-1.74506
RNAseq	Whole Blood	Pre-vaccination	gene23230 (VPS13A)	0.0897724	5.08535	1.77996	0.0812344	0.905221	1.74357
RNAseq	Whole Blood	Pre-vaccination	gene157 (GRK3)	-0.11191	6.61332	-1.7691	0.0813952	0.905221	-1.74265
RNAseq	Whole Blood	Pre-vaccination	gene5792 (PTPRF)	-0.298624	1.72515	-1.779	0.0814939	0.905221	-1.74208
RNAseq	Whole Blood	Pre-vaccination	gene6399 (TRAPPC2)	0.0639656	4.62348	1.77112	0.0815215	0.905221	1.74193
RNAseq	Whole Blood	Pre-vaccination	gene654817 (NCF1C)	0.201606	7.8625	1.76906	0.0815284	0.905221	1.74189
RNAseq	Whole Blood	Pre-vaccination	gene3738 (KCNA3)	0.094783	6.40226	1.77217	0.0816081	0.905221	1.74143
RNAseq	Whole Blood	Pre-vaccination	gene10198 (MPHOSPH9)	0.072876	4.68659	1.77753	0.0816479	0.905221	1.7412
RNAseq	Whole Blood	Pre-vaccination	gene58191 (CXCL16)	-0.121398	6.47547	-1.76782	0.081721	0.905221	-1.74079
RNAseq	Whole Blood	Pre-vaccination	gene919 (CD247)	-0.132411	7.83535	-1.76734	0.081738	0.905221	-1.74069
RNAseq	Whole Blood	Pre-vaccination	gene3077 (HFE)	-0.171255	2.81996	-1.76679	0.0818366	0.905221	-1.74013
RNAseq	Whole Blood	Pre-vaccination	gene7693 (ZNF134)	-0.0779991	4.34252	-1.76791	0.082112	0.905221	-1.73856
RNAseq	Whole Blood	Pre-vaccination	gene80739 (MPIG6B)	-0.29583	3.62641	-1.7666	0.0821256	0.905221	-1.73848
RNAseq	Whole Blood	Pre-vaccination	gene143686 (SESN3)	0.161933	7.14668	1.76698	0.0822877	0.905221	1.73756
RNAseq	Whole Blood	Pre-vaccination	gene126792 (B3GALT6)	-0.0833233	4.57715	-1.76314	0.0825078	0.905221	-1.73632
RNAseq	Whole Blood	Pre-vaccination	gene5551 (PRF1)	-0.259496	8.98758	-1.76255	0.0825728	0.905221	-1.73595
RNAseq	Whole Blood	Pre-vaccination	gene132299 (OCIAD2)	0.0871393	3.98985	1.76226	0.0827118	0.905221	1.73516
RNAseq	Whole Blood	Pre-vaccination	gene283 (ANG)	-0.267141	2.06317	-1.76064	0.0827319	0.905221	-1.73505
RNAseq	Whole Blood	Pre-vaccination	gene2635 (GBP3)	0.303315	5.20824	1.76239	0.0827544	0.905221	1.73492
RNAseq	Whole Blood	Pre-vaccination	gene9536 (PTGES)	0.56873	0.175307	1.75843	0.0829313	0.905221	1.73393
RNAseq	Whole Blood	Pre-vaccination	gene64859 (NABP1)	0.105094	6.43865	1.76	0.0829662	0.905221	1.73373
RNAseq	Whole Blood	Pre-vaccination	gene57700 (FAM160B1)	0.0855419	5.22024	1.75946	0.0829664	0.905221	1.73373
RNAseq	Whole Blood	Pre-vaccination	gene28605 (TRBV6-2)	0.411046	0.729652	1.76334	0.0829892	0.905221	1.7336
RNAseq	Whole Blood	Pre-vaccination	gene2664 (GDI1)	0.0521619	7.95258	1.76092	0.0830108	0.905221	1.73348
RNAseq	Whole Blood	Pre-vaccination	gene64422 (ATG3)	-0.0541506	6.79514	-1.76155	0.0830317	0.905221	-1.73336
RNAseq	Whole Blood	Pre-vaccination	gene4437 (MSH3)	-0.113726	4.1143	-1.75893	0.0831605	0.905221	-1.73264
RNAseq	Whole Blood	Pre-vaccination	gene375387 (NRROS)	-0.118108	6.17119	-1.75936	0.0832294	0.905221	-1.73225
RNAseq	Whole Blood	Pre-vaccination	gene80714 (PBX4)	0.151573	3.30573	1.76237	0.0834123	0.905221	1.73122
RNAseq	Whole Blood	Pre-vaccination	gene101928433 (ATXN1-AS1)	0.163616	1.48399	1.76285	0.083455	0.905221	1.73098
RNAseq	Whole Blood	Pre-vaccination	gene11267 (SNF8)	-0.0548563	5.34091	-1.7584	0.083565	0.905221	-1.73037
RNAseq	Whole Blood	Pre-vaccination	gene79918 (SETD6)	0.0940943	3.19091	1.75734	0.0835746	0.905221	1.73031
RNAseq	Whole Blood	Pre-vaccination	gene47 (ACLY)	-0.0482941	7.45602	-1.75668	0.0837536	0.905221	-1.72931
RNAseq	Whole Blood	Pre-vaccination	gene3326 (HSP90AB1)	-0.0684623	8.80974	-1.75517	0.0837627	0.905221	-1.72926
RNAseq	Whole Blood	Pre-vaccination	gene79924 (ADM2)	0.213008	1.15398	1.75572	0.0838347	0.905221	1.72886
RNAseq	Whole Blood	Pre-vaccination	gene11188 (NISCH)	0.0577394	7.25331	1.75836	0.0838518	0.905221	1.72876
RNAseq	Whole Blood	Pre-vaccination	gene80012 (PHC3)	0.0617267	6.6409	1.75686	0.0838931	0.905221	1.72853
RNAseq	Whole Blood	Pre-vaccination	gene994 (CDC25B)	0.0862943	7.93809	1.75889	0.0839719	0.905221	1.72809
RNAseq	Whole Blood	Pre-vaccination	gene79652 (TMEM204)	0.233154	5.41428	1.75437	0.0840525	0.905221	1.72764
RNAseq	Whole Blood	Pre-vaccination	gene152789 (JAKMIP1)	0.292509	3.24779	1.75381	0.0841805	0.905221	1.72693
RNAseq	Whole Blood	Pre-vaccination	gene8655 (DYNLL1)	-0.0872691	6.0779	-1.75473	0.084207	0.905221	-1.72678
RNAseq	Whole Blood	Pre-vaccination	gene2793 (GNGT2)	-0.13932	3.86958	-1.75066	0.0843889	0.905221	-1.72577
RNAseq	Whole Blood	Pre-vaccination	gene163732 (CITED4)	0.209324	2.70453	1.75128	0.0845037	0.905221	1.72513
RNAseq	Whole Blood	Pre-vaccination	gene400709 (SIGLEC16)	-0.322409	0.897393	-1.75046	0.0845337	0.905221	-1.72497
RNAseq	Whole Blood	Pre-vaccination	gene125150 (ZSWIM7)	-0.0924872	4.10156	-1.75175	0.0845947	0.905221	-1.72463
RNAseq	Whole Blood	Pre-vaccination	gene51684 (SUFU)	-0.0779917	5.43239	-1.75116	0.0846097	0.905221	-1.72454
RNAseq	Whole Blood	Pre-vaccination	gene57542 (KLHL42)	0.0918634	4.18953	1.753	0.0846249	0.905221	1.72446
RNAseq	Whole Blood	Pre-vaccination	gene80336 (PABPC1L)	0.123494	5.06513	1.75204	0.0846249	0.905221	1.72446
RNAseq	Whole Blood	Pre-vaccination	gene57701 (NCKAP5L)	-0.101838	5.66761	-1.7527	0.0846325	0.905221	-1.72442
RNAseq	Whole Blood	Pre-vaccination	gene10954 (PDIA5)	-0.186038	2.76868	-1.75116	0.0846701	0.905221	-1.72421
RNAseq	Whole Blood	Pre-vaccination	gene5871 (MAP4K2)	0.0612194	6.67428	1.75059	0.0846872	0.905221	1.72411
RNAseq	Whole Blood	Pre-vaccination	gene100287932 (TIMM23)	-0.068229	4.43893	-1.7496	0.0846967	0.905221	-1.72406
RNAseq	Whole Blood	Pre-vaccination	gene2585 (GALK2)	-0.066545	3.75626	-1.75334	0.0847141	0.905221	-1.72397
RNAseq	Whole Blood	Pre-vaccination	gene55577 (NAGK)	-0.159902	7.56185	-1.74953	0.0848772	0.905221	-1.72306
RNAseq	Whole Blood	Pre-vaccination	gene5723 (PSPH)	-0.227125	1.82589	-1.74817	0.0849307	0.905221	-1.72277
RNAseq	Whole Blood	Pre-vaccination	gene196527 (ANO6)	-0.120118	6.57333	-1.74864	0.0850668	0.905221	-1.72201
RNAseq	Whole Blood	Pre-vaccination	gene11282 (MGAT4B)	-0.0930866	6.53007	-1.74764	0.0851318	0.905221	-1.72166
RNAseq	Whole Blood	Pre-vaccination	gene26053 (AUTS2)	-0.24089	5.04863	-1.74782	0.0851781	0.905221	-1.7214
RNAseq	Whole Blood	Pre-vaccination	gene23552 (CDK20)	0.154069	1.87941	1.7482	0.0852485	0.905221	1.72101
RNAseq	Whole Blood	Pre-vaccination	gene30844 (EHD4)	-0.109116	4.98522	-1.74694	0.0853376	0.905221	-1.72052
RNAseq	Whole Blood	Pre-vaccination	gene81565 (NDEL1)	0.0546773	7.42646	1.74492	0.0855743	0.905221	1.71922
RNAseq	Whole Blood	Pre-vaccination	gene84750 (FUT10)	-0.349377	1.85691	-1.74594	0.0856138	0.905221	-1.719
RNAseq	Whole Blood	Pre-vaccination	gene1462 (VCAN)	-0.211902	10.1673	-1.74509	0.0856613	0.905221	-1.71874
RNAseq	Whole Blood	Pre-vaccination	gene92558 (BICDL1)	0.132346	5.07833	1.7456	0.0858208	0.905221	1.71787
RNAseq	Whole Blood	Pre-vaccination	gene64210 (MMS19)	0.0562692	5.95804	1.748	0.0861296	0.905221	1.71618
RNAseq	Whole Blood	Pre-vaccination	gene79789 (CLMN)	-0.168707	4.99013	-1.74142	0.0862294	0.905221	-1.71563
RNAseq	Whole Blood	Pre-vaccination	gene80271 (ITPKC)	-0.0684902	4.21711	-1.74409	0.0862338	0.905221	-1.71561
RNAseq	Whole Blood	Pre-vaccination	gene154790 (CLEC2L)	-0.597599	0.066711	-1.74147	0.0863254	0.905221	-1.71511
RNAseq	Whole Blood	Pre-vaccination	gene2048 (EPHB2)	-0.3388	2.58211	-1.74223	0.0863601	0.905221	-1.71492
RNAseq	Whole Blood	Pre-vaccination	gene4752 (NEK3)	-0.171125	2.53809	-1.74248	0.0863695	0.905221	-1.71487
RNAseq	Whole Blood	Pre-vaccination	gene101927547 (ANKRD44-IT1)	0.21134	1.99633	1.74762	0.086385	0.905221	1.71478
RNAseq	Whole Blood	Pre-vaccination	gene100506258 (LOC100506258)	0.256742	1.2048	1.74051	0.0865017	0.905221	1.71415
RNAseq	Whole Blood	Pre-vaccination	gene2956 (MSH6)	-0.0772405	5.47341	-1.74108	0.0865321	0.905221	-1.71398
RNAseq	Whole Blood	Pre-vaccination	gene51752 (ERAP1)	0.159861	7.23882	1.73961	0.0865978	0.905221	1.71362
RNAseq	Whole Blood	Pre-vaccination	gene100820829 (MYZAP)	0.592727	3.0911	1.73963	0.0867241	0.905221	1.71294
RNAseq	Whole Blood	Pre-vaccination	gene5252 (PHF1)	0.0748871	6.00826	1.74234	0.0867471	0.905221	1.71281
RNAseq	Whole Blood	Pre-vaccination	gene388588 (SMIM1)	-0.739333	2.56696	-1.73814	0.0867752	0.905221	-1.71266
RNAseq	Whole Blood	Pre-vaccination	gene57335 (ZNF286A)	-0.106086	3.10848	-1.74125	0.0868029	0.905221	-1.71251
RNAseq	Whole Blood	Pre-vaccination	gene8767 (RIPK2)	-0.0778326	4.45296	-1.73972	0.0869053	0.905221	-1.71195
RNAseq	Whole Blood	Pre-vaccination	gene54093 (SETD4)	0.0738623	3.87527	1.73613	0.0869937	0.905221	1.71147
RNAseq	Whole Blood	Pre-vaccination	gene11284 (PNKP)	0.0754195	5.94033	1.73539	0.0874155	0.905221	1.70919
RNAseq	Whole Blood	Pre-vaccination	gene3672 (ITGA1)	0.29541	1.56425	1.73522	0.0874677	0.905221	1.70891
RNAseq	Whole Blood	Pre-vaccination	gene406 (ARNTL)	-0.0830199	5.72841	-1.73327	0.0877077	0.905221	-1.70762
RNAseq	Whole Blood	Pre-vaccination	gene645212 (EIF3J-DT)	0.117784	3.10567	1.73456	0.0878146	0.905221	1.70704
RNAseq	Whole Blood	Pre-vaccination	gene60493 (FASTKD5)	-0.0506338	4.88	-1.73429	0.0878405	0.905221	-1.7069
RNAseq	Whole Blood	Pre-vaccination	gene22981 (NINL)	0.345742	1.48008	1.73361	0.0879019	0.905221	1.70657
RNAseq	Whole Blood	Pre-vaccination	gene2332 (FMR1)	0.0669494	5.95104	1.73343	0.0879241	0.905221	1.70645
RNAseq	Whole Blood	Pre-vaccination	gene400720 (ZNF772)	-0.227983	2.48899	-1.73363	0.0879508	0.905221	-1.70631
RNAseq	Whole Blood	Pre-vaccination	gene54558 (SPATA6)	0.179716	2.87132	1.73182	0.0879525	0.905221	1.7063
RNAseq	Whole Blood	Pre-vaccination	gene3497 (IGHE)	-0.593092	-0.930957	-1.73023	0.0881127	0.905221	-1.70544
RNAseq	Whole Blood	Pre-vaccination	gene55081 (IFT57)	-0.123883	4.16367	-1.7303	0.0884917	0.905221	-1.70341
RNAseq	Whole Blood	Pre-vaccination	gene552 (AVPR1A)	0.400057	0.703923	1.73107	0.0885226	0.905221	1.70324
RNAseq	Whole Blood	Pre-vaccination	gene10212 (DDX39A)	0.0601293	5.86291	1.73033	0.0886104	0.905221	1.70277
RNAseq	Whole Blood	Pre-vaccination	gene10235 (RASGRP2)	0.0731618	8.64481	1.73087	0.0886252	0.905221	1.70269
RNAseq	Whole Blood	Pre-vaccination	gene646762 (LOC646762)	-0.202393	2.06795	-1.7265	0.0886733	0.905221	-1.70244
RNAseq	Whole Blood	Pre-vaccination	gene29909 (GPR171)	0.183282	3.82614	1.7297	0.0887064	0.905221	1.70226
RNAseq	Whole Blood	Pre-vaccination	gene29099 (COMMD9)	-0.100255	5.25202	-1.72702	0.0888459	0.905221	-1.70152
RNAseq	Whole Blood	Pre-vaccination	gene79612 (NAA16)	0.0950775	4.64445	1.72885	0.0889402	0.905221	1.70101
RNAseq	Whole Blood	Pre-vaccination	gene10867 (TSPAN9)	-0.284721	3.44324	-1.72728	0.0889639	0.905221	-1.70089
RNAseq	Whole Blood	Pre-vaccination	gene1200 (TPP1)	-0.0838156	8.67189	-1.72572	0.089085	0.905221	-1.70024
RNAseq	Whole Blood	Pre-vaccination	gene3932 (LCK)	0.0661483	7.89354	1.72709	0.0892343	0.905221	1.69945
RNAseq	Whole Blood	Pre-vaccination	gene656 (BMP8B)	-0.248097	1.87034	-1.7235	0.0892887	0.905221	-1.69916
RNAseq	Whole Blood	Pre-vaccination	gene23410 (SIRT3)	0.0834478	4.13079	1.7226	0.0895322	0.905221	1.69787
RNAseq	Whole Blood	Pre-vaccination	gene51507 (RTF2)	0.0398831	7.33995	1.72268	0.0896606	0.905221	1.69719
RNAseq	Whole Blood	Pre-vaccination	gene83641 (FAM107B)	0.0510357	7.5857	1.72178	0.0896978	0.905221	1.69699
RNAseq	Whole Blood	Pre-vaccination	gene79722 (ANKRD55)	0.27535	3.11044	1.72449	0.0897365	0.905221	1.69679
RNAseq	Whole Blood	Pre-vaccination	gene5820 (PVT1)	0.15826	2.95772	1.72394	0.0898633	0.905221	1.69612
RNAseq	Whole Blood	Pre-vaccination	gene51604 (PIGT)	-0.0672479	6.19651	-1.72087	0.0899864	0.905221	-1.69547
RNAseq	Whole Blood	Pre-vaccination	gene151742 (PPM1L)	-0.178125	4.52285	-1.71975	0.0901603	0.905221	-1.69455
RNAseq	Whole Blood	Pre-vaccination	gene146880 (ARHGAP27P1)	0.0867763	6.75548	1.72005	0.090255	0.905221	1.69405
RNAseq	Whole Blood	Pre-vaccination	gene375690 (WASH5P)	-0.332722	1.49486	-1.72043	0.0903394	0.905221	-1.69361
RNAseq	Whole Blood	Pre-vaccination	gene56063 (TMEM234)	0.0820191	4.02419	1.7187	0.0903907	0.905221	1.69334
RNAseq	Whole Blood	Pre-vaccination	gene81932 (HDHD3)	0.148036	3.33049	1.72124	0.090579	0.905221	1.69235
RNAseq	Whole Blood	Pre-vaccination	gene25897 (RNF19A)	0.0708324	6.0516	1.71871	0.0906064	0.905221	1.69221
RNAseq	Whole Blood	Pre-vaccination	gene5579 (PRKCB)	-0.0693299	9.02995	-1.71728	0.0906393	0.905221	-1.69204
RNAseq	Whole Blood	Pre-vaccination	gene1124 (CHN2)	-0.145735	3.72791	-1.7166	0.0906566	0.905221	-1.69194
RNAseq	Whole Blood	Pre-vaccination	gene2517 (FUCA1)	-0.162637	5.0511	-1.71707	0.090675	0.905221	-1.69185
RNAseq	Whole Blood	Pre-vaccination	gene1978 (EIF4EBP1)	-0.133693	3.89295	-1.71602	0.0908764	0.905221	-1.69079
RNAseq	Whole Blood	Pre-vaccination	gene3384 (ICAM2)	-0.0623033	6.09475	-1.71491	0.0909912	0.905221	-1.69019
RNAseq	Whole Blood	Pre-vaccination	gene100129196 (MATN1-AS1)	0.134896	2.02623	1.7185	0.0911937	0.905221	1.68913
RNAseq	Whole Blood	Pre-vaccination	gene942 (CD86)	-0.147403	6.05634	-1.71395	0.0913228	0.905221	-1.68846
RNAseq	Whole Blood	Pre-vaccination	gene9450 (LY86)	-0.197068	4.89117	-1.71387	0.0913426	0.905221	-1.68836
RNAseq	Whole Blood	Pre-vaccination	gene5197 (PF4V1)	0.52116	2.78373	1.71326	0.091419	0.905221	1.68796
RNAseq	Whole Blood	Pre-vaccination	gene6714 (SRC)	-0.16691	5.55193	-1.71379	0.0914435	0.905221	-1.68783
RNAseq	Whole Blood	Pre-vaccination	gene90806 (ANGEL2)	0.0599907	4.79878	1.71838	0.0916696	0.905221	1.68666
RNAseq	Whole Blood	Pre-vaccination	gene728743 (LOC728743)	0.103805	4.73915	1.71814	0.0918617	0.905221	1.68566
RNAseq	Whole Blood	Pre-vaccination	gene1296 (COL8A2)	-0.254559	2.18254	-1.71122	0.0919575	0.905221	-1.68516
RNAseq	Whole Blood	Pre-vaccination	gene90427 (BMF)	-0.106863	6.04433	-1.70928	0.0920994	0.905221	-1.68443
RNAseq	Whole Blood	Pre-vaccination	gene4258 (MGST2)	-0.155619	3.82603	-1.71017	0.092141	0.905221	-1.68421
RNAseq	Whole Blood	Pre-vaccination	gene822 (CAPG)	-0.162293	6.86228	-1.70964	0.0922121	0.905221	-1.68384
RNAseq	Whole Blood	Pre-vaccination	gene79602 (ADIPOR2)	-0.0504196	6.4091	-1.70898	0.0922162	0.905221	-1.68382
RNAseq	Whole Blood	Pre-vaccination	gene201163 (FLCN)	-0.117241	6.08424	-1.70814	0.0922438	0.905221	-1.68368
RNAseq	Whole Blood	Pre-vaccination	gene56851 (EMC7)	-0.0524841	4.82728	-1.70931	0.0922671	0.905221	-1.68356
RNAseq	Whole Blood	Pre-vaccination	gene90139 (TSPAN18)	-0.137614	5.49654	-1.7079	0.0922753	0.905221	-1.68352
RNAseq	Whole Blood	Pre-vaccination	gene10723 (SLC12A7)	-0.336959	5.7386	-1.70838	0.0923508	0.905221	-1.68313
RNAseq	Whole Blood	Pre-vaccination	gene153020 (RASGEF1B)	-0.123867	2.922	-1.70649	0.0923927	0.905221	-1.68291
RNAseq	Whole Blood	Pre-vaccination	gene7745 (ZKSCAN8)	0.0632377	5.36851	1.71618	0.0924419	0.905221	1.68265
RNAseq	Whole Blood	Pre-vaccination	gene828 (CAPS)	0.0995646	4.6929	1.71051	0.0925023	0.905221	1.68234
RNAseq	Whole Blood	Pre-vaccination	gene28776 (IGLV7-43)	-0.387447	0.717695	-1.70697	0.0926285	0.905221	-1.68169
RNAseq	Whole Blood	Pre-vaccination	gene6464 (SHC1)	-0.0505413	6.56413	-1.70612	0.0926524	0.905221	-1.68157
RNAseq	Whole Blood	Pre-vaccination	gene85451 (UNK)	0.0533752	5.79665	1.70721	0.0927585	0.905221	1.68102
RNAseq	Whole Blood	Pre-vaccination	gene54765 (TRIM44)	-0.0582932	6.89604	-1.70411	0.0929066	0.905221	-1.68026
RNAseq	Whole Blood	Pre-vaccination	gene23514 (SPIDR)	-0.0807087	5.42952	-1.70534	0.0930252	0.905221	-1.67965
RNAseq	Whole Blood	Pre-vaccination	gene6655 (SOS2)	0.0639109	6.87094	1.70653	0.0931131	0.905221	1.6792
RNAseq	Whole Blood	Pre-vaccination	gene8408 (ULK1)	0.0585412	7.81497	1.70262	0.093227	0.905221	1.67862
RNAseq	Whole Blood	Pre-vaccination	gene2317 (FLNB)	-0.126922	6.44432	-1.70302	0.0932315	0.905221	-1.67859
RNAseq	Whole Blood	Pre-vaccination	gene1305 (COL13A1)	-0.521216	0.813138	-1.70543	0.0932516	0.905221	-1.67849
RNAseq	Whole Blood	Pre-vaccination	gene1368 (CPM)	-0.185681	3.39323	-1.70249	0.0932699	0.905221	-1.6784
RNAseq	Whole Blood	Pre-vaccination	gene54438 (GFOD1)	-0.171367	4.89089	-1.7018	0.0933189	0.905221	-1.67814
RNAseq	Whole Blood	Pre-vaccination	gene540 (ATP7B)	0.189556	1.49595	1.70131	0.0934382	0.905221	1.67753
RNAseq	Whole Blood	Pre-vaccination	gene355 (FAS)	0.133022	5.61102	1.70132	0.0935012	0.905221	1.67721
RNAseq	Whole Blood	Pre-vaccination	gene28653 (TRAV29DV5)	0.235097	2.15653	1.70156	0.0937018	0.906211	1.67619
RNAseq	Whole Blood	Pre-vaccination	gene94081 (SFXN1)	0.081827	4.87038	1.70118	0.0941868	0.908913	1.67371
RNAseq	Whole Blood	Pre-vaccination	gene55020 (TTC38)	-0.264001	5.55144	-1.69694	0.0942993	0.908913	-1.67314
RNAseq	Whole Blood	Pre-vaccination	gene5133 (PDCD1)	0.328648	1.04627	1.69652	0.0943629	0.908913	1.67282
RNAseq	Whole Blood	Pre-vaccination	gene10099 (TSPAN3)	-0.126923	5.13438	-1.69562	0.0946146	0.908913	-1.67154
RNAseq	Whole Blood	Pre-vaccination	gene4684 (NCAM1)	-0.309273	4.633	-1.69627	0.0946154	0.908913	-1.67154
RNAseq	Whole Blood	Pre-vaccination	gene196883 (ADCY4)	0.10813	3.61637	1.69566	0.0946523	0.908913	1.67135
RNAseq	Whole Blood	Pre-vaccination	gene9601 (PDIA4)	-0.0727206	6.56587	-1.69584	0.0946722	0.908913	-1.67125
RNAseq	Whole Blood	Pre-vaccination	gene3916 (LAMP1)	-0.0490415	8.30909	-1.69586	0.0948933	0.909942	-1.67013
RNAseq	Whole Blood	Pre-vaccination	gene10417 (SPON2)	-0.310927	6.59565	-1.69425	0.0949771	0.909942	-1.66971
RNAseq	Whole Blood	Pre-vaccination	gene84627 (ZNF469)	-0.190637	3.03192	-1.69354	0.0950907	0.910083	-1.66913
RNAseq	Whole Blood	Pre-vaccination	gene6050 (RNH1)	-0.116158	6.86942	-1.69319	0.0953738	0.910524	-1.66771
RNAseq	Whole Blood	Pre-vaccination	gene387119 (CEP85L)	0.086205	5.27272	1.69565	0.0953806	0.910524	1.66767
RNAseq	Whole Blood	Pre-vaccination	gene54734 (RAB39A)	-0.241541	0.984088	-1.6891	0.0954792	0.910524	-1.66718
RNAseq	Whole Blood	Pre-vaccination	gene100532746 (PPT2-EGFL8)	0.124071	2.54172	1.69614	0.0955323	0.910524	1.66691
RNAseq	Whole Blood	Pre-vaccination	gene414328 (IDNK)	0.0966166	2.98402	1.68977	0.0957992	0.912124	1.66557
RNAseq	Whole Blood	Pre-vaccination	gene55810 (FOXJ2)	-0.0447282	6.37573	-1.688	0.0960683	0.91374	-1.66422
RNAseq	Whole Blood	Pre-vaccination	gene22807 (IKZF2)	0.171531	3.99674	1.68744	0.0963574	0.913819	1.66278
RNAseq	Whole Blood	Pre-vaccination	gene1471 (CST3)	-0.1765	8.71744	-1.68789	0.0964118	0.913819	-1.6625
RNAseq	Whole Blood	Pre-vaccination	gene9202 (ZMYM4)	-0.0712017	5.64211	-1.68663	0.0964577	0.913819	-1.66227
RNAseq	Whole Blood	Pre-vaccination	gene10184 (LHFPL2)	-0.147069	4.24717	-1.68475	0.096672	0.913819	-1.66121
RNAseq	Whole Blood	Pre-vaccination	gene9185 (REPS2)	0.101913	5.73481	1.68406	0.0968447	0.913819	1.66035
RNAseq	Whole Blood	Pre-vaccination	gene147686 (ZNF418)	-0.279056	2.32305	-1.68425	0.0969268	0.913819	-1.65994
RNAseq	Whole Blood	Pre-vaccination	gene100131827 (ZNF717)	0.139842	2.62369	1.68485	0.0970247	0.913819	1.65945
RNAseq	Whole Blood	Pre-vaccination	gene5339 (PLEC)	0.110527	9.99657	1.68303	0.0970912	0.913819	1.65912
RNAseq	Whole Blood	Pre-vaccination	gene54187 (NANS)	-0.0845837	4.88585	-1.68393	0.0971181	0.913819	-1.65899
RNAseq	Whole Blood	Pre-vaccination	gene275 (AMT)	0.12925	3.8785	1.6829	0.0971203	0.913819	1.65898
RNAseq	Whole Blood	Pre-vaccination	gene8573 (CASK)	0.0896311	4.29639	1.68403	0.097218	0.913819	1.65849
RNAseq	Whole Blood	Pre-vaccination	gene53827 (FXYD5)	-0.0643485	8.5263	-1.68294	0.0972695	0.913819	-1.65824
RNAseq	Whole Blood	Pre-vaccination	gene23569 (PADI4)	0.192587	7.42046	1.68323	0.0973677	0.913819	1.65775
RNAseq	Whole Blood	Pre-vaccination	gene55116 (TMEM39B)	-0.0708843	4.44929	-1.68254	0.0974661	0.913819	-1.65726
RNAseq	Whole Blood	Pre-vaccination	gene9368 (SLC9A3R1)	0.0657467	8.65728	1.67982	0.0978394	0.915592	1.65542
RNAseq	Whole Blood	Pre-vaccination	gene91694 (LONRF1)	0.0957347	4.14584	1.68053	0.097854	0.915592	1.65535
RNAseq	Whole Blood	Pre-vaccination	gene11232 (POLG2)	0.0706614	3.63207	1.68388	0.0981487	0.916181	1.6539
RNAseq	Whole Blood	Pre-vaccination	gene55739 (NAXD)	0.073087	4.80949	1.68012	0.0981934	0.916181	1.65368
RNAseq	Whole Blood	Pre-vaccination	gene256021 (LINC01619)	0.173235	1.37977	1.67757	0.0986463	0.916181	1.65145
RNAseq	Whole Blood	Pre-vaccination	gene25960 (ADGRA2)	-0.213028	3.32963	-1.67622	0.098684	0.916181	-1.65127
RNAseq	Whole Blood	Pre-vaccination	gene4670 (HNRNPM)	-0.0427504	7.94619	-1.67485	0.0988775	0.916181	-1.65032
RNAseq	Whole Blood	Pre-vaccination	gene3539 (IGLC3)	-0.479186	5.0781	-1.67479	0.0988792	0.916181	-1.65031
RNAseq	Whole Blood	Pre-vaccination	gene3308 (HSPA4)	-0.0566497	6.36113	-1.67523	0.0989457	0.916181	-1.64999
RNAseq	Whole Blood	Pre-vaccination	gene442075 (EMC3-AS1)	0.123023	2.5382	1.67647	0.0990333	0.916181	1.64956
RNAseq	Whole Blood	Pre-vaccination	gene6432 (SRSF7)	0.0659753	6.52797	1.67356	0.0990413	0.916181	1.64952
RNAseq	Whole Blood	Pre-vaccination	gene125061 (AFMID)	-0.165606	2.61113	-1.67293	0.0991161	0.916181	-1.64915
RNAseq	Whole Blood	Pre-vaccination	gene54796 (BNC2)	-0.41069	1.48432	-1.67246	0.0991276	0.916181	-1.6491
RNAseq	Whole Blood	Pre-vaccination	gene5108 (PCM1)	0.0526886	7.30084	1.67543	0.0991939	0.916181	1.64877
RNAseq	Whole Blood	Pre-vaccination	gene5660 (PSAP)	-0.0965601	11.6444	-1.67382	0.0992627	0.916181	-1.64844
RNAseq	Whole Blood	Pre-vaccination	gene388561 (ZNF761)	0.0828595	4.24117	1.67348	0.0993602	0.916181	1.64796
RNAseq	Whole Blood	Pre-vaccination	gene10578 (GNLY)	-0.330319	8.34027	-1.67126	0.0994584	0.916181	-1.64749
RNAseq	Whole Blood	Pre-vaccination	gene84910 (TMEM87B)	0.0917545	5.02416	1.67131	0.0995403	0.916181	1.64709
RNAseq	Whole Blood	Pre-vaccination	gene26205 (GMEB2)	0.0474701	5.72178	1.67113	0.099612	0.916181	1.64674
RNAseq	Whole Blood	Pre-vaccination	gene6732 (SRPK1)	0.104447	6.33609	1.67251	0.0997134	0.916181	1.64624
RNAseq	Whole Blood	Pre-vaccination	gene84939 (PWWP3A)	-0.0573319	4.89003	-1.67272	0.0998077	0.916181	-1.64579
RNAseq	Whole Blood	Pre-vaccination	gene58528 (RRAGD)	0.0863131	4.7341	1.66978	0.099957	0.916638	1.64506
RNAseq	Whole Blood	Pre-vaccination	gene2769 (GNA15)	-0.138963	4.90786	-1.66825	0.10022	0.918136	-1.64379
RNAseq	Whole Blood	Pre-vaccination	gene7414 (VCL)	-0.116478	8.21059	-1.6665	0.100504	0.918809	-1.64242
RNAseq	Whole Blood	Pre-vaccination	gene51754 (TMEM8B)	-0.104103	3.53664	-1.66694	0.100597	0.918809	-1.64197
RNAseq	Whole Blood	Pre-vaccination	gene351 (APP)	-0.106336	7.24801	-1.66488	0.10078	0.918809	-1.64109
RNAseq	Whole Blood	Pre-vaccination	gene719 (C3AR1)	-0.307903	5.1642	-1.66419	0.100847	0.918809	-1.64076
RNAseq	Whole Blood	Pre-vaccination	gene51097 (SCCPDH)	0.173753	3.69967	1.66349	0.10094	0.918809	1.64031
RNAseq	Whole Blood	Pre-vaccination	gene728392 (LOC728392)	0.10543	6.00852	1.66213	0.101131	0.918809	1.6394
RNAseq	Whole Blood	Pre-vaccination	gene3052 (HCCS)	-0.0623599	4.16383	-1.66329	0.101151	0.918809	-1.6393
RNAseq	Whole Blood	Pre-vaccination	gene9377 (COX5A)	-0.0689699	5.59435	-1.66267	0.101203	0.918809	-1.63905
RNAseq	Whole Blood	Pre-vaccination	gene100130298 (LOC100130298)	0.264528	0.757078	1.66443	0.101451	0.918809	1.63786
RNAseq	Whole Blood	Pre-vaccination	gene9146 (HGS)	0.0518989	7.31085	1.65938	0.101749	0.918809	1.63643
RNAseq	Whole Blood	Pre-vaccination	gene55160 (ARHGEF10L)	-0.160635	5.12383	-1.65945	0.101895	0.918809	-1.63573
RNAseq	Whole Blood	Pre-vaccination	gene93035 (PKHD1L1)	-0.269206	2.6267	-1.65946	0.101992	0.918809	-1.63527
RNAseq	Whole Blood	Pre-vaccination	gene9791 (PTDSS1)	-0.0650541	6.59998	-1.65887	0.102052	0.918809	-1.63499
RNAseq	Whole Blood	Pre-vaccination	gene64419 (MTMR14)	-0.050325	6.81975	-1.6587	0.102086	0.918809	-1.63482
RNAseq	Whole Blood	Pre-vaccination	gene9672 (SDC3)	-0.293153	2.51283	-1.65716	0.102121	0.918809	-1.63466
RNAseq	Whole Blood	Pre-vaccination	gene3312 (HSPA8)	-0.0688728	9.9844	-1.6555	0.102612	0.918809	-1.63232
RNAseq	Whole Blood	Pre-vaccination	gene55000 (TUG1)	0.0587804	7.47412	1.65749	0.102632	0.918809	1.63223
RNAseq	Whole Blood	Pre-vaccination	gene54741 (LEPROT)	-0.104332	6.07749	-1.65441	0.102751	0.918809	-1.63166
RNAseq	Whole Blood	Pre-vaccination	gene81577 (GFOD2)	0.0872866	4.94732	1.65539	0.102759	0.918809	1.63163
RNAseq	Whole Blood	Pre-vaccination	gene1788 (DNMT3A)	0.0766896	6.15119	1.65274	0.10313	0.918809	1.62987
RNAseq	Whole Blood	Pre-vaccination	gene5893 (RAD52)	0.115126	3.3973	1.65449	0.10316	0.918809	1.62972
RNAseq	Whole Blood	Pre-vaccination	gene51646 (YPEL5)	0.0669246	7.05012	1.65286	0.103279	0.918809	1.62916
RNAseq	Whole Blood	Pre-vaccination	gene8578 (SCARF1)	-0.213901	4.14691	-1.65237	0.103325	0.918809	-1.62894
RNAseq	Whole Blood	Pre-vaccination	gene51006 (SLC35C2)	0.0517278	6.18459	1.65235	0.10343	0.918809	1.62845
RNAseq	Whole Blood	Pre-vaccination	gene54961 (SSH3)	0.0821983	5.44083	1.65134	0.103569	0.918809	1.62779
RNAseq	Whole Blood	Pre-vaccination	gene4795 (NFKBIL1)	-0.104027	1.8891	-1.64917	0.10357	0.918809	-1.62779
RNAseq	Whole Blood	Pre-vaccination	gene286205 (SCAI)	0.0962367	3.43024	1.65499	0.103667	0.918809	1.62733
RNAseq	Whole Blood	Pre-vaccination	gene1436 (CSF1R)	-0.151067	8.29046	-1.65066	0.103668	0.918809	-1.62733
RNAseq	Whole Blood	Pre-vaccination	gene55657 (ZNF692)	0.0903038	5.03592	1.65118	0.103692	0.918809	1.62721
RNAseq	Whole Blood	Pre-vaccination	gene100507419 (MMP25-AS1)	0.139254	5.12099	1.65041	0.103728	0.918809	1.62704
RNAseq	Whole Blood	Pre-vaccination	gene7181 (NR2C1)	0.0823311	3.76553	1.65312	0.103741	0.918809	1.62698
RNAseq	Whole Blood	Pre-vaccination	gene10418 (SPON1)	0.303972	0.989081	1.64869	0.104084	0.918809	1.62537
RNAseq	Whole Blood	Pre-vaccination	gene7416 (VDAC1)	-0.0715338	5.77101	-1.64813	0.104186	0.918809	-1.62489
RNAseq	Whole Blood	Pre-vaccination	gene25821 (MTO1)	-0.071188	4.85356	-1.64642	0.104519	0.918809	-1.62333
RNAseq	Whole Blood	Pre-vaccination	gene841 (CASP8)	0.0738784	7.7476	1.6458	0.104646	0.918809	1.62274
RNAseq	Whole Blood	Pre-vaccination	gene1725 (DHPS)	0.0505358	5.63428	1.64888	0.104709	0.918809	1.62244
RNAseq	Whole Blood	Pre-vaccination	gene114881 (OSBPL7)	0.0730652	4.9046	1.64749	0.104817	0.918809	1.62193
RNAseq	Whole Blood	Pre-vaccination	gene27246 (RNF115)	-0.0597307	4.70394	-1.64458	0.104893	0.918809	-1.62158
RNAseq	Whole Blood	Pre-vaccination	gene90624 (LYRM7)	0.0806203	4.2906	1.64847	0.104981	0.918809	1.62117
RNAseq	Whole Blood	Pre-vaccination	gene7462 (LAT2)	-0.0721764	7.8199	-1.64433	0.105013	0.918809	-1.62102
RNAseq	Whole Blood	Pre-vaccination	gene57486 (NLN)	-0.194105	3.91204	-1.64333	0.105209	0.918809	-1.62011
RNAseq	Whole Blood	Pre-vaccination	gene10329 (RXYLT1)	0.0727896	3.00868	1.64718	0.105409	0.918809	1.61918
RNAseq	Whole Blood	Pre-vaccination	gene28796 (IGLV3-21)	-0.497402	3.04464	-1.64178	0.105458	0.918809	-1.61895
RNAseq	Whole Blood	Pre-vaccination	gene23557 (SNAPIN)	-0.072848	4.46536	-1.64097	0.10546	0.918809	-1.61894
RNAseq	Whole Blood	Pre-vaccination	gene29121 (CLEC2D)	0.109191	7.13785	1.64471	0.105632	0.918809	1.61814
RNAseq	Whole Blood	Pre-vaccination	gene826 (CAPNS1)	-0.084679	8.16907	-1.64214	0.105643	0.918809	-1.61809
RNAseq	Whole Blood	Pre-vaccination	gene1512 (CTSH)	-0.163015	7.03377	-1.64012	0.105834	0.918809	-1.6172
RNAseq	Whole Blood	Pre-vaccination	gene85001 (MGC16275)	-0.13433	2.30768	-1.63922	0.105839	0.918809	-1.61718
RNAseq	Whole Blood	Pre-vaccination	gene79644 (SRD5A3)	-0.281391	2.90404	-1.63941	0.105866	0.918809	-1.61706
RNAseq	Whole Blood	Pre-vaccination	gene25956 (SEC31B)	0.103295	5.47524	1.64114	0.105867	0.918809	1.61705
RNAseq	Whole Blood	Pre-vaccination	gene10045 (SH2D3A)	0.108589	4.39825	1.63999	0.105994	0.918809	1.61646
RNAseq	Whole Blood	Pre-vaccination	gene54834 (GDAP2)	0.0646749	4.92851	1.63823	0.106079	0.918809	1.61607
RNAseq	Whole Blood	Pre-vaccination	gene388564 (TMEM238)	0.166559	2.17422	1.63869	0.106142	0.918809	1.61578
RNAseq	Whole Blood	Pre-vaccination	gene55312 (RFK)	-0.0943622	3.16635	-1.63688	0.106165	0.918809	-1.61567
RNAseq	Whole Blood	Pre-vaccination	gene5315 (PKM)	-0.0790529	9.44014	-1.63835	0.106234	0.918809	-1.61535
RNAseq	Whole Blood	Pre-vaccination	gene93134 (ZNF561)	0.0712832	4.66777	1.63973	0.106275	0.918809	1.61517
RNAseq	Whole Blood	Pre-vaccination	gene27034 (ACAD8)	0.0673254	4.66371	1.63854	0.106287	0.918809	1.61511
RNAseq	Whole Blood	Pre-vaccination	gene5747 (PTK2)	-0.133272	3.91292	-1.63759	0.106305	0.918809	-1.61503
RNAseq	Whole Blood	Pre-vaccination	gene56946 (EMSY)	0.0574818	5.36185	1.63625	0.1066	0.918809	1.61367
RNAseq	Whole Blood	Pre-vaccination	gene10462 (CLEC10A)	-0.286486	4.67126	-1.63505	0.106834	0.918809	-1.61259
RNAseq	Whole Blood	Pre-vaccination	gene3313 (HSPA9)	-0.0458746	7.19928	-1.63209	0.107163	0.918809	-1.61108
RNAseq	Whole Blood	Pre-vaccination	gene4579 (TRNY)	0.239277	2.70336	1.63293	0.107252	0.918809	1.61067
RNAseq	Whole Blood	Pre-vaccination	gene81553 (FAM49A)	-0.0680964	6.79369	-1.63354	0.107281	0.918809	-1.61054
RNAseq	Whole Blood	Pre-vaccination	gene654346 (LGALS9C)	-0.469418	2.60496	-1.63385	0.107333	0.918809	-1.6103
RNAseq	Whole Blood	Pre-vaccination	gene51665 (ASB1)	0.0437651	5.392	1.63371	0.107379	0.918809	1.61008
RNAseq	Whole Blood	Pre-vaccination	gene54952 (TRNAU1AP)	0.0547514	4.20686	1.63349	0.107491	0.918809	1.60957
RNAseq	Whole Blood	Pre-vaccination	gene10576 (CCT2)	-0.0527042	5.8494	-1.63178	0.107537	0.918809	-1.60936
RNAseq	Whole Blood	Pre-vaccination	gene2193 (FARSA)	-0.0577818	5.60732	-1.63089	0.107615	0.918809	-1.60901
RNAseq	Whole Blood	Pre-vaccination	gene124446 (TMEM219)	-0.0575177	5.81973	-1.62987	0.108002	0.918809	-1.60724
RNAseq	Whole Blood	Pre-vaccination	gene3577 (CXCR1)	-0.0911515	9.40451	-1.62913	0.108006	0.918809	-1.60722
RNAseq	Whole Blood	Pre-vaccination	gene29941 (PKN3)	0.219335	2.20666	1.63013	0.10805	0.918809	1.60702
RNAseq	Whole Blood	Pre-vaccination	gene2064 (ERBB2)	-0.250535	4.23368	-1.6281	0.108131	0.918809	-1.60665
RNAseq	Whole Blood	Pre-vaccination	gene642846 (LOC642846)	0.362141	2.72632	1.62945	0.108196	0.918809	1.60636
RNAseq	Whole Blood	Pre-vaccination	gene50 (ACO2)	-0.0496423	6.72734	-1.6275	0.108278	0.918809	-1.60598
RNAseq	Whole Blood	Pre-vaccination	gene950 (SCARB2)	-0.115281	5.54812	-1.62753	0.108294	0.918809	-1.60591
RNAseq	Whole Blood	Pre-vaccination	gene216 (ALDH1A1)	-0.21708	5.0077	-1.62796	0.108348	0.918809	-1.60566
RNAseq	Whole Blood	Pre-vaccination	gene26278 (SACS)	0.0622049	4.88628	1.63584	0.108418	0.918809	1.60535
RNAseq	Whole Blood	Pre-vaccination	gene23646 (PLD3)	-0.104874	7.17827	-1.62732	0.108545	0.918809	-1.60477
RNAseq	Whole Blood	Pre-vaccination	gene100499177 (THAP9-AS1)	0.126365	4.45155	1.62788	0.108603	0.918809	1.6045
RNAseq	Whole Blood	Pre-vaccination	gene51026 (GOLT1B)	0.12386	3.20818	1.62779	0.108648	0.918809	1.6043
RNAseq	Whole Blood	Pre-vaccination	gene100316904 (SAP25)	0.10836	6.71463	1.62564	0.108806	0.918809	1.60358
RNAseq	Whole Blood	Pre-vaccination	gene7100 (TLR5)	-0.14762	4.66044	-1.62482	0.108933	0.918809	-1.60301
RNAseq	Whole Blood	Pre-vaccination	gene29920 (PYCR2)	-0.0673462	6.58121	-1.62393	0.109023	0.918809	-1.6026
RNAseq	Whole Blood	Pre-vaccination	gene3459 (IFNGR1)	-0.0678187	7.80028	-1.62467	0.109234	0.918809	-1.60165
RNAseq	Whole Blood	Pre-vaccination	gene57489 (ODF2L)	0.100545	4.45112	1.62896	0.109279	0.918809	1.60144
RNAseq	Whole Blood	Pre-vaccination	gene8794 (TNFRSF10C)	-0.107429	9.25627	-1.62328	0.109291	0.918809	-1.60139
RNAseq	Whole Blood	Pre-vaccination	gene79813 (EHMT1)	-0.0454499	6.77836	-1.62336	0.109344	0.918809	-1.60115
RNAseq	Whole Blood	Pre-vaccination	gene8525 (DGKZ)	0.0490755	8.78928	1.62406	0.109575	0.918809	1.6001
RNAseq	Whole Blood	Pre-vaccination	gene476 (ATP1A1)	-0.0526986	8.58941	-1.62156	0.109725	0.918809	-1.59943
RNAseq	Whole Blood	Pre-vaccination	gene85462 (FHDC1)	0.176949	2.92193	1.62066	0.109733	0.918809	1.59939
RNAseq	Whole Blood	Pre-vaccination	gene7204 (TRIO)	-0.114614	5.87315	-1.62078	0.109769	0.918809	-1.59923
RNAseq	Whole Blood	Pre-vaccination	gene9332 (CD163)	-0.201813	6.96267	-1.6219	0.109788	0.918809	-1.59915
RNAseq	Whole Blood	Pre-vaccination	gene54606 (DDX56)	0.0509542	5.58942	1.62527	0.109805	0.918809	1.59907
RNAseq	Whole Blood	Pre-vaccination	gene8986 (RPS6KA4)	-0.112044	6.6559	-1.6184	0.110346	0.918809	-1.59664
RNAseq	Whole Blood	Pre-vaccination	gene10435 (CDC42EP2)	-0.13522	5.95302	-1.62	0.110368	0.918809	-1.59654
RNAseq	Whole Blood	Pre-vaccination	gene60559 (SPCS3)	0.0608058	6.73175	1.61857	0.110513	0.918809	1.59589
RNAseq	Whole Blood	Pre-vaccination	gene129450 (TYW5)	0.112156	3.14081	1.61942	0.110638	0.918809	1.59533
RNAseq	Whole Blood	Pre-vaccination	gene100529215 (ZNF559-ZNF177)	-0.156287	2.10444	-1.61862	0.110702	0.918809	-1.59505
RNAseq	Whole Blood	Pre-vaccination	gene79803 (HPS6)	-0.0575547	5.1755	-1.61654	0.110755	0.918809	-1.59481
RNAseq	Whole Blood	Pre-vaccination	gene26190 (FBXW2)	0.0449411	6.8764	1.61738	0.1108	0.918809	1.59461
RNAseq	Whole Blood	Pre-vaccination	gene9470 (EIF4E2)	-0.0530796	6.58528	-1.6165	0.111077	0.918809	-1.59337
RNAseq	Whole Blood	Pre-vaccination	gene1892 (ECHS1)	-0.0739546	5.0525	-1.61332	0.111512	0.918809	-1.59143
RNAseq	Whole Blood	Pre-vaccination	gene155038 (GIMAP8)	-0.115479	7.58911	-1.61296	0.111609	0.918809	-1.591
RNAseq	Whole Blood	Pre-vaccination	gene7182 (NR2C2)	0.0507533	6.89496	1.61583	0.111682	0.918809	1.59068
RNAseq	Whole Blood	Pre-vaccination	gene9448 (MAP4K4)	0.0562146	8.46093	1.61171	0.111828	0.918809	1.59003
RNAseq	Whole Blood	Pre-vaccination	gene8493 (PPM1D)	-0.0565448	4.87328	-1.61117	0.112002	0.918809	-1.58926
RNAseq	Whole Blood	Pre-vaccination	gene4047 (LSS)	-0.118669	4.43994	-1.60901	0.112401	0.918809	-1.5875
RNAseq	Whole Blood	Pre-vaccination	gene100528016 (TMX2-CTNND1)	-0.108132	6.0182	-1.60694	0.112881	0.918809	-1.58537
RNAseq	Whole Blood	Pre-vaccination	gene7982 (ST7)	-0.108812	2.95927	-1.60348	0.112975	0.918809	-1.58496
RNAseq	Whole Blood	Pre-vaccination	gene80071 (CCDC15)	-0.175446	1.69926	-1.60469	0.112987	0.918809	-1.58491
RNAseq	Whole Blood	Pre-vaccination	gene7184 (HSP90B1)	-0.0648604	8.39606	-1.6066	0.113003	0.918809	-1.58484
RNAseq	Whole Blood	Pre-vaccination	gene84225 (ZMYND15)	-0.17569	2.46708	-1.60505	0.113102	0.918809	-1.5844
RNAseq	Whole Blood	Pre-vaccination	gene26523 (AGO1)	-0.0616361	6.64531	-1.60545	0.113241	0.918809	-1.58379
RNAseq	Whole Blood	Pre-vaccination	gene3310 (HSPA6)	0.132774	7.47023	1.60377	0.113431	0.918809	1.58296
RNAseq	Whole Blood	Pre-vaccination	gene317749 (DHRS4L2)	-0.123101	3.79638	-1.60329	0.113548	0.918809	-1.58244
RNAseq	Whole Blood	Pre-vaccination	gene55621 (TRMT1)	0.0716045	5.39544	1.60439	0.113594	0.918809	1.58225
RNAseq	Whole Blood	Pre-vaccination	gene3925 (STMN1)	0.10227	4.31181	1.6038	0.113595	0.918809	1.58224
RNAseq	Whole Blood	Pre-vaccination	gene1808 (DPYSL2)	-0.153615	6.69335	-1.60355	0.113777	0.918809	-1.58144
RNAseq	Whole Blood	Pre-vaccination	gene60485 (SAV1)	-0.106296	3.99964	-1.60238	0.113931	0.918809	-1.58077
RNAseq	Whole Blood	Pre-vaccination	gene6625 (SNRNP70)	0.0776157	8.20247	1.60106	0.114134	0.918809	1.57988
RNAseq	Whole Blood	Pre-vaccination	gene2005 (ELK4)	0.0577163	6.29881	1.60448	0.114241	0.918809	1.57942
RNAseq	Whole Blood	Pre-vaccination	gene80011 (PSME3IP1)	0.0619585	7.02648	1.60132	0.11434	0.918809	1.57898
RNAseq	Whole Blood	Pre-vaccination	gene28691 (TRAV2)	0.173358	1.15942	1.6032	0.114419	0.918809	1.57864
RNAseq	Whole Blood	Pre-vaccination	gene23523 (CABIN1)	0.0689439	7.86188	1.5999	0.114591	0.918809	1.57789
RNAseq	Whole Blood	Pre-vaccination	gene1741 (DLG3)	0.124623	3.79809	1.59799	0.114745	0.918809	1.57722
RNAseq	Whole Blood	Pre-vaccination	gene393 (ARHGAP4)	0.0546548	8.91685	1.59803	0.114942	0.918809	1.57636
RNAseq	Whole Blood	Pre-vaccination	gene220929 (ZNF438)	-0.0940829	4.69202	-1.59699	0.115005	0.918809	-1.57609
RNAseq	Whole Blood	Pre-vaccination	gene84541 (KBTBD8)	0.120885	2.67216	1.59811	0.115014	0.918809	1.57605
RNAseq	Whole Blood	Pre-vaccination	gene28388 (IGHV5-51)	-0.310099	2.37611	-1.59696	0.115171	0.918809	-1.57537
RNAseq	Whole Blood	Pre-vaccination	gene7110 (TMF1)	0.0384039	6.24102	1.60373	0.115176	0.918809	1.57535
RNAseq	Whole Blood	Pre-vaccination	gene28751 (TRAJ4)	0.257288	0.488565	1.59594	0.115189	0.918809	1.57529
RNAseq	Whole Blood	Pre-vaccination	gene64077 (LHPP)	-0.120302	4.82198	-1.59567	0.115224	0.918809	-1.57514
RNAseq	Whole Blood	Pre-vaccination	gene25797 (QPCT)	0.133888	6.30924	1.59633	0.115252	0.918809	1.57502
RNAseq	Whole Blood	Pre-vaccination	gene100506311 (HOTAIRM1)	-0.281182	4.34155	-1.59599	0.115382	0.918809	-1.57446
RNAseq	Whole Blood	Pre-vaccination	gene56911 (MAP3K7CL)	0.234639	6.11883	1.59509	0.11551	0.918809	1.5739
RNAseq	Whole Blood	Pre-vaccination	gene1874 (E2F4)	-0.0318685	6.73454	-1.59525	0.115581	0.918809	-1.5736
RNAseq	Whole Blood	Pre-vaccination	gene4565 (TRNI)	0.228929	5.96751	1.59431	0.115636	0.918809	1.57336
RNAseq	Whole Blood	Pre-vaccination	gene100616414 (MIR4761)	-0.127981	3.3144	-1.59322	0.115658	0.918809	-1.57326
RNAseq	Whole Blood	Pre-vaccination	gene4063 (LY9)	0.0777123	5.85928	1.59665	0.115727	0.918809	1.57296
RNAseq	Whole Blood	Pre-vaccination	gene55122 (AKIRIN2)	0.0434702	6.57844	1.59354	0.115737	0.918809	1.57292
RNAseq	Whole Blood	Pre-vaccination	gene84221 (SPATC1L)	-0.35142	1.27426	-1.59947	0.115748	0.918809	-1.57287
RNAseq	Whole Blood	Pre-vaccination	gene84636 (GPR174)	0.128427	3.27732	1.59725	0.115952	0.918809	1.57199
RNAseq	Whole Blood	Pre-vaccination	gene5037 (PEBP1)	-0.0662927	6.27201	-1.59256	0.115989	0.918809	-1.57184
RNAseq	Whole Blood	Pre-vaccination	gene583 (BBS2)	0.114724	5.24807	1.59382	0.116084	0.918809	1.57142
RNAseq	Whole Blood	Pre-vaccination	gene254102 (EHBP1L1)	-0.0666702	9.39914	-1.59226	0.116103	0.918809	-1.57134
RNAseq	Whole Blood	Pre-vaccination	gene23351 (KHNYN)	0.060292	7.49083	1.59167	0.116305	0.918809	1.57047
RNAseq	Whole Blood	Pre-vaccination	gene196264 (MPZL3)	0.10259	6.48857	1.59055	0.116642	0.918809	1.56902
RNAseq	Whole Blood	Pre-vaccination	gene27197 (GPR82)	-0.288723	0.709467	-1.58808	0.117065	0.918809	-1.56721
RNAseq	Whole Blood	Pre-vaccination	gene51084 (CRYL1)	-0.101039	4.09253	-1.58688	0.117138	0.918809	-1.5669
RNAseq	Whole Blood	Pre-vaccination	gene506 (ATP5F1B)	-0.0539375	8.19862	-1.58745	0.117225	0.918809	-1.56653
RNAseq	Whole Blood	Pre-vaccination	gene3784 (KCNQ1)	-0.0811982	5.84826	-1.58794	0.117235	0.918809	-1.56648
RNAseq	Whole Blood	Pre-vaccination	gene9212 (AURKB)	0.22343	1.02062	1.58717	0.11726	0.918809	1.56638
RNAseq	Whole Blood	Pre-vaccination	gene3142 (HLX)	-0.0863436	5.94032	-1.58283	0.117705	0.918809	-1.56448
RNAseq	Whole Blood	Pre-vaccination	gene64759 (TNS3)	-0.138437	5.66654	-1.5852	0.117783	0.918809	-1.56415
RNAseq	Whole Blood	Pre-vaccination	gene100505696 (SH3BP5-AS1)	0.112943	5.00109	1.58508	0.117914	0.918809	1.56359
RNAseq	Whole Blood	Pre-vaccination	gene6598 (SMARCB1)	-0.0642349	5.05374	-1.58492	0.118028	0.918809	-1.5631
RNAseq	Whole Blood	Pre-vaccination	gene55106 (SLFN12)	-0.140858	3.91479	-1.58334	0.118119	0.918809	-1.56272
RNAseq	Whole Blood	Pre-vaccination	gene26509 (MYOF)	-0.234446	5.43251	-1.5829	0.118233	0.918809	-1.56223
RNAseq	Whole Blood	Pre-vaccination	gene9703 (KIAA0100)	-0.0599027	8.02589	-1.58325	0.118262	0.918809	-1.56211
RNAseq	Whole Blood	Pre-vaccination	gene50807 (ASAP1)	0.0761528	7.71095	1.58326	0.118431	0.918809	1.5614
RNAseq	Whole Blood	Pre-vaccination	gene102725121 (LOC102725121)	-0.441666	0.782457	-1.58269	0.118453	0.918809	-1.5613
RNAseq	Whole Blood	Pre-vaccination	gene7566 (ZNF18)	0.0586173	4.40423	1.58089	0.118669	0.918809	1.56038
RNAseq	Whole Blood	Pre-vaccination	gene83700 (JAM3)	-0.195636	3.45955	-1.58042	0.118827	0.918809	-1.55972
RNAseq	Whole Blood	Pre-vaccination	gene22933 (SIRT2)	-0.0445669	6.14228	-1.58025	0.11889	0.918809	-1.55945
RNAseq	Whole Blood	Pre-vaccination	gene5365 (PLXNB3)	-0.340977	1.1867	-1.57862	0.119054	0.918809	-1.55876
RNAseq	Whole Blood	Pre-vaccination	gene9466 (IL27RA)	-0.0598721	6.79896	-1.57946	0.119063	0.918809	-1.55872
RNAseq	Whole Blood	Pre-vaccination	gene387066 (SNHG5)	-0.345955	5.02446	-1.57813	0.119372	0.918809	-1.55741
RNAseq	Whole Blood	Pre-vaccination	gene10873 (ME3)	0.277249	0.73751	1.57617	0.119592	0.918809	1.55649
RNAseq	Whole Blood	Pre-vaccination	gene10105 (PPIF)	-0.112127	6.32855	-1.57696	0.119748	0.918809	-1.55583
RNAseq	Whole Blood	Pre-vaccination	gene4007 (PRICKLE3)	-0.090817	4.07521	-1.57687	0.119902	0.918809	-1.55519
RNAseq	Whole Blood	Pre-vaccination	gene2153 (F5)	-0.174385	6.80445	-1.57549	0.120123	0.918809	-1.55426
RNAseq	Whole Blood	Pre-vaccination	gene3274 (HRH2)	-0.111442	7.94367	-1.57413	0.12018	0.918809	-1.55402
RNAseq	Whole Blood	Pre-vaccination	gene222696 (ZSCAN23)	0.409552	0.0600616	1.5771	0.120219	0.918809	1.55386
RNAseq	Whole Blood	Pre-vaccination	gene6612 (SUMO3)	-0.0687779	6.01888	-1.5726	0.120351	0.918809	-1.5533
RNAseq	Whole Blood	Pre-vaccination	gene400499 (LOC400499)	-0.222241	6.9829	-1.57159	0.120787	0.918809	-1.55148
RNAseq	Whole Blood	Pre-vaccination	gene5091 (PC)	-0.15174	2.39078	-1.57166	0.12086	0.918809	-1.55117
RNAseq	Whole Blood	Pre-vaccination	gene81559 (TRIM11)	0.052247	5.75056	1.57026	0.120953	0.918809	1.55079
RNAseq	Whole Blood	Pre-vaccination	gene4478 (MSN)	-0.0426863	11.0664	-1.57231	0.121005	0.918809	-1.55057
RNAseq	Whole Blood	Pre-vaccination	gene79661 (NEIL1)	-0.197353	3.16525	-1.57037	0.12105	0.918809	-1.55038
RNAseq	Whole Blood	Pre-vaccination	gene29889 (GNL2)	-0.0679953	5.30482	-1.57033	0.121102	0.918809	-1.55016
RNAseq	Whole Blood	Pre-vaccination	gene25970 (SH2B1)	0.0647218	6.62109	1.57158	0.121399	0.918809	1.54893
RNAseq	Whole Blood	Pre-vaccination	gene26118 (WSB1)	0.0709355	7.41251	1.56861	0.121485	0.918809	1.54857
RNAseq	Whole Blood	Pre-vaccination	gene3678 (ITGA5)	-0.0684253	8.30153	-1.56886	0.121565	0.918809	-1.54824
RNAseq	Whole Blood	Pre-vaccination	gene23316 (CUX2)	-0.293763	1.61248	-1.57022	0.121653	0.918809	-1.54787
RNAseq	Whole Blood	Pre-vaccination	gene100533467 (BIVM-ERCC5)	0.0368403	7.20019	1.57292	0.121691	0.918809	1.54772
RNAseq	Whole Blood	Pre-vaccination	gene50856 (CLEC4A)	-0.100086	5.41924	-1.56911	0.121696	0.918809	-1.54769
RNAseq	Whole Blood	Pre-vaccination	gene374403 (TBC1D10C)	0.0694728	8.03383	1.56869	0.121942	0.918809	1.54667
RNAseq	Whole Blood	Pre-vaccination	gene115024 (NT5C3B)	0.260675	3.4034	1.56757	0.121987	0.918809	1.54649
RNAseq	Whole Blood	Pre-vaccination	gene3902 (LAG3)	0.298247	3.28653	1.5662	0.122181	0.918809	1.54568
RNAseq	Whole Blood	Pre-vaccination	gene105378775 (NA)	0.23308	2.39433	1.56641	0.122404	0.918809	1.54476
RNAseq	Whole Blood	Pre-vaccination	gene4792 (NFKBIA)	-0.0902051	7.58123	-1.56641	0.122511	0.918809	-1.54432
RNAseq	Whole Blood	Pre-vaccination	gene122961 (ISCA2)	0.0847719	3.75427	1.5625	0.122856	0.918809	1.5429
RNAseq	Whole Blood	Pre-vaccination	gene2957 (GTF2A1)	0.0519534	5.16791	1.56555	0.122892	0.918809	1.54275
RNAseq	Whole Blood	Pre-vaccination	gene401612 (SLC25A53)	0.150206	2.80011	1.56532	0.122947	0.918809	1.54252
RNAseq	Whole Blood	Pre-vaccination	gene55654 (TMEM127)	-0.0396309	7.99614	-1.56194	0.122989	0.918809	-1.54235
RNAseq	Whole Blood	Pre-vaccination	gene84634 (KISS1R)	0.290375	0.487516	1.56035	0.123065	0.918809	1.54203
RNAseq	Whole Blood	Pre-vaccination	gene7008 (TEF)	-0.119188	4.00433	-1.56123	0.123195	0.918809	-1.5415
RNAseq	Whole Blood	Pre-vaccination	gene285331 (CCDC66)	0.105034	4.44565	1.56291	0.12331	0.918809	1.54103
RNAseq	Whole Blood	Pre-vaccination	gene4204 (MECP2)	0.0407879	7.47049	1.5616	0.123313	0.918809	1.54102
RNAseq	Whole Blood	Pre-vaccination	gene201266 (SLC39A11)	-0.097101	4.49907	-1.56082	0.123353	0.918809	-1.54085
RNAseq	Whole Blood	Pre-vaccination	gene10124 (ARL4A)	0.152582	3.26392	1.56142	0.123485	0.918809	1.54031
RNAseq	Whole Blood	Pre-vaccination	gene2581 (GALC)	-0.0699358	5.34038	-1.55961	0.123611	0.918809	-1.53979
RNAseq	Whole Blood	Pre-vaccination	gene7422 (VEGFA)	-0.146374	3.94781	-1.55953	0.123656	0.918809	-1.53961
RNAseq	Whole Blood	Pre-vaccination	gene7123 (CLEC3B)	-0.208785	1.40813	-1.55954	0.123748	0.918809	-1.53923
RNAseq	Whole Blood	Pre-vaccination	gene2990 (GUSB)	-0.0699979	6.1358	-1.55895	0.124012	0.918809	-1.53815
RNAseq	Whole Blood	Pre-vaccination	gene23139 (MAST2)	-0.077183	4.32823	-1.55624	0.124166	0.918809	-1.53752
RNAseq	Whole Blood	Pre-vaccination	gene3703 (STT3A)	-0.0803491	6.12114	-1.55835	0.124179	0.918809	-1.53747
RNAseq	Whole Blood	Pre-vaccination	gene10491 (CRTAP)	-0.113457	7.3133	-1.55734	0.124274	0.918809	-1.53708
RNAseq	Whole Blood	Pre-vaccination	gene2912 (GRM2)	0.221759	0.547186	1.55661	0.124339	0.918809	1.53681
RNAseq	Whole Blood	Pre-vaccination	gene4125 (MAN2B1)	-0.100389	8.47818	-1.55694	0.12443	0.918809	-1.53644
RNAseq	Whole Blood	Pre-vaccination	gene115703 (ARHGAP33)	0.13219	4.03707	1.55789	0.124462	0.918809	1.53631
RNAseq	Whole Blood	Pre-vaccination	gene8764 (TNFRSF14)	0.0493059	6.71628	1.55708	0.124595	0.918809	1.53577
RNAseq	Whole Blood	Pre-vaccination	gene221120 (ALKBH3)	-0.0778131	3.68944	-1.55483	0.124609	0.918809	-1.53571
RNAseq	Whole Blood	Pre-vaccination	gene25828 (TXN2)	-0.0501436	5.63567	-1.55592	0.124662	0.918809	-1.5355
RNAseq	Whole Blood	Pre-vaccination	gene28825 (IGLV1-40)	-0.334351	3.00052	-1.55584	0.124694	0.918809	-1.53537
RNAseq	Whole Blood	Pre-vaccination	gene57677 (ZFP14)	0.0650436	4.09591	1.5585	0.124788	0.918809	1.53498
RNAseq	Whole Blood	Pre-vaccination	gene4780 (NFE2L2)	-0.0490209	6.83042	-1.55798	0.124819	0.918809	-1.53486
RNAseq	Whole Blood	Pre-vaccination	gene5763 (PTMS)	0.171717	5.3715	1.55366	0.124923	0.918809	1.53443
RNAseq	Whole Blood	Pre-vaccination	gene3177 (SLC29A2)	0.146024	2.82197	1.55646	0.124976	0.918809	1.53422
RNAseq	Whole Blood	Pre-vaccination	gene55238 (SLC38A7)	-0.0920555	4.0186	-1.5529	0.125153	0.918809	-1.5335
RNAseq	Whole Blood	Pre-vaccination	gene5479 (PPIB)	-0.0600939	7.59897	-1.55475	0.125167	0.918809	-1.53344
RNAseq	Whole Blood	Pre-vaccination	gene642475 (MROH6)	-0.193973	2.52152	-1.55292	0.125249	0.918809	-1.53311
RNAseq	Whole Blood	Pre-vaccination	gene2760 (GM2A)	-0.220016	6.36492	-1.55237	0.125294	0.918809	-1.53293
RNAseq	Whole Blood	Pre-vaccination	gene103910 (MYL12B)	-0.0496802	8.22568	-1.55269	0.125317	0.918809	-1.53283
RNAseq	Whole Blood	Pre-vaccination	gene79699 (ZYG11B)	0.0894486	5.19977	1.55304	0.125318	0.918809	1.53283
RNAseq	Whole Blood	Pre-vaccination	gene100528064 (NEDD8-MDP1)	-0.0489665	6.25308	-1.55384	0.125347	0.918809	-1.53271
RNAseq	Whole Blood	Pre-vaccination	gene5586 (PKN2)	0.0582707	6.32754	1.55406	0.125441	0.918809	1.53233
RNAseq	Whole Blood	Pre-vaccination	gene3240 (HP)	-0.486299	2.16442	-1.55404	0.125506	0.918809	-1.53207
RNAseq	Whole Blood	Pre-vaccination	gene3494 (IGHA2)	-0.496802	3.89664	-1.55438	0.12564	0.918809	-1.53152
RNAseq	Whole Blood	Pre-vaccination	gene6385 (SDC4)	-0.20095	1.45131	-1.54974	0.125696	0.918809	-1.5313
RNAseq	Whole Blood	Pre-vaccination	gene730051 (ZNF814)	-0.135093	3.50838	-1.55179	0.125719	0.918809	-1.5312
RNAseq	Whole Blood	Pre-vaccination	gene56998 (CTNNBIP1)	-0.0729789	4.54942	-1.55066	0.125739	0.918809	-1.53112
RNAseq	Whole Blood	Pre-vaccination	gene3162 (HMOX1)	-0.145572	6.51233	-1.55127	0.125787	0.918809	-1.53093
RNAseq	Whole Blood	Pre-vaccination	gene7326 (UBE2G1)	0.0392763	5.82913	1.55006	0.125794	0.918809	1.5309
RNAseq	Whole Blood	Pre-vaccination	gene387521 (TMEM189)	-0.0625425	5.13024	-1.54812	0.126342	0.918809	-1.52869
RNAseq	Whole Blood	Pre-vaccination	gene5106 (PCK2)	-0.0851773	4.81132	-1.54833	0.126363	0.918809	-1.5286
RNAseq	Whole Blood	Pre-vaccination	gene101927221 (UBR5-AS1)	0.122968	3.314	1.54713	0.126415	0.918809	1.52839
RNAseq	Whole Blood	Pre-vaccination	gene3838 (KPNA2)	-0.0947311	4.28496	-1.54902	0.126468	0.918809	-1.52818
RNAseq	Whole Blood	Pre-vaccination	gene139189 (DGKK)	-0.50796	1.83463	-1.54558	0.126723	0.918809	-1.52715
RNAseq	Whole Blood	Pre-vaccination	gene79018 (GID4)	-0.100322	4.77068	-1.5446	0.127103	0.918809	-1.52563
RNAseq	Whole Blood	Pre-vaccination	gene135293 (PM20D2)	0.0788932	3.62892	1.54536	0.127258	0.918809	1.52501
RNAseq	Whole Blood	Pre-vaccination	gene1175 (AP2S1)	-0.0795662	5.74634	-1.54388	0.127292	0.918809	-1.52487
RNAseq	Whole Blood	Pre-vaccination	gene4493 (MT1E)	0.424668	0.280944	1.54493	0.127322	0.918809	1.52475
RNAseq	Whole Blood	Pre-vaccination	gene140710 (SOGA1)	-0.137578	4.15153	-1.54377	0.127436	0.918809	-1.52429
RNAseq	Whole Blood	Pre-vaccination	gene9777 (TM9SF4)	-0.0707548	6.93675	-1.54367	0.127461	0.918809	-1.52419
RNAseq	Whole Blood	Pre-vaccination	gene5634 (PRPS2)	0.0581549	4.30107	1.54572	0.127509	0.918809	1.524
RNAseq	Whole Blood	Pre-vaccination	gene23329 (TBC1D30)	-0.146186	2.16598	-1.54213	0.127674	0.918809	-1.52334
RNAseq	Whole Blood	Pre-vaccination	gene55041 (PLEKHB2)	-0.0539004	7.22353	-1.54206	0.128002	0.918809	-1.52203
RNAseq	Whole Blood	Pre-vaccination	gene4068 (SH2D1A)	0.117471	5.30441	1.54168	0.128079	0.918809	1.52172
RNAseq	Whole Blood	Pre-vaccination	gene150759 (LINC00342)	0.107528	3.47873	1.55031	0.128101	0.918809	1.52164
RNAseq	Whole Blood	Pre-vaccination	gene8804 (CREG1)	-0.113968	6.11619	-1.54203	0.128115	0.918809	-1.52158
RNAseq	Whole Blood	Pre-vaccination	gene4524 (MTHFR)	-0.0843914	6.2529	-1.54	0.128306	0.918809	-1.52082
RNAseq	Whole Blood	Pre-vaccination	gene27101 (CACYBP)	-0.0614754	5.38974	-1.53957	0.128402	0.918809	-1.52043
RNAseq	Whole Blood	Pre-vaccination	gene57472 (CNOT6)	0.0556804	5.60375	1.53885	0.128529	0.918809	1.51993
RNAseq	Whole Blood	Pre-vaccination	gene1198 (CLK3)	0.0356549	6.85551	1.53934	0.128596	0.918809	1.51966
RNAseq	Whole Blood	Pre-vaccination	gene101928039 (LOC101928039)	0.908764	-2.17956	1.53891	0.128603	0.918809	1.51963
RNAseq	Whole Blood	Pre-vaccination	gene5471 (PPAT)	0.0700011	2.95011	1.54021	0.128621	0.918809	1.51956
RNAseq	Whole Blood	Pre-vaccination	gene149951 (COMMD7)	-0.0635682	5.22656	-1.53795	0.128778	0.918809	-1.51894
RNAseq	Whole Blood	Pre-vaccination	gene10019 (SH2B3)	-0.0765356	7.93118	-1.53878	0.12883	0.918809	-1.51873
RNAseq	Whole Blood	Pre-vaccination	gene222487 (ADGRG3)	0.157095	7.58618	1.5394	0.128882	0.918809	1.51852
RNAseq	Whole Blood	Pre-vaccination	gene9254 (CACNA2D2)	-0.245921	4.24015	-1.53764	0.128887	0.918809	-1.5185
RNAseq	Whole Blood	Pre-vaccination	gene617 (BCS1L)	0.0761872	3.74183	1.53859	0.128967	0.918809	1.51819
RNAseq	Whole Blood	Pre-vaccination	gene8888 (MCM3AP)	-0.0429331	7.16878	-1.53916	0.128993	0.918809	-1.51808
RNAseq	Whole Blood	Pre-vaccination	gene215 (ABCD1)	-0.0870363	5.5455	-1.53855	0.129037	0.918809	-1.51791
RNAseq	Whole Blood	Pre-vaccination	gene339201 (ASB16-AS1)	0.0887663	4.35156	1.53655	0.12943	0.918809	1.51635
RNAseq	Whole Blood	Pre-vaccination	gene28781 (IGLV5-45)	-0.416501	-0.204428	-1.53473	0.129465	0.918809	-1.51622
RNAseq	Whole Blood	Pre-vaccination	gene10673 (TNFSF13B)	-0.134443	6.15063	-1.53487	0.129515	0.918809	-1.51602
RNAseq	Whole Blood	Pre-vaccination	gene3998 (LMAN1)	0.067873	5.29242	1.53627	0.129588	0.918809	1.51573
RNAseq	Whole Blood	Pre-vaccination	gene912 (CD1D)	-0.141021	5.80735	-1.53507	0.129638	0.918809	-1.51553
RNAseq	Whole Blood	Pre-vaccination	gene285848 (PNPLA1)	0.16799	3.24555	1.53305	0.12983	0.918809	1.51477
RNAseq	Whole Blood	Pre-vaccination	gene84230 (LRRC8C)	0.0642458	5.82182	1.53303	0.130135	0.918809	1.51357
RNAseq	Whole Blood	Pre-vaccination	gene1312 (COMT)	-0.103766	5.83565	-1.53176	0.130401	0.918809	-1.51252
RNAseq	Whole Blood	Pre-vaccination	gene283970 (PDXDC2P-NPIPB14P)	0.131431	4.46411	1.53253	0.130408	0.918809	1.5125
RNAseq	Whole Blood	Pre-vaccination	gene80019 (UBTD1)	0.0871531	3.93301	1.53039	0.130652	0.918809	1.51153
RNAseq	Whole Blood	Pre-vaccination	gene51493 (RTCB)	-0.0545221	5.56579	-1.53107	0.130665	0.918809	-1.51148
RNAseq	Whole Blood	Pre-vaccination	gene2590 (GALNT2)	-0.0696068	6.4714	-1.53104	0.130783	0.918809	-1.51102
RNAseq	Whole Blood	Pre-vaccination	gene23318 (TUT4)	0.0621571	6.25603	1.53644	0.130844	0.918809	1.51078
RNAseq	Whole Blood	Pre-vaccination	gene5328 (PLAU)	0.277475	0.569842	1.52857	0.131038	0.918809	1.51002
RNAseq	Whole Blood	Pre-vaccination	gene8555 (CDC14B)	-0.1544	4.14773	-1.52829	0.131212	0.918809	-1.50934
RNAseq	Whole Blood	Pre-vaccination	gene7114 (TMSB4X)	-0.0519845	11.2141	-1.52556	0.131539	0.918809	-1.50806
RNAseq	Whole Blood	Pre-vaccination	gene84914 (ZNF587)	0.082442	5.37737	1.52706	0.13158	0.918809	1.5079
RNAseq	Whole Blood	Pre-vaccination	gene5478 (PPIA)	-0.0507627	8.54114	-1.52819	0.131724	0.918809	-1.50734
RNAseq	Whole Blood	Pre-vaccination	gene388685 (LINC01138)	0.0946382	4.46836	1.527	0.131819	0.918809	1.50697
RNAseq	Whole Blood	Pre-vaccination	gene11221 (DUSP10)	-0.10181	3.22157	-1.52555	0.131846	0.918809	-1.50686
RNAseq	Whole Blood	Pre-vaccination	gene10367 (MICU1)	-0.0783355	5.98599	-1.52519	0.131941	0.918809	-1.50649
RNAseq	Whole Blood	Pre-vaccination	gene51125 (GOLGA7)	0.0435859	6.39088	1.52486	0.131985	0.918809	1.50632
RNAseq	Whole Blood	Pre-vaccination	gene1652 (DDT)	0.123035	3.4091	1.52436	0.132166	0.918809	1.50562
RNAseq	Whole Blood	Pre-vaccination	gene285989 (ZNF789)	0.0914187	3.25886	1.52652	0.132193	0.918809	1.50551
RNAseq	Whole Blood	Pre-vaccination	gene114803 (MYSM1)	0.0622387	5.68911	1.52681	0.132242	0.918809	1.50532
RNAseq	Whole Blood	Pre-vaccination	gene80727 (TTYH3)	-0.106835	7.60182	-1.5249	0.132285	0.918809	-1.50515
RNAseq	Whole Blood	Pre-vaccination	gene114876 (OSBPL1A)	0.106461	3.26946	1.523	0.132478	0.918809	1.5044
RNAseq	Whole Blood	Pre-vaccination	gene9497 (SLC4A7)	0.0847801	4.62313	1.52483	0.132613	0.918809	1.50388
RNAseq	Whole Blood	Pre-vaccination	gene27242 (TNFRSF21)	-0.25391	1.89199	-1.52306	0.132768	0.918809	-1.50327
RNAseq	Whole Blood	Pre-vaccination	gene6840 (SVIL)	0.0626237	7.72237	1.52149	0.132979	0.918809	1.50246
RNAseq	Whole Blood	Pre-vaccination	gene79629 (OCEL1)	-0.0740762	4.35306	-1.52169	0.133038	0.918809	-1.50223
RNAseq	Whole Blood	Pre-vaccination	gene114879 (OSBPL5)	-0.181011	6.14295	-1.52078	0.133076	0.918809	-1.50208
RNAseq	Whole Blood	Pre-vaccination	gene9727 (RAB11FIP3)	0.080271	4.13789	1.5223	0.133171	0.918809	1.50171
RNAseq	Whole Blood	Pre-vaccination	gene143244 (EIF5AL1)	0.320529	1.89842	1.52004	0.133193	0.918809	1.50163
RNAseq	Whole Blood	Pre-vaccination	gene55592 (GOLGA2P5)	0.133784	3.32339	1.52139	0.133362	0.918809	1.50098
RNAseq	Whole Blood	Pre-vaccination	gene152195 (NUDT16P1)	-0.19642	2.99765	-1.52106	0.133424	0.918809	-1.50074
RNAseq	Whole Blood	Pre-vaccination	gene55353 (LAPTM4B)	0.206272	1.98639	1.51885	0.133581	0.918809	1.50013
RNAseq	Whole Blood	Pre-vaccination	gene84254 (CAMKK1)	0.136227	5.02091	1.51859	0.133689	0.918809	1.49971
RNAseq	Whole Blood	Pre-vaccination	gene10044 (SH2D3C)	0.0660919	7.72805	1.51718	0.133922	0.918809	1.49881
RNAseq	Whole Blood	Pre-vaccination	gene10049 (DNAJB6)	-0.0701577	6.98211	-1.51896	0.133944	0.918809	-1.49873
RNAseq	Whole Blood	Pre-vaccination	gene51409 (HEMK1)	0.0784786	4.91655	1.52116	0.13415	0.918809	1.49793
RNAseq	Whole Blood	Pre-vaccination	gene2063 (NR2F6)	-0.211874	2.14641	-1.51572	0.134366	0.918809	-1.4971
RNAseq	Whole Blood	Pre-vaccination	gene3512 (JCHAIN)	-0.3484	5.42016	-1.51595	0.1344	0.918809	-1.49697
RNAseq	Whole Blood	Pre-vaccination	gene2073 (ERCC5)	0.03552	7.20463	1.51957	0.134666	0.918809	1.49595
RNAseq	Whole Blood	Pre-vaccination	gene89958 (SAPCD2)	-0.52437	1.98864	-1.51661	0.134825	0.918809	-1.49534
RNAseq	Whole Blood	Pre-vaccination	gene1486 (CTBS)	-0.0719277	5.74385	-1.51486	0.134896	0.918809	-1.49507
RNAseq	Whole Blood	Pre-vaccination	gene127018 (LYPLAL1)	0.123705	3.18392	1.51588	0.134898	0.918809	1.49506
RNAseq	Whole Blood	Pre-vaccination	gene6627 (SNRPA1)	0.0580775	4.74006	1.51555	0.134999	0.918809	1.49468
RNAseq	Whole Blood	Pre-vaccination	gene339390 (CLEC4G)	-0.348609	0.244587	-1.51241	0.135078	0.918809	-1.49437
RNAseq	Whole Blood	Pre-vaccination	gene222389 (BEND7)	0.303039	1.36561	1.51359	0.135175	0.918809	1.494
RNAseq	Whole Blood	Pre-vaccination	gene79158 (GNPTAB)	-0.105808	6.5537	-1.51211	0.135209	0.918809	-1.49387
RNAseq	Whole Blood	Pre-vaccination	gene2519 (FUCA2)	-0.113798	4.82937	-1.51261	0.135306	0.918809	-1.4935
RNAseq	Whole Blood	Pre-vaccination	gene3108 (HLA-DMA)	-0.129172	5.972	-1.51132	0.135417	0.918809	-1.49308
RNAseq	Whole Blood	Pre-vaccination	gene93010 (B3GNT7)	-0.263974	2.43148	-1.51074	0.135443	0.918809	-1.49298
RNAseq	Whole Blood	Pre-vaccination	gene83541 (FAM110A)	-0.0830352	6.1503	-1.51123	0.135504	0.918809	-1.49274
RNAseq	Whole Blood	Pre-vaccination	gene54442 (KCTD5)	-0.057601	5.60444	-1.51218	0.135523	0.918809	-1.49267
RNAseq	Whole Blood	Pre-vaccination	gene65260 (COA7)	-0.110241	2.33926	-1.50935	0.135528	0.918809	-1.49265
RNAseq	Whole Blood	Pre-vaccination	gene255231 (MCOLN2)	0.234391	3.49748	1.51221	0.135566	0.918809	1.49251
RNAseq	Whole Blood	Pre-vaccination	gene84795 (PYROXD2)	0.114655	4.0455	1.51122	0.135646	0.918809	1.4922
RNAseq	Whole Blood	Pre-vaccination	gene83787 (ARMC10)	-0.0762863	3.7354	-1.51186	0.135748	0.918809	-1.49181
RNAseq	Whole Blood	Pre-vaccination	gene91433 (RCCD1)	0.124119	2.62424	1.512	0.135803	0.918809	1.4916
RNAseq	Whole Blood	Pre-vaccination	gene4706 (NDUFAB1)	-0.0600008	4.05552	-1.50982	0.135856	0.918809	-1.4914
RNAseq	Whole Blood	Pre-vaccination	gene100131187 (TSTD1)	0.085469	4.4478	1.50839	0.13617	0.918809	1.49021
RNAseq	Whole Blood	Pre-vaccination	gene219670 (ENKUR)	0.246358	3.35672	1.50976	0.136234	0.918809	1.48996
RNAseq	Whole Blood	Pre-vaccination	gene7582 (ZNF33B)	0.0797948	5.16649	1.50911	0.136276	0.918809	1.4898
RNAseq	Whole Blood	Pre-vaccination	gene3538 (IGLC2)	-0.287555	6.13105	-1.50793	0.136335	0.918809	-1.48958
RNAseq	Whole Blood	Pre-vaccination	gene256380 (SCML4)	0.084195	6.20442	1.51122	0.136362	0.918809	1.48948
RNAseq	Whole Blood	Pre-vaccination	gene100528018 (ARL2-SNX15)	-0.0534464	5.53332	-1.50708	0.136427	0.918809	-1.48923
RNAseq	Whole Blood	Pre-vaccination	gene23328 (SASH1)	-0.280752	3.10084	-1.50802	0.136429	0.918809	-1.48922
RNAseq	Whole Blood	Pre-vaccination	gene57128 (LYRM4)	-0.119037	3.53404	-1.50708	0.136596	0.918809	-1.48859
RNAseq	Whole Blood	Pre-vaccination	gene153241 (CEP120)	0.0418592	5.2919	1.5098	0.13662	0.918809	1.4885
RNAseq	Whole Blood	Pre-vaccination	gene100506710 (EBLN3P)	0.067668	6.30826	1.50926	0.136674	0.918809	1.48829
RNAseq	Whole Blood	Pre-vaccination	gene1969 (EPHA2)	-0.327685	0.89529	-1.5096	0.136688	0.918809	-1.48824
RNAseq	Whole Blood	Pre-vaccination	gene84243 (ZDHHC18)	0.0619111	9.0041	1.50574	0.136828	0.918809	1.48771
RNAseq	Whole Blood	Pre-vaccination	gene54539 (NDUFB11)	-0.0695989	5.27993	-1.50614	0.137143	0.918809	-1.48651
RNAseq	Whole Blood	Pre-vaccination	gene1327 (COX4I1)	-0.0493003	7.99773	-1.50598	0.137362	0.918809	-1.48569
RNAseq	Whole Blood	Pre-vaccination	gene10213 (PSMD14)	-0.0630705	4.04026	-1.50478	0.137433	0.918809	-1.48542
RNAseq	Whole Blood	Pre-vaccination	gene5230 (PGK1)	-0.0490592	8.54672	-1.50457	0.137554	0.918809	-1.48496
RNAseq	Whole Blood	Pre-vaccination	gene3939 (LDHA)	-0.0674772	7.55844	-1.50305	0.137706	0.918809	-1.48439
RNAseq	Whole Blood	Pre-vaccination	gene10125 (RASGRP1)	0.0757685	6.39744	1.50574	0.137729	0.918809	1.4843
RNAseq	Whole Blood	Pre-vaccination	gene25885 (POLR1A)	-0.0766946	4.99177	-1.50306	0.137765	0.918809	-1.48416
RNAseq	Whole Blood	Pre-vaccination	gene27044 (SND1)	-0.0681527	7.53823	-1.50222	0.137802	0.918809	-1.48403
RNAseq	Whole Blood	Pre-vaccination	gene22919 (MAPRE1)	-0.0448084	6.86112	-1.50248	0.137804	0.918809	-1.48402
RNAseq	Whole Blood	Pre-vaccination	gene56983 (POGLUT1)	0.0853312	4.26881	1.50173	0.137842	0.918809	1.48388
RNAseq	Whole Blood	Pre-vaccination	gene11278 (KLF12)	0.0722846	6.12904	1.50639	0.137926	0.918809	1.48356
RNAseq	Whole Blood	Pre-vaccination	gene23149 (FCHO1)	0.0637096	7.16404	1.50172	0.137941	0.918809	1.4835
RNAseq	Whole Blood	Pre-vaccination	gene22818 (COPZ1)	-0.0549457	6.4642	-1.5004	0.138195	0.918809	-1.48255
RNAseq	Whole Blood	Pre-vaccination	gene80179 (MYO19)	0.0874029	3.80481	1.50153	0.138202	0.918809	1.48252
RNAseq	Whole Blood	Pre-vaccination	gene100505881 (MAGI2-AS3)	0.495322	0.443482	1.50131	0.138224	0.918809	1.48244
RNAseq	Whole Blood	Pre-vaccination	gene51251 (NT5C3A)	0.147685	5.45202	1.50159	0.13825	0.918809	1.48234
RNAseq	Whole Blood	Pre-vaccination	gene957 (ENTPD5)	0.113812	3.80149	1.50149	0.138307	0.918809	1.48213
RNAseq	Whole Blood	Pre-vaccination	gene84255 (SLC37A3)	0.113942	4.29698	1.50033	0.138502	0.918809	1.48139
RNAseq	Whole Blood	Pre-vaccination	gene23506 (BICRAL)	0.043921	6.67484	1.50016	0.138704	0.918809	1.48063
RNAseq	Whole Blood	Pre-vaccination	gene79777 (ACBD4)	0.0789635	4.0845	1.50058	0.138953	0.918809	1.4797
RNAseq	Whole Blood	Pre-vaccination	gene754 (PTTG1IP)	-0.0559116	7.56684	-1.49837	0.138954	0.918809	-1.4797
RNAseq	Whole Blood	Pre-vaccination	gene9354 (UBE4A)	0.0531152	6.5576	1.49858	0.138991	0.918809	1.47956
RNAseq	Whole Blood	Pre-vaccination	gene667 (DST)	-0.166398	4.08985	-1.49731	0.139038	0.918809	-1.47938
RNAseq	Whole Blood	Pre-vaccination	gene389289 (ANXA2R)	0.0850763	4.1138	1.50072	0.139079	0.918809	1.47923
RNAseq	Whole Blood	Pre-vaccination	gene2686 (GGT7)	0.0979146	4.36825	1.5001	0.13909	0.918809	1.47919
RNAseq	Whole Blood	Pre-vaccination	gene6628 (SNRPB)	-0.0481429	6.59354	-1.49692	0.139182	0.918809	-1.47884
RNAseq	Whole Blood	Pre-vaccination	gene4261 (CIITA)	-0.113299	6.75655	-1.49611	0.139302	0.918809	-1.4784
RNAseq	Whole Blood	Pre-vaccination	gene100132352 (FRG1HP)	0.0772017	4.08145	1.49686	0.139326	0.918809	1.47831
RNAseq	Whole Blood	Pre-vaccination	gene116138 (KLHDC3)	-0.039795	6.11157	-1.49788	0.139374	0.918809	-1.47813
RNAseq	Whole Blood	Pre-vaccination	gene113263 (GLCCI1)	0.0822398	5.00262	1.49591	0.139514	0.918809	1.4776
RNAseq	Whole Blood	Pre-vaccination	gene8875 (VNN2)	0.16543	9.15131	1.49553	0.139562	0.918809	1.47743
RNAseq	Whole Blood	Pre-vaccination	gene7465 (WEE1)	0.131219	2.87745	1.4946	0.139611	0.918809	1.47724
RNAseq	Whole Blood	Pre-vaccination	gene5341 (PLEK)	-0.081901	8.59859	-1.49491	0.139615	0.918809	-1.47723
RNAseq	Whole Blood	Pre-vaccination	gene285203 (EOGT)	0.0944855	3.06793	1.49528	0.139651	0.918809	1.47709
RNAseq	Whole Blood	Pre-vaccination	gene55593 (OTUD5)	0.0403585	7.51358	1.49496	0.139734	0.918809	1.47678
RNAseq	Whole Blood	Pre-vaccination	gene54979 (PLAAT2)	-0.499328	-1.51462	-1.49164	0.139771	0.918809	-1.47665
RNAseq	Whole Blood	Pre-vaccination	gene131583 (FAM43A)	-0.104684	5.08647	-1.49517	0.139789	0.918809	-1.47658
RNAseq	Whole Blood	Pre-vaccination	gene645432 (ARRDC5)	0.101407	4.42797	1.49509	0.139923	0.918809	1.47608
RNAseq	Whole Blood	Pre-vaccination	gene55636 (CHD7)	0.0623443	6.475	1.49438	0.140134	0.918809	1.47529
RNAseq	Whole Blood	Pre-vaccination	gene1500 (CTNND1)	-0.11655	5.70239	-1.49243	0.140382	0.918809	-1.47437
RNAseq	Whole Blood	Pre-vaccination	gene340348 (TSPAN33)	-0.170929	5.24137	-1.49188	0.140498	0.918809	-1.47394
RNAseq	Whole Blood	Pre-vaccination	gene4207 (BORCS8-MEF2B)	0.0674126	5.11347	1.49157	0.140526	0.918809	1.47384
RNAseq	Whole Blood	Pre-vaccination	gene1488 (CTBP2)	-0.0784963	6.40159	-1.49645	0.14059	0.918809	-1.4736
RNAseq	Whole Blood	Pre-vaccination	gene79979 (TRMT2B)	0.0596605	5.00814	1.49182	0.140627	0.918809	1.47346
RNAseq	Whole Blood	Pre-vaccination	gene22889 (KHDC4)	0.0466579	5.91519	1.49219	0.140788	0.918809	1.47286
RNAseq	Whole Blood	Pre-vaccination	gene100506714 (NUP50-DT)	0.170617	4.21717	1.48942	0.141254	0.918809	1.47114
RNAseq	Whole Blood	Pre-vaccination	gene4708 (NDUFB2)	-0.0715944	4.83326	-1.48875	0.141419	0.918809	-1.47053
RNAseq	Whole Blood	Pre-vaccination	gene150209 (AIFM3)	-0.27708	2.64965	-1.48991	0.141512	0.918809	-1.47018
RNAseq	Whole Blood	Pre-vaccination	gene8930 (MBD4)	0.0614699	6.07462	1.48951	0.14162	0.918809	1.46978
RNAseq	Whole Blood	Pre-vaccination	gene28408 (IGHV3-74)	-0.358735	1.31486	-1.48825	0.141698	0.918809	-1.4695
RNAseq	Whole Blood	Pre-vaccination	gene10062 (NR1H3)	-0.118453	2.49368	-1.48631	0.141762	0.918809	-1.46926
RNAseq	Whole Blood	Pre-vaccination	gene8673 (VAMP8)	-0.0780475	6.40318	-1.48812	0.141852	0.918809	-1.46893
RNAseq	Whole Blood	Pre-vaccination	gene10244 (RABEPK)	0.0764859	4.09859	1.48633	0.141908	0.918809	1.46872
RNAseq	Whole Blood	Pre-vaccination	gene79587 (CARS2)	0.0777867	6.68257	1.48763	0.14201	0.918809	1.46835
RNAseq	Whole Blood	Pre-vaccination	gene1536 (CYBB)	-0.130234	9.26474	-1.48564	0.142238	0.918809	-1.46751
RNAseq	Whole Blood	Pre-vaccination	gene6565 (SLC15A2)	0.135455	3.35978	1.48524	0.142245	0.918809	1.46748
RNAseq	Whole Blood	Pre-vaccination	gene100131176 (WDR86-AS1)	0.236969	2.27882	1.48565	0.142303	0.918809	1.46727
RNAseq	Whole Blood	Pre-vaccination	gene3295 (HSD17B4)	-0.0936212	6.20233	-1.4845	0.142654	0.918809	-1.46598
RNAseq	Whole Blood	Pre-vaccination	gene10914 (PAPOLA)	0.038864	7.86641	1.4902	0.142665	0.918809	1.46594
RNAseq	Whole Blood	Pre-vaccination	gene23411 (SIRT1)	0.0633412	5.20037	1.48366	0.142785	0.918809	1.4655
RNAseq	Whole Blood	Pre-vaccination	gene4983 (OPHN1)	-0.226364	1.27562	-1.48488	0.142941	0.918809	-1.46493
RNAseq	Whole Blood	Pre-vaccination	gene90990 (KIFC2)	0.0937074	5.31404	1.48381	0.142975	0.918809	1.4648
RNAseq	Whole Blood	Pre-vaccination	gene10743 (RAI1)	-0.0697796	5.574	-1.48161	0.143022	0.918809	-1.46463
RNAseq	Whole Blood	Pre-vaccination	gene81030 (ZBP1)	0.163077	5.84841	1.4815	0.143053	0.918809	1.46452
RNAseq	Whole Blood	Pre-vaccination	gene64844 (MARCHF7)	0.0424896	6.87521	1.48148	0.143272	0.918809	1.46371
RNAseq	Whole Blood	Pre-vaccination	gene7791 (ZYX)	0.0859194	10.1685	1.48084	0.143501	0.918809	1.46288
RNAseq	Whole Blood	Pre-vaccination	gene9749 (PHACTR2)	0.0864304	5.25759	1.48083	0.143533	0.918809	1.46276
RNAseq	Whole Blood	Pre-vaccination	gene23036 (ZNF292)	0.0614126	6.12808	1.48764	0.14357	0.918809	1.46262
RNAseq	Whole Blood	Pre-vaccination	gene4900 (NRGN)	-0.203825	9.09822	-1.48086	0.143831	0.918809	-1.46167
RNAseq	Whole Blood	Pre-vaccination	gene266747 (RGL4)	0.123383	4.71671	1.47842	0.143976	0.918809	1.46114
RNAseq	Whole Blood	Pre-vaccination	gene9748 (SLK)	0.0459429	6.9033	1.47798	0.144242	0.918809	1.46017
RNAseq	Whole Blood	Pre-vaccination	gene51131 (PHF11)	0.104834	5.714	1.47763	0.144252	0.918809	1.46014
RNAseq	Whole Blood	Pre-vaccination	gene5188 (GATB)	-0.0867159	3.31204	-1.4775	0.144337	0.918809	-1.45983
RNAseq	Whole Blood	Pre-vaccination	gene2199 (FBLN2)	-0.214588	2.2168	-1.47744	0.144476	0.918809	-1.45932
RNAseq	Whole Blood	Pre-vaccination	gene83938 (LRMDA)	-0.195467	1.99317	-1.47679	0.144505	0.918809	-1.45922
RNAseq	Whole Blood	Pre-vaccination	gene1211 (CLTA)	-0.057198	6.15808	-1.47781	0.14454	0.918809	-1.45909
RNAseq	Whole Blood	Pre-vaccination	gene8847 (DLEU2)	0.0830739	3.58539	1.47529	0.144613	0.918809	1.45883
RNAseq	Whole Blood	Pre-vaccination	gene347734 (SLC35B2)	-0.0548813	4.67802	-1.47601	0.14467	0.918809	-1.45862
RNAseq	Whole Blood	Pre-vaccination	gene89848 (FCHSD1)	0.0624853	6.69266	1.47694	0.144773	0.918809	1.45825
RNAseq	Whole Blood	Pre-vaccination	gene51706 (CYB5R1)	-0.0652339	5.37214	-1.47479	0.144907	0.918809	-1.45776
RNAseq	Whole Blood	Pre-vaccination	gene100188893 (TOMM6)	-0.0583176	5.75199	-1.47463	0.144914	0.918809	-1.45774
RNAseq	Whole Blood	Pre-vaccination	gene54788 (DNAJB12)	-0.0397066	6.37875	-1.47426	0.144936	0.918809	-1.45765
RNAseq	Whole Blood	Pre-vaccination	gene5860 (QDPR)	-0.123345	3.44667	-1.47489	0.145016	0.918809	-1.45736
RNAseq	Whole Blood	Pre-vaccination	gene11322 (TMC6)	0.0703177	8.25207	1.47644	0.145051	0.918809	1.45724
RNAseq	Whole Blood	Pre-vaccination	gene9044 (BTAF1)	0.0673446	6.36414	1.47626	0.145413	0.918809	1.45592
RNAseq	Whole Blood	Pre-vaccination	gene9439 (MED23)	0.0587879	5.77301	1.47429	0.14548	0.918809	1.45568
RNAseq	Whole Blood	Pre-vaccination	gene7799 (PRDM2)	0.0340182	7.17401	1.47474	0.145593	0.918809	1.45528
RNAseq	Whole Blood	Pre-vaccination	gene4124 (MAN2A1)	0.0573468	5.86401	1.47261	0.145857	0.918809	1.45432
RNAseq	Whole Blood	Pre-vaccination	gene962 (CD48)	-0.0598591	7.97201	-1.47113	0.14598	0.918809	-1.45388
RNAseq	Whole Blood	Pre-vaccination	gene56666 (PANX2)	0.126816	5.57163	1.47134	0.146013	0.918809	1.45376
RNAseq	Whole Blood	Pre-vaccination	gene23397 (NCAPH)	0.195055	0.950431	1.47038	0.146044	0.918809	1.45365
RNAseq	Whole Blood	Pre-vaccination	gene4824 (NKX3-1)	-0.864286	2.44555	-1.47107	0.146083	0.918809	-1.45351
RNAseq	Whole Blood	Pre-vaccination	gene57561 (ARRDC3)	0.111197	7.57166	1.47151	0.146088	0.918809	1.45349
RNAseq	Whole Blood	Pre-vaccination	gene128 (ADH5)	-0.0593965	5.59116	-1.47138	0.146093	0.918809	-1.45347
RNAseq	Whole Blood	Pre-vaccination	gene64061 (TSPYL2)	0.090968	5.75263	1.47409	0.146113	0.918809	1.4534
RNAseq	Whole Blood	Pre-vaccination	gene84787 (KMT5C)	0.100245	3.59108	1.47162	0.146568	0.918809	1.45176
RNAseq	Whole Blood	Pre-vaccination	gene84062 (DTNBP1)	-0.0691297	4.53021	-1.468	0.146687	0.918809	-1.45133
RNAseq	Whole Blood	Pre-vaccination	gene23169 (SLC35D1)	0.0701262	4.28853	1.46957	0.146735	0.918809	1.45116
RNAseq	Whole Blood	Pre-vaccination	gene153222 (CREBRF)	0.0657055	6.53081	1.46844	0.146957	0.918809	1.45036
RNAseq	Whole Blood	Pre-vaccination	gene1729 (DIAPH1)	-0.0457958	9.12464	-1.46781	0.146973	0.918809	-1.45031
RNAseq	Whole Blood	Pre-vaccination	gene2799 (GNS)	-0.0845029	7.92821	-1.46809	0.147005	0.918809	-1.45019
RNAseq	Whole Blood	Pre-vaccination	gene5162 (PDHB)	-0.0572629	5.42341	-1.46754	0.147063	0.918809	-1.44998
RNAseq	Whole Blood	Pre-vaccination	gene5176 (SERPINF1)	-0.236439	2.79958	-1.46882	0.147064	0.918809	-1.44998
RNAseq	Whole Blood	Pre-vaccination	gene10970 (CKAP4)	0.101815	6.88721	1.46883	0.147121	0.918809	1.44978
RNAseq	Whole Blood	Pre-vaccination	gene28874 (IGKV3D-20)	-0.34653	0.84953	-1.46706	0.147309	0.918809	-1.4491
RNAseq	Whole Blood	Pre-vaccination	gene4211 (MEIS1)	0.24395	3.05315	1.46616	0.147382	0.918809	1.44884
RNAseq	Whole Blood	Pre-vaccination	gene221955 (DAGLB)	-0.0716177	5.55565	-1.46619	0.147447	0.918809	-1.44861
RNAseq	Whole Blood	Pre-vaccination	gene55379 (LRRC59)	-0.0609057	5.80393	-1.46636	0.147465	0.918809	-1.44854
RNAseq	Whole Blood	Pre-vaccination	gene7106 (TSPAN4)	-0.168408	3.5644	-1.46616	0.147479	0.918809	-1.4485
RNAseq	Whole Blood	Pre-vaccination	gene2177 (FANCD2)	0.0915985	4.31764	1.46694	0.147638	0.918809	1.44792
RNAseq	Whole Blood	Pre-vaccination	gene915 (CD3D)	0.0874507	6.51462	1.46723	0.147677	0.918809	1.44779
RNAseq	Whole Blood	Pre-vaccination	gene10922 (FASTK)	0.0551782	5.77271	1.46468	0.147778	0.918809	1.44742
RNAseq	Whole Blood	Pre-vaccination	gene199675 (MCEMP1)	-0.193511	4.62073	-1.46495	0.147954	0.918809	-1.4468
RNAseq	Whole Blood	Pre-vaccination	gene6497 (SKI)	0.0679975	7.61024	1.46321	0.148036	0.918809	1.4465
RNAseq	Whole Blood	Pre-vaccination	gene85302 (FBF1)	0.089896	3.90993	1.46577	0.148058	0.918809	1.44642
RNAseq	Whole Blood	Pre-vaccination	gene24139 (EML2)	0.0640393	5.42071	1.46509	0.14827	0.918809	1.44567
RNAseq	Whole Blood	Pre-vaccination	gene1690 (COCH)	-0.36476	1.14033	-1.46238	0.148328	0.918809	-1.44546
RNAseq	Whole Blood	Pre-vaccination	gene2209 (FCGR1A)	-0.282226	4.13494	-1.46391	0.148457	0.918809	-1.445
RNAseq	Whole Blood	Pre-vaccination	gene9644 (SH3PXD2A)	0.165494	4.53561	1.46258	0.148476	0.918809	1.44493
RNAseq	Whole Blood	Pre-vaccination	gene4572 (TRNQ)	0.245975	2.16373	1.4646	0.148479	0.918809	1.44493
RNAseq	Whole Blood	Pre-vaccination	gene29960 (MRM2)	-0.0678061	4.45995	-1.46198	0.1485	0.918809	-1.44485
RNAseq	Whole Blood	Pre-vaccination	gene23031 (MAST3)	0.0677636	8.69927	1.46144	0.148641	0.918809	1.44435
[truncated: 26,156 more rows]

## Sheet: COVR-M vs. HC-M
Regression model output for pre-vaccination (days -7 and/or 0) differences between COVR-M and HC-M
[truncated: 27,974 more rows]

[truncated: 1 more sheets: COVR vs. HC]
