# Supplementary material for: Influenza vaccination and single cell multiomics reveal sex dimorphic immune imprints of prior mild COVID-19
Source: medRxiv. 2022 Sep 1:2022.02.17.22271138. Originally published 2022 Feb 22. Preprint. [Version 2] doi: 10.1101/2022.02.17.22271138 (PMC8887138; doi:10.1101/2022.02.17.22271138)
Supplement: Extended Data Table 5 [file extended_data_table_5.xlsx]

## Sheet: COVR-F vs. HC-F
Significant (p < 0.05) single-cell pseudobulk regression model output for the comparison between post-vaccination COVR-F and HC-F. Only subjects 65 years of age or above are included.
source.label	cell.type	visit	gene.symbol	logFC	AveExpr	t	P.Value	adj.P.Val	z.std
Single-cell pbulk	Mac_or_Mono	Day 28	PPP1R12B	-1.77245	4.51303	-4.63529	1.14709e-05	0.0698121	-4.38741
Single-cell pbulk	Mac_or_Mono	Day 28	LPIN2	1.47627	6.65128	4.19792	6.29728e-05	0.191626	4.00139
Single-cell pbulk	Mac_or_Mono	Day 1	INO80	1.80869	5.82877	4.21734	5.95909e-05	0.244975	4.01442
Single-cell pbulk	Mac_or_Mono	Day 1	FAM102B	1.78313	5.32026	4.14211	8.05043e-05	0.244975	3.94289
Single-cell pbulk	Mac_or_Mono	Baseline	CBFA2T3	-1.90183	5.25508	-4.09095	9.06729e-05	0.362212	-3.91428
Single-cell pbulk	Mac_or_Mono	Baseline	C12orf4	1.58567	4.53501	4.03694	0.000119031	0.362212	3.84811
Single-cell pbulk	Mac_or_Mono	Baseline	DCAF5	1.19022	6.37228	3.84737	0.000217415	0.441063	3.69787
Single-cell pbulk	Mac_or_Mono	Day 1	CST7	1.98816	8.02589	3.84377	0.000225432	0.457327	3.68867
Single-cell pbulk	Mac_or_Mono	Day 28	PPP6R1	1.36813	6.6939	3.76047	0.000297833	0.515153	3.61718
Single-cell pbulk	Mac_or_Mono	Day 28	ATP8B4	-1.68651	4.48527	-3.62378	0.000479035	0.515153	-3.49221
Single-cell pbulk	Mac_or_Mono	Day 28	CCT8	1.4979	7.38081	3.60479	0.000514462	0.515153	3.47311
Single-cell pbulk	Mac_or_Mono	Day 28	FNIP1	-1.59036	5.54311	-3.46976	0.000788176	0.515153	-3.35691
Single-cell pbulk	Mac_or_Mono	Day 28	RPL26L1	-1.68654	5.57159	-3.4546	0.000850018	0.515153	-3.33597
Single-cell pbulk	Mac_or_Mono	Day 28	DAPP1	1.46971	6.25634	3.44361	0.000862972	0.515153	3.33176
Single-cell pbulk	Mac_or_Mono	Day 28	MRPL34	1.32368	6.68631	3.44112	0.00086599	0.515153	3.33079
Single-cell pbulk	Mac_or_Mono	Day 28	MAP3K7	1.58328	5.47901	3.43723	0.000883694	0.515153	3.32516
Single-cell pbulk	Mac_or_Mono	Day 28	ARSB	-1.57184	4.45145	-3.42024	0.000931102	0.515153	-3.31056
Single-cell pbulk	Mac_or_Mono	Day 28	ALMS1	-1.49957	4.70759	-3.38173	0.00105615	0.529409	-3.27513
Single-cell pbulk	Mac_or_Mono	Day 28	POLD4	1.21532	7.96236	3.36396	0.00114491	0.529409	3.25226
Single-cell pbulk	Mac_or_Mono	Day 28	ANKLE2	-1.73852	5.98052	-3.33608	0.00121783	0.529409	-3.23467
Single-cell pbulk	Mac_or_Mono	Day 28	HSDL2	-1.61635	5.42042	-3.22519	0.00173451	0.538518	-3.13229
Single-cell pbulk	Mac_or_Mono	Day 28	MTMR3	-1.2817	5.97834	-3.20008	0.00188063	0.538518	-3.10846
Single-cell pbulk	Mac_or_Mono	Day 28	RPP25L	-1.49988	5.30715	-3.19887	0.00189934	0.538518	-3.10554
Single-cell pbulk	Mac_or_Mono	Day 28	MPND	1.57164	5.18004	3.1899	0.00193448	0.538518	3.10011
Single-cell pbulk	Mac_or_Mono	Day 28	ASGR2	-1.75675	5.68312	-3.17305	0.00208514	0.538518	-3.07783
Single-cell pbulk	Mac_or_Mono	Day 28	GCDH	-1.51895	4.78407	-3.16234	0.00212614	0.538518	-3.07202
Single-cell pbulk	Mac_or_Mono	Day 28	TMEM126A	1.31131	5.6363	3.13098	0.00232205	0.538518	3.04561
Single-cell pbulk	Mac_or_Mono	Day 28	KIFAP3	1.42837	5.17417	3.12863	0.00234867	0.538518	3.04219
Single-cell pbulk	Mac_or_Mono	Day 28	DENR	1.21637	6.41623	3.11684	0.00245976	0.538518	3.02825
Single-cell pbulk	Mac_or_Mono	Day 28	UHRF1BP1L	1.33075	5.9888	3.11496	0.00246035	0.538518	3.02818
Single-cell pbulk	Mac_or_Mono	Day 28	PKD1	1.35348	4.53082	3.11738	0.00247212	0.538518	3.02673
Single-cell pbulk	Mac_or_Mono	Day 28	KRCC1	1.55379	5.98957	3.11065	0.00248644	0.538518	3.02499
Single-cell pbulk	Mac_or_Mono	Day 28	VAMP4	-1.41793	5.46932	-3.10423	0.00252152	0.538518	-3.02075
Single-cell pbulk	Mac_or_Mono	Day 28	MARCKSL1	1.82565	6.5664	3.06966	0.0028012	0.538518	2.98875
Single-cell pbulk	Mac_or_Mono	Day 28	SETDB2	1.50032	5.11419	3.05783	0.00290357	0.538518	2.97777
Single-cell pbulk	Mac_or_Mono	Day 28	TXNL1	-1.30929	6.63701	-3.05278	0.00295581	0.538518	-2.9723
Single-cell pbulk	Mac_or_Mono	Day 28	XPO1	1.17669	6.79584	3.04993	0.00298087	0.538518	2.9697
Single-cell pbulk	Mac_or_Mono	Day 28	CD300A	1.54075	6.89623	3.04934	0.00302092	0.538518	2.9656
Single-cell pbulk	Mac_or_Mono	Day 28	SDF4	1.12545	7.21188	3.04316	0.00303537	0.538518	2.96413
Single-cell pbulk	Mac_or_Mono	Day 28	CNIH1	-1.09557	6.70479	-3.02828	0.0031748	0.538518	-2.95029
Single-cell pbulk	Mac_or_Mono	Day 28	PTMA	0.374862	11.8233	3.02043	0.00326782	0.538518	2.94135
Single-cell pbulk	Mac_or_Mono	Day 28	CBL	-1.2767	6.69374	-3.02049	0.00326799	0.538518	-2.94134
Single-cell pbulk	Mac_or_Mono	Day 28	TRANK1	-1.36714	6.10079	-3.01491	0.00332719	0.538518	-2.93577
Single-cell pbulk	Mac_or_Mono	Day 28	ENO2	-1.48908	4.61801	-2.99493	0.00350887	0.538518	-2.91924
Single-cell pbulk	Mac_or_Mono	Day 28	SARS	1.34618	6.37971	2.95236	0.0039825	0.538518	2.87954
Single-cell pbulk	Mac_or_Mono	Day 28	NDUFAF4	-1.52919	5.36662	-2.95104	0.00401917	0.538518	-2.87665
Single-cell pbulk	Mac_or_Mono	Day 28	ELOVL1	1.09101	6.65816	2.93819	0.0041731	0.538518	2.86477
Single-cell pbulk	Mac_or_Mono	Day 28	EXOC7	1.08074	5.97583	2.9254	0.00432506	0.538518	2.85343
Single-cell pbulk	Mac_or_Mono	Day 28	PPM1M	1.47044	6.32416	2.90874	0.00452851	0.538518	2.83879
Single-cell pbulk	Mac_or_Mono	Day 28	TFDP1	-1.42361	5.83083	-2.90996	0.00453402	0.538518	-2.8384
Single-cell pbulk	Mac_or_Mono	Day 28	SEC22C	1.28043	5.0089	2.88672	0.00483527	0.538518	2.81781
Single-cell pbulk	Mac_or_Mono	Day 28	DPH2	-1.45591	4.41852	-2.88172	0.00491825	0.538518	-2.81234
Single-cell pbulk	Mac_or_Mono	Day 28	PRKCSH	-1.09217	7.03561	-2.86716	0.00513146	0.538518	-2.79866
Single-cell pbulk	Mac_or_Mono	Day 28	ZNF326	1.25167	5.77631	2.86035	0.00522349	0.538518	2.79292
Single-cell pbulk	Mac_or_Mono	Day 28	SPCS3	1.05371	7.63904	2.86548	0.00522628	0.538518	2.79275
Single-cell pbulk	Mac_or_Mono	Day 28	MOB1B	-1.40543	4.98424	-2.85871	0.00523896	0.538518	-2.79196
Single-cell pbulk	Mac_or_Mono	Day 28	NUP210	-0.987643	6.54314	-2.86013	0.00524551	0.538518	-2.79156
Single-cell pbulk	Mac_or_Mono	Day 28	UQCRH	0.628345	8.72216	2.85258	0.00533282	0.538518	2.78621
Single-cell pbulk	Mac_or_Mono	Day 28	ZNF44	1.30653	4.93241	2.8483	0.00542167	0.538518	2.78085
Single-cell pbulk	Mac_or_Mono	Day 28	EIF2B1	-1.18446	6.0158	-2.84176	0.00550209	0.538518	-2.77607
Single-cell pbulk	Mac_or_Mono	Day 28	PREP	-1.25331	5.30851	-2.8424	0.0055025	0.538518	-2.77604
Single-cell pbulk	Mac_or_Mono	Day 28	PYGB	-1.26169	5.20936	-2.84337	0.0055202	0.538518	-2.775
Single-cell pbulk	Mac_or_Mono	Day 28	ILKAP	1.33447	5.95414	2.83807	0.00556087	0.538518	2.77261
Single-cell pbulk	Mac_or_Mono	Day 28	MAL	-1.68413	5.72124	-2.83925	0.00556641	0.538518	-2.77229
Single-cell pbulk	Mac_or_Mono	Day 28	SLC15A4	1.30723	6.055	2.82909	0.00570657	0.538518	2.76418
Single-cell pbulk	Mac_or_Mono	Day 28	TOPORS	1.30124	5.48496	2.82782	0.00575928	0.538518	2.76118
Single-cell pbulk	Mac_or_Mono	Day 28	NUP37	1.34773	4.66031	2.81822	0.00588941	0.538518	2.75388
Single-cell pbulk	Mac_or_Mono	Day 28	ICK	-1.28419	4.6537	-2.81409	0.00597316	0.538518	-2.74925
Single-cell pbulk	Mac_or_Mono	Day 28	ARAP2	1.17849	6.79477	2.81226	0.00598887	0.538518	2.74839
Single-cell pbulk	Mac_or_Mono	Day 28	ADD3	-0.909225	7.76736	-2.8132	0.00599883	0.538518	-2.74785
Single-cell pbulk	Mac_or_Mono	Day 28	MRPS33	1.21984	5.76842	2.8085	0.00608901	0.538518	2.74295
Single-cell pbulk	Mac_or_Mono	Day 28	STIM2	-1.21531	6.05373	-2.79294	0.00634354	0.538518	-2.72947
Single-cell pbulk	Mac_or_Mono	Day 28	PPID	-1.25191	5.57798	-2.79145	0.00635577	0.538518	-2.72884
Single-cell pbulk	Mac_or_Mono	Day 28	TUBGCP6	1.26996	4.84328	2.78925	0.00641333	0.538518	2.72586
Single-cell pbulk	Mac_or_Mono	Day 28	SMARCA2	-1.14807	6.88438	-2.78605	0.00648755	0.538518	-2.72206
Single-cell pbulk	Mac_or_Mono	Day 28	TBC1D9	-1.27575	5.2686	-2.78327	0.00653438	0.538518	-2.71969
Single-cell pbulk	Mac_or_Mono	Day 28	CSRNP1	-1.31706	5.7869	-2.78166	0.00655316	0.538518	-2.71874
Single-cell pbulk	Mac_or_Mono	Day 28	GMDS-AS1	1.17725	4.94058	2.77763	0.00661936	0.538518	2.71541
Single-cell pbulk	Mac_or_Mono	Day 28	PITPNA	1.2506	6.06308	2.77448	0.00668715	0.538518	2.71204
Single-cell pbulk	Mac_or_Mono	Day 28	SLC25A32	-1.37062	5.39779	-2.77075	0.00675382	0.538518	-2.70875
Single-cell pbulk	Mac_or_Mono	Day 28	NMRK1	1.30166	5.32553	2.77069	0.00677833	0.538518	2.70754
Single-cell pbulk	Mac_or_Mono	Day 28	AFG3L2	-1.27434	5.7526	-2.7655	0.00684178	0.538518	-2.70445
Single-cell pbulk	Mac_or_Mono	Day 28	TUBA1A	0.758562	9.33447	2.76354	0.00689598	0.538518	2.70183
Single-cell pbulk	Mac_or_Mono	Day 28	SNRPD1	1.24196	6.67991	2.76359	0.00690181	0.538518	2.70155
Single-cell pbulk	Mac_or_Mono	Day 1	CCL4	2.32817	6.61409	3.69666	0.000378368	0.542501	3.55473
Single-cell pbulk	Mac_or_Mono	Day 1	RAB24	-0.809652	7.65046	-3.6718	0.000472955	0.542501	-3.49562
Single-cell pbulk	Mac_or_Mono	Day 1	FRY	-1.37668	4.98482	-3.55753	0.000592298	0.542501	-3.43512
Single-cell pbulk	Mac_or_Mono	Day 1	NAGK	-1.00595	7.68752	-3.57396	0.000697861	0.542501	-3.39042
Single-cell pbulk	Mac_or_Mono	Day 1	GPR56	2.11298	5.50756	3.51377	0.000713114	0.542501	3.38449
Single-cell pbulk	Mac_or_Mono	Day 28	LARP1	-1.24934	5.93279	-2.74773	0.00719478	0.552724	-2.68769
Single-cell pbulk	Mac_or_Mono	Day 28	TLR5	-1.25529	5.17212	-2.75032	0.00726552	0.552724	-2.68442
Single-cell pbulk	Mac_or_Mono	Day 28	C10orf32	1.19568	6.11241	2.72307	0.00771082	0.579359	2.66448
Single-cell pbulk	Mac_or_Mono	Day 28	ANKH	-1.33581	4.53393	-2.71912	0.00780721	0.579447	-2.6603
Single-cell pbulk	Mac_or_Mono	Day 28	NDRG1	1.33103	5.44065	2.7084	0.00807761	0.58251	2.64881
Single-cell pbulk	Mac_or_Mono	Day 28	SF3B3	-1.1678	5.99987	-2.70534	0.00810212	0.58251	-2.64778
Single-cell pbulk	Mac_or_Mono	Day 28	TRA2A	-0.944808	7.02225	-2.70122	0.00821531	0.58251	-2.64309
Single-cell pbulk	Mac_or_Mono	Day 28	C5orf56	1.32022	6.14661	2.70063	0.00824127	0.58251	2.64202
Single-cell pbulk	Mac_or_Mono	Day 28	CCT7	1.0881	7.05351	2.69551	0.00832704	0.58251	2.63851
Single-cell pbulk	Mac_or_Mono	Day 1	FPR1	-0.941019	7.77797	-3.48556	0.000864672	0.584711	-3.33122
Single-cell pbulk	Mac_or_Mono	Day 28	RUNDC1	-1.33611	4.4262	-2.68924	0.00851128	0.588632	-2.63108
Single-cell pbulk	Mac_or_Mono	Day 1	CDK5	-1.29777	4.96973	-3.41295	0.000981796	0.594954	-3.29569
Single-cell pbulk	Mac_or_Mono	Day 1	GLT1D1	-1.33732	5.75788	-3.41654	0.0011724	0.594954	-3.24551
Single-cell pbulk	Mac_or_Mono	Day 1	ABCC3	-1.50112	4.50888	-3.3698	0.00117309	0.594954	-3.24534
Single-cell pbulk	Mac_or_Mono	Day 28	C16orf54	1.06263	6.28941	2.68082	0.00872547	0.596069	2.62263
Single-cell pbulk	Mac_or_Mono	Day 28	MINPP1	-1.44936	4.41437	-2.68609	0.0088147	0.596069	-2.61916
Single-cell pbulk	Mac_or_Mono	Day 28	VAMP7	-1.21538	5.61298	-2.67192	0.00894157	0.598004	-2.61428
Single-cell pbulk	Mac_or_Mono	Day 28	ATOX1	0.964875	6.93655	2.6624	0.00918062	0.60064	2.60525
Single-cell pbulk	Mac_or_Mono	Day 28	CASC3	-1.09177	6.06372	-2.65852	0.00922523	0.60064	-2.60359
Single-cell pbulk	Mac_or_Mono	Day 28	CIAO1	0.919934	6.56056	2.65454	0.0093411	0.60064	2.59931
Single-cell pbulk	Mac_or_Mono	Day 28	ATG13	-1.16944	5.40906	-2.65148	0.00941756	0.60064	-2.59651
Single-cell pbulk	Mac_or_Mono	Day 28	ATP5J	0.706214	7.9042	2.65114	0.00947444	0.60064	2.59444
Single-cell pbulk	Mac_or_Mono	Day 28	RP11-356I2.4	-1.43733	4.41378	-2.63627	0.00982333	0.609395	-2.58199
Single-cell pbulk	Mac_or_Mono	Day 28	SLC25A16	-1.17762	4.78057	-2.62677	0.0100874	0.609395	-2.57282
Single-cell pbulk	Mac_or_Mono	Day 28	CPNE2	1.26238	4.96766	2.62612	0.0101157	0.609395	2.57185
Single-cell pbulk	Mac_or_Mono	Day 28	MANF	-1.23371	5.96184	-2.62287	0.0101731	0.609395	-2.56989
Single-cell pbulk	Mac_or_Mono	Day 28	ZNHIT1	0.884874	7.21274	2.62289	0.0101741	0.609395	2.56985
Single-cell pbulk	Mac_or_Mono	Day 28	TMEM175	-1.2444	5.64273	-2.62142	0.0102133	0.609395	-2.56852
Single-cell pbulk	Mac_or_Mono	Day 28	MTM1	-1.15061	4.88919	-2.61491	0.0104085	0.613244	-2.56196
Single-cell pbulk	Mac_or_Mono	Day 28	FAM206A	-1.27118	4.68438	-2.61199	0.0104794	0.613244	-2.5596
Single-cell pbulk	Mac_or_Mono	Day 28	MINOS1	1.17585	6.26883	2.601	0.0108205	0.622601	2.54844
Single-cell pbulk	Mac_or_Mono	Day 28	PAFAH1B1	0.794143	7.31336	2.59757	0.0108982	0.622601	2.54595
Single-cell pbulk	Mac_or_Mono	Day 28	FTX	-1.26813	4.66709	-2.59606	0.0109642	0.622601	-2.54384
Single-cell pbulk	Mac_or_Mono	Day 28	CHMP1A	1.09383	5.69564	2.59341	0.0110485	0.622601	2.54116
Single-cell pbulk	Mac_or_Mono	Day 1	R3HDM4	-0.74579	6.94747	-3.2948	0.00139746	0.633325	-3.19518
Single-cell pbulk	Mac_or_Mono	Day 1	ING1	-1.12628	5.47451	-3.27008	0.00150338	0.633325	-3.17403
Single-cell pbulk	Mac_or_Mono	Day 1	PCBP1-AS1	1.24247	4.95568	3.23103	0.00170068	0.633325	3.13806
Single-cell pbulk	Mac_or_Mono	Day 1	FYN	0.689384	8.03693	3.18043	0.00203692	0.633325	3.0848
Single-cell pbulk	Mac_or_Mono	Day 1	GPR75-ASB3	1.35156	4.64411	3.17405	0.00204536	0.633325	3.08357
Single-cell pbulk	Mac_or_Mono	Day 1	GTF3C4	-1.31286	4.5439	-3.1588	0.00213494	0.633325	-3.07079
Single-cell pbulk	Mac_or_Mono	Day 1	KLF4	-0.860121	7.98813	-3.16345	0.0021996	0.633325	-3.06187
Single-cell pbulk	Mac_or_Mono	Day 1	KIAA0947	0.918853	6.20409	3.14711	0.00221286	0.633325	3.06007
Single-cell pbulk	Mac_or_Mono	Day 1	INCENP	-1.32069	4.11713	-3.12408	0.00237189	0.633325	-3.03922
Single-cell pbulk	Mac_or_Mono	Day 1	C5orf42	1.38586	4.5439	3.11979	0.00242656	0.633325	3.03235
Single-cell pbulk	Mac_or_Mono	Day 1	UBE2O	1.18193	5.23855	3.12144	0.0024359	0.633325	3.03119
Single-cell pbulk	Mac_or_Mono	Day 1	SHMT2	-1.06313	5.87453	-3.10608	0.00259729	0.633325	-3.01177
Single-cell pbulk	Mac_or_Mono	Day 1	BZW1	0.458133	7.84565	3.09104	0.00262846	0.633325	3.00815
Single-cell pbulk	Mac_or_Mono	Day 1	KLRD1	1.63051	6.70214	3.08074	0.00286923	0.633325	2.98141
Single-cell pbulk	Mac_or_Mono	Day 1	FCGR1B	-1.40034	4.95333	-3.0694	0.00289009	0.633325	-2.97919
Single-cell pbulk	Mac_or_Mono	Day 1	DNAJB2	-1.18235	5.12863	-3.05012	0.00297998	0.633325	-2.9698
Single-cell pbulk	Mac_or_Mono	Day 1	RNF20	1.1481	5.67505	3.0501	0.0030731	0.633325	2.96033
Single-cell pbulk	Mac_or_Mono	Day 1	LILRB3	-1.0347	6.08387	-3.03239	0.00314425	0.633325	-2.95327
Single-cell pbulk	Mac_or_Mono	Day 1	PRKCH	1.07708	6.8497	3.03568	0.00322594	0.633325	2.94535
Single-cell pbulk	Mac_or_Mono	Day 28	CSE1L	1.21965	5.11239	2.57445	0.0116058	0.641026	2.52391
Single-cell pbulk	Mac_or_Mono	Day 28	MED7	-1.11845	4.51277	-2.57006	0.0117852	0.641026	-2.51851
Single-cell pbulk	Mac_or_Mono	Day 28	RRAGC	1.21039	5.64439	2.56632	0.0118747	0.641026	2.51585
Single-cell pbulk	Mac_or_Mono	Day 28	MAPK8IP3	1.31242	5.72661	2.56556	0.0118825	0.641026	2.51562
Single-cell pbulk	Mac_or_Mono	Day 28	ANAPC4	-1.19405	5.14829	-2.56495	0.0119021	0.641026	-2.51504
Single-cell pbulk	Mac_or_Mono	Day 1	LTA4H	-0.722439	8.50948	-3.0343	0.00352116	0.643119	-2.91815
Single-cell pbulk	Mac_or_Mono	Day 1	ASGR2	-1.45615	5.68312	-3.01325	0.00352128	0.643119	-2.91814
Single-cell pbulk	Mac_or_Mono	Day 1	ZZZ3	1.1217	5.31963	2.99092	0.00366166	0.643119	2.90593
Single-cell pbulk	Mac_or_Mono	Day 1	LINC00957	-1.21177	4.03317	-2.97854	0.00369852	0.643119	-2.90279
Single-cell pbulk	Mac_or_Mono	Day 1	RANBP2	-0.603785	7.2966	-2.9673	0.00381655	0.645209	-2.89294
Single-cell pbulk	Mac_or_Mono	Day 28	CNOT4	-1.07657	6.41954	-2.56007	0.0121135	0.646689	-2.50882
Single-cell pbulk	Mac_or_Mono	Day 28	RBMX2	1.11542	5.52888	2.55569	0.0122327	0.647378	2.50536
Single-cell pbulk	Mac_or_Mono	Day 28	C11orf83	1.0976	5.59321	2.55172	0.0123978	0.647395	2.50062
Single-cell pbulk	Mac_or_Mono	Day 28	JOSD1	1.21372	5.42935	2.53792	0.0127961	0.647395	2.4894
Single-cell pbulk	Mac_or_Mono	Day 28	ARL6IP5	0.517645	8.99022	2.53766	0.012859	0.647395	2.48765
Single-cell pbulk	Mac_or_Mono	Day 28	NUCKS1	0.810565	7.55637	2.53742	0.0129206	0.647395	2.48595
Single-cell pbulk	Mac_or_Mono	Day 28	TRPC4AP	-0.916068	6.18162	-2.53417	0.0129517	0.647395	-2.48509
Single-cell pbulk	Mac_or_Mono	Day 28	IMPDH2	1.41613	6.2126	2.53411	0.0130334	0.647395	2.48286
Single-cell pbulk	Mac_or_Mono	Day 28	NPHP3	-1.23554	5.31298	-2.52658	0.0131887	0.647395	-2.47863
Single-cell pbulk	Mac_or_Mono	Day 28	BANF1	0.856342	7.56532	2.5234	0.013301	0.647395	2.47561
Single-cell pbulk	Mac_or_Mono	Day 28	MCOLN1	1.10423	5.62884	2.52242	0.0133437	0.647395	2.47446
Single-cell pbulk	Mac_or_Mono	Day 28	PSMD12	1.10945	6.2967	2.51895	0.0134648	0.647395	2.47123
Single-cell pbulk	Mac_or_Mono	Day 28	ABCC3	-1.29565	4.50888	-2.5211	0.0134865	0.647395	-2.47066
Single-cell pbulk	Mac_or_Mono	Day 28	RNPEP	1.01444	6.90275	2.52314	0.0135095	0.647395	2.47005
Single-cell pbulk	Mac_or_Mono	Day 1	CD3G	1.02778	7.18076	2.9483	0.00413101	0.649307	2.86798
Single-cell pbulk	Mac_or_Mono	Day 1	PYHIN1	1.18063	5.82454	2.91938	0.00444043	0.649307	2.84505
Single-cell pbulk	Mac_or_Mono	Day 1	USP6NL	-1.3884	4.53642	-2.91546	0.0045658	0.649307	-2.83617
Single-cell pbulk	Mac_or_Mono	Day 1	MRPL1	1.02506	4.86168	2.90778	0.0045845	0.649307	2.83487
Single-cell pbulk	Mac_or_Mono	Day 1	SPAG1	-1.19898	4.03057	-2.90553	0.00461931	0.649307	-2.83245
Single-cell pbulk	Mac_or_Mono	Day 1	GNG2	0.801287	7.55986	2.89754	0.00494084	0.649307	2.81087
Single-cell pbulk	Mac_or_Mono	Day 1	NAIP	-0.723631	7.43294	-2.8753	0.00499649	0.649307	-2.80726
Single-cell pbulk	Mac_or_Mono	Day 1	DKC1	1.05696	5.71519	2.88637	0.00501597	0.649307	2.80601
Single-cell pbulk	Mac_or_Mono	Day 1	JAZF1	1.118	6.07711	2.87448	0.00501779	0.649307	2.80589
Single-cell pbulk	Mac_or_Mono	Day 1	DHRS9	-1.30653	3.91958	-2.86551	0.00534897	0.649307	-2.78523
Single-cell pbulk	Mac_or_Mono	Day 1	SLC25A6	-0.358965	10.2405	-2.85245	0.00535518	0.649307	-2.78485
Single-cell pbulk	Mac_or_Mono	Day 1	TPPP3	-1.45742	4.46725	-2.85035	0.00550672	0.649307	-2.77579
Single-cell pbulk	Mac_or_Mono	Day 1	IGJ	-2.13745	3.83734	-2.8457	0.00555302	0.649307	-2.77307
Single-cell pbulk	Mac_or_Mono	Day 1	PSTK	1.13153	4.21514	2.8406	0.00565954	0.649307	2.76688
Single-cell pbulk	Mac_or_Mono	Day 1	KIR2DL2	1.73539	3.81532	2.85035	0.00567924	0.649307	2.76575
Single-cell pbulk	Mac_or_Mono	Day 1	CPNE1	-0.716663	6.95355	-2.81915	0.00587184	0.649307	-2.75485
Single-cell pbulk	Mac_or_Mono	Day 1	LIMA1	1.14655	4.59491	2.80998	0.0060281	0.649307	2.74625
Single-cell pbulk	Mac_or_Mono	Day 1	PSMD1	-0.874382	6.08566	-2.80659	0.00609921	0.649307	-2.7424
Single-cell pbulk	Mac_or_Mono	Day 1	SIKE1	1.01597	5.48603	2.80504	0.00612186	0.649307	2.74118
Single-cell pbulk	Mac_or_Mono	Day 1	SIDT2	-1.06667	5.83367	-2.8005	0.00621599	0.649307	-2.73616
Single-cell pbulk	Mac_or_Mono	Day 1	BZRAP1	1.36201	4.20566	2.81214	0.00628849	0.649307	2.73235
Single-cell pbulk	Mac_or_Mono	Day 1	GSDMD	-0.646039	6.72358	-2.79934	0.00650972	0.649307	-2.72094
Single-cell pbulk	Mac_or_Mono	Day 1	NCR1	1.39505	4.48218	2.78883	0.00652576	0.649307	2.72012
Single-cell pbulk	Mac_or_Mono	Day 1	ITM2B	-0.295774	10.9005	-2.8117	0.00658417	0.649307	-2.71718
Single-cell pbulk	Mac_or_Mono	Day 1	ECHDC3	-1.17829	4.01323	-2.78331	0.00659536	0.649307	-2.71661
Single-cell pbulk	Mac_or_Mono	Day 1	HOPX	1.27496	6.34777	2.7605	0.00696228	0.649307	2.69864
Single-cell pbulk	Mac_or_Mono	Day 1	DCTN4	0.810778	5.95836	2.73468	0.00750174	0.649307	2.67371
Single-cell pbulk	Mac_or_Mono	Day 1	WARS2	1.06986	4.76196	2.72789	0.00764502	0.649307	2.66736
Single-cell pbulk	Mac_or_Mono	Day 1	RLF	1.09176	5.67977	2.72565	0.00766559	0.649307	2.66645
Single-cell pbulk	Mac_or_Mono	Day 1	PIK3R5	0.909274	6.52882	2.72289	0.00771426	0.649307	2.66433
Single-cell pbulk	Mac_or_Mono	Day 1	VIMP	-0.791808	6.3725	-2.72121	0.00776665	0.649307	-2.66205
Single-cell pbulk	Mac_or_Mono	Day 1	AP5Z1	0.914007	5.67927	2.7169	0.00785296	0.649307	2.65833
Single-cell pbulk	Mac_or_Mono	Day 1	TAGLN2	-0.573821	9.66372	-2.73568	0.00796581	0.649307	-2.65352
Single-cell pbulk	Mac_or_Mono	Day 1	RXRB	1.03765	5.14311	2.70667	0.00808653	0.649307	2.64844
Single-cell pbulk	Mac_or_Mono	Day 1	DCAF7	-0.661523	6.87273	-2.69227	0.00840243	0.649307	-2.63546
Single-cell pbulk	Mac_or_Mono	Day 1	NKG7	1.49999	9.56368	2.69324	0.00856985	0.649307	2.62875
Single-cell pbulk	Mac_or_Mono	Day 1	HSPA4	-0.719776	6.48833	-2.68021	0.00869742	0.649307	-2.62372
Single-cell pbulk	Mac_or_Mono	Day 1	TXNDC5	-1.41936	4.75062	-2.69005	0.00872625	0.649307	-2.6226
Single-cell pbulk	Mac_or_Mono	Day 1	AMICA1	-0.685227	8.28313	-2.67545	0.00880788	0.649307	-2.61942
Single-cell pbulk	Mac_or_Mono	Day 1	PYGL	-0.849874	6.47472	-2.69626	0.00881708	0.649307	-2.61907
Single-cell pbulk	Mac_or_Mono	Day 1	ALDH2	-0.874618	7.45702	-2.69734	0.00883832	0.649307	-2.61825
Single-cell pbulk	Mac_or_Mono	Day 1	TMEM69	-0.97252	5.33256	-2.67318	0.00887137	0.649307	-2.61697
Single-cell pbulk	Mac_or_Mono	Day 1	PTPRCAP	0.959473	8.72611	2.67908	0.00889824	0.649307	2.61594
Single-cell pbulk	Mac_or_Mono	Day 1	APMAP	0.950238	6.70718	2.65035	0.00943499	0.649307	2.59588
Single-cell pbulk	Mac_or_Mono	Day 1	TC2N	0.954564	6.48795	2.6629	0.00943978	0.649307	2.5957
Single-cell pbulk	Mac_or_Mono	Day 1	ZNF395	1.19996	4.36531	2.64551	0.00960566	0.649307	2.58971
Single-cell pbulk	Mac_or_Mono	Day 1	LY96	-0.915498	6.16314	-2.64369	0.00960939	0.649307	-2.58958
Single-cell pbulk	Mac_or_Mono	Day 1	PAFAH1B3	1.15322	5.28473	2.64307	0.00963952	0.649307	2.5885
Single-cell pbulk	Mac_or_Mono	Day 1	NCF2	-0.541282	8.63817	-2.65065	0.00964597	0.649307	-2.58827
Single-cell pbulk	Mac_or_Mono	Day 1	DMWD	1.09507	4.43023	2.6396	0.00972893	0.649307	2.58532
Single-cell pbulk	Mac_or_Mono	Day 1	TOLLIP-AS1	1.17696	3.77026	2.64576	0.0097294	0.649307	2.5853
Single-cell pbulk	Mac_or_Mono	Day 1	ANXA1	-0.434574	10.0267	-2.64618	0.00974002	0.649307	-2.58493
Single-cell pbulk	Mac_or_Mono	Day 1	AC097713.4	1.15692	4.06039	2.65209	0.00975323	0.649307	2.58446
Single-cell pbulk	Mac_or_Mono	Day 1	CLTA	-0.426896	8.07983	-2.63158	0.00996372	0.649307	-2.57709
Single-cell pbulk	Mac_or_Mono	Day 1	SPCS2	-0.549462	7.29989	-2.66038	0.00997287	0.649307	-2.57677
Single-cell pbulk	Mac_or_Mono	Day 1	ZNF266	1.19129	5.13754	2.6289	0.0100068	0.649307	2.5756
Single-cell pbulk	Mac_or_Mono	Day 1	MAP7	-1.16868	3.75142	-2.62762	0.0100711	0.649307	-2.57338
Single-cell pbulk	Mac_or_Mono	Day 1	BRD3	-0.919344	5.88342	-2.61956	0.0102653	0.649307	-2.56676
Single-cell pbulk	Mac_or_Mono	Day 1	NRBP1	-0.631302	6.63037	-2.61569	0.0103742	0.649307	-2.5631
Single-cell pbulk	Mac_or_Mono	Day 1	UNC93B1	-0.700993	6.9743	-2.60884	0.0105772	0.649307	-2.55637
Single-cell pbulk	Mac_or_Mono	Day 1	NPC2	-0.606014	9.23019	-2.6193	0.0105969	0.649307	-2.55572
Single-cell pbulk	Mac_or_Mono	Day 1	RNF113A	0.967527	5.5001	2.60777	0.0106106	0.649307	2.55527
Single-cell pbulk	Mac_or_Mono	Day 1	DERA	-0.85809	5.40765	-2.61152	0.0107425	0.649307	-2.55097
Single-cell pbulk	Mac_or_Mono	Day 1	ZNF426	1.14854	4.24426	2.60123	0.0107906	0.649307	2.54941
Single-cell pbulk	Mac_or_Mono	Day 1	KRR1	0.924806	5.77199	2.60507	0.0107976	0.649307	2.54918
Single-cell pbulk	Mac_or_Mono	Day 1	PJA2	-0.5639	6.97217	-2.61393	0.0109204	0.649307	-2.54523
Single-cell pbulk	Mac_or_Mono	Day 1	SPON2	1.85465	6.36616	2.59355	0.0110871	0.649307	2.53994
Single-cell pbulk	Mac_or_Mono	Day 1	KIAA1147	1.03496	5.17667	2.58835	0.0111741	0.649307	2.53721
Single-cell pbulk	Mac_or_Mono	Day 1	TCEB2	-0.340567	9.12106	-2.6038	0.0113084	0.649307	-2.53302
Single-cell pbulk	Mac_or_Mono	Day 1	PRF1	1.68343	7.68137	2.59166	0.0113669	0.649307	2.53121
Single-cell pbulk	Mac_or_Mono	Day 1	CLEC2B	0.652991	7.09365	2.57937	0.0114709	0.649307	2.52802
Single-cell pbulk	Mac_or_Mono	Day 1	MAF	1.18631	4.82215	2.58413	0.0115239	0.649307	2.5264
Single-cell pbulk	Mac_or_Mono	Day 1	PKM	-0.426562	9.14482	-2.59079	0.0116715	0.649307	-2.52192
Single-cell pbulk	Mac_or_Mono	Day 1	CHRNB1	-1.04545	4.49145	-2.5763	0.0117358	0.649307	-2.51999
Single-cell pbulk	Mac_or_Mono	Day 28	ATRAID	0.910279	7.24184	2.51335	0.0136608	0.64953	2.46606
Single-cell pbulk	Mac_or_Mono	Day 28	PCED1A	-1.17666	5.09885	-2.49697	0.0143043	0.651483	-2.44953
Single-cell pbulk	Mac_or_Mono	Day 28	MICU2	1.00813	6.26666	2.49398	0.014379	0.651483	2.44765
Single-cell pbulk	Mac_or_Mono	Day 28	MAP1S	1.30485	5.15025	2.48854	0.0145866	0.651483	2.44248
Single-cell pbulk	Mac_or_Mono	Day 28	CEP85L	1.0584	6.01919	2.48807	0.014637	0.651483	2.44124
Single-cell pbulk	Mac_or_Mono	Day 28	ACADM	0.911604	5.71032	2.48614	0.014693	0.651483	2.43986
Single-cell pbulk	Mac_or_Mono	Day 28	PDK1	-1.1683	5.04461	-2.47991	0.0149218	0.651483	-2.43427
Single-cell pbulk	Mac_or_Mono	Day 28	RNF181	0.91706	7.44073	2.475	0.0151152	0.651483	2.42961
Single-cell pbulk	Mac_or_Mono	Day 28	CEP164	1.35921	5.29919	2.474	0.0151572	0.651483	2.4286
Single-cell pbulk	Mac_or_Mono	Day 28	FMNL1	-0.502847	8.48057	-2.46838	0.0153801	0.651483	-2.4233
Single-cell pbulk	Mac_or_Mono	Day 28	GNL1	-1.07992	5.38299	-2.46831	0.0153827	0.651483	-2.42324
Single-cell pbulk	Mac_or_Mono	Day 28	PDE4A	-1.27988	4.91223	-2.46409	0.0155689	0.651483	-2.41887
Single-cell pbulk	Mac_or_Mono	Day 28	ARL6IP4	0.633158	8.5996	2.46037	0.015732	0.651483	2.41508
Single-cell pbulk	Mac_or_Mono	Day 28	TSPAN14	-0.926442	7.05642	-2.46042	0.0157522	0.651483	-2.41461
Single-cell pbulk	Mac_or_Mono	Day 28	CNOT8	-0.975942	6.39976	-2.45912	0.0157943	0.651483	-2.41363
Single-cell pbulk	Mac_or_Mono	Day 28	TRPM7	0.941977	6.0744	2.45746	0.0158596	0.651483	2.41213
Single-cell pbulk	Mac_or_Mono	Day 28	GATA3	-1.35991	5.71315	-2.45751	0.0158679	0.651483	-2.41194
Single-cell pbulk	Mac_or_Mono	Day 28	CPEB4	-1.15013	5.4029	-2.45447	0.0159515	0.651483	-2.41002
Single-cell pbulk	Mac_or_Mono	Day 28	MED28	1.00086	6.36214	2.45478	0.0159934	0.651483	2.40907
Single-cell pbulk	Mac_or_Mono	Day 28	SRRT	0.97951	6.42821	2.44877	0.0162436	0.651483	2.4034
Single-cell pbulk	Mac_or_Mono	Day 28	STX16	0.816036	6.71043	2.44589	0.0163332	0.651483	2.40138
Single-cell pbulk	Mac_or_Mono	Day 28	GPALPP1	1.08811	4.78996	2.44526	0.0163839	0.651483	2.40025
Single-cell pbulk	Mac_or_Mono	Day 28	ZCCHC8	1.21244	5.40434	2.44126	0.0165077	0.651483	2.39749
Single-cell pbulk	Mac_or_Mono	Day 28	UBAP1	-1.07854	5.99709	-2.43996	0.0165942	0.651483	-2.39558
Single-cell pbulk	Mac_or_Mono	Day 28	CHMP1B	-0.917467	6.77177	-2.43807	0.0166696	0.651483	-2.39392
Single-cell pbulk	Mac_or_Mono	Day 28	CBR4	-1.23248	4.63606	-2.43465	0.0167987	0.651483	-2.39108
Single-cell pbulk	Mac_or_Mono	Day 28	FBXO9	0.928774	6.86	2.43181	0.0169612	0.651483	2.38755
Single-cell pbulk	Mac_or_Mono	Day 28	REXO2	-1.18338	5.77128	-2.42709	0.017187	0.651483	-2.38268
Single-cell pbulk	Mac_or_Mono	Day 28	TPRA1	1.05367	5.13938	2.42446	0.0172606	0.651483	2.38111
Single-cell pbulk	Mac_or_Mono	Day 28	FAM98B	-1.10901	4.77851	-2.42167	0.0174441	0.651483	-2.37721
Single-cell pbulk	Mac_or_Mono	Day 28	UBAP2	-1.13729	4.8289	-2.42161	0.0175371	0.651483	-2.37525
Single-cell pbulk	Mac_or_Mono	Day 28	RP11-344B5.2	-1.13791	4.12915	-2.41838	0.0175763	0.651483	-2.37443
Single-cell pbulk	Mac_or_Mono	Day 28	CCDC141	-1.02003	3.96049	-2.41579	0.0176878	0.651483	-2.37209
Single-cell pbulk	Mac_or_Mono	Day 28	AP3M2	-1.18275	4.77757	-2.41454	0.0177446	0.651483	-2.37091
Single-cell pbulk	Mac_or_Mono	Day 28	RPL8	0.396065	11.9888	2.41123	0.0179042	0.651483	2.36759
Single-cell pbulk	Mac_or_Mono	Day 28	PRAF2	1.1489	4.81288	2.40546	0.0181285	0.651483	2.36298
Single-cell pbulk	Mac_or_Mono	Day 28	UBE2Q1	0.862715	6.36197	2.4038	0.0182382	0.651483	2.36075
Single-cell pbulk	Mac_or_Mono	Day 28	DHDDS	-1.0349	4.58973	-2.40309	0.0182443	0.651483	-2.36062
Single-cell pbulk	Mac_or_Mono	Day 28	APOL1	-1.13298	4.52984	-2.39822	0.01845	0.651483	-2.35646
Single-cell pbulk	Mac_or_Mono	Day 28	RARS2	-1.12901	5.15191	-2.39822	0.0184639	0.651483	-2.35618
Single-cell pbulk	Mac_or_Mono	Day 28	PAK2	0.557555	8.58143	2.39702	0.0185348	0.651483	2.35476
Single-cell pbulk	Mac_or_Mono	Day 28	AVL9	0.944358	5.72418	2.39685	0.018536	0.651483	2.35473
Single-cell pbulk	Mac_or_Mono	Day 28	CTDSPL2	1.16438	5.53034	2.3953	0.0185921	0.651483	2.35361
Single-cell pbulk	Mac_or_Mono	Day 28	TAF8	-1.14986	5.02663	-2.39441	0.0186316	0.651483	-2.35282
Single-cell pbulk	Mac_or_Mono	Day 28	COX11	1.08717	5.10896	2.39446	0.0186717	0.651483	2.35202
Single-cell pbulk	Mac_or_Mono	Day 28	TNFRSF14	0.898519	7.5406	2.38442	0.0191144	0.651483	2.34329
Single-cell pbulk	Mac_or_Mono	Day 28	UBA6	1.197	6.02076	2.38468	0.0191199	0.651483	2.34318
Single-cell pbulk	Mac_or_Mono	Day 28	STOML2	-1.07725	6.00054	-2.38368	0.0191507	0.651483	-2.34258
Single-cell pbulk	Mac_or_Mono	Day 28	DPH5	1.15232	4.84015	2.37877	0.019401	0.651483	2.33774
Single-cell pbulk	Mac_or_Mono	Day 28	FCGR2A	-0.977616	7.11432	-2.37746	0.0195048	0.651483	-2.33574
Single-cell pbulk	Mac_or_Mono	Day 28	HDDC2	1.01624	6.15008	2.3708	0.0197911	0.651483	2.33029
Single-cell pbulk	Mac_or_Mono	Day 28	EAPP	0.857894	6.59546	2.37059	0.0198016	0.651483	2.33009
Single-cell pbulk	Mac_or_Mono	Day 28	MCRS1	1.06314	6.02798	2.36818	0.0199237	0.651483	2.32778
Single-cell pbulk	Mac_or_Mono	Day 28	PSMB5	1.16912	5.65115	2.36336	0.0201704	0.651483	2.32316
Single-cell pbulk	Mac_or_Mono	Day 28	TDRD7	-1.14055	4.65064	-2.35943	0.0204206	0.651483	-2.31853
Single-cell pbulk	Mac_or_Mono	Day 28	CCDC41	1.19799	4.66269	2.35869	0.0204589	0.651483	2.31782
Single-cell pbulk	Mac_or_Mono	Day 28	NELFA	1.04846	5.11813	2.35705	0.0204954	0.651483	2.31715
Single-cell pbulk	Mac_or_Mono	Day 28	SNRPB	0.812448	7.67387	2.35747	0.020507	0.651483	2.31694
Single-cell pbulk	Mac_or_Mono	Day 28	SLC7A6	-1.15294	5.17243	-2.356	0.02061	0.651483	-2.31505
Single-cell pbulk	Mac_or_Mono	Day 28	AKAP11	1.17524	5.61931	2.35493	0.0206596	0.651483	2.31415
Single-cell pbulk	Mac_or_Mono	Day 28	PATL1	-1.14848	5.75835	-2.35405	0.020664	0.651483	-2.31407
Single-cell pbulk	Mac_or_Mono	Day 28	COX14	0.85482	7.15937	2.35022	0.0208535	0.651483	2.31063
Single-cell pbulk	Mac_or_Mono	Day 28	SAP30	-1.08723	5.85952	-2.3483	0.0209709	0.651483	-2.30851
Single-cell pbulk	Mac_or_Mono	Day 28	RRS1	-1.21835	4.7554	-2.34654	0.0210624	0.651483	-2.30686
Single-cell pbulk	Mac_or_Mono	Day 28	UBA7	1.04383	5.99152	2.34618	0.0211155	0.651483	2.30591
Single-cell pbulk	Mac_or_Mono	Day 28	EXOSC6	1.10248	5.74482	2.34565	0.021146	0.651483	2.30537
Single-cell pbulk	Mac_or_Mono	Day 28	PMS2	-1.0677	4.36971	-2.34378	0.0212668	0.651483	-2.30321
Single-cell pbulk	Mac_or_Mono	Day 28	MCM9	-1.27289	4.70468	-2.34201	0.0213638	0.651483	-2.30149
Single-cell pbulk	Mac_or_Mono	Day 28	LTA	-1.10278	4.18739	-2.34067	0.0214237	0.651483	-2.30043
Single-cell pbulk	Mac_or_Mono	Day 28	ISY1	-0.989539	5.92043	-2.33828	0.0214929	0.651483	-2.29921
Single-cell pbulk	Mac_or_Mono	Day 28	EPG5	-1.1198	4.80655	-2.33678	0.0215895	0.651483	-2.29751
Single-cell pbulk	Mac_or_Mono	Day 28	ANXA7	0.899447	6.9447	2.33606	0.0216398	0.651483	2.29663
Single-cell pbulk	Mac_or_Mono	Day 28	NDUFC2	1.04608	6.37845	2.33383	0.0217352	0.651483	2.29496
Single-cell pbulk	Mac_or_Mono	Day 28	TTC39C	1.2722	6.44326	2.33443	0.0217921	0.651483	2.29397
Single-cell pbulk	Mac_or_Mono	Day 28	WDR11	-1.16016	6.03992	-2.33	0.021946	0.651483	-2.2913
Single-cell pbulk	Mac_or_Mono	Day 28	PHF23	1.36236	5.09396	2.32683	0.0221254	0.651483	2.28821
Single-cell pbulk	Mac_or_Mono	Day 28	GALT	1.06045	5.35764	2.32488	0.0223089	0.651483	2.28507
Single-cell pbulk	Mac_or_Mono	Day 28	CES1	1.30632	5.54704	2.32416	0.0223541	0.651483	2.2843
Single-cell pbulk	Mac_or_Mono	Day 28	PDHB	1.09009	5.92847	2.32314	0.022384	0.651483	2.28379
Single-cell pbulk	Mac_or_Mono	Day 28	EPS8L2	-0.990326	3.90268	-2.31887	0.0225688	0.651483	-2.28066
Single-cell pbulk	Mac_or_Mono	Day 28	NNT-AS1	-1.20558	4.49622	-2.31921	0.0225767	0.651483	-2.28052
Single-cell pbulk	Mac_or_Mono	Day 28	CWF19L2	0.928492	5.3856	2.31946	0.0225846	0.651483	2.28039
Single-cell pbulk	Mac_or_Mono	Day 28	KPNA3	1.00162	5.90491	2.31404	0.0228748	0.651483	2.27552
Single-cell pbulk	Mac_or_Mono	Day 28	IPO7	-0.908813	6.32862	-2.31079	0.0230611	0.651483	-2.27242
Single-cell pbulk	Mac_or_Mono	Day 28	SNRPD2	0.503923	8.69248	2.30892	0.0231902	0.651483	2.27029
Single-cell pbulk	Mac_or_Mono	Day 28	CDC42SE2	-0.911009	7.02842	-2.30767	0.023262	0.651483	-2.2691
Single-cell pbulk	Mac_or_Mono	Day 28	CD58	-1.18191	6.18388	-2.30585	0.0233172	0.651483	-2.2682
Single-cell pbulk	Mac_or_Mono	Day 28	RPL39	0.342485	11.9387	2.30631	0.0233599	0.651483	2.2675
Single-cell pbulk	Mac_or_Mono	Day 28	C9orf78	1.05208	7.47994	2.30027	0.0236965	0.651483	2.26201
Single-cell pbulk	Mac_or_Mono	Day 28	NDUFAF2	1.04554	5.34085	2.29976	0.0237283	0.651483	2.2615
Single-cell pbulk	Mac_or_Mono	Day 28	DPP7	0.784551	7.51581	2.29806	0.0238345	0.651483	2.25979
Single-cell pbulk	Mac_or_Mono	Day 28	MGST3	0.730363	7.31211	2.29675	0.023856	0.651483	2.25944
Single-cell pbulk	Mac_or_Mono	Day 28	DDX49	-0.993231	5.57868	-2.2957	0.0239161	0.651483	-2.25847
Single-cell pbulk	Mac_or_Mono	Day 28	RP11-1000B6.3	0.982297	6.03215	2.29119	0.0241864	0.651483	2.25416
Single-cell pbulk	Mac_or_Mono	Day 28	TTC17	0.990067	6.64908	2.29102	0.0242339	0.651483	2.2534
Single-cell pbulk	Mac_or_Mono	Day 28	MESDC2	0.912475	6.66785	2.28908	0.0243138	0.651483	2.25213
Single-cell pbulk	Mac_or_Mono	Day 28	KLF11	-1.11884	5.37541	-2.28991	0.0243296	0.651483	-2.25188
Single-cell pbulk	Mac_or_Mono	Day 28	NDUFA5	1.03689	6.04304	2.28801	0.0244372	0.651483	2.25018
Single-cell pbulk	Mac_or_Mono	Day 28	RP11-611E13.2	1.06108	4.93079	2.28617	0.0244903	0.651483	2.24935
Single-cell pbulk	Mac_or_Mono	Day 28	OSGIN2	-1.05235	4.90159	-2.28369	0.0246641	0.651483	-2.24662
Single-cell pbulk	Mac_or_Mono	Day 28	FOXK2	-1.01759	5.29505	-2.2821	0.0247876	0.651483	-2.2447
Single-cell pbulk	Mac_or_Mono	Day 28	TMX3	-1.0175	5.51635	-2.27963	0.0248932	0.651483	-2.24306
Single-cell pbulk	Mac_or_Mono	Day 28	VAV1	-1.07403	6.23429	-2.27741	0.0250285	0.651483	-2.24096
Single-cell pbulk	Mac_or_Mono	Day 28	TRMT2A	-1.04998	5.4369	-2.27827	0.0250441	0.651483	-2.24072
Single-cell pbulk	Mac_or_Mono	Day 28	MFSD12	1.06272	6.06978	2.27702	0.025053	0.651483	2.24059
Single-cell pbulk	Mac_or_Mono	Day 28	SNUPN	1.1737	4.99805	2.27703	0.0250639	0.651483	2.24042
Single-cell pbulk	Mac_or_Mono	Day 28	ZNF770	-0.980755	5.76959	-2.27796	0.0250813	0.651483	-2.24015
Single-cell pbulk	Mac_or_Mono	Day 28	SNX6	0.717285	7.81761	2.27622	0.0251558	0.651483	2.239
Single-cell pbulk	Mac_or_Mono	Day 28	SH3TC1	1.13666	5.51046	2.26659	0.0257436	0.654278	2.23006
Single-cell pbulk	Mac_or_Mono	Day 28	SLC25A20	1.11678	5.11323	2.26476	0.025864	0.654278	2.22825
Single-cell pbulk	Mac_or_Mono	Day 28	ODC1	1.24833	6.44438	2.262	0.0260016	0.654278	2.22619
Single-cell pbulk	Mac_or_Mono	Day 28	ATAD1	-1.06263	5.29878	-2.26176	0.0260597	0.654278	-2.22532
Single-cell pbulk	Mac_or_Mono	Day 28	PSMB3	-0.542888	8.38505	-2.26093	0.0260703	0.654278	-2.22516
Single-cell pbulk	Mac_or_Mono	Day 28	PTOV1	0.934032	6.34133	2.26043	0.0261205	0.654278	2.22442
Single-cell pbulk	Mac_or_Mono	Day 28	TOE1	-1.16543	4.43679	-2.26125	0.0261363	0.654278	-2.22418
Single-cell pbulk	Mac_or_Mono	Day 28	CSNK2A1	0.969143	6.27394	2.25736	0.0263009	0.654278	2.22174
Single-cell pbulk	Mac_or_Mono	Day 28	LINC00910	1.15215	4.29925	2.25678	0.0264318	0.654278	2.21981
Single-cell pbulk	Mac_or_Mono	Day 28	ATP11C	-1.00475	4.8915	-2.25502	0.0264528	0.654278	-2.2195
Single-cell pbulk	Mac_or_Mono	Day 28	RPLP1	0.302831	13.3918	2.25546	0.0265478	0.654278	2.2181
Single-cell pbulk	Mac_or_Mono	Day 28	TRADD	1.20699	6.56017	2.25419	0.0265538	0.654278	2.21801
Single-cell pbulk	Mac_or_Mono	Day 1	LINC00910	-1.1323	4.29925	-2.56777	0.0119649	0.654298	-2.51318
Single-cell pbulk	Mac_or_Mono	Day 1	UFSP2	-1.02245	4.90549	-2.55813	0.0121222	0.654298	-2.50857
Single-cell pbulk	Mac_or_Mono	Day 1	HHEX	-0.817469	6.31156	-2.5551	0.0122302	0.654298	-2.50543
Single-cell pbulk	Mac_or_Mono	Day 1	GAPT	-1.07699	6.00553	-2.56033	0.0124561	0.654298	-2.49895
Single-cell pbulk	Mac_or_Mono	Day 1	ZNF227	1.11641	4.30657	2.54791	0.0124589	0.654298	2.49887
Single-cell pbulk	Mac_or_Mono	Day 1	AGFG1	-0.828995	6.746	-2.55986	0.0125853	0.654298	-2.49529
Single-cell pbulk	Mac_or_Mono	Day 1	CD81	0.624097	7.85674	2.54232	0.0126466	0.654298	2.49357
Single-cell pbulk	Mac_or_Mono	Day 1	TIPARP-AS1	1.1568	3.98163	2.53537	0.0130376	0.654298	2.48274
Single-cell pbulk	Mac_or_Mono	Day 1	FGL2	-0.572896	9.09568	-2.5406	0.0131039	0.654298	-2.48093
Single-cell pbulk	Mac_or_Mono	Day 1	PCSK5	0.986046	4.50196	2.52551	0.0132763	0.654298	2.47627
Single-cell pbulk	Mac_or_Mono	Day 1	ZBTB38	0.92157	6.15705	2.52409	0.013287	0.654298	2.47598
Single-cell pbulk	Mac_or_Mono	Day 1	FDX1	-0.794355	6.07961	-2.53232	0.0132891	0.654298	-2.47593
Single-cell pbulk	Mac_or_Mono	Day 1	LAG3	1.29259	4.31636	2.52888	0.0133096	0.654298	2.47538
Single-cell pbulk	Mac_or_Mono	Day 1	GLUL	-0.732623	7.56162	-2.51921	0.0134499	0.654298	-2.47163
Single-cell pbulk	Mac_or_Mono	Day 1	YES1	1.09485	4.67774	2.52055	0.0135893	0.654298	2.46794
Single-cell pbulk	Mac_or_Mono	Day 1	ST6GALNAC2	1.11027	4.00087	2.53669	0.0135999	0.654298	2.46766
Single-cell pbulk	Mac_or_Mono	Day 1	ATP6V1C1	0.858759	5.55327	2.51161	0.0137567	0.654298	2.46355
Single-cell pbulk	Mac_or_Mono	Day 1	MALAT1	0.332374	14.3432	2.50621	0.0139521	0.654298	2.45849
Single-cell pbulk	Mac_or_Mono	Day 1	USP47	0.806362	6.22008	2.50539	0.0140726	0.654298	2.45541
Single-cell pbulk	Mac_or_Mono	Day 1	UBAP2	-1.01968	4.8289	-2.51648	0.0140972	0.654298	-2.45478
Single-cell pbulk	Mac_or_Mono	Day 1	GPX7	1.10875	4.33433	2.50043	0.0141359	0.654298	2.45379
Single-cell pbulk	Mac_or_Mono	Day 1	DAPP1	-0.6916	6.25634	-2.49871	0.0142199	0.654298	-2.45166
Single-cell pbulk	Mac_or_Mono	Day 1	RSBN1	0.841197	6.23099	2.49648	0.0142987	0.654298	2.44967
Single-cell pbulk	Mac_or_Mono	Day 28	RABAC1	0.572578	7.93063	2.25116	0.0267054	0.655358	2.2158
Single-cell pbulk	Mac_or_Mono	Day 28	GEMIN5	-1.05323	4.50937	-2.24791	0.02694	0.657194	-2.21239
Single-cell pbulk	Mac_or_Mono	Day 28	TMEM208	-0.974664	6.34208	-2.24675	0.0269961	0.657194	-2.21157
Single-cell pbulk	Mac_or_Mono	Day 1	GSPT2	1.11726	4.20525	2.48969	0.0145425	0.657906	2.44358
Single-cell pbulk	Mac_or_Mono	Day 1	LPIN1	0.942845	5.50622	2.48834	0.0146104	0.657906	2.4419
Single-cell pbulk	Mac_or_Mono	Day 1	EEF1D	0.300688	10.3973	2.48521	0.0147535	0.657906	2.43838
Single-cell pbulk	Mac_or_Mono	Day 1	SLC26A2	-1.00962	4.28287	-2.47568	0.0150884	0.657906	-2.43025
Single-cell pbulk	Mac_or_Mono	Day 1	LRRC8C	1.10538	5.32561	2.47229	0.0152741	0.657906	2.42581
Single-cell pbulk	Mac_or_Mono	Day 1	PDLIM7	-1.11737	5.04345	-2.47193	0.0153076	0.657906	-2.42502
Single-cell pbulk	Mac_or_Mono	Day 1	PNPLA2	-0.473491	7.66716	-2.46964	0.0153291	0.657906	-2.42451
Single-cell pbulk	Mac_or_Mono	Day 1	ORC3	0.987587	4.83481	2.46715	0.0154294	0.657906	2.42214
Single-cell pbulk	Mac_or_Mono	Day 1	FRAT2	-0.842757	6.54462	-2.47887	0.0154539	0.657906	-2.42156
Single-cell pbulk	Mac_or_Mono	Day 1	SPG21	-0.481215	7.45998	-2.47382	0.0154585	0.657906	-2.42145
Single-cell pbulk	Mac_or_Mono	Day 28	HMGB1	0.400391	9.40243	2.24239	0.0273406	0.662928	2.20662
Single-cell pbulk	Mac_or_Mono	Day 28	UBE2A	0.904965	6.67069	2.23696	0.0276528	0.664196	2.20218
Single-cell pbulk	Mac_or_Mono	Day 28	MIR142	0.801918	7.51437	2.23677	0.0277086	0.664196	2.20139
Single-cell pbulk	Mac_or_Mono	Day 28	MAGOHB	-1.11888	4.92834	-2.23466	0.0278142	0.664196	-2.1999
Single-cell pbulk	Mac_or_Mono	Day 28	PARP15	1.20621	5.42287	2.2333	0.0279034	0.664196	2.19864
Single-cell pbulk	Mac_or_Mono	Day 28	PAPD5	-0.959364	4.91423	-2.23295	0.0279527	0.664196	-2.19795
Single-cell pbulk	Mac_or_Mono	Day 28	NPHP4	-0.961605	3.82269	-2.23225	0.0281368	0.664196	-2.19537
Single-cell pbulk	Mac_or_Mono	Day 28	CRIP1	0.78557	9.98646	2.22873	0.0282758	0.664196	2.19344
Single-cell pbulk	Mac_or_Mono	Day 28	OSBPL11	1.06078	5.14306	2.22756	0.028348	0.664196	2.19244
Single-cell pbulk	Mac_or_Mono	Day 28	STMN3	-1.0065	5.22741	-2.22708	0.0283847	0.664196	-2.19193
Single-cell pbulk	Mac_or_Mono	Day 28	RAB11FIP4	-1.08053	5.13095	-2.22348	0.0285792	0.664196	-2.18924
Single-cell pbulk	Mac_or_Mono	Day 28	UBE2N	-0.912938	6.63195	-2.22578	0.0285934	0.664196	-2.18905
Single-cell pbulk	Mac_or_Mono	Day 1	ZBTB17	-1.13918	4.65289	-2.45729	0.0158325	0.664658	-2.41275
Single-cell pbulk	Mac_or_Mono	Day 1	SCYL3	0.934931	4.57177	2.45966	0.015857	0.664658	2.41219
Single-cell pbulk	Mac_or_Mono	Day 1	MAGEH1	1.01969	4.35717	2.45322	0.0161418	0.664658	2.40569
Single-cell pbulk	Mac_or_Mono	Day 1	CRIP1	-0.639444	9.98646	-2.47313	0.0161579	0.664658	-2.40533
Single-cell pbulk	Mac_or_Mono	Day 1	ARHGAP12	1.08142	5.03647	2.44937	0.0161632	0.664658	2.40521
Single-cell pbulk	Mac_or_Mono	Baseline	ZSCAN25	1.40508	4.44685	3.6493	0.000450252	0.66602	3.50873
Single-cell pbulk	Mac_or_Mono	Baseline	KIAA0586	1.51479	5.04551	3.57935	0.000547174	0.66602	3.45653
Single-cell pbulk	Mac_or_Mono	Day 1	RASA1	-0.951639	5.49858	-2.44604	0.0163265	0.666867	-2.40153
Single-cell pbulk	Mac_or_Mono	Day 1	BIN1	0.928809	6.54785	2.4426	0.0167339	0.667595	2.3925
Single-cell pbulk	Mac_or_Mono	Day 1	VNN1	1.05734	4.07572	2.43295	0.0169155	0.667595	2.38854
Single-cell pbulk	Mac_or_Mono	Day 1	GZMM	0.991697	7.22037	2.4397	0.0169724	0.667595	2.3873
Single-cell pbulk	Mac_or_Mono	Day 1	SEC24A	-1.01447	4.59112	-2.43283	0.0169751	0.667595	-2.38725
Single-cell pbulk	Mac_or_Mono	Day 1	DDX6	0.720134	7.10273	2.43045	0.0170157	0.667595	2.38637
Single-cell pbulk	Mac_or_Mono	Day 1	SH2D2A	1.14313	5.65942	2.42919	0.0173418	0.667595	2.37938
Single-cell pbulk	Mac_or_Mono	Day 1	NBN	-0.621563	6.43136	-2.42183	0.0173607	0.667595	-2.37898
Single-cell pbulk	Mac_or_Mono	Day 1	SIRPG	1.12121	4.90858	2.41901	0.0175784	0.667595	2.37438
Single-cell pbulk	Mac_or_Mono	Day 1	LBH	0.753646	6.94447	2.42405	0.0176424	0.667595	2.37304
Single-cell pbulk	Mac_or_Mono	Day 1	MRPS33	-0.800874	5.76842	-2.4092	0.0182272	0.667595	-2.36097
Single-cell pbulk	Mac_or_Mono	Day 1	SEC22C	0.913913	5.0089	2.40247	0.0183699	0.667595	2.35808
Single-cell pbulk	Mac_or_Mono	Day 1	NUDC	-0.559833	6.78847	-2.41176	0.0184479	0.667595	-2.3565
Single-cell pbulk	Mac_or_Mono	Day 1	NFIL3	0.91284	5.40422	2.398	0.0184788	0.667595	2.35588
Single-cell pbulk	Mac_or_Mono	Day 1	FCER1G	-0.486619	10.5357	-2.41783	0.0186515	0.667595	-2.35242
Single-cell pbulk	Mac_or_Mono	Day 1	TMEM204	0.997816	5.00624	2.39854	0.018686	0.667595	2.35174
Single-cell pbulk	Mac_or_Mono	Day 1	TMC6	0.599793	6.95357	2.38849	0.0189513	0.667595	2.34649
Single-cell pbulk	Mac_or_Mono	Day 1	MTRNR2L12	-0.965364	4.43154	-2.39511	0.0189689	0.667595	-2.34614
Single-cell pbulk	Mac_or_Mono	Day 1	CCL5	1.26899	9.29393	2.39079	0.019033	0.667595	2.34488
Single-cell pbulk	Mac_or_Mono	Day 1	PTPRC	0.254457	10.6941	2.39173	0.0191385	0.667595	2.34282
Single-cell pbulk	Mac_or_Mono	Day 1	FAM127B	-0.929637	5.40445	-2.38485	0.0192547	0.667595	-2.34056
Single-cell pbulk	Mac_or_Mono	Day 1	ABI1	0.557025	6.76474	2.38678	0.0193997	0.667595	2.33776
Single-cell pbulk	Mac_or_Mono	Day 1	TAF8	0.993361	5.02663	2.37846	0.019408	0.667595	2.3376
Single-cell pbulk	Mac_or_Mono	Day 1	VPS52	1.01123	4.7684	2.37834	0.0194137	0.667595	2.33749
Single-cell pbulk	Mac_or_Mono	Day 1	BTBD2	-0.875763	5.31752	-2.37763	0.019466	0.667595	-2.33649
Single-cell pbulk	Mac_or_Mono	Day 1	DHX58	-1.02071	4.54879	-2.37704	0.0194784	0.667595	-2.33625
Single-cell pbulk	Mac_or_Mono	Day 1	PTPN7	0.963318	5.42834	2.37741	0.0195599	0.667595	2.33468
Single-cell pbulk	Mac_or_Mono	Day 1	GAK	0.8308	6.25868	2.37449	0.0196056	0.667595	2.33381
Single-cell pbulk	Mac_or_Mono	Day 1	CACYBP	-0.593397	6.81438	-2.37432	0.0196143	0.667595	-2.33364
Single-cell pbulk	Mac_or_Mono	Day 1	DENND1B	0.933396	5.37574	2.3732	0.0196703	0.667595	2.33258
Single-cell pbulk	Mac_or_Mono	Day 1	SCARB1	-1.08049	4.08488	-2.36572	0.0200487	0.667595	-2.32544
Single-cell pbulk	Mac_or_Mono	Day 1	RGS18	-0.904877	5.96089	-2.38038	0.0200845	0.667595	-2.32477
Single-cell pbulk	Mac_or_Mono	Day 1	TAF5	-0.994785	4.44684	-2.36472	0.020112	0.667595	-2.32425
Single-cell pbulk	Mac_or_Mono	Day 1	NRGN	-0.952374	7.46461	-2.37413	0.0202374	0.667595	-2.32192
Single-cell pbulk	Mac_or_Mono	Day 1	C1orf50	0.926025	5.14122	2.35925	0.0204089	0.667595	2.31875
Single-cell pbulk	Mac_or_Mono	Day 1	CDC42EP1	-1.14261	4.15395	-2.36896	0.0204454	0.667595	-2.31807
Single-cell pbulk	Mac_or_Mono	Day 1	VTI1A	0.833725	5.66998	2.35561	0.0207365	0.667595	2.31275
Single-cell pbulk	Mac_or_Mono	Day 1	LCK	0.861053	7.37533	2.35892	0.0207605	0.667595	2.31231
Single-cell pbulk	Mac_or_Mono	Day 1	PRELID1	-0.471167	9.3073	-2.36912	0.020812	0.667595	-2.31138
Single-cell pbulk	Mac_or_Mono	Day 1	NSL1	-0.749709	5.99845	-2.35983	0.0208353	0.667595	-2.31096
Single-cell pbulk	Mac_or_Mono	Day 1	RP11-849H4.4	0.909482	4.42652	2.34967	0.0208822	0.667595	2.31011
Single-cell pbulk	Mac_or_Mono	Day 1	ANAPC4	-0.876711	5.14829	-2.34954	0.0208894	0.667595	-2.30998
Single-cell pbulk	Mac_or_Mono	Day 1	ITM2A	0.977999	5.95241	2.35286	0.0209515	0.667595	2.30886
Single-cell pbulk	Mac_or_Mono	Day 28	WWP1	-0.906708	5.97493	-2.21942	0.0288899	0.668532	-2.18499
Single-cell pbulk	Mac_or_Mono	Day 28	ZFR	-0.770676	6.93157	-2.21734	0.0290097	0.668762	-2.18335
Single-cell pbulk	Mac_or_Mono	Day 1	CTSZ	-0.552887	9.00514	-2.34603	0.0211157	0.669324	-2.30591
Single-cell pbulk	Mac_or_Mono	Day 28	TUBGCP2	0.974781	6.8207	2.214	0.0292784	0.670173	2.17972
Single-cell pbulk	Mac_or_Mono	Day 28	MCTP1	-1.03134	6.24585	-2.21362	0.0292911	0.670173	-2.17955
Single-cell pbulk	Mac_or_Mono	Day 28	SIKE1	0.969131	5.48603	2.21218	0.0294024	0.670199	2.17805
Single-cell pbulk	Mac_or_Mono	Day 28	PRKRIP1	-0.94502	6.00899	-2.21027	0.0295521	0.671097	-2.17604
Single-cell pbulk	Mac_or_Mono	Day 1	TNFSF13	-0.703729	6.96035	-2.34209	0.021335	0.672011	-2.302
Single-cell pbulk	Mac_or_Mono	Day 1	FAM131A	-0.987582	4.04895	-2.33732	0.0216064	0.672011	-2.29722
Single-cell pbulk	Mac_or_Mono	Day 1	TFIP11	0.953365	5.13011	2.33807	0.0216067	0.672011	2.29721
Single-cell pbulk	Mac_or_Mono	Day 1	FAM76A	0.962685	5.0546	2.34115	0.0216512	0.672011	2.29643
Single-cell pbulk	Mac_or_Mono	Day 1	OAS1	-0.874986	6.86263	-2.35159	0.0217526	0.672011	-2.29466
Single-cell pbulk	Mac_or_Mono	Day 1	MARCH1	-0.75726	7.12725	-2.33024	0.0219723	0.675372	-2.29085
Single-cell pbulk	Mac_or_Mono	Day 28	ANG	-1.08778	3.72472	-2.2088	0.029892	0.676293	-2.17152
Single-cell pbulk	Mac_or_Mono	Day 28	TIMM17B	1.01216	6.61512	2.19949	0.030295	0.680607	2.16621
Single-cell pbulk	Mac_or_Mono	Day 28	FUS	0.48636	8.71819	2.20015	0.0303064	0.680607	2.16606
Single-cell pbulk	Mac_or_Mono	Day 1	SYTL1	0.606361	7.13721	2.32364	0.022342	0.683284	2.2845
Single-cell pbulk	Mac_or_Mono	Day 1	ELF2	0.645777	6.8211	2.31909	0.0225565	0.683906	2.28086
Single-cell pbulk	Mac_or_Mono	Day 1	PPP5C	0.944746	5.18593	2.32078	0.0225871	0.683906	2.28035
Single-cell pbulk	Mac_or_Mono	Day 28	VSTM1	-1.33102	4.99057	-2.20548	0.0308494	0.690256	-2.15901
Single-cell pbulk	Mac_or_Mono	Day 28	RPL37A	0.410801	10.4661	2.19299	0.0309752	0.690532	2.15739
Single-cell pbulk	Mac_or_Mono	Day 28	HSP90AA1	0.406462	9.57801	2.18837	0.0311821	0.692606	2.15474
Single-cell pbulk	Mac_or_Mono	Day 1	RBM19	1.04133	5.30457	2.30974	0.0230917	0.695723	2.27191
Single-cell pbulk	Mac_or_Mono	Day 28	DIS3L2	0.988071	5.02019	2.18397	0.0314526	0.696075	2.1513
Single-cell pbulk	Mac_or_Mono	Day 1	CCDC88C	0.652202	7.0993	2.30456	0.0233927	0.700602	2.26696
Single-cell pbulk	Mac_or_Mono	Day 1	RHOH	0.888456	6.32841	2.30371	0.0234873	0.700602	2.26541
Single-cell pbulk	Mac_or_Mono	Day 1	OSBP	-0.83392	5.99587	-2.30207	0.023599	0.700602	-2.2636
Single-cell pbulk	Mac_or_Mono	Day 28	BCL9L	1.02074	5.47492	2.1782	0.0318932	0.703268	2.14575
Single-cell pbulk	Mac_or_Mono	Day 28	LRRC58	1.05856	5.61246	2.17621	0.0320592	0.704353	2.14367
Single-cell pbulk	Mac_or_Mono	Day 28	SESTD1	0.966743	5.52026	2.17494	0.0321738	0.704353	2.14224
Single-cell pbulk	Mac_or_Mono	Day 1	MCTP2	0.910476	5.28146	2.29753	0.0239362	0.706357	2.25815
Single-cell pbulk	Mac_or_Mono	Day 1	HPS4	-0.864341	5.02221	-2.29313	0.0241018	0.706357	-2.2555
Single-cell pbulk	Mac_or_Mono	Day 1	LRBA	0.892958	5.87929	2.29138	0.0242016	0.706357	2.25391
Single-cell pbulk	Mac_or_Mono	Day 1	KLRF1	1.32896	5.5001	2.29362	0.0244709	0.706357	2.24965
Single-cell pbulk	Mac_or_Mono	Day 1	ULK1	-0.934722	5.52849	-2.2827	0.0247224	0.706357	-2.24571
Single-cell pbulk	Mac_or_Mono	Day 1	CACNA2D3	-0.929324	4.82754	-2.28162	0.0247685	0.706357	-2.24499
Single-cell pbulk	Mac_or_Mono	Day 1	MS4A6A	-0.645173	9.13681	-2.29336	0.0249468	0.706357	-2.24223
Single-cell pbulk	Mac_or_Mono	Day 1	GPR155	-0.869146	5.36056	-2.2771	0.0250482	0.706357	-2.24066
Single-cell pbulk	Mac_or_Mono	Day 1	BACH1	-0.432692	7.53779	-2.28898	0.0251046	0.706357	-2.23979
Single-cell pbulk	Mac_or_Mono	Day 1	CPOX	-1.03905	4.55718	-2.27535	0.0251567	0.706357	-2.23899
Single-cell pbulk	Mac_or_Mono	Day 1	CYB5R4	-0.603473	6.4828	-2.27415	0.0252867	0.706357	-2.23699
Single-cell pbulk	Mac_or_Mono	Day 1	PELI3	-0.995053	4.24304	-2.27394	0.025351	0.706357	-2.23601
Single-cell pbulk	Mac_or_Mono	Day 1	TMTC4	0.947649	4.08569	2.27103	0.0254273	0.706357	2.23485
Single-cell pbulk	Mac_or_Mono	Day 1	RPS6KA5	0.865912	5.57979	2.26937	0.0255322	0.706357	2.23325
Single-cell pbulk	Mac_or_Mono	Day 1	RP11-220I1.1	0.832621	6.11454	2.26996	0.025542	0.706357	2.23311
Single-cell pbulk	Mac_or_Mono	Day 1	CROCC	1.07526	4.69686	2.26656	0.0257103	0.706357	2.23056
Single-cell pbulk	Mac_or_Mono	Day 1	S1PR5	1.23373	5.33833	2.26844	0.0257783	0.706357	2.22953
Single-cell pbulk	Mac_or_Mono	Day 1	MTMR3	0.738266	5.97834	2.26415	0.025882	0.706357	2.22798
Single-cell pbulk	Mac_or_Mono	Day 1	ADARB1	0.887429	4.47332	2.26025	0.0261139	0.709505	2.22451
Single-cell pbulk	Mac_or_Mono	Day 28	MZT2A	1.01415	6.5625	2.1669	0.0328054	0.71084	2.13446
Single-cell pbulk	Mac_or_Mono	Day 28	KPNA5	1.04312	5.02407	2.16485	0.0329317	0.71084	2.13292
Single-cell pbulk	Mac_or_Mono	Day 28	CORO1C	-0.976754	6.20215	-2.1632	0.0330618	0.71084	-2.13133
Single-cell pbulk	Mac_or_Mono	Day 28	ADCK3	1.05076	5.20557	2.15781	0.0334916	0.71084	2.12614
Single-cell pbulk	Mac_or_Mono	Day 28	GDAP2	0.929167	5.63805	2.15859	0.0334981	0.71084	2.12606
Single-cell pbulk	Mac_or_Mono	Day 28	MON1B	-1.02269	5.6255	-2.15726	0.0335353	0.71084	-2.12561
Single-cell pbulk	Mac_or_Mono	Day 28	RPL34	0.324234	12.1326	2.15732	0.0335874	0.71084	2.12499
Single-cell pbulk	Mac_or_Mono	Day 28	TRAPPC3	0.807902	6.48483	2.15505	0.0337128	0.71084	2.12349
Single-cell pbulk	Mac_or_Mono	Day 28	CTD-2336O2.1	1.14377	5.49606	2.1549	0.033766	0.71084	2.12286
Single-cell pbulk	Mac_or_Mono	Day 28	PXK	1.07853	5.8631	2.15422	0.0338411	0.71084	2.12196
Single-cell pbulk	Mac_or_Mono	Day 28	ZNF480	-0.977657	5.02556	-2.15274	0.0338991	0.71084	-2.12127
Single-cell pbulk	Mac_or_Mono	Day 28	SLC50A1	-1.06954	5.46986	-2.15215	0.0339467	0.71084	-2.1207
Single-cell pbulk	Mac_or_Mono	Day 28	HPS6	-1.08909	5.01426	-2.1522	0.0339885	0.71084	-2.12021
Single-cell pbulk	Mac_or_Mono	Day 28	TCP1	-0.704768	6.7462	-2.1495	0.0341621	0.712023	-2.11815
Single-cell pbulk	Mac_or_Mono	Day 1	IL21R	0.979208	4.78442	2.25719	0.0265875	0.71781	2.21752
Single-cell pbulk	Mac_or_Mono	Day 1	RCOR1	-0.697749	6.68042	-2.25192	0.0266554	0.71781	-2.21653
Single-cell pbulk	Mac_or_Mono	Day 28	RXRB	-0.983949	5.14311	-2.14508	0.0345643	0.717947	-2.11343
Single-cell pbulk	Mac_or_Mono	Day 1	NUCKS1	0.472924	7.55637	2.25753	0.0269782	0.718355	2.21183
Single-cell pbulk	Mac_or_Mono	Day 1	ENDOV	-0.882213	4.55337	-2.24449	0.0271665	0.718355	-2.20912
Single-cell pbulk	Mac_or_Mono	Day 1	FLVCR2	1.12649	4.16536	2.24215	0.0273027	0.718355	2.20716
Single-cell pbulk	Mac_or_Mono	Day 1	RAB3D	-0.871992	5.96426	-2.24244	0.0273293	0.718355	-2.20678
Single-cell pbulk	Mac_or_Mono	Day 1	CHD8	0.759274	6.22735	2.23645	0.0277603	0.718355	2.20066
Single-cell pbulk	Mac_or_Mono	Day 1	THOC1	0.867027	5.315	2.2361	0.0278117	0.718355	2.19993
Single-cell pbulk	Mac_or_Mono	Day 1	GNGT2	-1.0577	4.44152	-2.23414	0.0278443	0.718355	-2.19947
Single-cell pbulk	Mac_or_Mono	Day 1	RNF13	-0.500111	7.23038	-2.23379	0.0279043	0.718355	-2.19863
Single-cell pbulk	Mac_or_Mono	Day 1	HMGCL	-0.902208	5.02275	-2.23275	0.027939	0.718355	-2.19814
Single-cell pbulk	Mac_or_Mono	Day 1	GPATCH4	0.897672	5.16863	2.22911	0.0282233	0.718355	2.19417
Single-cell pbulk	Mac_or_Mono	Day 1	POLE4	-0.53694	7.46723	-2.24218	0.0283104	0.718355	-2.19296
Single-cell pbulk	Mac_or_Mono	Day 1	GPR183	1.0487	5.78292	2.22329	0.028592	0.718355	2.18907
Single-cell pbulk	Mac_or_Mono	Day 1	GPR107	0.808641	5.04674	2.2226	0.0286404	0.718355	2.1884
Single-cell pbulk	Mac_or_Mono	Day 1	SLC30A5	0.796275	5.75039	2.22233	0.0287246	0.718355	2.18725
Single-cell pbulk	Mac_or_Mono	Day 1	LGALS3	-0.542434	8.99721	-2.23362	0.0288491	0.718355	-2.18554
Single-cell pbulk	Mac_or_Mono	Day 1	INSR	-1.00578	4.38333	-2.22258	0.0288802	0.718355	-2.18512
Single-cell pbulk	Mac_or_Mono	Day 1	VPS11	0.909023	5.08491	2.21891	0.0288991	0.718355	2.18486
Single-cell pbulk	Mac_or_Mono	Day 1	RNF19A	0.80123	6.22991	2.22342	0.0289322	0.718355	2.18441
Single-cell pbulk	Mac_or_Mono	Day 1	JAK1	0.3493	9.01016	2.226	0.0289888	0.718355	2.18364
Single-cell pbulk	Mac_or_Mono	Day 1	CLIC3	1.43866	5.86549	2.22144	0.0290774	0.718355	2.18244
Single-cell pbulk	Mac_or_Mono	Day 1	DYNLT1	-0.584811	7.23716	-2.2153	0.0291544	0.718355	-2.18139
Single-cell pbulk	Mac_or_Mono	Day 1	SRSF5	0.267197	9.42385	2.22054	0.0292966	0.718947	2.17947
Single-cell pbulk	Mac_or_Mono	Day 1	GZMA	1.1089	7.53702	2.21335	0.0295277	0.721064	2.17637
Single-cell pbulk	Mac_or_Mono	Day 1	LRRC8A	-0.874393	4.93285	-2.20871	0.0296519	0.721064	-2.17471
Single-cell pbulk	Mac_or_Mono	Day 1	RIT1	-0.914442	5.50181	-2.20757	0.0297383	0.721064	-2.17356
Single-cell pbulk	Mac_or_Mono	Day 1	CASP3	-1.02564	5.02483	-2.2053	0.0298717	0.721425	-2.17179
Single-cell pbulk	Mac_or_Mono	Day 28	HPS4	-1.00328	5.02221	-2.14076	0.0349206	0.722571	-2.10928
Single-cell pbulk	Mac_or_Mono	Day 28	DDX1	1.02495	5.32061	2.13903	0.0350244	0.722571	2.10808
Single-cell pbulk	Mac_or_Mono	Day 28	MSH6	-1.01059	5.13292	-2.13734	0.0351955	0.723648	-2.1061
Single-cell pbulk	Mac_or_Mono	Day 28	FZR1	1.10867	4.73998	2.13513	0.0354765	0.72697	2.10288
Single-cell pbulk	Mac_or_Mono	Day 28	HOPX	1.47669	6.34777	2.13079	0.0357762	0.727344	2.09946
Single-cell pbulk	Mac_or_Mono	Day 28	SNHG7	1.08239	6.94702	2.13131	0.0358004	0.727344	2.09919
Single-cell pbulk	Mac_or_Mono	Day 28	YARS2	-1.10933	4.57342	-2.12947	0.0358533	0.727344	-2.09859
Single-cell pbulk	Mac_or_Mono	Day 1	ARPC5L	0.637964	6.84198	2.20038	0.0302537	0.727763	2.16675
Single-cell pbulk	Mac_or_Mono	Day 28	TMEM176B	1.86388	6.94218	2.15267	0.0362262	0.731372	2.09438
Single-cell pbulk	Mac_or_Mono	Day 28	CERS6	-1.01242	5.73975	-2.12375	0.0363624	0.731372	-2.09285
Single-cell pbulk	Mac_or_Mono	Day 28	PMVK	1.09761	5.75161	2.11995	0.0366443	0.731372	2.08971
Single-cell pbulk	Mac_or_Mono	Day 28	AATF	0.85538	6.55548	2.11976	0.0366612	0.731372	2.08952
Single-cell pbulk	Mac_or_Mono	Day 28	CHMP3	-0.961517	6.29239	-2.11859	0.0367627	0.731372	-2.08839
Single-cell pbulk	Mac_or_Mono	Day 28	FRA10AC1	1.03227	5.1224	2.11692	0.0369077	0.731372	2.08678
Single-cell pbulk	Mac_or_Mono	Day 28	C19orf25	-1.05846	5.88452	-2.11734	0.0369848	0.731372	-2.08593
Single-cell pbulk	Mac_or_Mono	Day 28	RP11-108M9.4	-1.00251	5.20802	-2.11572	0.0371029	0.731372	-2.08463
Single-cell pbulk	Mac_or_Mono	Day 28	SNRNP40	-0.97892	5.91616	-2.11433	0.0371334	0.731372	-2.08429
Single-cell pbulk	Mac_or_Mono	Day 28	TRAPPC4	0.986963	5.75286	2.11084	0.0374406	0.735043	2.08093
Single-cell pbulk	Mac_or_Mono	Day 1	DSC2	-1.10864	4.31839	-2.19775	0.0307521	0.736489	-2.16027
Single-cell pbulk	Mac_or_Mono	Day 1	FBXO6	-0.788745	5.52984	-2.19211	0.0308585	0.736489	-2.15889
Single-cell pbulk	Mac_or_Mono	Day 1	RRNAD1	-0.90001	4.59154	-2.18874	0.0310927	0.736541	-2.15588
Single-cell pbulk	Mac_or_Mono	Day 1	ZNF438	-0.980412	4.59988	-2.19208	0.0312051	0.736541	-2.15445
Single-cell pbulk	Mac_or_Mono	Day 1	CTSW	1.01957	7.90029	2.19356	0.0312237	0.736541	2.15421
Single-cell pbulk	Mac_or_Mono	Day 28	C2orf68	-0.999097	5.67307	-2.10208	0.03822	0.739334	-2.07249
Single-cell pbulk	Mac_or_Mono	Day 28	METTL2A	-1.01152	4.36588	-2.10197	0.0382294	0.739334	-2.07239
Single-cell pbulk	Mac_or_Mono	Day 28	USMG5	0.540112	7.69851	2.09966	0.0384948	0.739334	2.06955
Single-cell pbulk	Mac_or_Mono	Day 28	MED30	-0.873198	5.94463	-2.09885	0.0386048	0.739334	-2.06837
Single-cell pbulk	Mac_or_Mono	Day 28	LIMS1	-0.841111	7.2794	-2.09592	0.0387763	0.739334	-2.06655
Single-cell pbulk	Mac_or_Mono	Day 28	TMEM260	0.933905	4.90144	2.09169	0.039163	0.739334	2.06247
Single-cell pbulk	Mac_or_Mono	Day 28	NCOA2	-1.02037	5.92225	-2.09193	0.0391661	0.739334	-2.06244
Single-cell pbulk	Mac_or_Mono	Day 28	PQLC1	-0.973595	6.1391	-2.09219	0.0391815	0.739334	-2.06228
Single-cell pbulk	Mac_or_Mono	Day 28	LARP4	0.89513	5.48523	2.09112	0.0392701	0.739334	2.06135
Single-cell pbulk	Mac_or_Mono	Day 28	SLC25A6	0.387285	10.2405	2.08962	0.0394221	0.739334	2.05975
Single-cell pbulk	Mac_or_Mono	Day 28	CMC2	1.03085	5.77893	2.08957	0.0394445	0.739334	2.05952
Single-cell pbulk	Mac_or_Mono	Day 28	GKAP1	0.942038	4.64107	2.08835	0.0395958	0.739334	2.05794
Single-cell pbulk	Mac_or_Mono	Day 28	GNPDA1	1.27537	5.43941	2.08687	0.0396098	0.739334	2.05779
Single-cell pbulk	Mac_or_Mono	Day 28	BAG4	-0.924962	5.54803	-2.08721	0.0396717	0.739334	-2.05715
Single-cell pbulk	Mac_or_Mono	Day 28	ILK	0.954758	7.0055	2.08597	0.0396898	0.739334	2.05696
Single-cell pbulk	Mac_or_Mono	Day 28	LRBA	1.0475	5.87929	2.08355	0.0399685	0.739334	2.05407
Single-cell pbulk	Mac_or_Mono	Day 28	DRAM2	-0.850569	6.34861	-2.08253	0.040102	0.739334	-2.0527
Single-cell pbulk	Mac_or_Mono	Day 28	RPL37	0.275098	11.6075	2.08128	0.0401963	0.739334	2.05173
Single-cell pbulk	Mac_or_Mono	Day 28	TXNDC17	0.853281	6.79398	2.08038	0.0402112	0.739334	2.05157
Single-cell pbulk	Mac_or_Mono	Day 28	LY9	-1.04827	5.3219	-2.08032	0.0402983	0.739334	-2.05068
Single-cell pbulk	Mac_or_Mono	Day 28	DYM	-0.862996	6.05503	-2.07934	0.0403087	0.739334	-2.05057
Single-cell pbulk	Mac_or_Mono	Day 28	TBL2	1.07224	4.404	2.07609	0.0406161	0.739334	2.04743
Single-cell pbulk	Mac_or_Mono	Day 28	MED24	0.961795	4.92371	2.07458	0.0407611	0.739334	2.04595
Single-cell pbulk	Mac_or_Mono	Day 28	SLC25A38	-1.0226	5.06557	-2.07528	0.0407642	0.739334	-2.04592
Single-cell pbulk	Mac_or_Mono	Day 28	ZNF131	1.09013	5.67782	2.07406	0.040867	0.739334	2.04488
Single-cell pbulk	Mac_or_Mono	Day 28	MPDU1	-0.934779	5.61612	-2.07334	0.0408764	0.739334	-2.04478
Single-cell pbulk	Mac_or_Mono	Day 28	B4GALT7	-1.11333	4.75286	-2.07747	0.0410139	0.739334	-2.04339
Single-cell pbulk	Mac_or_Mono	Day 28	MSI2	-1.04349	5.187	-2.07012	0.0411835	0.739334	-2.04168
Single-cell pbulk	Mac_or_Mono	Day 28	PIK3C3	0.986846	5.51291	2.07003	0.0412564	0.739334	2.04094
Single-cell pbulk	Mac_or_Mono	Day 28	CCDC117	-0.996768	4.66498	-2.06501	0.0416888	0.739334	-2.03661
Single-cell pbulk	Mac_or_Mono	Day 28	PQLC3	0.916793	6.45964	2.06468	0.0417075	0.739334	2.03643
Single-cell pbulk	Mac_or_Mono	Day 28	SEPSECS	-1.00901	4.44509	-2.06366	0.0418062	0.739334	-2.03544
Single-cell pbulk	Mac_or_Mono	Day 28	KMT2C	0.576178	7.64014	2.06076	0.04211	0.739334	2.03243
Single-cell pbulk	Mac_or_Mono	Day 28	RNPC3	-0.784397	6.5282	-2.06017	0.0421456	0.739334	-2.03208
Single-cell pbulk	Mac_or_Mono	Day 28	RBKS	-1.11641	4.66874	-2.05944	0.0422171	0.739334	-2.03137
Single-cell pbulk	Mac_or_Mono	Day 28	TNF	1.13813	4.64976	2.05955	0.042306	0.739334	2.0305
Single-cell pbulk	Mac_or_Mono	Day 28	PPP1R3D	-0.989479	4.32203	-2.05875	0.0424371	0.739334	-2.02921
Single-cell pbulk	Mac_or_Mono	Day 28	RNF24	0.852382	5.46342	2.05703	0.0424541	0.739334	2.02904
Single-cell pbulk	Mac_or_Mono	Day 28	MAPK3	-1.00604	5.58917	-2.0565	0.0425053	0.739334	-2.02854
Single-cell pbulk	Mac_or_Mono	Day 28	TSPAN17	0.966414	4.72444	2.05665	0.0425916	0.739334	2.02769
Single-cell pbulk	Mac_or_Mono	Day 28	NME1-NME2	0.563285	9.34361	2.05366	0.0427898	0.739334	2.02576
Single-cell pbulk	Mac_or_Mono	Day 28	WDR89	-0.997213	4.33733	-2.053	0.0428516	0.739334	-2.02515
Single-cell pbulk	Mac_or_Mono	Day 28	KATNA1	-1.18318	5.22129	-2.0529	0.0428828	0.739334	-2.02485
Single-cell pbulk	Mac_or_Mono	Day 1	PINX1	0.94186	4.35896	2.18327	0.0316325	0.742668	2.14902
Single-cell pbulk	Mac_or_Mono	Day 1	FECH	-0.906569	4.36075	-2.17968	0.0319315	0.742668	-2.14527
Single-cell pbulk	Mac_or_Mono	Day 1	GZMB	1.69291	7.11374	2.18711	0.0320831	0.742668	2.14337
Single-cell pbulk	Mac_or_Mono	Day 1	ATP5G3	-0.372974	8.67938	-2.1871	0.0321271	0.742668	-2.14283
Single-cell pbulk	Mac_or_Mono	Day 1	SLC19A1	-1.00674	4.48006	-2.1778	0.0321621	0.742668	-2.14239
Single-cell pbulk	Mac_or_Mono	Day 1	DNAJB12	-0.687124	6.12776	-2.17422	0.0322156	0.742668	-2.14172
Single-cell pbulk	Mac_or_Mono	Day 28	EEFSEC	1.01136	5.49888	2.04673	0.0434895	0.745919	2.01898
Single-cell pbulk	Mac_or_Mono	Day 28	JPX	0.885928	5.8775	2.0464	0.0435099	0.745919	2.01878
Single-cell pbulk	Mac_or_Mono	Day 1	FBXL16	0.91338	4.17995	2.16941	0.0325935	0.745923	2.13705
Single-cell pbulk	Mac_or_Mono	Day 1	XCL2	1.29174	4.63654	2.17119	0.032602	0.745923	2.13695
Single-cell pbulk	Mac_or_Mono	Day 28	PFKP	-0.985983	5.20391	-2.04531	0.0436373	0.746002	-2.01756
Single-cell pbulk	Mac_or_Mono	Day 1	BFAR	0.686448	6.08759	2.16591	0.0328483	0.746274	2.13393
Single-cell pbulk	Mac_or_Mono	Day 1	MBD2	-0.447968	8.06927	-2.17331	0.0328839	0.746274	-2.1335
Single-cell pbulk	Mac_or_Mono	Day 1	DMXL2	-0.51275	7.75913	-2.16193	0.033213	0.746274	-2.1295
Single-cell pbulk	Mac_or_Mono	Day 1	EIF2B4	-0.832402	5.05459	-2.16067	0.0332633	0.746274	-2.12889
Single-cell pbulk	Mac_or_Mono	Day 1	RAB3GAP2	-0.77646	5.67208	-2.16052	0.0332751	0.746274	-2.12875
Single-cell pbulk	Mac_or_Mono	Day 1	LINC00861	0.742756	6.94231	2.15984	0.0333823	0.746274	2.12746
Single-cell pbulk	Mac_or_Mono	Day 1	ZSWIM6	-0.684202	6.3878	-2.15421	0.0337806	0.746274	-2.12268
Single-cell pbulk	Mac_or_Mono	Day 1	PRKCSH	-0.541638	7.03561	-2.15418	0.0338202	0.746274	-2.12221
Single-cell pbulk	Mac_or_Mono	Day 1	NCDN	0.926128	4.10165	2.15222	0.034018	0.746274	2.11986
Single-cell pbulk	Mac_or_Mono	Day 1	PELI2	-0.890068	5.20756	-2.15407	0.034075	0.746274	-2.11918
Single-cell pbulk	Mac_or_Mono	Day 1	TBL1XR1	-0.661587	6.26677	-2.16813	0.0341113	0.746274	-2.11875
Single-cell pbulk	Mac_or_Mono	Day 1	TXNDC17	-0.5992	6.79398	-2.14838	0.0342538	0.746274	-2.11707
Single-cell pbulk	Mac_or_Mono	Day 1	VAMP7	0.855639	5.61298	2.15305	0.0342864	0.746274	2.11669
Single-cell pbulk	Mac_or_Mono	Day 1	LY75	0.966547	5.0195	2.15316	0.0343571	0.746274	2.11586
Single-cell pbulk	Mac_or_Mono	Day 1	TBC1D7	0.852319	4.87725	2.14555	0.034561	0.746274	2.11347
Single-cell pbulk	Mac_or_Mono	Day 1	TMEM258	-0.3806	7.92392	-2.14371	0.0346839	0.746274	-2.11203
Single-cell pbulk	Mac_or_Mono	Day 1	SLC8B1	-0.825663	5.22592	-2.14715	0.0347019	0.746274	-2.11182
Single-cell pbulk	Mac_or_Mono	Day 28	COX5A	0.516312	8.42697	2.04154	0.0440627	0.747255	2.01349
Single-cell pbulk	Mac_or_Mono	Day 28	SLC12A6	1.00894	5.37247	2.03898	0.0442602	0.747255	2.01162
Single-cell pbulk	Mac_or_Mono	Day 28	FUT10	-1.00425	3.89543	-2.04202	0.044267	0.747255	-2.01155
Single-cell pbulk	Mac_or_Mono	Day 28	ZNF331	1.25824	5.92602	2.03852	0.0443073	0.747255	2.01117
Single-cell pbulk	Mac_or_Mono	Day 28	MEGF9	-0.635315	7.65345	-2.03909	0.0443245	0.747255	-2.01101
Single-cell pbulk	Mac_or_Mono	Day 28	MRPS14	1.18808	5.32687	2.03672	0.0444902	0.747977	2.00944
Single-cell pbulk	Mac_or_Mono	Day 1	CLEC2D	0.855195	6.23884	2.14434	0.0350811	0.748542	2.10742
Single-cell pbulk	Mac_or_Mono	Day 1	STAT5B	0.6273	6.32915	2.13803	0.0351082	0.748542	2.10711
Single-cell pbulk	Mac_or_Mono	Day 1	UBA2	0.697067	6.62743	2.13754	0.0351763	0.748542	2.10632
Single-cell pbulk	Mac_or_Mono	Day 28	DDOST	0.60442	7.57598	2.0351	0.0447277	0.749897	2.00721
Single-cell pbulk	Mac_or_Mono	Day 28	RSL1D1	-0.556803	8.19289	-2.0334	0.0448995	0.75071	-2.00559
Single-cell pbulk	Mac_or_Mono	Day 28	RIOK3	0.652941	7.42661	2.03262	0.045025	0.750746	2.00442
Single-cell pbulk	Mac_or_Mono	Day 1	MS4A1	1.17411	4.00954	2.13216	0.0356004	0.750982	2.10146
Single-cell pbulk	Mac_or_Mono	Day 1	UQCRH	-0.349207	8.72216	-2.13894	0.0357083	0.750982	-2.10023
Single-cell pbulk	Mac_or_Mono	Day 1	NUP88	0.978823	4.95833	2.13051	0.0357984	0.750982	2.09921
Single-cell pbulk	Mac_or_Mono	Day 1	CKAP4	-0.736608	6.29607	-2.13751	0.0358677	0.750982	-2.09842
Single-cell pbulk	Mac_or_Mono	Day 1	TSPAN3	-0.854448	5.20541	-2.12853	0.0359079	0.750982	-2.09797
Single-cell pbulk	Mac_or_Mono	Day 1	LINC00938	0.866148	4.30763	2.12864	0.0360432	0.751229	2.09644
Single-cell pbulk	Mac_or_Mono	Day 1	LTBP4	0.777728	4.95261	2.12517	0.0361947	0.751813	2.09473
Single-cell pbulk	Mac_or_Mono	Day 28	ZSWIM6	0.98179	6.3878	2.02666	0.0455306	0.752573	1.99972
Single-cell pbulk	Mac_or_Mono	Day 28	ANKRD13C	0.975365	5.17302	2.02758	0.0455667	0.752573	1.99938
Single-cell pbulk	Mac_or_Mono	Day 28	UBE2W	-0.906484	5.23496	-2.02577	0.045623	0.752573	-1.99886
Single-cell pbulk	Mac_or_Mono	Day 28	COX6C	0.469634	8.5483	2.02449	0.045819	0.752573	1.99706
Single-cell pbulk	Mac_or_Mono	Day 28	HARS2	-0.935733	4.88645	-2.0227	0.0459712	0.752573	-1.99566
Single-cell pbulk	Mac_or_Mono	Day 28	EIF2AK1	-0.781684	6.70395	-2.02093	0.0461319	0.752573	-1.99418
Single-cell pbulk	Mac_or_Mono	Day 28	TUBGCP5	-0.93863	4.40316	-2.01751	0.0465159	0.752573	-1.99068
Single-cell pbulk	Mac_or_Mono	Day 28	ARRDC1	0.861355	6.7012	2.01614	0.0466394	0.752573	1.98956
Single-cell pbulk	Mac_or_Mono	Day 28	MPG	0.778746	6.71799	2.01711	0.0466549	0.752573	1.98942
Single-cell pbulk	Mac_or_Mono	Day 28	HBP1	-0.973868	6.27502	-2.01511	0.046749	0.752573	-1.98857
Single-cell pbulk	Mac_or_Mono	Day 28	LLPH	-0.928315	5.76883	-2.01507	0.0467539	0.752573	-1.98852
Single-cell pbulk	Mac_or_Mono	Day 28	ARMCX6	-0.843744	5.16428	-2.01515	0.0468061	0.752573	-1.98805
Single-cell pbulk	Mac_or_Mono	Day 28	ARF5	0.462153	8.51724	2.01445	0.0468675	0.752573	1.9875
Single-cell pbulk	Mac_or_Mono	Day 28	RP11-35G9.3	-0.952566	4.84113	-2.01322	0.0469915	0.752573	-1.98638
Single-cell pbulk	Mac_or_Mono	Day 28	ZNHIT3	-0.887623	6.01319	-2.01238	0.0471111	0.752573	-1.9853
Single-cell pbulk	Mac_or_Mono	Day 28	TOPBP1	-0.924109	5.50691	-2.01081	0.0472578	0.752573	-1.98398
Single-cell pbulk	Mac_or_Mono	Day 28	TCP11L2	-0.963019	5.82656	-2.01023	0.0472725	0.752573	-1.98385
Single-cell pbulk	Mac_or_Mono	Day 28	POLR2M	0.982766	5.15668	2.00859	0.0474501	0.752573	1.98226
Single-cell pbulk	Mac_or_Mono	Day 28	DTWD1	0.895811	5.1155	2.00706	0.0476661	0.752573	1.98033
Single-cell pbulk	Mac_or_Mono	Day 28	NAA16	-0.985373	5.67124	-2.0065	0.0476878	0.752573	-1.98014
Single-cell pbulk	Mac_or_Mono	Day 28	RSRC2	0.794023	7.14236	2.0062	0.0478775	0.752573	1.97845
Single-cell pbulk	Mac_or_Mono	Day 28	NFU1	0.814123	5.33598	2.00509	0.0479626	0.752573	1.9777
Single-cell pbulk	Mac_or_Mono	Day 28	TATDN2	-0.896534	5.07566	-2.00524	0.0479787	0.752573	-1.97756
Single-cell pbulk	Mac_or_Mono	Day 28	SERINC3	0.751217	6.99568	2.00219	0.0481461	0.752629	1.97608
Single-cell pbulk	Mac_or_Mono	Day 28	PIGH	0.870139	4.96911	2.00033	0.0483503	0.752629	1.97428
Single-cell pbulk	Mac_or_Mono	Day 28	SHARPIN	0.825567	6.14754	1.9989	0.0485067	0.752629	1.9729
Single-cell pbulk	Mac_or_Mono	Day 28	EMC9	-0.963218	4.08002	-2.00147	0.04851	0.752629	-1.97287
Single-cell pbulk	Mac_or_Mono	Day 28	MAP2K6	0.904239	4.70002	1.99871	0.0486594	0.752629	1.97156
Single-cell pbulk	Mac_or_Mono	Day 28	SLFN11	1.07983	5.26449	1.99716	0.0487243	0.752629	1.971
Single-cell pbulk	Mac_or_Mono	Day 1	TSPO	-0.378198	10.2837	-2.14347	0.0364531	0.753395	-2.09184
Single-cell pbulk	Mac_or_Mono	Day 1	FRA10AC1	0.884277	5.1224	2.12141	0.0365185	0.753395	2.09111
Single-cell pbulk	Mac_or_Mono	Day 28	COPS7B	-1.02483	4.88327	-1.99219	0.0492714	0.754737	-1.96624
Single-cell pbulk	Mac_or_Mono	Day 28	PAXIP1-AS1	-1.07881	4.6276	-1.98944	0.0495788	0.754737	-1.96358
Single-cell pbulk	Mac_or_Mono	Day 1	EVL	0.453237	8.23946	2.11971	0.0367216	0.755026	2.08885
Single-cell pbulk	Mac_or_Mono	Day 1	DZIP3	0.908587	4.36995	2.11376	0.0371839	0.755854	2.08374
Single-cell pbulk	Mac_or_Mono	Day 1	UTRN	0.432455	8.05352	2.11176	0.0374122	0.755854	2.08124
Single-cell pbulk	Mac_or_Mono	Day 1	GZMK	1.59213	6.62078	2.11211	0.0376034	0.755854	2.07915
Single-cell pbulk	Mac_or_Mono	Day 1	PGD	-0.476233	7.94896	-2.11798	0.0378411	0.755854	-2.07657
Single-cell pbulk	Mac_or_Mono	Day 1	CD8A	1.25537	7.05165	2.1141	0.0378927	0.755854	2.07601
Single-cell pbulk	Mac_or_Mono	Day 1	CD247	0.816033	7.29538	2.10895	0.0380212	0.755854	2.07463
Single-cell pbulk	Mac_or_Mono	Day 1	TUBB6	-1.05876	4.23017	-2.1065	0.0381913	0.755854	-2.0728
Single-cell pbulk	Mac_or_Mono	Day 1	PTDSS2	-0.962569	4.22388	-2.10603	0.0381961	0.755854	-2.07274
Single-cell pbulk	Mac_or_Mono	Day 1	MRPL37	0.886674	5.90516	2.10076	0.0383389	0.755854	2.07121
Single-cell pbulk	Mac_or_Mono	Day 1	CREG1	-0.606145	6.79223	-2.10922	0.0383534	0.755854	-2.07106
Single-cell pbulk	Mac_or_Mono	Day 1	EMC10	-0.57252	6.67241	-2.09844	0.0385481	0.755854	-2.06898
Single-cell pbulk	Mac_or_Mono	Day 1	MOB4	0.688021	6.16786	2.09801	0.0385866	0.755854	2.06857
Single-cell pbulk	Mac_or_Mono	Day 1	BST2	-0.426333	8.24765	-2.10803	0.0387722	0.755854	-2.0666
Single-cell pbulk	Mac_or_Mono	Day 1	PLEKHG2	-0.946163	4.36095	-2.09716	0.0387897	0.755854	-2.06641
Single-cell pbulk	Mac_or_Mono	Day 1	UBL3	0.636933	6.50051	2.09503	0.0389028	0.755854	2.06521
Single-cell pbulk	Mac_or_Mono	Day 1	RPS6KC1	0.78301	5.34652	2.09337	0.0390266	0.755854	2.06391
Single-cell pbulk	Mac_or_Mono	Day 1	ZNF217	-0.604037	6.8058	-2.09067	0.0392558	0.755854	-2.0615
Single-cell pbulk	Mac_or_Mono	Day 1	PLEKHJ1	0.525975	6.53764	2.08975	0.0393553	0.755854	2.06045
Single-cell pbulk	Mac_or_Mono	Day 1	AC027763.2	0.881087	4.76981	2.08761	0.0395535	0.755854	2.05838
Single-cell pbulk	Mac_or_Mono	Day 1	AAAS	-0.710912	5.01584	-2.09297	0.0395772	0.755854	-2.05814
Single-cell pbulk	Mac_or_Mono	Day 1	SCP2	-0.412492	7.08977	-2.09695	0.0395813	0.755854	-2.05809
Single-cell pbulk	Mac_or_Mono	Day 1	TBCK	-0.79828	5.2115	-2.08749	0.0400466	0.755854	-2.05327
Single-cell pbulk	Mac_or_Mono	Day 1	SYNC	-0.714462	5.78963	-2.08184	0.0400748	0.755854	-2.05298
Single-cell pbulk	Mac_or_Mono	Day 1	C16orf74	-0.88085	4.71995	-2.08391	0.0402312	0.755854	-2.05137
Single-cell pbulk	Mac_or_Mono	Day 1	TOR4A	-0.974279	4.56329	-2.08421	0.0402532	0.755854	-2.05114
Single-cell pbulk	Mac_or_Mono	Day 1	CHSY1	-0.785833	5.14379	-2.07883	0.0403566	0.755854	-2.05008
Single-cell pbulk	Mac_or_Mono	Day 1	CYB5B	0.806378	5.71388	2.07793	0.0404866	0.755854	2.04875
Single-cell pbulk	Mac_or_Mono	Day 1	LYZ	-0.573496	12.753	-2.10838	0.0405107	0.755854	-2.0485
Single-cell pbulk	Mac_or_Mono	Day 1	LRMP	-0.644956	5.94759	-2.07735	0.0405213	0.755854	-2.04839
Single-cell pbulk	Mac_or_Mono	Day 1	RASAL3	0.6142	6.79352	2.07953	0.0405381	0.755854	2.04822
Single-cell pbulk	Mac_or_Mono	Day 1	OSTC	-0.460862	7.24738	-2.08025	0.0407924	0.755854	-2.04563
Single-cell pbulk	Mac_or_Mono	Day 1	GLI4	0.861889	4.71068	2.07345	0.0408662	0.755854	2.04489
Single-cell pbulk	Mac_or_Mono	Day 1	IFITM1	0.712581	9.91405	2.07228	0.0411038	0.755854	2.04248
Single-cell pbulk	Mac_or_Mono	Day 1	FBXO21	0.849647	5.62853	2.07123	0.0411432	0.755854	2.04208
Single-cell pbulk	Mac_or_Mono	Day 1	MTHFD2	-0.630161	6.21849	-2.0793	0.0413234	0.755854	-2.04027
Single-cell pbulk	Mac_or_Mono	Day 1	SMC1A	-0.533549	6.86617	-2.06858	0.0413312	0.755854	-2.04019
Single-cell pbulk	Mac_or_Mono	Day 1	MRPS18A	-0.859293	5.0563	-2.07363	0.0413571	0.755854	-2.03993
Single-cell pbulk	Mac_or_Mono	Day 1	TUBGCP6	0.814659	4.84328	2.06577	0.0417331	0.756022	2.03617
Single-cell pbulk	Mac_or_Mono	Day 1	C12orf29	0.862269	4.36839	2.06313	0.0418764	0.756022	2.03475
Single-cell pbulk	Mac_or_Mono	Day 1	ZNF302	0.801112	5.52107	2.06032	0.0421314	0.756022	2.03222
Single-cell pbulk	Mac_or_Mono	Day 1	OAZ1	-0.244394	11.2301	-2.06963	0.0422919	0.756022	-2.03064
Single-cell pbulk	Mac_or_Mono	Day 1	APH1B	-0.793911	5.26597	-2.05355	0.0427971	0.756022	-2.02568
Single-cell pbulk	Mac_or_Mono	Day 1	BTBD9	0.891344	4.93989	2.05348	0.0428329	0.756022	2.02534
Single-cell pbulk	Mac_or_Mono	Day 1	NFKBID	0.888058	5.20692	2.06	0.042845	0.756022	2.02522
Single-cell pbulk	Mac_or_Mono	Day 1	TBCEL	0.847046	4.55002	2.05169	0.0429968	0.756022	2.02374
Single-cell pbulk	Mac_or_Mono	Day 1	AREG	1.17853	4.39429	2.05337	0.0430307	0.756022	2.02341
Single-cell pbulk	Mac_or_Mono	Day 1	CSTF1	0.8382	4.4159	2.05324	0.0430397	0.756022	2.02332
Single-cell pbulk	Mac_or_Mono	Day 1	STAT2	-0.545206	6.94218	-2.05618	0.0432487	0.756022	-2.0213
Single-cell pbulk	Mac_or_Mono	Day 1	SF3A1	0.463898	7.14012	2.05087	0.0435224	0.756022	2.01866
Single-cell pbulk	Mac_or_Mono	Day 1	VILL	0.77469	4.59108	2.04419	0.0437835	0.756022	2.01616
Single-cell pbulk	Mac_or_Mono	Day 1	CYP2S1	-0.985474	4.0995	-2.04391	0.0437986	0.756022	-2.01601
Single-cell pbulk	Mac_or_Mono	Day 1	MCOLN1	0.757706	5.62884	2.04571	0.0438669	0.756022	2.01536
Single-cell pbulk	Mac_or_Mono	Day 1	CLMN	-0.892918	5.33024	-2.0509	0.0438984	0.756022	-2.01506
Single-cell pbulk	Mac_or_Mono	Day 1	RABEP2	0.919057	4.85428	2.04012	0.0441577	0.756022	2.01259
Single-cell pbulk	Mac_or_Mono	Day 1	EPHX2	0.86832	4.65869	2.04474	0.044222	0.756022	2.01198
Single-cell pbulk	Mac_or_Mono	Day 1	GRWD1	1.0194	4.55439	2.03799	0.0445418	0.756022	2.00896
Single-cell pbulk	Mac_or_Mono	Day 1	PARP8	0.661801	7.04187	2.03649	0.044572	0.756022	2.00867
Single-cell pbulk	Mac_or_Mono	Day 1	GIMAP6	0.771498	5.94573	2.0364	0.0445734	0.756022	2.00866
Single-cell pbulk	Mac_or_Mono	Day 1	TBL2	-0.92476	4.404	-2.0357	0.0445947	0.756022	-2.00846
Single-cell pbulk	Mac_or_Mono	Day 1	BBC3	-0.749506	5.21444	-2.03586	0.0446271	0.756022	-2.00815
Single-cell pbulk	Mac_or_Mono	Day 1	ELMO1	0.56667	6.53825	2.03406	0.0448045	0.756022	2.00649
Single-cell pbulk	Mac_or_Mono	Day 1	RPAP2	0.721829	5.56454	2.03167	0.0450097	0.756022	2.00456
Single-cell pbulk	Mac_or_Mono	Day 1	TBC1D10C	0.647003	7.25425	2.03465	0.045154	0.756022	2.00322
Single-cell pbulk	Mac_or_Mono	Day 1	RTN3	-0.41581	7.76089	-2.0303	0.0452031	0.756022	-2.00276
Single-cell pbulk	Mac_or_Mono	Day 1	RBM4	-0.492179	6.75926	-2.03041	0.0452079	0.756022	-2.00271
Single-cell pbulk	Mac_or_Mono	Day 1	DOPEY2	-0.825419	5.07132	-2.03065	0.0453482	0.756022	-2.00141
Single-cell pbulk	Mac_or_Mono	Day 1	THUMPD1	0.706442	6.31076	2.02833	0.0454112	0.756022	2.00083
Single-cell pbulk	Mac_or_Mono	Day 1	SECTM1	-0.670291	6.72209	-2.02356	0.0458548	0.756022	-1.99673
Single-cell pbulk	Mac_or_Mono	Day 1	EMD	0.501703	6.88153	2.02284	0.0459307	0.756022	1.99603
Single-cell pbulk	Mac_or_Mono	Day 1	DNAJB1	0.54337	7.53312	2.02995	0.0459526	0.756022	1.99583
Single-cell pbulk	Mac_or_Mono	Day 1	ZNF467	-0.776502	6.43453	-2.03361	0.045973	0.756022	-1.99564
Single-cell pbulk	Mac_or_Mono	Day 1	CES1	-0.988524	5.54704	-2.02552	0.0459994	0.756022	-1.9954
Single-cell pbulk	Mac_or_Mono	Day 1	PTGDR	1.03366	5.40395	2.02157	0.0460635	0.756022	1.99481
Single-cell pbulk	Mac_or_Mono	Day 1	GOLGA8B	0.747893	5.44755	2.02065	0.0462172	0.756022	1.9934
Single-cell pbulk	Mac_or_Mono	Day 1	ATP6V0B	-0.337156	8.99947	-2.03179	0.0463011	0.756022	-1.99264
Single-cell pbulk	Mac_or_Mono	Day 1	ATP5E	-0.215344	10.3374	-2.02291	0.0465887	0.756022	-1.99002
Single-cell pbulk	Mac_or_Mono	Day 1	MYD88	-0.57993	7.30826	-2.02036	0.0465974	0.756022	-1.98994
Single-cell pbulk	Mac_or_Mono	Day 1	DNTTIP2	0.67641	6.4433	2.01649	0.046625	0.756022	1.98969
Single-cell pbulk	Mac_or_Mono	Day 1	AKT3	0.753171	5.02801	2.01515	0.0468024	0.756022	1.98808
Single-cell pbulk	Mac_or_Mono	Day 1	SMC3	0.573302	6.53633	2.01505	0.0468927	0.756022	1.98727
Single-cell pbulk	Mac_or_Mono	Day 1	CTC1	0.688191	5.06955	2.01347	0.0469676	0.756022	1.98659
Single-cell pbulk	Mac_or_Mono	Day 1	BIRC6	0.513431	7.16719	2.01339	0.0469768	0.756022	1.98651
Single-cell pbulk	Mac_or_Mono	Day 1	KIR3DL2.1	0.84838	3.50226	2.01318	0.0471824	0.756022	1.98466
Single-cell pbulk	Mac_or_Mono	Day 1	PGLS	-0.36255	8.55333	-2.01662	0.0472301	0.756022	-1.98423
Single-cell pbulk	Mac_or_Mono	Day 1	MGST1	-0.784171	6.39592	-2.0162	0.0474066	0.756022	-1.98265
Single-cell pbulk	Mac_or_Mono	Day 1	ATP8B4	-0.818825	4.48527	-2.01254	0.0474532	0.756022	-1.98223
Single-cell pbulk	Mac_or_Mono	Day 1	TSEN54	0.75236	5.69435	2.00725	0.0476477	0.756293	1.9805
Single-cell pbulk	Mac_or_Mono	Day 1	HNRNPH2	-0.948978	5.16098	-2.01799	0.0477865	0.756293	-1.97926
Single-cell pbulk	Mac_or_Mono	Day 1	ETFA	-0.530167	6.68925	-2.00514	0.047843	0.756293	-1.97876
Single-cell pbulk	Mac_or_Mono	Day 1	SERP1	-0.273682	9.52458	-2.01034	0.04806	0.757755	-1.97684
Single-cell pbulk	Mac_or_Mono	Day 1	IFI30	-0.470705	7.6302	-2.00032	0.0483585	0.760204	-1.9742
Single-cell pbulk	Mac_or_Mono	Day 1	ATF5	-0.874078	5.70485	-2.00316	0.0485594	0.760204	-1.97244
Single-cell pbulk	Mac_or_Mono	Day 1	C8orf44-SGK3	0.862518	3.9924	1.9989	0.0487163	0.760204	1.97107
Single-cell pbulk	Mac_or_Mono	Day 1	CAPG	-0.59339	8.07161	-2.00533	0.0487882	0.760204	-1.97044
Single-cell pbulk	Mac_or_Mono	Day 1	ABCA1	1.07617	4.67677	2.00479	0.0489256	0.760204	1.96924
Single-cell pbulk	Mac_or_Mono	Day 1	FRAT1	-0.697731	6.21614	-1.99595	0.0492088	0.760204	-1.96678
Single-cell pbulk	Mac_or_Mono	Day 1	PSMC4	0.606175	6.37279	1.9925	0.049217	0.760204	1.96671
Single-cell pbulk	Mac_or_Mono	Day 1	BAG4	-0.724818	5.54803	-1.99092	0.0494824	0.760204	-1.96441
Single-cell pbulk	Mac_or_Mono	Day 1	DHRS4L2	-0.964421	4.87925	-1.9923	0.0495065	0.760204	-1.9642
Single-cell pbulk	Mac_or_Mono	Day 1	KRIT1	0.793979	5.74722	1.98867	0.0496843	0.760204	1.96267
Single-cell pbulk	Mac_or_Mono	Day 1	PI4KA	0.669685	6.1893	1.98759	0.0497795	0.760204	1.96185
Single-cell pbulk	Mac_or_Mono	Day 1	CTB-133G6.1	0.652518	6.54837	1.98829	0.0499555	0.760204	1.96034
Single-cell pbulk	Mac_or_Mono	Day 1	AC093323.3	0.892542	4.91728	1.98769	0.0499882	0.760204	1.96006
Single-cell pbulk	Mac_or_Mono	Baseline	KMO	-1.49478	4.42127	-3.36297	0.0011433	0.959034	-3.25266
Single-cell pbulk	Mac_or_Mono	Baseline	ING1	1.22166	5.47451	3.34947	0.00116651	0.959034	3.24695
Single-cell pbulk	Mac_or_Mono	Baseline	DYNLL1	-0.687084	8.2212	-3.26681	0.00151903	0.959034	-3.17102
Single-cell pbulk	Mac_or_Mono	Baseline	MRE11A	-1.32653	5.19198	-3.25554	0.00163538	0.959034	-3.14952
Single-cell pbulk	Mac_or_Mono	Baseline	MRPS28	-1.11407	5.4801	-3.24384	0.0016421	0.959034	-3.14832
Single-cell pbulk	Mac_or_Mono	Baseline	BEX4	-1.18129	5.71406	-3.22777	0.00189674	0.959034	-3.10594
Single-cell pbulk	Mac_or_Mono	Baseline	PARVB	-1.18263	5.86487	-3.16161	0.00212067	0.959034	-3.07279
Single-cell pbulk	Mac_or_Mono	Baseline	TRA2A	0.880889	7.02225	3.12938	0.00234308	0.959034	3.0429
Single-cell pbulk	Mac_or_Mono	Baseline	LIMK1	-1.2587	5.38897	-3.0922	0.00273115	0.959034	-2.99648
Single-cell pbulk	Mac_or_Mono	Baseline	CLN5	1.14834	5.09186	3.06692	0.00282459	0.959034	2.98621
Single-cell pbulk	Mac_or_Mono	Baseline	TERF2	-1.09975	5.53577	-3.06532	0.00284465	0.959034	-2.98405
Single-cell pbulk	Mac_or_Mono	Baseline	FAM222B	1.49637	4.50196	3.09369	0.00286121	0.959034	2.98227
Single-cell pbulk	Mac_or_Mono	Baseline	DNAJB1	0.825062	7.53312	3.03695	0.00330992	0.959034	2.93739
Single-cell pbulk	Mac_or_Mono	Baseline	SSBP4	0.769369	7.29128	3.01548	0.00331932	0.959034	2.93651
Single-cell pbulk	Mac_or_Mono	Baseline	C2CD2L	-1.20079	5.19421	-2.9817	0.00365499	0.959034	-2.9065
Single-cell pbulk	Mac_or_Mono	Baseline	NDUFB4	0.581299	7.53142	2.97271	0.00375684	0.959034	2.89789
Single-cell pbulk	Mac_or_Mono	Baseline	TMEM185A	-1.045	4.63427	-2.95922	0.00390237	0.959034	-2.88595
Single-cell pbulk	Mac_or_Mono	Baseline	TM2D2	1.21787	4.93304	2.93969	0.00413446	0.959034	2.86772
Single-cell pbulk	Mac_or_Mono	Baseline	NAT10	1.2568	4.79185	2.93236	0.00429107	0.959034	2.85593
Single-cell pbulk	Mac_or_Mono	Baseline	IARS	-0.969919	5.37845	-2.94722	0.00431235	0.959034	-2.85436
Single-cell pbulk	Mac_or_Mono	Baseline	DDOST	-0.578521	7.57598	-2.91482	0.00446453	0.959034	-2.84333
Single-cell pbulk	Mac_or_Mono	Baseline	TOMM70A	1.11445	5.50822	2.91286	0.0044975	0.959034	2.84098
Single-cell pbulk	Mac_or_Mono	Baseline	YIPF1	1.29183	4.9436	2.89806	0.00468144	0.959034	2.82817
Single-cell pbulk	Mac_or_Mono	Baseline	THAP6	1.16379	4.57687	2.88547	0.00502063	0.959034	2.80571
Single-cell pbulk	Mac_or_Mono	Baseline	ABLIM1	1.0916	6.29977	2.86463	0.00525986	0.959034	2.79067
Single-cell pbulk	Mac_or_Mono	Baseline	MED28	-0.814188	6.36214	-2.84629	0.00544562	0.959034	-2.77942
Single-cell pbulk	Mac_or_Mono	Baseline	SP140L	0.950147	6.21105	2.84521	0.00544749	0.959034	2.77931
Single-cell pbulk	Mac_or_Mono	Baseline	KLF7	1.11724	5.12192	2.84644	0.00545113	0.959034	2.77909
Single-cell pbulk	Mac_or_Mono	Baseline	LZTR1	-1.20693	4.60377	-2.80305	0.00614886	0.959034	-2.73974
Single-cell pbulk	Mac_or_Mono	Baseline	AFG3L2	-0.992252	5.7526	-2.80237	0.00616076	0.959034	-2.7391
Single-cell pbulk	Mac_or_Mono	Baseline	CORO2A	-1.14509	4.26614	-2.80426	0.00624711	0.959034	-2.73452
Single-cell pbulk	Mac_or_Mono	Baseline	VPS53	1.06985	5.8332	2.79221	0.00634203	0.959034	2.72955
Single-cell pbulk	Mac_or_Mono	Baseline	MRPL34	-0.726438	6.68631	-2.79066	0.00637011	0.959034	-2.7281
Single-cell pbulk	Mac_or_Mono	Baseline	TBCEL	-1.08493	4.55002	-2.79024	0.00638328	0.959034	-2.72741
Single-cell pbulk	Mac_or_Mono	Baseline	AARS	-1.0032	4.82696	-2.78639	0.00644791	0.959034	-2.72409
Single-cell pbulk	Mac_or_Mono	Baseline	ATP8B4	-1.15015	4.48527	-2.79751	0.00646079	0.959034	-2.72343
Single-cell pbulk	Mac_or_Mono	Baseline	C12orf29	1.15629	4.36839	2.76944	0.00677866	0.98226	2.70753
Single-cell pbulk	Mac_or_Mono	Baseline	JOSD1	1.13266	5.42935	2.75913	0.0069663	0.985974	2.69845
Single-cell pbulk	Mac_or_Mono	Baseline	AGO3	1.03624	5.89606	2.74187	0.00731379	0.993121	2.68221
Single-cell pbulk	Mac_or_Mono	Baseline	SYTL1	0.763922	7.13721	2.71665	0.00788102	0.993121	2.65712
Single-cell pbulk	Mac_or_Mono	Baseline	HIST1H2BC	1.13513	4.51759	2.70796	0.0080855	0.993121	2.64848
Single-cell pbulk	Mac_or_Mono	Baseline	GALNT7	-1.09881	5.25818	-2.66861	0.00898784	0.993121	-2.61252
Single-cell pbulk	Mac_or_Mono	Baseline	PCSK1N	1.2289	3.97145	2.66809	0.0091363	0.993121	2.60691
Single-cell pbulk	Mac_or_Mono	Baseline	CHIC2	-0.646871	6.69212	-2.65862	0.00923286	0.993121	-2.60331
Single-cell pbulk	Mac_or_Mono	Baseline	RUNDC1	-1.17456	4.4262	-2.65401	0.00950106	0.993121	-2.59348
Single-cell pbulk	Mac_or_Mono	Baseline	MBNL3	1.08656	5.10681	2.64756	0.00950769	0.993121	2.59324
Single-cell pbulk	Mac_or_Mono	Baseline	SWI5	-0.978254	4.8929	-2.63121	0.00994381	0.993121	-2.57778
Single-cell pbulk	Mac_or_Mono	Baseline	NCDN	1.13577	4.10165	2.62136	0.0102917	0.993121	2.56587
Single-cell pbulk	Mac_or_Mono	Baseline	THG1L	-1.21958	4.74951	-2.62563	0.0103099	0.993121	-2.56526
Single-cell pbulk	Mac_or_Mono	Baseline	SLC9B1	1.08539	3.65694	2.61894	0.0104897	0.993121	2.55926
Single-cell pbulk	Mac_or_Mono	Baseline	GNPDA1	-1.26805	5.43941	-2.61069	0.0106807	0.993121	-2.55298
Single-cell pbulk	Mac_or_Mono	Baseline	RARS	-1.09171	5.38388	-2.59954	0.0108491	0.993121	-2.54752
Single-cell pbulk	Mac_or_Mono	Baseline	EIF3A	-0.406599	8.31546	-2.59759	0.0108976	0.993121	-2.54597
Single-cell pbulk	Mac_or_Mono	Baseline	CSRNP1	1.07718	5.7869	2.59966	0.0110398	0.993121	2.54144
Single-cell pbulk	Mac_or_Mono	Baseline	MAGED2	1.1946	5.6394	2.60073	0.0111418	0.993121	2.53822
Single-cell pbulk	Mac_or_Mono	Baseline	VAV3	-0.780284	6.12303	-2.58325	0.0113292	0.993121	-2.53238
Single-cell pbulk	Mac_or_Mono	Baseline	TCP11L1	1.16562	4.41155	2.58289	0.0113402	0.993121	2.53204
Single-cell pbulk	Mac_or_Mono	Baseline	TMEM175	-0.913327	5.64273	-2.5629	0.0119679	0.993121	-2.51309
Single-cell pbulk	Mac_or_Mono	Baseline	TUBGCP3	-1.0106	5.64987	-2.55687	0.0121632	0.993121	-2.50737
Single-cell pbulk	Mac_or_Mono	Baseline	NR4A3	1.2953	4.08693	2.55202	0.0123224	0.993121	2.50277
Single-cell pbulk	Mac_or_Mono	Baseline	SENP3	-1.11141	4.32916	-2.5502	0.0123826	0.993121	-2.50105
Single-cell pbulk	Mac_or_Mono	Baseline	NOLC1	0.96019	6.09134	2.55589	0.0124733	0.993121	2.49846
Single-cell pbulk	Mac_or_Mono	Baseline	SPAST	-1.0719	5.38245	-2.53744	0.0128362	0.993121	-2.48828
Single-cell pbulk	Mac_or_Mono	Baseline	FAM49B	-0.461849	8.04918	-2.55082	0.0128381	0.993121	-2.48823
Single-cell pbulk	Mac_or_Mono	Baseline	SIK2	1.18955	4.84706	2.53852	0.0128745	0.993121	2.48722
Single-cell pbulk	Mac_or_Mono	Baseline	MED13	-0.94465	5.60938	-2.52976	0.0130775	0.993121	-2.48165
Single-cell pbulk	Mac_or_Mono	Baseline	TRIM65	1.05977	4.44281	2.52782	0.0132779	0.993121	2.47623
Single-cell pbulk	Mac_or_Mono	Baseline	OSTC	-0.593742	7.24738	-2.52793	0.0134625	0.993121	-2.47129
Single-cell pbulk	Mac_or_Mono	Baseline	MOCS2	1.08296	5.00339	2.51562	0.0137438	0.993121	2.46389
Single-cell pbulk	Mac_or_Mono	Baseline	SSH1	-1.01412	5.25161	-2.51083	0.0139095	0.993121	-2.45959
Single-cell pbulk	Mac_or_Mono	Baseline	AZI2	-0.71731	6.39238	-2.50878	0.0143134	0.993121	-2.4493
Single-cell pbulk	Mac_or_Mono	Baseline	ZDHHC24	-0.927033	5.75593	-2.49552	0.0143206	0.993121	-2.44912
Single-cell pbulk	Mac_or_Mono	Baseline	ZFYVE27	-0.986814	5.33818	-2.4922	0.0144714	0.993121	-2.44534
Single-cell pbulk	Mac_or_Mono	Baseline	GPCPD1	-0.571982	7.80906	-2.49986	0.0145268	0.993121	-2.44397
Single-cell pbulk	Mac_or_Mono	Baseline	SENP6	0.556782	7.47262	2.49724	0.014548	0.993121	2.44344
Single-cell pbulk	Mac_or_Mono	Baseline	RP11-145M9.4	-0.91509	4.32719	-2.49344	0.0145925	0.993121	-2.44234
Single-cell pbulk	Mac_or_Mono	Baseline	DBNL	-0.503652	7.67866	-2.48413	0.0147798	0.993121	-2.43773
Single-cell pbulk	Mac_or_Mono	Baseline	PSMA7	-0.375764	8.88704	-2.48187	0.0148578	0.993121	-2.43583
Single-cell pbulk	Mac_or_Mono	Baseline	GRK6	0.641057	7.41803	2.48038	0.0149033	0.993121	2.43472
Single-cell pbulk	Mac_or_Mono	Baseline	HLA-E	0.303147	10.8087	2.48755	0.0149481	0.993121	2.43363
Single-cell pbulk	Mac_or_Mono	Baseline	ATP6V1B2	-0.662101	7.48917	-2.48164	0.015014	0.993121	-2.43204
Single-cell pbulk	Mac_or_Mono	Baseline	LILRB3	-0.964195	6.08387	-2.47721	0.0150442	0.993121	-2.43131
Single-cell pbulk	Mac_or_Mono	Baseline	RLF	-0.915155	5.67977	-2.47368	0.0151836	0.993121	-2.42797
Single-cell pbulk	Mac_or_Mono	Baseline	CEBPB	-0.538916	8.31832	-2.46687	0.0154408	0.993121	-2.42187
Single-cell pbulk	Mac_or_Mono	Baseline	INADL	1.0618	4.51214	2.4653	0.0155044	0.993121	2.42038
Single-cell pbulk	Mac_or_Mono	Baseline	TPP2	0.715283	6.54698	2.46062	0.0157372	0.993121	2.41495
Single-cell pbulk	Mac_or_Mono	Baseline	RBKS	1.26818	4.66874	2.45567	0.0158997	0.993121	2.41121
Single-cell pbulk	Mac_or_Mono	Baseline	CD27	1.16555	6.32098	2.45897	0.0160098	0.993121	2.40869
Single-cell pbulk	Mac_or_Mono	Baseline	JUND	0.395027	10.4251	2.44703	0.0162781	0.993121	2.40262
Single-cell pbulk	Mac_or_Mono	Baseline	PDLIM7	-1.19112	5.04345	-2.44448	0.0164465	0.993121	-2.39885
Single-cell pbulk	Mac_or_Mono	Baseline	SLC15A4	-0.814265	6.055	-2.43028	0.0169854	0.993121	-2.38702
Single-cell pbulk	Mac_or_Mono	Baseline	RRBP1	-0.659999	6.69516	-2.4293	0.0170286	0.993121	-2.38609
Single-cell pbulk	Mac_or_Mono	Baseline	NOSIP	0.682231	7.8091	2.44096	0.0170854	0.993121	2.38487
Single-cell pbulk	Mac_or_Mono	Baseline	IGF2BP2	-1.02785	4.3638	-2.40976	0.0179285	0.993121	-2.36709
Single-cell pbulk	Mac_or_Mono	Baseline	DUSP23	-0.653921	6.54854	-2.40606	0.0183426	0.993121	-2.35863
Single-cell pbulk	Mac_or_Mono	Baseline	POFUT2	1.01772	4.26679	2.3984	0.0184415	0.993121	2.35663
Single-cell pbulk	Mac_or_Mono	Baseline	CD96	0.896865	6.28421	2.39983	0.0186042	0.993121	2.35337
Single-cell pbulk	Mac_or_Mono	Baseline	PTCHD3P1	-1.0316	4.34849	-2.395	0.018705	0.993121	-2.35136
Single-cell pbulk	Mac_or_Mono	Baseline	GAS7	-0.667897	6.76769	-2.39354	0.0188668	0.993121	-2.34815
Single-cell pbulk	Mac_or_Mono	Baseline	PSMD10	-0.995973	5.22291	-2.3914	0.0191407	0.993121	-2.34278
Single-cell pbulk	Mac_or_Mono	Baseline	SMAP2	-0.434395	9.07094	-2.39147	0.0192184	0.993121	-2.34127
Single-cell pbulk	Mac_or_Mono	Baseline	RP9	0.99627	5.41569	2.38241	0.0193012	0.993121	2.33966
Single-cell pbulk	Mac_or_Mono	Baseline	TNFAIP3	1.00344	8.21361	2.38197	0.0193304	0.993121	2.3391
Single-cell pbulk	Mac_or_Mono	Baseline	SNRNP27	-0.924902	5.31963	-2.37909	0.0193767	0.993121	-2.3382
Single-cell pbulk	Mac_or_Mono	Baseline	NUDT7	-1.0337	3.98528	-2.37496	0.0195822	0.993121	-2.33426
Single-cell pbulk	Mac_or_Mono	Baseline	RANBP1	0.681	6.75298	2.37747	0.0196323	0.993121	2.3333
Single-cell pbulk	Mac_or_Mono	Baseline	ABCB1	1.02524	4.39337	2.37222	0.0199892	0.993121	2.32655
Single-cell pbulk	Mac_or_Mono	Baseline	APOBR	-0.683601	6.51741	-2.36278	0.0201993	0.993121	-2.32262
Single-cell pbulk	Mac_or_Mono	Baseline	KDM4A	-0.912801	5.15175	-2.36684	0.0202224	0.993121	-2.3222
Single-cell pbulk	Mac_or_Mono	Baseline	DNAJC27	1.04231	4.26168	2.36096	0.020293	0.993121	2.32089
Single-cell pbulk	Mac_or_Mono	Baseline	GSTM2	1.01734	4.76374	2.36267	0.0205165	0.993121	2.31677
Single-cell pbulk	Mac_or_Mono	Baseline	HSPA8	0.359759	9.73034	2.35679	0.0205536	0.993121	2.31608
Single-cell pbulk	Mac_or_Mono	Baseline	MARC1	-1.17594	4.97732	-2.36437	0.0205542	0.993121	-2.31607
Single-cell pbulk	Mac_or_Mono	Baseline	DENND3	0.90443	5.97477	2.35791	0.020562	0.993121	2.31593
Single-cell pbulk	Mac_or_Mono	Baseline	APOPT1	-0.915094	4.6718	-2.3525	0.020755	0.993121	-2.31241
Single-cell pbulk	Mac_or_Mono	Baseline	UBL3	0.71479	6.50051	2.34772	0.0210262	0.993121	2.30751
Single-cell pbulk	Mac_or_Mono	Baseline	CTC-228N24.3	0.943375	4.72863	2.34613	0.0210959	0.993121	2.30626
Single-cell pbulk	Mac_or_Mono	Baseline	ATP5G3	-0.434168	8.67938	-2.34834	0.0214429	0.993121	-2.30009
Single-cell pbulk	Mac_or_Mono	Baseline	PTGDR	-1.17865	5.40395	-2.32806	0.0220535	0.993121	-2.28945
Single-cell pbulk	Mac_or_Mono	Baseline	PIBF1	0.892534	5.3673	2.32702	0.022134	0.993121	2.28806
Single-cell pbulk	Mac_or_Mono	Baseline	BEST1	0.654234	7.05365	2.31708	0.0227178	0.993121	2.27815
Single-cell pbulk	Mac_or_Mono	Baseline	PSMD1	0.884059	6.08566	2.31174	0.0230071	0.993121	2.27332
Single-cell pbulk	Mac_or_Mono	Baseline	AKIRIN2	-0.527948	7.34915	-2.30635	0.0232955	0.993121	-2.26855
Single-cell pbulk	Mac_or_Mono	Baseline	PPP2R5C	0.593382	7.48372	2.30674	0.0233859	0.993121	2.26707
Single-cell pbulk	Mac_or_Mono	Baseline	PRPS1	-0.879113	5.09265	-2.30874	0.0234133	0.993121	-2.26662
Single-cell pbulk	Mac_or_Mono	Baseline	CSGALNACT2	-0.74163	6.43368	-2.31003	0.0234947	0.993121	-2.26529
Single-cell pbulk	Mac_or_Mono	Baseline	ARFGAP3	-0.670823	6.44266	-2.30165	0.0235633	0.993121	-2.26418
Single-cell pbulk	Mac_or_Mono	Baseline	RXRB	-0.867316	5.14311	-2.29746	0.0238399	0.993121	-2.2597
Single-cell pbulk	Mac_or_Mono	Baseline	BFAR	-0.687735	6.08759	-2.29292	0.0240825	0.993121	-2.25581
Single-cell pbulk	Mac_or_Mono	Baseline	SURF1	0.688402	6.75451	2.29	0.0242577	0.993121	2.25302
Single-cell pbulk	Mac_or_Mono	Baseline	RNF216	-0.655884	6.37001	-2.29319	0.0246157	0.993121	-2.24738
Single-cell pbulk	Mac_or_Mono	Baseline	IFT43	1.06141	4.59179	2.28205	0.0247422	0.993121	2.2454
Single-cell pbulk	Mac_or_Mono	Baseline	KDM4B	-0.853752	5.70952	-2.28776	0.0248457	0.993121	-2.24379
Single-cell pbulk	Mac_or_Mono	Baseline	BTN2A2	-1.14274	4.70972	-2.28225	0.024961	0.993121	-2.24201
Single-cell pbulk	Mac_or_Mono	Baseline	RABAC1	0.418591	7.93063	2.2784	0.0249674	0.993121	2.24191
Single-cell pbulk	Mac_or_Mono	Baseline	SNX20	-0.877913	6.26272	-2.28025	0.0251294	0.993121	-2.23941
Single-cell pbulk	Mac_or_Mono	Baseline	GIT1	0.903402	5.3251	2.27646	0.0251937	0.993121	2.23842
Single-cell pbulk	Mac_or_Mono	Baseline	SCARB1	-1.06309	4.08488	-2.2643	0.0258544	0.993121	-2.22839
Single-cell pbulk	Mac_or_Mono	Baseline	FRS2	0.885599	4.66312	2.26478	0.0259258	0.993121	2.22732
Single-cell pbulk	Mac_or_Mono	Baseline	LRCH1	-0.820938	4.86709	-2.26925	0.0259673	0.993121	-2.2267
Single-cell pbulk	Mac_or_Mono	Baseline	NR2C2	0.971061	4.83777	2.25293	0.0267999	0.993121	2.21442
Single-cell pbulk	Mac_or_Mono	Baseline	MCOLN1	0.846062	5.62884	2.25045	0.0270378	0.993121	2.21097
Single-cell pbulk	Mac_or_Mono	Baseline	RCN3	-0.915894	4.36565	-2.23831	0.0275616	0.993121	-2.20347
Single-cell pbulk	Mac_or_Mono	Baseline	BTG3	0.948456	4.62855	2.23066	0.0281231	0.993121	2.19557
Single-cell pbulk	Mac_or_Mono	Baseline	ZNF641	-0.891368	5.15754	-2.22799	0.0282659	0.993121	-2.19358
Single-cell pbulk	Mac_or_Mono	Baseline	PDE4A	-1.03775	4.91223	-2.2266	0.0283839	0.993121	-2.19194
Single-cell pbulk	Mac_or_Mono	Baseline	OLFM1	-1.16903	3.83709	-2.2306	0.0283991	0.993121	-2.19173
Single-cell pbulk	Mac_or_Mono	Baseline	SWSAP1	1.09828	4.47746	2.23098	0.0285874	0.993121	2.18913
Single-cell pbulk	Mac_or_Mono	Baseline	MED6	0.856313	5.11741	2.22334	0.0286482	0.993121	2.18829
Single-cell pbulk	Mac_or_Mono	Baseline	MT-CO1	-0.265308	13.8576	-2.2349	0.0287066	0.993121	-2.18749
Single-cell pbulk	Mac_or_Mono	Baseline	WDR46	0.873309	5.4621	2.22198	0.028993	0.993121	2.18358
Single-cell pbulk	Mac_or_Mono	Baseline	PRPF4	0.850973	5.18254	2.21619	0.0291177	0.993121	2.18189
Single-cell pbulk	Mac_or_Mono	Baseline	IP6K2	0.888296	5.49698	2.21356	0.029278	0.993121	2.17972
Single-cell pbulk	Mac_or_Mono	Baseline	RCOR3	0.922261	5.58596	2.20835	0.0296511	0.993121	2.17472
Single-cell pbulk	Mac_or_Mono	Baseline	BROX	0.801955	5.87171	2.21399	0.0296618	0.993121	2.17458
Single-cell pbulk	Mac_or_Mono	Baseline	PLA2G15	1.06598	4.01617	2.20165	0.0303155	0.993121	2.16594
Single-cell pbulk	Mac_or_Mono	Baseline	CHD3	-0.642114	6.71557	-2.19608	0.030587	0.993121	-2.1624
Single-cell pbulk	Mac_or_Mono	Baseline	PDSS1	-0.916152	4.20823	-2.19017	0.0310161	0.993121	-2.15687
Single-cell pbulk	Mac_or_Mono	Baseline	MPZL3	0.907271	5.02748	2.18999	0.0310554	0.993121	2.15636
Single-cell pbulk	Mac_or_Mono	Baseline	BTN3A3	0.840634	5.97219	2.18728	0.031287	0.993121	2.1534
Single-cell pbulk	Mac_or_Mono	Baseline	HMGN2	-0.352271	8.86025	-2.17946	0.0318434	0.993121	-2.14637
Single-cell pbulk	Mac_or_Mono	Baseline	AKAP11	-0.841804	5.61931	-2.18529	0.0318813	0.993121	-2.1459
Single-cell pbulk	Mac_or_Mono	Baseline	NADK	0.68917	6.98372	2.17536	0.0322243	0.993121	2.14162
Single-cell pbulk	Mac_or_Mono	Baseline	ZSCAN5A	-0.983256	4.01553	-2.17248	0.0324123	0.993121	-2.13929
Single-cell pbulk	Mac_or_Mono	Baseline	TMEM205	-0.568399	6.81906	-2.1727	0.0328528	0.993121	-2.13388
Single-cell pbulk	Mac_or_Mono	Baseline	LARS	0.700614	6.66072	2.16511	0.0329597	0.993121	2.13257
Single-cell pbulk	Mac_or_Mono	Baseline	TYK2	-0.692542	6.27408	-2.16109	0.0332296	0.993121	-2.1293
Single-cell pbulk	Mac_or_Mono	Baseline	FOXO1	0.805568	6.03562	2.16035	0.0333318	0.993121	2.12806
Single-cell pbulk	Mac_or_Mono	Baseline	VTI1A	0.765012	5.66998	2.15819	0.0337669	0.993121	2.12284
Single-cell pbulk	Mac_or_Mono	Baseline	NDUFA2	0.41035	7.57155	2.15571	0.03398	0.993121	2.12031
Single-cell pbulk	Mac_or_Mono	Baseline	SIRT7	0.752634	6.13546	2.14535	0.0345017	0.993121	2.11416
Single-cell pbulk	Mac_or_Mono	Baseline	VCL	-0.660496	6.95336	-2.15059	0.0346315	0.993121	-2.11264
Single-cell pbulk	Mac_or_Mono	Baseline	TXN	-0.504071	7.8427	-2.14794	0.0346334	0.993121	-2.11262
Single-cell pbulk	Mac_or_Mono	Baseline	SHISA5	-0.40181	7.55099	-2.14674	0.0346742	0.993121	-2.11214
Single-cell pbulk	Mac_or_Mono	Baseline	ANAPC4	-0.827515	5.14829	-2.14184	0.0347916	0.993121	-2.11078
Single-cell pbulk	Mac_or_Mono	Baseline	PPP1R14B	-0.769736	6.65331	-2.14731	0.03483	0.993121	-2.11033
Single-cell pbulk	Mac_or_Mono	Baseline	MPDU1	-0.790302	5.61612	-2.13808	0.0351039	0.993121	-2.10716
Single-cell pbulk	Mac_or_Mono	Baseline	PIM1	0.761336	6.88737	2.14639	0.0351593	0.993121	2.10652
Single-cell pbulk	Mac_or_Mono	Baseline	GCFC2	0.957849	4.83131	2.13597	0.0352802	0.993121	2.10513
Single-cell pbulk	Mac_or_Mono	Baseline	EGR1	1.66941	6.20094	2.13705	0.0355969	0.993121	2.1015
Single-cell pbulk	Mac_or_Mono	Baseline	CCDC88B	-0.591808	6.71356	-2.1347	0.0356187	0.993121	-2.10125
Single-cell pbulk	Mac_or_Mono	Baseline	FRY	-0.832073	4.98482	-2.12924	0.0358826	0.993121	-2.09826
Single-cell pbulk	Mac_or_Mono	Baseline	GMDS	0.853327	5.35706	2.12974	0.0358926	0.993121	2.09814
Single-cell pbulk	Mac_or_Mono	Baseline	RPL27A	0.301654	10.255	2.13905	0.0360476	0.993121	2.09639
Single-cell pbulk	Mac_or_Mono	Baseline	RBM4	-0.566518	6.75926	-2.12721	0.036055	0.993121	-2.09631
Single-cell pbulk	Mac_or_Mono	Baseline	TMEM260	-0.794102	4.90144	-2.12028	0.0366161	0.993121	-2.09002
Single-cell pbulk	Mac_or_Mono	Baseline	UFL1	-0.630155	6.22692	-2.11839	0.0368075	0.993121	-2.08789
Single-cell pbulk	Mac_or_Mono	Baseline	MAP3K4	-0.844864	5.71574	-2.11719	0.0368843	0.993121	-2.08704
Single-cell pbulk	Mac_or_Mono	Baseline	SPG11	-0.564559	6.73965	-2.11715	0.0368877	0.993121	-2.08701
Single-cell pbulk	Mac_or_Mono	Baseline	ZNF66	-0.858095	4.28259	-2.12054	0.0369024	0.993121	-2.08684
Single-cell pbulk	Mac_or_Mono	Baseline	METTL10	0.90967	4.90943	2.11846	0.0369398	0.993121	2.08643
Single-cell pbulk	Mac_or_Mono	Baseline	IMPA2	-0.99695	6.05981	-2.11971	0.0369575	0.993121	-2.08623
Single-cell pbulk	Mac_or_Mono	Baseline	TSPAN32	-0.801701	6.28532	-2.11286	0.0373086	0.993121	-2.08237
Single-cell pbulk	Mac_or_Mono	Baseline	CTD-2336O2.1	0.947795	5.49606	2.11658	0.0374388	0.993121	2.08095
Single-cell pbulk	Mac_or_Mono	Baseline	TMEM127	0.882864	6.23286	2.10463	0.0379913	0.993121	2.07495
Single-cell pbulk	Mac_or_Mono	Baseline	DAK	0.872166	4.53944	2.09957	0.0384459	0.993121	2.07007
Single-cell pbulk	Mac_or_Mono	Baseline	IPO13	-0.913655	4.1573	-2.10279	0.038463	0.993121	-2.06989
Single-cell pbulk	Mac_or_Mono	Baseline	CASD1	-0.787106	5.26705	-2.09974	0.0384686	0.993121	-2.06983
Single-cell pbulk	Mac_or_Mono	Baseline	SCAMP2	-0.412803	7.43617	-2.09895	0.0385016	0.993121	-2.06947
Single-cell pbulk	Mac_or_Mono	Baseline	HSPA4	-0.594754	6.48833	-2.09861	0.0385457	0.993121	-2.069
Single-cell pbulk	Mac_or_Mono	Baseline	CASP7	0.909083	4.78071	2.09648	0.0388688	0.993121	2.06557
Single-cell pbulk	Mac_or_Mono	Baseline	SRP19	0.806433	4.78733	2.09704	0.0388937	0.993121	2.06531
Single-cell pbulk	Mac_or_Mono	Baseline	SMIM11	-0.748096	5.24343	-2.09488	0.0388974	0.993121	-2.06527
Single-cell pbulk	Mac_or_Mono	Baseline	LRRC59	-0.821354	5.92291	-2.08442	0.0398343	0.993121	-2.05546
Single-cell pbulk	Mac_or_Mono	Baseline	IMMP2L	0.979018	4.53259	2.08531	0.0400017	0.993121	2.05373
Single-cell pbulk	Mac_or_Mono	Baseline	HOXB2	-0.971017	4.50919	-2.08403	0.0401655	0.993121	-2.05204
Single-cell pbulk	Mac_or_Mono	Baseline	AARSD1	-0.752112	5.13329	-2.07683	0.0405461	0.993121	-2.04814
Single-cell pbulk	Mac_or_Mono	Baseline	STAT6	-0.361353	7.4362	-2.08312	0.0405511	0.993121	-2.04809
Single-cell pbulk	Mac_or_Mono	Baseline	C19orf35	0.888289	3.90569	2.07767	0.0406657	0.993121	2.04692
Single-cell pbulk	Mac_or_Mono	Baseline	LINC00936	0.519114	8.17231	2.07607	0.0407222	0.993121	2.04635
Single-cell pbulk	Mac_or_Mono	Baseline	CD6	0.834134	6.09046	2.07449	0.0412203	0.993121	2.04131
Single-cell pbulk	Mac_or_Mono	Baseline	TTYH3	-0.951055	5.53995	-2.06648	0.0416168	0.993121	-2.03733
Single-cell pbulk	Mac_or_Mono	Baseline	TESPA1	0.892761	5.77494	2.06581	0.0416565	0.993121	2.03694
Single-cell pbulk	Mac_or_Mono	Baseline	HPSE	-1.00715	5.28737	-2.06753	0.0418026	0.993121	-2.03548
Single-cell pbulk	Mac_or_Mono	Baseline	ERMP1	0.869049	4.15603	2.06224	0.0419724	0.993121	2.03379
Single-cell pbulk	Mac_or_Mono	Baseline	MTURN	-0.963321	4.8968	-2.05954	0.0422243	0.993121	-2.0313
Single-cell pbulk	Mac_or_Mono	Baseline	CSNK1G3	0.893493	5.61868	2.06035	0.042297	0.993121	2.03059
Single-cell pbulk	Mac_or_Mono	Baseline	L3MBTL4	-0.828642	3.60555	-2.06109	0.0423385	0.993121	-2.03018
Single-cell pbulk	Mac_or_Mono	Baseline	GYPC	0.589023	7.45644	2.06202	0.0424593	0.993121	2.02899
Single-cell pbulk	Mac_or_Mono	Baseline	TTTY15	-0.875717	4.05281	-2.05354	0.0428834	0.993121	-2.02484
Single-cell pbulk	Mac_or_Mono	Baseline	BLOC1S6	0.607071	6.54358	2.05552	0.0429134	0.993121	2.02455
Single-cell pbulk	Mac_or_Mono	Baseline	UBE3B	-0.859219	4.83247	-2.0517	0.0432336	0.993121	-2.02145
Single-cell pbulk	Mac_or_Mono	Baseline	CTDSP2	0.660436	6.72839	2.0485	0.0432987	0.993121	2.02082
Single-cell pbulk	Mac_or_Mono	Baseline	BIRC6	-0.475428	7.16719	-2.05017	0.0435279	0.993121	-2.01861
Single-cell pbulk	Mac_or_Mono	Baseline	RPP38	0.788773	5.10336	2.04428	0.0437229	0.993121	2.01674
Single-cell pbulk	Mac_or_Mono	Baseline	PRPF6	0.59754	6.92132	2.05184	0.0437919	0.993121	2.01608
Single-cell pbulk	Mac_or_Mono	Baseline	VAPA	-0.389319	7.80133	-2.04327	0.0438621	0.993121	-2.01541
Single-cell pbulk	Mac_or_Mono	Baseline	SDHA	-0.506535	6.75081	-2.04611	0.0440311	0.993121	-2.01379
Single-cell pbulk	Mac_or_Mono	Baseline	ASRGL1	-0.960579	5.20826	-2.04743	0.0441386	0.993121	-2.01277
Single-cell pbulk	Mac_or_Mono	Baseline	TYW1	-0.790197	5.15764	-2.0397	0.0441863	0.993121	-2.01232
Single-cell pbulk	Mac_or_Mono	Baseline	SMCHD1	-0.359874	8.65796	-2.04196	0.0441905	0.993121	-2.01228
Single-cell pbulk	Mac_or_Mono	Baseline	PPP1R3D	-0.882177	4.32203	-2.04358	0.0442583	0.993121	-2.01164
Single-cell pbulk	Mac_or_Mono	Baseline	TNFSF13	-0.663617	6.96035	-2.03684	0.0445357	0.993121	-2.00901
Single-cell pbulk	Mac_or_Mono	Baseline	GIPC1	0.828742	4.62363	2.03497	0.0447134	0.993121	2.00734
Single-cell pbulk	Mac_or_Mono	Baseline	LRRK2	-0.612265	7.36645	-2.03741	0.0448601	0.993121	-2.00596
Single-cell pbulk	Mac_or_Mono	Baseline	ST6GALNAC6	0.882707	4.57764	2.02602	0.0455968	0.993121	1.99911
Single-cell pbulk	Mac_or_Mono	Baseline	ATAD5	-0.963763	4.1762	-2.0262	0.0458507	0.993121	-1.99677
Single-cell pbulk	Mac_or_Mono	Baseline	MIA3	-0.600194	6.57446	-2.02813	0.0458635	0.993121	-1.99665
Single-cell pbulk	Mac_or_Mono	Baseline	ELOVL1	-0.541852	6.65816	-2.02318	0.045949	0.993121	-1.99586
Single-cell pbulk	Mac_or_Mono	Baseline	NFIX	0.947593	4.19009	2.0221	0.0460078	0.993121	1.99532
Single-cell pbulk	Mac_or_Mono	Baseline	SZT2	0.85685	4.98321	2.02316	0.0461945	0.993121	1.99361
Single-cell pbulk	Mac_or_Mono	Baseline	ZDHHC1	1.04252	5.72373	2.02197	0.0463653	0.993121	1.99205
Single-cell pbulk	Mac_or_Mono	Baseline	TNIP1	-0.549835	6.92506	-2.01653	0.0465975	0.993121	-1.98994
Single-cell pbulk	Mac_or_Mono	Baseline	SEC14L1	0.561913	7.15502	2.024	0.046651	0.993121	1.98946
Single-cell pbulk	Mac_or_Mono	Baseline	SNAPC2	-0.727929	5.0396	-2.01838	0.046683	0.993121	-1.98916
Single-cell pbulk	Mac_or_Mono	Baseline	KDM1A	-0.794919	5.78012	-2.02086	0.0467239	0.993121	-1.98879
Single-cell pbulk	Mac_or_Mono	Baseline	MARCH1	-0.763593	7.12725	-2.01485	0.0468199	0.993121	-1.98793
Single-cell pbulk	Mac_or_Mono	Baseline	SMPD2	1.06084	4.57858	2.01363	0.0469525	0.993121	1.98673
Single-cell pbulk	Mac_or_Mono	Baseline	FURIN	-0.930817	4.80961	-2.02007	0.0471354	0.993121	-1.98508
Single-cell pbulk	Mac_or_Mono	Baseline	VPS26B	0.593764	6.41233	2.01058	0.0472675	0.993121	1.9839
Single-cell pbulk	Mac_or_Mono	Baseline	SELO	-0.766805	5.89839	-2.0093	0.0473728	0.993121	-1.98295
Single-cell pbulk	Mac_or_Mono	Baseline	TGFBR1	-0.787034	5.69981	-2.01468	0.0474176	0.993121	-1.98255
Single-cell pbulk	Mac_or_Mono	Baseline	OTUD5	-0.750875	5.87249	-2.00725	0.0476191	0.993121	-1.98075
Single-cell pbulk	Mac_or_Mono	Baseline	EXOC6B	0.893229	4.25089	2.01062	0.047627	0.993121	1.98068
Single-cell pbulk	Mac_or_Mono	Baseline	PLEKHJ1	0.580415	6.53764	2.00711	0.0476398	0.993121	1.98057
Single-cell pbulk	Mac_or_Mono	Baseline	ERGIC2	-0.732899	5.67022	-2.00457	0.0479354	0.993121	-1.97794
Single-cell pbulk	Mac_or_Mono	Baseline	PGD	-0.486372	7.94896	-2.00842	0.0481331	0.993121	-1.97619
Single-cell pbulk	Mac_or_Mono	Baseline	CCL4	-1.1889	6.61409	-2.00469	0.0484932	0.993121	-1.97302
Single-cell pbulk	Mac_or_Mono	Baseline	C12orf65	0.78069	5.15064	1.99674	0.048808	0.993121	1.97026
Single-cell pbulk	Mac_or_Mono	Baseline	LZIC	0.792146	5.64184	1.99468	0.0489743	0.993121	1.96881
Single-cell pbulk	Mac_or_Mono	Baseline	CCNI	0.246581	9.68017	1.99745	0.0489786	0.993121	1.96878
Single-cell pbulk	Mac_or_Mono	Baseline	GPHN	0.884133	4.56371	1.99448	0.0494603	0.993121	1.9646
Single-cell pbulk	Mac_or_Mono	Baseline	DHX37	-0.848385	4.36629	-1.99052	0.0495043	0.993121	-1.96422
Single-cell pbulk	Mac_or_Mono	Baseline	NAE1	0.675665	5.53513	1.99449	0.0495993	0.993121	1.9634
Single-cell pbulk	Mac_or_Mono	Baseline	C1QBP	-0.453698	7.29029	-1.98729	0.0498201	0.993121	-1.96151
Single-cell pbulk	Mac_or_Mono	Baseline	NDUFV2	0.361016	7.49593	1.98666	0.0499108	0.993121	1.96073
Single-cell pbulk	Mono_Classical	Baseline	CTD-2366F13.1	-1.67702	-1.69378	-4.13961	7.00174e-05	0.401262	-3.97623
Single-cell pbulk	Mono_Classical	Baseline	FKBP1B	0.77091	2.26755	4.10297	0.000120264	0.401262	3.84559
Single-cell pbulk	Mono_Classical	Baseline	KCTD11	-0.654844	2.44469	-3.99097	0.000136311	0.401262	-3.81477
Single-cell pbulk	Mono_Classical	Baseline	HOOK2	0.358839	5.96096	3.95557	0.000139582	0.401262	3.80891
Single-cell pbulk	Mono_Classical	Baseline	DDX31	-0.638785	1.77794	-3.88719	0.000204018	0.402054	-3.71399
Single-cell pbulk	Mono_Classical	Baseline	NEBL	-4.24636	-0.963564	-4.17014	0.000209785	0.402054	-3.70693
Single-cell pbulk	Mono_Classical	Baseline	LONRF1	0.470026	3.84804	3.68222	0.000407204	0.44461	3.53537
Single-cell pbulk	Mono_Classical	Baseline	SSH2	-0.244833	7.24345	-3.68282	0.000460942	0.44461	-3.50248
Single-cell pbulk	Mono_Classical	Baseline	OIP5	1.57842	-1.3689	3.61487	0.000477627	0.44461	3.493
Single-cell pbulk	Mono_Classical	Baseline	OPA3	-0.350069	3.72524	-3.60454	0.000478728	0.44461	-3.49238
Single-cell pbulk	Mono_Classical	Baseline	ITPKC	-0.573798	2.70886	-3.60026	0.000485878	0.44461	-3.48842
Single-cell pbulk	Mono_Classical	Baseline	YOD1	0.477255	3.10875	3.60208	0.000519633	0.44461	3.47043
Single-cell pbulk	Mono_Classical	Baseline	UEVLD	-0.407167	3.69945	-3.64473	0.00052944	0.44461	-3.4654
Single-cell pbulk	Mono_Classical	Baseline	TBCA	0.153995	7.35949	3.66451	0.000541311	0.44461	3.45943
Single-cell pbulk	Mono_Classical	Baseline	KPNA2	-0.424556	3.91042	-3.58422	0.000589013	0.451538	-3.43662
Single-cell pbulk	Mono_Classical	Day 28	NEBL	-4.82534	-0.963564	-4.73439	4.07107e-05	0.468132	-4.10341
Single-cell pbulk	Mono_Classical	Baseline	STT3A	-0.356421	4.42289	-3.59889	0.000653965	0.469997	-3.40819
Single-cell pbulk	Mono_Classical	Baseline	PRRT4	1.61588	-1.63763	3.48478	0.000774628	0.486767	3.36171
Single-cell pbulk	Mono_Classical	Baseline	HLTF	-0.544235	2.55315	-3.4634	0.000831916	0.486767	-3.34195
Single-cell pbulk	Mono_Classical	Baseline	NEBL-AS1	-1.26977	-2.26716	-3.53987	0.000850159	0.486767	-3.33593
Single-cell pbulk	Mono_Classical	Baseline	ID3	1.36037	1.12142	3.43187	0.00087766	0.486767	3.32706
Single-cell pbulk	Mono_Classical	Baseline	CSNK2B	0.140451	7.77008	3.46575	0.000989614	0.486767	3.29346
Single-cell pbulk	Mono_Classical	Baseline	EXO1	1.45418	-1.9558	3.38821	0.000991807	0.486767	3.29284
Single-cell pbulk	Mono_Classical	Baseline	GIMAP6	-0.454928	4.93313	-3.39053	0.00103354	0.486767	-3.28123
Single-cell pbulk	Mono_Classical	Baseline	IL6R	-0.156714	7.00206	-3.34281	0.00115108	0.486767	-3.25073
Single-cell pbulk	Mono_Classical	Baseline	SUDS3	-0.209389	5.19264	-3.35513	0.00115856	0.486767	-3.24889
Single-cell pbulk	Mono_Classical	Baseline	RNF215	0.649617	1.95245	3.33362	0.00120907	0.486767	3.23673
Single-cell pbulk	Mono_Classical	Baseline	LTN1	-0.242474	5.04761	-3.38581	0.00121416	0.486767	-3.23553
Single-cell pbulk	Mono_Classical	Baseline	RASSF2	-0.15422	7.37489	-3.37433	0.00121999	0.486767	-3.23417
Single-cell pbulk	Mono_Classical	Baseline	FLCN	-0.396201	3.05011	-3.3415	0.00122761	0.486767	-3.23239
Single-cell pbulk	Mono_Classical	Baseline	AC091814.3	1.44498	-1.37864	3.28076	0.00141951	0.490602	3.19065
Single-cell pbulk	Mono_Classical	Baseline	PF4V1	1.73118	0.339219	3.273	0.00148149	0.490602	3.17828
Single-cell pbulk	Mono_Classical	Baseline	ZNF782	-0.564136	1.91761	-3.25969	0.00150314	0.490602	-3.17408
Single-cell pbulk	Mono_Classical	Baseline	GIMAP8	-0.486833	6.47543	-3.27416	0.00154952	0.490602	-3.16525
Single-cell pbulk	Mono_Classical	Baseline	ATP6V1B2	-0.251743	7.72031	-3.25582	0.0016038	0.490602	-3.15522
Single-cell pbulk	Mono_Classical	Baseline	RELT	0.239937	6.48108	3.24755	0.00165707	0.490602	3.14567
Single-cell pbulk	Mono_Classical	Baseline	DNAJC14	-0.407679	2.97913	-3.23766	0.00167112	0.490602	-3.1432
Single-cell pbulk	Mono_Classical	Baseline	MBNL1	0.124068	8.38619	3.27595	0.00169512	0.490602	3.13902
Single-cell pbulk	Mono_Classical	Baseline	CTC-428G20.6	-0.82244	0.782058	-3.216	0.00183942	0.490602	-3.115
Single-cell pbulk	Mono_Classical	Baseline	INSIG2	-0.323922	3.86314	-3.18703	0.00189676	0.490602	-3.10594
Single-cell pbulk	Mono_Classical	Baseline	UBTD2	-0.300239	3.86205	-3.19489	0.00190363	0.490602	-3.10487
Single-cell pbulk	Mono_Classical	Baseline	TUBGCP2	0.179743	6.66526	3.21857	0.00201266	0.490602	3.08836
Single-cell pbulk	Mono_Classical	Baseline	KIAA0907	-0.293335	4.14678	-3.1722	0.00208328	0.490602	-3.0781
Single-cell pbulk	Mono_Classical	Baseline	ZNF641	-0.369506	4.44377	-3.21004	0.00213071	0.490602	-3.07138
Single-cell pbulk	Mono_Classical	Baseline	KEAP1	-0.272394	4.59769	-3.1599	0.00216078	0.490602	-3.06719
Single-cell pbulk	Mono_Classical	Baseline	KIAA1033	-0.139948	6.85559	-3.19721	0.00216548	0.490602	-3.06654
Single-cell pbulk	Mono_Classical	Baseline	SCO1	-0.330526	3.83981	-3.13587	0.00221772	0.490602	-3.05941
Single-cell pbulk	Mono_Classical	Baseline	LINC00936	0.382613	8.58424	3.16604	0.00222754	0.490602	3.05809
Single-cell pbulk	Mono_Classical	Baseline	PIGW	0.969756	1.16987	3.13916	0.00223472	0.490602	3.05712
Single-cell pbulk	Mono_Classical	Baseline	PRPF4	-0.274302	4.44485	-3.1612	0.00226819	0.490602	-3.05266
Single-cell pbulk	Mono_Classical	Baseline	ACLY	-0.171274	5.46516	-3.12428	0.00230155	0.490602	-3.04828
Single-cell pbulk	Mono_Classical	Baseline	SEMA4B	-0.341334	4.23566	-3.16827	0.00230535	0.490602	-3.04778
Single-cell pbulk	Mono_Classical	Baseline	IER2	0.483154	9.82378	3.1345	0.0023213	0.490602	3.04571
Single-cell pbulk	Mono_Classical	Baseline	ZNF394	0.229359	5.52375	3.13061	0.00235682	0.490602	3.04114
Single-cell pbulk	Mono_Classical	Baseline	CDC42EP2	-0.742164	4.40583	-3.17428	0.00237756	0.490602	-3.0385
Single-cell pbulk	Mono_Classical	Baseline	RAPGEF1	0.208556	5.83917	3.14101	0.00238871	0.490602	3.03709
Single-cell pbulk	Mono_Classical	Baseline	C12orf76	0.280227	4.19196	3.12703	0.00238922	0.490602	3.03703
Single-cell pbulk	Mono_Classical	Baseline	TAF13	0.422623	3.57014	3.11589	0.00244733	0.493717	3.02978
Single-cell pbulk	Mono_Classical	Baseline	DTD2	0.494414	2.57181	3.1031	0.0025361	0.502804	3.019
Single-cell pbulk	Mono_Classical	Baseline	ZNF430	-0.280537	4.33961	-3.09612	0.00262545	0.511696	-3.0085
Single-cell pbulk	Mono_Classical	Baseline	RP13-20L14.6	0.507362	2.6551	3.10691	0.00269189	0.5159	3.00089
Single-cell pbulk	Mono_Classical	Baseline	PCSK6	1.49982	-1.75744	3.07764	0.00276858	0.517348	2.99233
Single-cell pbulk	Mono_Classical	Baseline	CCND3	-0.325972	7.29884	-3.10722	0.00280889	0.517348	-2.98791
Single-cell pbulk	Mono_Classical	Baseline	TMED9	-0.199218	6.50035	-3.10616	0.00285203	0.517348	-2.98325
Single-cell pbulk	Mono_Classical	Baseline	ATP1B3-AS1	-1.3665	-1.96098	-3.06681	0.0028794	0.517348	-2.98033
Single-cell pbulk	Mono_Classical	Baseline	ARL4A	0.433302	6.25621	3.04439	0.00303423	0.519261	2.96425
Single-cell pbulk	Mono_Classical	Baseline	FAM178A	-0.268261	4.6799	-3.05196	0.0030827	0.519261	-2.95937
Single-cell pbulk	Mono_Classical	Baseline	FBXL14	-0.480265	2.35548	-3.03303	0.00312479	0.519261	-2.95519
Single-cell pbulk	Mono_Classical	Baseline	C15orf39	0.237617	6.57935	3.0393	0.00313982	0.519261	2.95371
Single-cell pbulk	Mono_Classical	Baseline	TNFRSF8	-0.418211	3.75998	-3.06089	0.00314581	0.519261	-2.95312
Single-cell pbulk	Mono_Classical	Baseline	ARRDC2	-0.230551	5.3797	-3.04003	0.00322716	0.519261	-2.94523
Single-cell pbulk	Mono_Classical	Baseline	ZSCAN16	-0.450457	2.37839	-3.02653	0.00323357	0.519261	-2.94461
Single-cell pbulk	Mono_Classical	Baseline	KRTCAP2	0.108927	7.65267	3.0504	0.00325131	0.519261	2.94292
Single-cell pbulk	Mono_Classical	Baseline	G2E3	-0.3008	3.98662	-3.02501	0.00337086	0.53098	-2.93172
Single-cell pbulk	Mono_Classical	Baseline	OTUD1	0.501645	5.84425	2.99803	0.00346693	0.531294	2.92299
Single-cell pbulk	Mono_Classical	Baseline	RP5-882C2.2	0.585032	1.63066	3.00762	0.00350996	0.531294	2.91914
Single-cell pbulk	Mono_Classical	Baseline	USP10	-0.152179	6.16103	-3.01431	0.00351146	0.531294	-2.91901
Single-cell pbulk	Mono_Classical	Baseline	PRKAR2B	0.499437	4.28385	2.9717	0.00378936	0.531942	2.89518
Single-cell pbulk	Mono_Classical	Baseline	PIBF1	-0.253685	4.31655	-2.97998	0.00381851	0.531942	-2.89278
Single-cell pbulk	Mono_Classical	Baseline	BCL6	0.346167	5.89146	2.97687	0.00383697	0.531942	2.89126
Single-cell pbulk	Mono_Classical	Baseline	IQCB1	-0.380758	3.70889	-3.00719	0.00386365	0.531942	-2.88909
Single-cell pbulk	Mono_Classical	Baseline	C5orf51	-0.232851	4.69196	-2.96251	0.00388542	0.531942	-2.88732
Single-cell pbulk	Mono_Classical	Baseline	SP2	0.252149	4.21422	2.95733	0.00389397	0.531942	2.88663
Single-cell pbulk	Mono_Classical	Baseline	SAP30	-0.484892	6.28707	-3.00938	0.00389693	0.531942	-2.88639
Single-cell pbulk	Mono_Classical	Baseline	PDPK1	-0.165547	5.57223	-2.96065	0.00399298	0.531942	-2.87872
Single-cell pbulk	Mono_Classical	Baseline	TRADD	-0.212823	5.56505	-2.96321	0.00399604	0.531942	-2.87847
Single-cell pbulk	Mono_Classical	Baseline	BTBD7	-0.210677	5.18553	-2.94614	0.00404754	0.531942	-2.87443
Single-cell pbulk	Mono_Classical	Baseline	BAMBI	1.43903	-1.86997	2.94597	0.00409099	0.531942	2.87106
Single-cell pbulk	Mono_Classical	Baseline	TRAT1	1.01676	0.233252	2.93399	0.00411302	0.531942	2.86936
Single-cell pbulk	Mono_Classical	Baseline	PRKCQ	1.36068	-0.512176	2.94174	0.00411713	0.531942	2.86905
Single-cell pbulk	Mono_Classical	Baseline	SEMA6A	-1.34775	-1.3936	-2.92726	0.00418539	0.532541	-2.86384
Single-cell pbulk	Mono_Classical	Baseline	DENND5A	0.251217	6.87568	2.93725	0.0042476	0.532541	2.85916
Single-cell pbulk	Mono_Classical	Baseline	CTCF	-0.162874	5.67593	-2.92192	0.0042607	0.532541	-2.85819
Single-cell pbulk	Mono_Classical	Baseline	IL16	-0.207524	5.98719	-2.91687	0.00448068	0.554014	-2.84218
Single-cell pbulk	Mono_Classical	Baseline	CTC-250I14.6	0.445446	5.71341	2.90354	0.00459258	0.5565	2.8343
Single-cell pbulk	Mono_Classical	Baseline	DHRS4-AS1	-1.26447	-1.22306	-2.89007	0.00468149	0.5565	-2.82817
Single-cell pbulk	Mono_Classical	Baseline	C17orf49	0.354405	3.70307	2.89264	0.00475107	0.5565	2.82344
Single-cell pbulk	Mono_Classical	Baseline	ATP1A1	0.171504	6.56669	2.88984	0.00476255	0.5565	2.82267
Single-cell pbulk	Mono_Classical	Baseline	MPHOSPH10	-0.23782	4.89142	-2.91993	0.00476597	0.5565	-2.82244
Single-cell pbulk	Mono_Classical	Baseline	SERINC5	-0.332233	4.5962	-2.94773	0.00483773	0.5565	-2.81764
Single-cell pbulk	Mono_Classical	Baseline	ARFGEF1	-0.140883	6.20857	-2.90118	0.00490688	0.5565	-2.81308
Single-cell pbulk	Mono_Classical	Baseline	CDPF1	-0.4703	2.40606	-2.88443	0.00491626	0.5565	-2.81247
Single-cell pbulk	Mono_Classical	Baseline	LIPC	1.34958	-1.74477	2.87936	0.00493635	0.5565	2.81116
Single-cell pbulk	Mono_Classical	Baseline	SH3RF3	-1.11914	-0.103249	-2.87467	0.00509065	0.558463	-2.80124
Single-cell pbulk	Mono_Classical	Baseline	APOBEC3C	0.227243	5.13388	2.8818	0.00513466	0.558463	2.79846
Single-cell pbulk	Mono_Classical	Baseline	C8orf88	1.1077	-1.81346	2.85493	0.00517931	0.558463	2.79566
Single-cell pbulk	Mono_Classical	Baseline	TEX261	-0.323447	3.42533	-2.85477	0.00519579	0.558463	-2.79464
Single-cell pbulk	Mono_Classical	Baseline	SNHG15	0.344321	5.33393	2.85303	0.00522175	0.558463	2.79303
Single-cell pbulk	Mono_Classical	Baseline	ATP5D	0.121854	8.77406	2.93731	0.00526764	0.558463	2.79019
Single-cell pbulk	Mono_Classical	Baseline	GHRLOS	-1.20916	-0.0495133	-2.87872	0.00529737	0.558463	-2.78837
Single-cell pbulk	Mono_Classical	Baseline	H3F3B	0.164494	10.6511	2.85042	0.00538297	0.558463	2.78318
Single-cell pbulk	Mono_Classical	Baseline	CXCR2	-0.518574	2.41463	-2.86346	0.00545525	0.558463	-2.77885
Single-cell pbulk	Mono_Classical	Baseline	AC006547.15	0.892044	0.0739297	2.83769	0.00547896	0.558463	2.77744
Single-cell pbulk	Mono_Classical	Baseline	GPCPD1	0.223816	7.87936	2.86799	0.00548798	0.558463	2.7769
Single-cell pbulk	Mono_Classical	Baseline	CCT6A	-0.125173	7.17747	-2.84676	0.00576755	0.578924	-2.76071
Single-cell pbulk	Mono_Classical	Baseline	CTD-2023M8.1	1.28777	-0.437304	2.8147	0.00582818	0.578924	2.75729
Single-cell pbulk	Mono_Classical	Baseline	RP11-80H8.4	1.25831	-1.27969	2.81732	0.00588835	0.578924	2.75394
Single-cell pbulk	Mono_Classical	Baseline	TMEM217	-1.11692	-1.81472	-2.80773	0.00594024	0.578924	-2.75106
Single-cell pbulk	Mono_Classical	Baseline	CBX1	-0.202158	5.16265	-2.80846	0.00594078	0.578924	-2.75103
Single-cell pbulk	Mono_Classical	Baseline	WAC-AS1	0.319069	5.71532	2.87735	0.00600047	0.579827	2.74776
Single-cell pbulk	Mono_Classical	Baseline	TTYH2	-0.225066	4.48568	-2.8119	0.00614765	0.589099	-2.7398
Single-cell pbulk	Mono_Classical	Baseline	PF4	1.14451	2.32973	2.79647	0.0062284	0.591569	2.73551
Single-cell pbulk	Mono_Classical	Baseline	CTB-31O20.2	0.38361	3.16568	2.77961	0.00645034	0.591569	2.72396
Single-cell pbulk	Mono_Classical	Baseline	TMEM168	-0.256424	3.94188	-2.791	0.00645859	0.591569	-2.72354
Single-cell pbulk	Mono_Classical	Baseline	PHF2	-0.178973	4.6745	-2.77677	0.00650702	0.591569	-2.72107
Single-cell pbulk	Mono_Classical	Baseline	PTPN23	-0.223426	4.25576	-2.78094	0.0066326	0.591569	-2.71475
Single-cell pbulk	Mono_Classical	Baseline	IFFO2	0.366774	4.26627	2.78366	0.00664908	0.591569	2.71393
Single-cell pbulk	Mono_Classical	Baseline	RP11-347C12.10	0.932352	0.356347	2.77863	0.0067166	0.591569	2.71058
Single-cell pbulk	Mono_Classical	Baseline	CEP57	-0.161511	5.43756	-2.77467	0.00674912	0.591569	-2.70898
Single-cell pbulk	Mono_Classical	Baseline	U2AF1L4	0.493167	4.35345	2.84025	0.00677347	0.591569	2.70778
Single-cell pbulk	Mono_Classical	Baseline	FAM208B	-0.194257	5.01662	-2.77573	0.00677389	0.591569	-2.70776
Single-cell pbulk	Mono_Classical	Baseline	DUSP2	0.778559	5.36892	2.76862	0.00681492	0.591569	2.70576
Single-cell pbulk	Mono_Classical	Baseline	SLC15A2	-0.439394	2.38326	-2.7594	0.0068416	0.591569	-2.70446
Single-cell pbulk	Mono_Classical	Baseline	SFT2D3	-0.321021	3.39369	-2.76994	0.00684221	0.591569	-2.70443
Single-cell pbulk	Mono_Classical	Baseline	SGMS2	-0.355679	5.45134	-2.79603	0.0069159	0.593021	-2.70087
Single-cell pbulk	Mono_Classical	Baseline	NPTN	-0.143905	6.49136	-2.78778	0.00697517	0.593021	-2.69803
Single-cell pbulk	Mono_Classical	Baseline	CHRNA7	1.43599	-0.91583	2.75047	0.00708453	0.593021	2.69284
Single-cell pbulk	Mono_Classical	Baseline	PLEKHG2	0.743896	3.89006	2.75142	0.00710169	0.593021	2.69204
Single-cell pbulk	Mono_Classical	Baseline	ACAD11	0.705399	1.18656	2.75377	0.00712425	0.593021	2.69098
Single-cell pbulk	Mono_Classical	Baseline	TLR7	0.450791	3.94437	2.79235	0.00716844	0.593021	2.68892
Single-cell pbulk	Mono_Classical	Baseline	E2F2	0.626054	1.83906	2.73802	0.00725141	0.5956	2.68507
Single-cell pbulk	Mono_Classical	Baseline	PTAFR	-0.20776	7.21098	-2.77468	0.00738273	0.602085	-2.67907
Single-cell pbulk	Mono_Classical	Baseline	C12orf29	-0.42316	2.13683	-2.71904	0.00766351	0.620582	-2.66655
Single-cell pbulk	Mono_Classical	Baseline	ZNF746	-0.208526	4.71102	-2.72754	0.00781035	0.622751	-2.66016
Single-cell pbulk	Mono_Classical	Baseline	CMC2	0.241375	5.25808	2.7335	0.00783538	0.622751	2.65908
Single-cell pbulk	Mono_Classical	Baseline	CLN3.1	-0.144672	5.56639	-2.72241	0.00785276	0.622751	-2.65834
Single-cell pbulk	Mono_Classical	Baseline	OLR1	1.3012	0.851324	2.71627	0.00798419	0.623769	2.65274
Single-cell pbulk	Mono_Classical	Baseline	SREK1	0.18245	6.09195	2.72207	0.00803082	0.623769	2.65077
Single-cell pbulk	Mono_Classical	Baseline	PKMYT1	1.18839	-1.38713	2.6971	0.00818131	0.623769	2.64449
Single-cell pbulk	Mono_Classical	Baseline	BST1	-0.172967	7.25585	-2.74754	0.00823086	0.623769	-2.64245
Single-cell pbulk	Mono_Classical	Baseline	WDR11-AS1	1.26289	-1.81203	2.68966	0.00832213	0.623769	2.63871
Single-cell pbulk	Mono_Classical	Baseline	RGS14	-0.197767	6.16102	-2.70591	0.00838053	0.623769	-2.63634
Single-cell pbulk	Mono_Classical	Baseline	TNF	0.797702	3.71356	2.69842	0.00838624	0.623769	2.63611
Single-cell pbulk	Mono_Classical	Baseline	GZMH	0.783807	0.985678	2.68323	0.00848032	0.623769	2.63232
Single-cell pbulk	Mono_Classical	Baseline	ACO1	0.359373	3.22674	2.69139	0.00863625	0.623769	2.62613
Single-cell pbulk	Mono_Classical	Baseline	RP11-983P16.4	-0.968111	-0.684715	-2.6738	0.00868705	0.623769	-2.62413
Single-cell pbulk	Mono_Classical	Baseline	ZNF232	-0.579011	1.5729	-2.68291	0.00869482	0.623769	-2.62383
Single-cell pbulk	Mono_Classical	Baseline	STX6	-0.161399	5.63029	-2.67969	0.00875243	0.623769	-2.62158
Single-cell pbulk	Mono_Classical	Baseline	MBTPS1	0.195392	5.63207	2.70177	0.00886068	0.623769	2.61738
Single-cell pbulk	Mono_Classical	Baseline	FBXO4	-0.382169	2.9372	-2.69301	0.00889706	0.623769	-2.61598
Single-cell pbulk	Mono_Classical	Baseline	ILF3-AS1	0.286972	5.28216	2.71098	0.0089332	0.623769	2.6146
Single-cell pbulk	Mono_Classical	Baseline	DUS3L	0.319353	4.50532	2.68509	0.00894417	0.623769	2.61418
Single-cell pbulk	Mono_Classical	Baseline	PFDN4	0.233616	4.94819	2.70022	0.00895911	0.623769	2.61361
Single-cell pbulk	Mono_Classical	Baseline	TMEM9B-AS1	0.946712	0.514074	2.68162	0.00896368	0.623769	2.61344
Single-cell pbulk	Mono_Classical	Baseline	COG4	-0.197163	4.57896	-2.6757	0.00898773	0.623769	-2.61252
Single-cell pbulk	Mono_Classical	Baseline	CDKN1A	0.563125	6.23877	2.66759	0.00901653	0.623769	2.61143
Single-cell pbulk	Mono_Classical	Baseline	RGCC	0.784232	4.79403	2.6678	0.00902298	0.623769	2.61118
Single-cell pbulk	Mono_Classical	Baseline	SBDS	0.240407	5.6886	2.66154	0.00909447	0.623769	2.60848
Single-cell pbulk	Mono_Classical	Baseline	NR2C1	0.299734	3.58716	2.66939	0.00911324	0.623769	2.60778
Single-cell pbulk	Mono_Classical	Baseline	ALOX5	-0.167615	7.35664	-2.71996	0.00923495	0.628359	-2.60323
Single-cell pbulk	Mono_Classical	Baseline	TRIM26	0.221757	5.09571	2.66128	0.0093417	0.629448	2.59929
Single-cell pbulk	Mono_Classical	Baseline	OGFOD3	0.203464	4.53688	2.65556	0.00936043	0.629448	2.5986
Single-cell pbulk	Mono_Classical	Baseline	KIAA0556	-0.287445	3.40864	-2.66076	0.00944209	0.631248	-2.59562
Single-cell pbulk	Mono_Classical	Baseline	DCLRE1A	0.866462	0.000642987	2.63879	0.0095741	0.633812	2.59084
Single-cell pbulk	Mono_Classical	Baseline	BTN2A1	-0.267223	4.77048	-2.67125	0.00959068	0.633812	-2.59025
Single-cell pbulk	Mono_Classical	Baseline	FASLG	-1.07947	-1.85565	-2.6312	0.00978448	0.638384	-2.58335
Single-cell pbulk	Mono_Classical	Baseline	TXNL4A	0.112086	7.3317	2.66294	0.00981204	0.638384	2.58238
Single-cell pbulk	Mono_Classical	Baseline	SIN3A	0.204024	4.87865	2.64094	0.00985267	0.638384	2.58096
Single-cell pbulk	Mono_Classical	Baseline	JUND	0.230529	10.1464	2.62799	0.00988193	0.638384	2.57993
Single-cell pbulk	Mono_Classical	Baseline	NXT1	0.299774	5.05946	2.62173	0.0100578	0.640979	2.57383
Single-cell pbulk	Mono_Classical	Baseline	ECM1	1.22393	-1.27403	2.61703	0.0101668	0.640979	2.5701
Single-cell pbulk	Mono_Classical	Baseline	DNAH14	1.27352	-1.10292	2.62899	0.0102195	0.640979	2.56831
Single-cell pbulk	Mono_Classical	Baseline	TSPAN31	-0.267445	3.72833	-2.62619	0.0102331	0.640979	-2.56785
Single-cell pbulk	Mono_Classical	Baseline	FAM109B	-0.694749	1.33264	-2.63601	0.0102919	0.640979	-2.56586
Single-cell pbulk	Mono_Classical	Baseline	ASXL2	-0.167171	5.30713	-2.62507	0.0103098	0.640979	-2.56526
Single-cell pbulk	Mono_Classical	Baseline	SRF	0.250065	4.50652	2.63411	0.0104074	0.640979	2.56199
Single-cell pbulk	Mono_Classical	Baseline	ATF7IP	-0.172604	6.17066	-2.61857	0.0104571	0.640979	-2.56034
Single-cell pbulk	Mono_Classical	Baseline	GBP3	0.610007	4.23793	2.6431	0.010477	0.640979	2.55968
Single-cell pbulk	Mono_Classical	Baseline	RPH3AL	-0.8913	1.21064	-2.65384	0.0104894	0.640979	-2.55926
Single-cell pbulk	Mono_Classical	Baseline	R3HDM1	0.156237	4.99073	2.61086	0.0105406	0.640979	2.55757
Single-cell pbulk	Mono_Classical	Baseline	ZFP36L2	-0.31865	9.61728	-2.6524	0.0106139	0.640979	-2.55516
Single-cell pbulk	Mono_Classical	Baseline	RP11-320M2.1	1.04743	-0.0599075	2.59872	0.0106938	0.640979	2.55255
Single-cell pbulk	Mono_Classical	Baseline	CCL5	0.413549	4.60643	2.61944	0.0107138	0.640979	2.5519
Single-cell pbulk	Mono_Classical	Baseline	KBTBD2	0.197693	5.11123	2.60269	0.0107973	0.640979	2.54919
Single-cell pbulk	Mono_Classical	Baseline	ZNF184	-0.47775	1.88111	-2.59452	0.010814	0.640979	-2.54865
Single-cell pbulk	Mono_Classical	Baseline	MAN1B1	-0.177681	4.84175	-2.60532	0.010885	0.64188	-2.54637
Single-cell pbulk	Mono_Classical	Baseline	DYRK3	1.08631	-0.936874	2.59327	0.0110315	0.642277	2.5417
Single-cell pbulk	Mono_Classical	Baseline	AC022498.1	0.967479	0.342828	2.58654	0.0110515	0.642277	2.54107
Single-cell pbulk	Mono_Classical	Baseline	ZNF425	-0.910326	-0.0578507	-2.58585	0.0110823	0.642277	-2.54009
Single-cell pbulk	Mono_Classical	Baseline	NRBF2	-0.308885	5.85196	-2.5915	0.0111981	0.642277	-2.53645
Single-cell pbulk	Mono_Classical	Baseline	PHC2	-0.263002	6.21065	-2.59893	0.0112515	0.642277	-2.53479
Single-cell pbulk	Mono_Classical	Baseline	DIS3L	-0.330521	4.0166	-2.61002	0.0113021	0.642277	-2.53322
Single-cell pbulk	Mono_Classical	Baseline	PPP1R15B	0.277455	6.16978	2.58685	0.0113573	0.642277	2.53151
Single-cell pbulk	Mono_Classical	Baseline	IREB2	-0.15799	5.61633	-2.5832	0.0115137	0.642277	-2.52671
Single-cell pbulk	Mono_Classical	Baseline	MIDN	0.276553	6.97718	2.57354	0.0115645	0.642277	2.52516
Single-cell pbulk	Mono_Classical	Baseline	RP11-91I20.4	0.71102	1.52942	2.57225	0.0115784	0.642277	2.52474
Single-cell pbulk	Mono_Classical	Baseline	TAF6L	0.242936	4.2245	2.57981	0.0115964	0.642277	2.52419
Single-cell pbulk	Mono_Classical	Baseline	MRPS25	-0.189629	5.32654	-2.58905	0.0116756	0.642277	-2.5218
Single-cell pbulk	Mono_Classical	Baseline	FMN1	0.742985	3.22193	2.6247	0.01191	0.642277	2.5148
Single-cell pbulk	Mono_Classical	Baseline	CCDC6	0.191494	5.63684	2.5871	0.0119412	0.642277	2.51388
Single-cell pbulk	Mono_Classical	Baseline	RP11-386I14.4	0.641325	4.2271	2.59643	0.0119417	0.642277	2.51386
Single-cell pbulk	Mono_Classical	Baseline	SERTAD3	0.339582	5.25017	2.56374	0.0119659	0.642277	2.51315
Single-cell pbulk	Mono_Classical	Baseline	AGBL3	-0.901315	-0.568146	-2.56173	0.0120546	0.642277	-2.51054
Single-cell pbulk	Mono_Classical	Baseline	ZNHIT6	-0.406664	3.0586	-2.56887	0.0120877	0.642277	-2.50957
Single-cell pbulk	Mono_Classical	Baseline	BAG6	-0.121738	6.07477	-2.56757	0.01212	0.642277	-2.50863
Single-cell pbulk	Mono_Classical	Baseline	LSMD1	0.151934	7.26647	2.59248	0.0121246	0.642277	2.5085
Single-cell pbulk	Mono_Classical	Baseline	BEST1	0.211107	6.88226	2.58793	0.012136	0.642277	2.50817
Single-cell pbulk	Mono_Classical	Baseline	GEMIN5	-0.340958	2.97129	-2.56516	0.0122066	0.642277	-2.50611
Single-cell pbulk	Mono_Classical	Baseline	APBB2	1.40971	-0.560936	2.57296	0.0122222	0.642277	2.50566
Single-cell pbulk	Mono_Classical	Baseline	RBPMS2	1.15988	-2.00881	2.55308	0.0122822	0.642277	2.50393
Single-cell pbulk	Mono_Classical	Baseline	RP11-202G18.1	-1.35203	-1.23424	-2.55024	0.0122881	0.642277	-2.50376
Single-cell pbulk	Mono_Classical	Baseline	PTGER2	0.331013	5.66581	2.55968	0.0123699	0.642885	2.50141
Single-cell pbulk	Mono_Classical	Baseline	ILK	-0.125796	6.69402	-2.55182	0.0124358	0.642885	-2.49953
Single-cell pbulk	Mono_Classical	Baseline	PPP1R15A	0.311402	8.76284	2.54279	0.0124675	0.642885	2.49863
Single-cell pbulk	Mono_Classical	Baseline	RABL2A	-0.726693	2.43087	-2.61173	0.0125292	0.643174	-2.49688
Single-cell pbulk	Mono_Classical	Baseline	RP11-434H6.6	0.958484	-0.44799	2.53853	0.0125849	0.643174	2.4953
Single-cell pbulk	Mono_Classical	Baseline	CTC-428H11.2	-0.529033	1.63875	-2.55432	0.0127279	0.646533	-2.49129
Single-cell pbulk	Mono_Classical	Baseline	NDUFA7.1	0.175678	5.32297	2.5568	0.012811	0.646533	2.48898
Single-cell pbulk	Mono_Classical	Baseline	LPP	0.18527	5.5973	2.54247	0.0128516	0.646533	2.48786
Single-cell pbulk	Mono_Classical	Baseline	ZC3H12C	-0.464826	1.69183	-2.54481	0.0128823	0.646533	-2.48701
Single-cell pbulk	Mono_Classical	Baseline	INTS8	-0.207422	5.12577	-2.54239	0.0129318	0.646533	-2.48564
Single-cell pbulk	Mono_Classical	Baseline	GNL3L	-0.244935	4.22621	-2.53878	0.0130322	0.648734	-2.48289
Single-cell pbulk	Mono_Classical	Baseline	RP4-594I10.3	-0.749016	0.405233	-2.52749	0.0131391	0.650799	-2.47998
Single-cell pbulk	Mono_Classical	Baseline	ETV6	0.183454	7.26921	2.53948	0.0132831	0.650799	2.47609
Single-cell pbulk	Mono_Classical	Baseline	RP11-37B2.1	0.444849	3.43458	2.52709	0.0133996	0.650799	2.47297
Single-cell pbulk	Mono_Classical	Baseline	P4HA1	-0.220347	4.98519	-2.53458	0.0136336	0.650799	-2.46678
Single-cell pbulk	Mono_Classical	Baseline	PRIM1	0.431084	2.25753	2.51304	0.0136822	0.650799	2.4655
Single-cell pbulk	Mono_Classical	Baseline	TBC1D22B	0.362094	2.47275	2.5095	0.013755	0.650799	2.4636
Single-cell pbulk	Mono_Classical	Baseline	ARL14EP	-0.254811	5.13607	-2.5346	0.0138093	0.650799	-2.46219
Single-cell pbulk	Mono_Classical	Baseline	CLCF1	0.720216	1.18001	2.5115	0.0138921	0.650799	2.46004
Single-cell pbulk	Mono_Classical	Baseline	PLCB3	-0.283964	4.0071	-2.52259	0.0139054	0.650799	-2.4597
Single-cell pbulk	Mono_Classical	Baseline	RP1-3J17.3	0.896996	1.91784	2.52628	0.0139269	0.650799	2.45914
Single-cell pbulk	Mono_Classical	Baseline	TRA2B	0.15382	7.07163	2.5095	0.0139715	0.650799	2.458
Single-cell pbulk	Mono_Classical	Baseline	BAZ2B	-0.175874	6.66193	-2.5263	0.0139912	0.650799	-2.45749
Single-cell pbulk	Mono_Classical	Baseline	FAM135A	-0.270245	4.03373	-2.50578	0.0140257	0.650799	-2.45661
Single-cell pbulk	Mono_Classical	Baseline	CCL4L2	1.74111	0.126205	2.50207	0.0140408	0.650799	2.45622
Single-cell pbulk	Mono_Classical	Baseline	MEF2D	0.236706	4.97399	2.50371	0.014082	0.650799	2.45517
Single-cell pbulk	Mono_Classical	Baseline	TIAL1	0.119537	6.11519	2.51029	0.014199	0.650799	2.45219
Single-cell pbulk	Mono_Classical	Baseline	RMDN2	-0.384726	2.89051	-2.51144	0.0142025	0.650799	-2.4521
Single-cell pbulk	Mono_Classical	Baseline	CHMP4A	-0.168172	5.94274	-2.53331	0.0142092	0.650799	-2.45193
Single-cell pbulk	Mono_Classical	Baseline	PBX3	0.279406	3.88975	2.50925	0.0142138	0.650799	2.45181
Single-cell pbulk	Mono_Classical	Baseline	AC009299.3	-1.00847	-0.576942	-2.51014	0.0142167	0.650799	-2.45174
Single-cell pbulk	Mono_Classical	Baseline	MTO1	-0.265589	4.05755	-2.49669	0.0142999	0.650799	-2.44964
Single-cell pbulk	Mono_Classical	Baseline	MEPCE	0.245124	5.02549	2.50618	0.0143398	0.650799	2.44864
Single-cell pbulk	Mono_Classical	Baseline	DOT1L	0.236756	3.987	2.49457	0.0143754	0.650799	2.44774
Single-cell pbulk	Mono_Classical	Baseline	FANCC	0.916307	0.0482627	2.48815	0.0144571	0.650868	2.4457
Single-cell pbulk	Mono_Classical	Baseline	F11R	-0.319396	4.72186	-2.54885	0.0144934	0.650868	-2.4448
Single-cell pbulk	Mono_Classical	Baseline	FKBP5	-0.600713	6.91963	-2.50277	0.0146348	0.650868	-2.44129
Single-cell pbulk	Mono_Classical	Baseline	DDX21	0.132256	7.37168	2.48731	0.0146912	0.650868	2.4399
Single-cell pbulk	Mono_Classical	Baseline	TBL1XR1	-0.149961	5.60446	-2.4892	0.0147908	0.650868	-2.43746
Single-cell pbulk	Mono_Classical	Baseline	VAMP1	-0.397413	2.54722	-2.4892	0.0148526	0.650868	-2.43595
Single-cell pbulk	Mono_Classical	Baseline	BOP1	-0.238767	3.80034	-2.50285	0.0148762	0.650868	-2.43538
Single-cell pbulk	Mono_Classical	Baseline	TECPR2	-0.272689	4.06332	-2.49518	0.0148828	0.650868	-2.43522
Single-cell pbulk	Mono_Classical	Baseline	SLC38A5	1.27417	-1.54538	2.47556	0.0148864	0.650868	2.43513
Single-cell pbulk	Mono_Classical	Baseline	ZNF131	0.187876	4.9116	2.48051	0.0151301	0.65721	2.42925
Single-cell pbulk	Mono_Classical	Baseline	ATG2A	0.255374	4.92151	2.4688	0.0151814	0.65721	2.42802
Single-cell pbulk	Mono_Classical	Baseline	RP11-571I18.4	-1.0617	-1.31473	-2.48862	0.0152669	0.65721	-2.42598
Single-cell pbulk	Mono_Classical	Baseline	TMEM192	-0.186818	4.67752	-2.47109	0.0152718	0.65721	-2.42587
Single-cell pbulk	Mono_Classical	Baseline	RP11-346C20.3	1.15399	-1.12423	2.46475	0.0153172	0.65721	2.42479
Single-cell pbulk	Mono_Classical	Baseline	PAPD4	0.115552	5.54717	2.47075	0.0154425	0.658616	2.42183
Single-cell pbulk	Mono_Classical	Baseline	BATF	-0.248426	4.60284	-2.46835	0.0155122	0.658616	-2.4202
Single-cell pbulk	Mono_Classical	Baseline	PLXNC1	-0.165772	6.66413	-2.48041	0.015721	0.658616	-2.41533
Single-cell pbulk	Mono_Classical	Baseline	RASGEF1B	0.456102	5.82674	2.46029	0.01575	0.658616	2.41466
Single-cell pbulk	Mono_Classical	Baseline	MGLL	-0.801254	2.8545	-2.50837	0.0157979	0.658616	-2.41355
Single-cell pbulk	Mono_Classical	Baseline	TMEM70	-0.343966	5.09754	-2.50283	0.0157982	0.658616	-2.41354
Single-cell pbulk	Mono_Classical	Baseline	RPPH1	0.968629	2.74758	2.48906	0.0158378	0.658616	2.41263
Single-cell pbulk	Mono_Classical	Baseline	RELB	0.217438	6.50774	2.45819	0.0159242	0.658616	2.41065
Single-cell pbulk	Mono_Classical	Baseline	SEC23IP	-0.202694	4.76469	-2.45546	0.0160703	0.658616	-2.40731
Single-cell pbulk	Mono_Classical	Baseline	CTD-3149D2.4	-1.12864	-1.0078	-2.45609	0.0161105	0.658616	-2.4064
Single-cell pbulk	Mono_Classical	Baseline	HNRNPH2	0.179024	5.20922	2.45392	0.0161902	0.658616	2.4046
Single-cell pbulk	Mono_Classical	Baseline	TRAPPC3	0.145288	6.01633	2.45919	0.0161976	0.658616	2.40443
Single-cell pbulk	Mono_Classical	Baseline	SFMBT1	-0.52214	1.49261	-2.46239	0.0162227	0.658616	-2.40387
Single-cell pbulk	Mono_Classical	Baseline	ODF3L1	0.966998	-0.147752	2.44735	0.0162756	0.658616	2.40268
Single-cell pbulk	Mono_Classical	Baseline	RP5-899B16.1	1.0563	-0.495357	2.44115	0.016301	0.658616	2.40211
Single-cell pbulk	Mono_Classical	Baseline	MED19	-0.283177	4.16028	-2.47771	0.0163435	0.658616	-2.40115
Single-cell pbulk	Mono_Classical	Baseline	PDXDC1	-0.211455	5.14186	-2.47722	0.0163722	0.658616	-2.40051
Single-cell pbulk	Mono_Classical	Baseline	ZNF397	-0.338618	2.9958	-2.43917	0.0163907	0.658616	-2.4001
Single-cell pbulk	Mono_Classical	Baseline	TSN	0.143204	5.21361	2.43971	0.0165749	0.658616	2.396
Single-cell pbulk	Mono_Classical	Baseline	CRIP2	0.749289	1.19549	2.44527	0.0166147	0.658616	2.39513
Single-cell pbulk	Mono_Classical	Baseline	UFSP1	-0.948153	0.49492	-2.43934	0.0166216	0.658616	-2.39497
Single-cell pbulk	Mono_Classical	Baseline	CDNF	1.16732	-0.991371	2.43351	0.0166258	0.658616	2.39488
Single-cell pbulk	Mono_Classical	Baseline	NDUFA2	0.133444	7.47513	2.47587	0.0166673	0.658616	2.39397
Single-cell pbulk	Mono_Classical	Baseline	SFT2D1	0.125668	6.5663	2.45024	0.0171362	0.672394	2.38377
Single-cell pbulk	Mono_Classical	Baseline	FOSB	0.337288	9.60382	2.42761	0.0171816	0.672394	2.3828
Single-cell pbulk	Mono_Classical	Baseline	ATG14	0.234838	4.27048	2.43802	0.0171914	0.672394	2.38259
Single-cell pbulk	Mono_Classical	Baseline	RNMT	0.153834	5.85325	2.42531	0.0172622	0.672875	2.38107
Single-cell pbulk	Mono_Classical	Baseline	PPT1	-0.303955	7.75012	-2.50146	0.0174291	0.674523	-2.37753
Single-cell pbulk	Mono_Classical	Baseline	PRKCG	1.26607	-0.394343	2.42077	0.0174495	0.674523	2.3771
Single-cell pbulk	Mono_Classical	Baseline	MBIP	0.307091	3.37889	2.43076	0.0174826	0.674523	2.3764
Single-cell pbulk	Mono_Classical	Baseline	AC016629.8	0.392959	2.93379	2.411	0.017659	0.674523	2.37269
Single-cell pbulk	Mono_Classical	Baseline	RP3-473L9.4	0.626055	1.74801	2.42358	0.0177039	0.674523	2.37175
Single-cell pbulk	Mono_Classical	Baseline	RNF146	-0.240129	4.90304	-2.41425	0.0177436	0.674523	-2.37092
Single-cell pbulk	Mono_Classical	Baseline	RP11-638I8.1	1.059	-1.52158	2.40936	0.0179226	0.674523	2.36721
Single-cell pbulk	Mono_Classical	Baseline	RNF4	-0.131862	5.14899	-2.41884	0.0179503	0.674523	-2.36664
Single-cell pbulk	Mono_Classical	Baseline	IFRD2	-0.23832	3.78612	-2.41065	0.0179524	0.674523	-2.3666
Single-cell pbulk	Mono_Classical	Baseline	RNU12	0.795399	4.76762	2.41157	0.0179887	0.674523	2.36585
Single-cell pbulk	Mono_Classical	Baseline	CCDC112	0.253707	4.39169	2.41502	0.0179962	0.674523	2.3657
Single-cell pbulk	Mono_Classical	Baseline	STX7	-0.13953	6.74115	-2.41157	0.0180084	0.674523	-2.36545
Single-cell pbulk	Mono_Classical	Baseline	ODC1	0.266327	5.15646	2.41656	0.0181381	0.677176	2.36279
Single-cell pbulk	Mono_Classical	Baseline	DOLPP1	0.56563	1.52417	2.3935	0.0184504	0.680087	2.35645
Single-cell pbulk	Mono_Classical	Baseline	RP11-242D8.1	-0.503229	0.975045	-2.39192	0.0185295	0.680087	-2.35486
Single-cell pbulk	Mono_Classical	Baseline	PPP1R2	0.147711	6.75253	2.39871	0.0185374	0.680087	2.3547
Single-cell pbulk	Mono_Classical	Baseline	MB21D1	-0.332644	5.09004	-2.39649	0.0186123	0.680087	-2.35321
Single-cell pbulk	Mono_Classical	Baseline	GCN1L1	-0.219192	4.28205	-2.39716	0.0186238	0.680087	-2.35298
Single-cell pbulk	Mono_Classical	Baseline	CDIPT	-0.152894	5.78133	-2.42081	0.0186865	0.680087	-2.35173
Single-cell pbulk	Mono_Classical	Baseline	CMTM3	-0.182102	6.76712	-2.43827	0.0187368	0.680087	-2.35073
Single-cell pbulk	Mono_Classical	Baseline	PDE1B	0.481987	2.42365	2.39451	0.0187864	0.680087	2.34974
Single-cell pbulk	Mono_Classical	Baseline	ZNF638	-0.123002	6.39564	-2.38861	0.0188874	0.680087	-2.34775
Single-cell pbulk	Mono_Classical	Baseline	PPP2R2A	-0.18967	5.21362	-2.38392	0.0189253	0.680087	-2.347
Single-cell pbulk	Mono_Classical	Baseline	TMEM119	1.21952	-1.56261	2.38884	0.0190403	0.680087	2.34474
Single-cell pbulk	Mono_Classical	Baseline	LRRC8C	0.302948	4.4804	2.39155	0.019041	0.680087	2.34473
Single-cell pbulk	Mono_Classical	Baseline	CETN2	0.347401	2.97829	2.38634	0.0190415	0.680087	2.34472
Single-cell pbulk	Mono_Classical	Baseline	CLTC	-0.117991	7.18243	-2.39594	0.0190782	0.680087	-2.344
Single-cell pbulk	Mono_Classical	Baseline	CNTRL	-0.208728	6.32079	-2.39153	0.0191625	0.680087	-2.34235
Single-cell pbulk	Mono_Classical	Baseline	FBXO41	-0.33732	3.06947	-2.38386	0.0191631	0.680087	-2.34234
Single-cell pbulk	Mono_Classical	Baseline	AMICA1	-0.10833	8.66618	-2.40874	0.0192916	0.680087	-2.33985
Single-cell pbulk	Mono_Classical	Baseline	RP11-367G6.3	0.878108	0.756443	2.37426	0.0193888	0.680087	2.33797
Single-cell pbulk	Mono_Classical	Baseline	ZBTB47	0.282224	3.30651	2.38164	0.0194905	0.680087	2.33602
Single-cell pbulk	Mono_Classical	Baseline	MXRA7	-1.85279	0.770541	-2.44382	0.0195628	0.680087	-2.33463
Single-cell pbulk	Mono_Classical	Baseline	DDX47	0.712724	0.909414	2.37619	0.019596	0.680087	2.33399
Single-cell pbulk	Mono_Classical	Baseline	PNPLA7	0.673899	-0.129221	2.37904	0.0195971	0.680087	2.33397
Single-cell pbulk	Mono_Classical	Baseline	HSPA1A	-0.306022	7.0119	-2.39994	0.0196546	0.680087	-2.33288
Single-cell pbulk	Mono_Classical	Baseline	ATG7	-0.180929	5.86661	-2.39321	0.0197484	0.680087	-2.33109
Single-cell pbulk	Mono_Classical	Baseline	ICAM1	0.319334	6.06347	2.36668	0.0197971	0.680087	2.33017
Single-cell pbulk	Mono_Classical	Baseline	AC007383.3	0.480413	1.6472	2.36579	0.0198251	0.680087	2.32964
Single-cell pbulk	Mono_Classical	Baseline	NDUFA11	0.112693	7.04163	2.39734	0.0198512	0.680087	2.32915
Single-cell pbulk	Mono_Classical	Baseline	NFKBIA	0.365044	10.1409	2.36519	0.0198721	0.680087	2.32875
Single-cell pbulk	Mono_Classical	Baseline	MDM2	-0.237201	5.67705	-2.38079	0.0200658	0.680813	-2.32512
Single-cell pbulk	Mono_Classical	Baseline	ZNF688	0.233488	4.56594	2.37293	0.020185	0.680813	2.32289
Single-cell pbulk	Mono_Classical	Baseline	CTD-2540B15.11	1.06764	-0.69122	2.35906	0.0201858	0.680813	2.32288
Single-cell pbulk	Mono_Classical	Baseline	CDK11B	0.175526	5.27023	2.37232	0.0202554	0.680813	2.32158
Single-cell pbulk	Mono_Classical	Baseline	BCL7B	0.19156	5.40641	2.36164	0.0203148	0.680813	2.32048
Single-cell pbulk	Mono_Classical	Baseline	IRF2BP2	0.193776	6.7036	2.36697	0.0203832	0.680813	2.31922
Single-cell pbulk	Mono_Classical	Baseline	BTBD10	-0.236405	4.2442	-2.36493	0.0204174	0.680813	-2.31859
Single-cell pbulk	Mono_Classical	Baseline	URI1	-0.107947	6.16619	-2.35811	0.0205215	0.680813	-2.31667
Single-cell pbulk	Mono_Classical	Baseline	BCLAF1	0.14652	7.36735	2.35773	0.0207502	0.680813	2.3125
Single-cell pbulk	Mono_Classical	Baseline	CCS	-0.123256	5.88097	-2.35904	0.0208351	0.680813	-2.31096
Single-cell pbulk	Mono_Classical	Baseline	LCN2	1.07698	-1.75226	2.35081	0.0209091	0.680813	2.30962
Single-cell pbulk	Mono_Classical	Baseline	PPP1R12A	-0.103368	6.97904	-2.35176	0.020931	0.680813	-2.30923
Single-cell pbulk	Mono_Classical	Baseline	ID1	0.579754	5.20597	2.35068	0.0209526	0.680813	2.30884
Single-cell pbulk	Mono_Classical	Baseline	PHF20	-0.110196	6.24673	-2.35145	0.0209538	0.680813	-2.30882
Single-cell pbulk	Mono_Classical	Baseline	AC015971.2	-0.803678	-0.27182	-2.34361	0.0209633	0.680813	-2.30864
Single-cell pbulk	Mono_Classical	Baseline	TMED8	-0.260574	4.15012	-2.36566	0.0209676	0.680813	-2.30857
Single-cell pbulk	Mono_Classical	Baseline	TRAPPC5	0.164864	7.86941	2.40956	0.0209722	0.680813	2.30849
Single-cell pbulk	Mono_Classical	Baseline	DUSP5	0.627876	3.37372	2.35316	0.0209908	0.680813	2.30815
Single-cell pbulk	Mono_Classical	Baseline	GABARAPL1	0.379104	5.59891	2.35386	0.0211204	0.680813	2.30583
Single-cell pbulk	Mono_Classical	Baseline	FMNL1	0.0989764	8.21697	2.3489	0.0211291	0.680813	2.30567
Single-cell pbulk	Mono_Classical	Baseline	TAB3	-0.263706	3.48369	-2.34719	0.0211366	0.680813	-2.30553
Single-cell pbulk	Mono_Classical	Baseline	CYP2U1	0.471053	1.94013	2.34358	0.0212201	0.681591	2.30405
Single-cell pbulk	Mono_Classical	Baseline	TAF7	0.158174	6.03297	2.35874	0.0213327	0.68192	2.30204
Single-cell pbulk	Mono_Classical	Baseline	GTF2E2	-0.134409	4.88662	-2.33622	0.021628	0.68192	-2.29684
Single-cell pbulk	Mono_Classical	Baseline	CDYL2	0.659652	1.60913	2.3421	0.0216465	0.68192	2.29651
Single-cell pbulk	Mono_Classical	Baseline	RPS6KB1	-0.165411	4.51435	-2.3367	0.0216485	0.68192	-2.29648
Single-cell pbulk	Mono_Classical	Baseline	CHI3L2	0.970367	0.765319	2.35643	0.0216746	0.68192	2.29602
Single-cell pbulk	Mono_Classical	Baseline	APAF1	-0.152156	6.83684	-2.34203	0.0216811	0.68192	-2.29591
Single-cell pbulk	Mono_Classical	Baseline	AL161784.1	1.04204	-0.184339	2.33074	0.0217555	0.68192	2.29461
Single-cell pbulk	Mono_Classical	Baseline	ZNF25	-0.295871	3.23	-2.3352	0.0217667	0.68192	-2.29441
Single-cell pbulk	Mono_Classical	Baseline	AKAP17A	0.13738	6.08288	2.34316	0.0219277	0.68192	2.29162
Single-cell pbulk	Mono_Classical	Baseline	EMC8	-0.154762	5.35564	-2.3328	0.0219928	0.68192	-2.29049
Single-cell pbulk	Mono_Classical	Baseline	TBXA2R	1.15823	-1.78601	2.33069	0.0220118	0.68192	2.29016
Single-cell pbulk	Mono_Classical	Baseline	RP11-293M10.5	0.446712	4.45227	2.32466	0.0220286	0.68192	2.28988
Single-cell pbulk	Mono_Classical	Baseline	WBSCR22	0.155953	5.08902	2.32709	0.0221026	0.68192	2.2886
Single-cell pbulk	Mono_Classical	Baseline	RAPGEF2	0.207609	4.35707	2.33568	0.0221611	0.68192	2.2876
Single-cell pbulk	Mono_Classical	Baseline	GTPBP8	0.301927	3.8123	2.34665	0.0222861	0.68192	2.28546
Single-cell pbulk	Mono_Classical	Baseline	AC093157.1	-0.988801	-0.53771	-2.3194	0.0222978	0.68192	-2.28526
Single-cell pbulk	Mono_Classical	Baseline	ERLIN1	-0.277817	4.25831	-2.32387	0.0223059	0.68192	-2.28512
Single-cell pbulk	Mono_Classical	Baseline	ANO7	-1.05183	-1.77819	-2.32053	0.022389	0.68192	-2.2837
Single-cell pbulk	Mono_Classical	Baseline	CTD-2231E14.8	0.603909	0.803996	2.31611	0.0224823	0.68192	2.28212
Single-cell pbulk	Mono_Classical	Baseline	C9orf72	0.175886	6.73463	2.35475	0.0225053	0.68192	2.28173
Single-cell pbulk	Mono_Classical	Baseline	CSRNP1	0.364177	5.58015	2.31603	0.0225131	0.68192	2.2816
Single-cell pbulk	Mono_Classical	Baseline	TAOK1	-0.111655	6.1755	-2.32691	0.022577	0.68192	-2.28052
Single-cell pbulk	Mono_Classical	Baseline	H1FX-AS1	0.278112	3.8302	2.32681	0.0226032	0.68192	2.28008
Single-cell pbulk	Mono_Classical	Baseline	IER5	0.302663	6.54769	2.32022	0.0227059	0.68192	2.27835
Single-cell pbulk	Mono_Classical	Baseline	RP11-203B9.4	1.13131	-1.13286	2.31133	0.0227492	0.68192	2.27762
Single-cell pbulk	Mono_Classical	Baseline	RAB11A	0.0954709	6.71451	2.31737	0.0229095	0.68192	2.27494
Single-cell pbulk	Mono_Classical	Baseline	CDKN2B	-0.540781	2.59681	-2.33604	0.0229614	0.68192	-2.27408
Single-cell pbulk	Mono_Classical	Baseline	RP11-360L9.7	-0.921895	-0.312278	-2.3183	0.022968	0.68192	-2.27397
Single-cell pbulk	Mono_Classical	Baseline	RBM18	-0.173426	4.75098	-2.31904	0.0230154	0.68192	-2.27318
Single-cell pbulk	Mono_Classical	Baseline	GP9	1.30189	0.846413	2.30882	0.0230201	0.68192	2.2731
Single-cell pbulk	Mono_Classical	Baseline	CNTD1	-1.0008	-1.78625	-2.30873	0.0230687	0.68192	-2.2723
Single-cell pbulk	Mono_Classical	Baseline	AGPS	-0.171978	4.97791	-2.32175	0.0231303	0.681987	-2.27128
Single-cell pbulk	Mono_Classical	Baseline	CYP4F22	1.24032	-1.58826	2.31537	0.0232004	0.682306	2.27012
Single-cell pbulk	Mono_Classical	Baseline	SURF6	-0.299375	4.00872	-2.30898	0.023281	0.68293	-2.26879
Single-cell pbulk	Mono_Classical	Baseline	RELA	-0.138662	5.4135	-2.30758	0.0234511	0.683047	-2.26601
Single-cell pbulk	Mono_Classical	Baseline	SLC25A46	-0.144985	5.0918	-2.30339	0.0235488	0.683047	-2.26441
Single-cell pbulk	Mono_Classical	Baseline	RAB12	0.260953	4.38837	2.30235	0.0235618	0.683047	2.2642
Single-cell pbulk	Mono_Classical	Baseline	TMEM106B	-0.201465	4.31569	-2.31441	0.0236258	0.683047	-2.26316
Single-cell pbulk	Mono_Classical	Baseline	KIDINS220	-0.124627	5.95228	-2.30632	0.0237099	0.683047	-2.2618
Single-cell pbulk	Mono_Classical	Baseline	SERPINB6	0.136599	7.00538	2.32801	0.0238183	0.683047	2.26005
Single-cell pbulk	Mono_Classical	Baseline	PREPL	-0.214862	4.0833	-2.29324	0.0238386	0.683047	-2.25972
Single-cell pbulk	Mono_Classical	Baseline	MMP24-AS1	0.117715	7.13481	2.32038	0.0238775	0.683047	2.25909
Single-cell pbulk	Mono_Classical	Baseline	ZNF841	-0.324774	3.00558	-2.30656	0.0239005	0.683047	-2.25873
Single-cell pbulk	Mono_Classical	Baseline	TXNIP	-0.243093	10.5576	-2.32725	0.0239599	0.683047	-2.25777
Single-cell pbulk	Mono_Classical	Baseline	AC091814.2	2.06856	0.155738	2.35353	0.0239737	0.683047	2.25755
Single-cell pbulk	Mono_Classical	Baseline	ATF3	0.455041	6.7393	2.2933	0.0239978	0.683047	2.25716
Single-cell pbulk	Mono_Classical	Baseline	CTD-3131K8.2	0.502563	1.6472	2.294	0.0240744	0.683534	2.25594
Single-cell pbulk	Mono_Classical	Baseline	RP11-469M7.1	0.658231	0.994092	2.28749	0.024153	0.684076	2.25469
Single-cell pbulk	Mono_Classical	Baseline	SH3BP2	0.138212	7.04066	2.30974	0.0243234	0.685428	2.25198
Single-cell pbulk	Mono_Classical	Baseline	PRPF19	-0.192982	4.98115	-2.30761	0.0243245	0.685428	-2.25196
Single-cell pbulk	Mono_Classical	Baseline	TRIP11	-0.187473	5.54886	-2.28853	0.0243795	0.685428	-2.2511
Single-cell pbulk	Mono_Classical	Baseline	REXO4	-0.240346	3.63907	-2.28715	0.0245383	0.68672	-2.24859
Single-cell pbulk	Mono_Classical	Baseline	PAAF1	-0.300679	3.04551	-2.29733	0.0245494	0.68672	-2.24842
Single-cell pbulk	Mono_Classical	Baseline	RNF144B	-0.442955	6.32952	-2.3083	0.0246429	0.68672	-2.24695
Single-cell pbulk	Mono_Classical	Baseline	SIK1	0.487509	5.60552	2.28682	0.0246644	0.68672	2.24662
Single-cell pbulk	Mono_Classical	Baseline	ZNF33B	-0.323359	3.6774	-2.29853	0.0248212	0.686877	-2.24417
Single-cell pbulk	Mono_Classical	Baseline	NIM1K	1.05325	-0.804871	2.27908	0.0248595	0.686877	2.24358
Single-cell pbulk	Mono_Classical	Baseline	NLRC4	-0.272639	4.73783	-2.283	0.0248599	0.686877	-2.24357
Single-cell pbulk	Mono_Classical	Baseline	SPTBN5	-1.10615	-0.790573	-2.29866	0.0249096	0.686877	-2.2428
Single-cell pbulk	Mono_Classical	Baseline	TWISTNB	0.309927	4.11017	2.28257	0.0249687	0.686877	2.24189
Single-cell pbulk	Mono_Classical	Baseline	VTI1A	0.169861	5.07092	2.27981	0.0250897	0.687617	2.24002
Single-cell pbulk	Mono_Classical	Baseline	ID2	0.328065	7.77569	2.28038	0.0251391	0.687617	2.23926
Single-cell pbulk	Mono_Classical	Baseline	PPBP	0.941917	4.41799	2.27664	0.0251749	0.687617	2.23871
Single-cell pbulk	Mono_Classical	Baseline	PRDM4	-0.252617	3.56779	-2.2728	0.0253669	0.687986	-2.23577
Single-cell pbulk	Mono_Classical	Baseline	CCDC59	0.176039	5.74396	2.27495	0.025383	0.687986	2.23552
Single-cell pbulk	Mono_Classical	Baseline	DHX33	-0.246423	3.7312	-2.27121	0.0254087	0.687986	-2.23513
Single-cell pbulk	Mono_Classical	Baseline	SMAP1	0.111808	6.20449	2.28166	0.0254278	0.687986	2.23484
Single-cell pbulk	Mono_Classical	Baseline	GPR132	-0.287547	3.87463	-2.26936	0.0255684	0.689334	-2.2327
Single-cell pbulk	Mono_Classical	Baseline	WNT11	-0.954311	-2.0098	-2.26935	0.0256663	0.689334	-2.23122
Single-cell pbulk	Mono_Classical	Baseline	SLBP	-0.127198	5.82251	-2.26835	0.0256705	0.689334	-2.23116
Single-cell pbulk	Mono_Classical	Baseline	SH3TC1	-0.221111	5.66704	-2.29081	0.0257808	0.689334	-2.2295
Single-cell pbulk	Mono_Classical	Baseline	BHLHE40	0.358758	5.75268	2.26503	0.0258877	0.689334	2.22789
Single-cell pbulk	Mono_Classical	Baseline	C9orf78	0.121397	6.6474	2.26989	0.0259074	0.689334	2.2276
Single-cell pbulk	Mono_Classical	Baseline	ASPH	-0.239273	4.63708	-2.27865	0.0259598	0.689334	-2.22681
Single-cell pbulk	Mono_Classical	Baseline	JAZF1	0.353686	5.84114	2.3096	0.026234	0.689334	2.22273
Single-cell pbulk	Mono_Classical	Baseline	URB2	-0.508977	1.50533	-2.26533	0.0262987	0.689334	-2.22177
Single-cell pbulk	Mono_Classical	Baseline	CTNNBL1	-0.149972	5.03527	-2.26393	0.0263276	0.689334	-2.22135
Single-cell pbulk	Mono_Classical	Baseline	TMEM107	0.541997	5.6089	2.27147	0.0263834	0.689334	2.22052
Single-cell pbulk	Mono_Classical	Baseline	CASP8	0.172783	5.81298	2.27131	0.0263947	0.689334	2.22035
Single-cell pbulk	Mono_Classical	Baseline	SERTAD2	0.223104	5.72039	2.25129	0.0264303	0.689334	2.21983
Single-cell pbulk	Mono_Classical	Baseline	AP2S1	0.0938885	8.66535	2.29211	0.0264415	0.689334	2.21966
Single-cell pbulk	Mono_Classical	Baseline	RAB11FIP4	0.336629	4.30061	2.27211	0.026459	0.689334	2.21941
Single-cell pbulk	Mono_Classical	Baseline	LILRB3	-0.254852	6.41826	-2.31067	0.0264985	0.689334	-2.21883
Single-cell pbulk	Mono_Classical	Baseline	GIMAP1	-0.215903	7.00804	-2.25334	0.0265507	0.689334	-2.21806
Single-cell pbulk	Mono_Classical	Baseline	PNRC2	-0.373042	2.67385	-2.27134	0.0265567	0.689334	-2.21797
Single-cell pbulk	Mono_Classical	Baseline	ICAM3	-0.207926	7.71174	-2.30559	0.0267811	0.693593	-2.21469
Single-cell pbulk	Mono_Classical	Baseline	LINC00656	1.19123	-1.63719	2.24707	0.0269604	0.694867	2.21209
Single-cell pbulk	Mono_Classical	Baseline	SUB1	0.109317	7.96193	2.26	0.0269752	0.694867	2.21188
Single-cell pbulk	Mono_Classical	Baseline	NOD2	-0.220266	5.08047	-2.26424	0.0270115	0.694867	-2.21135
Single-cell pbulk	Mono_Classical	Day 1	C7orf61	1.85763	-1.22121	4.17483	6.89383e-05	0.695589	3.97992
Single-cell pbulk	Mono_Classical	Day 1	ARRDC1	-0.199381	6.49203	-4.03798	0.000126363	0.695589	-3.83344
Single-cell pbulk	Mono_Classical	Day 1	SMAP1	0.191718	6.20449	3.90034	0.000215833	0.695589	3.69973
Single-cell pbulk	Mono_Classical	Day 1	MMAB	-0.506704	3.24713	-3.8501	0.000254634	0.695589	-3.65755
Single-cell pbulk	Mono_Classical	Day 1	NEBL	-4.10143	-0.963564	-4.02557	0.00031567	0.695589	-3.60209
Single-cell pbulk	Mono_Classical	Day 1	E2F2	0.795393	1.83906	3.68441	0.000362948	0.695589	3.56566
Single-cell pbulk	Mono_Classical	Baseline	CCDC71L	0.257056	3.78151	2.24499	0.0272056	0.698297	2.20856
Single-cell pbulk	Mono_Classical	Baseline	FBXO8	-0.299972	3.17222	-2.23795	0.0273212	0.699702	-2.2069
Single-cell pbulk	Mono_Classical	Baseline	RP13-188A5.1	-0.893142	-0.449529	-2.2366	0.0275254	0.703156	-2.20398
Single-cell pbulk	Mono_Classical	Baseline	ATF2	-0.177376	4.76122	-2.24021	0.027723	0.703156	-2.20118
Single-cell pbulk	Mono_Classical	Baseline	TMEM255B	-0.558534	2.05499	-2.26262	0.0278105	0.703156	-2.19995
Single-cell pbulk	Mono_Classical	Baseline	TUBA1A	0.216908	9.09201	2.24174	0.0278462	0.703156	2.19945
Single-cell pbulk	Mono_Classical	Baseline	C6orf163	0.894862	-0.592945	2.22843	0.0279661	0.703156	2.19776
Single-cell pbulk	Mono_Classical	Baseline	CTNNAL1	-1.18398	-0.400152	-2.24606	0.0280575	0.703156	-2.19648
Single-cell pbulk	Mono_Classical	Baseline	ACAP1	-0.2615	5.54116	-2.26769	0.0281442	0.703156	-2.19527
Single-cell pbulk	Mono_Classical	Baseline	FRG1	0.153818	5.61377	2.24732	0.0281488	0.703156	2.19521
Single-cell pbulk	Mono_Classical	Baseline	NAGK	-0.237985	7.82141	-2.26831	0.0281575	0.703156	-2.19508
Single-cell pbulk	Mono_Classical	Baseline	MFNG	-0.141018	6.12266	-2.24602	0.0282037	0.703156	-2.19444
Single-cell pbulk	Mono_Classical	Baseline	TOR1B	-0.266535	4.04766	-2.24176	0.0282266	0.703156	-2.19412
Single-cell pbulk	Mono_Classical	Baseline	FNTA	-0.125923	6.02471	-2.24334	0.0282343	0.703156	-2.19401
Single-cell pbulk	Mono_Classical	Baseline	ING1	0.249657	5.09005	2.23321	0.028251	0.703156	2.19378
Single-cell pbulk	Mono_Classical	Baseline	CCNL1	0.199519	8.26925	2.23131	0.0283895	0.704507	2.19186
Single-cell pbulk	Mono_Classical	Baseline	RP11-147L13.2	0.520247	2.53563	2.24233	0.0284278	0.704507	2.19133
Single-cell pbulk	Mono_Classical	Baseline	ZNF525	-0.586112	0.953555	-2.22854	0.0285518	0.704628	-2.18962
Single-cell pbulk	Mono_Classical	Baseline	TIA1	-0.14311	5.53632	-2.22044	0.0285552	0.704628	-2.18957
Single-cell pbulk	Mono_Classical	Baseline	EID2B	0.299528	2.51188	2.22048	0.0287293	0.705947	2.18718
Single-cell pbulk	Mono_Classical	Baseline	CCR1	-0.276082	5.85979	-2.22789	0.0287315	0.705947	-2.18715
Single-cell pbulk	Mono_Classical	Baseline	CBX6	0.338723	5.27373	2.25468	0.0291761	0.712527	2.1811
Single-cell pbulk	Mono_Classical	Baseline	AC003075.4	0.310468	3.91403	2.23303	0.0292064	0.712527	2.18069
Single-cell pbulk	Mono_Classical	Baseline	HAX1	-0.15039	5.61909	-2.21735	0.0294445	0.712527	-2.17748
Single-cell pbulk	Mono_Classical	Baseline	DYNLL2	0.207484	5.10427	2.21913	0.0294734	0.712527	2.1771
Single-cell pbulk	Mono_Classical	Baseline	HEBP2	0.165928	7.92742	2.26323	0.0294743	0.712527	2.17708
Single-cell pbulk	Mono_Classical	Baseline	PIH1D1	0.11203	5.7534	2.20651	0.0295275	0.712527	2.17637
Single-cell pbulk	Mono_Classical	Baseline	C4orf48	0.147213	7.84714	2.26132	0.0295665	0.712527	2.17585
Single-cell pbulk	Mono_Classical	Baseline	ZNF35	-0.405737	2.23932	-2.21422	0.0296478	0.712527	-2.17476
Single-cell pbulk	Mono_Classical	Baseline	KLF6	0.253503	9.90712	2.20977	0.0297162	0.712527	2.17385
Single-cell pbulk	Mono_Classical	Baseline	PYCRL	-0.782921	0.369188	-2.20805	0.0297225	0.712527	-2.17377
Single-cell pbulk	Mono_Classical	Baseline	RP11-120D5.1	0.977374	-1.11399	2.20432	0.0298051	0.712527	2.17267
Single-cell pbulk	Mono_Classical	Baseline	CXCR4	-0.38962	5.63197	-2.22399	0.0298169	0.712527	-2.17251
Single-cell pbulk	Mono_Classical	Baseline	MTF2	-0.156588	5.12581	-2.20188	0.0298682	0.712527	-2.17183
Single-cell pbulk	Mono_Classical	Baseline	ZC3H7B	-0.218561	3.795	-2.20146	0.0298755	0.712527	-2.17174
Single-cell pbulk	Mono_Classical	Baseline	SRP9	-0.107563	6.91596	-2.22177	0.0300192	0.712527	-2.16984
Single-cell pbulk	Mono_Classical	Baseline	NISCH	0.174151	5.27432	2.2158	0.0300411	0.712527	2.16955
Single-cell pbulk	Mono_Classical	Baseline	GPC2	-0.928585	-1.21776	-2.19898	0.0300527	0.712527	-2.1694
Single-cell pbulk	Mono_Classical	Baseline	LILRA1	-0.202707	6.64945	-2.24132	0.0301621	0.713651	-2.16795
Single-cell pbulk	Mono_Classical	Baseline	MIR181A1HG	-0.527803	3.60644	-2.2069	0.030262	0.714543	-2.16664
Single-cell pbulk	Mono_Classical	Baseline	TOR4A	-0.263897	4.2833	-2.22148	0.0304184	0.714792	-2.1646
Single-cell pbulk	Mono_Classical	Baseline	RP1-223E5.4	0.936427	-0.83009	2.19343	0.0304611	0.714792	2.16404
Single-cell pbulk	Mono_Classical	Baseline	ZSCAN9	-0.371951	2.4399	-2.19953	0.0304629	0.714792	-2.16402
Single-cell pbulk	Mono_Classical	Baseline	C1RL-AS1	-0.531177	2.80632	-2.22939	0.0305493	0.714792	-2.16289
Single-cell pbulk	Mono_Classical	Baseline	SLC35B1	0.166996	4.95059	2.19858	0.0305833	0.714792	2.16245
Single-cell pbulk	Mono_Classical	Baseline	VPS37B	0.188641	5.11036	2.1989	0.0307393	0.716979	2.16043
Single-cell pbulk	Mono_Classical	Baseline	FAM101B	0.351116	4.92891	2.22771	0.0309698	0.720895	2.15746
Single-cell pbulk	Mono_Classical	Baseline	ALKBH7	0.11382	7.38512	2.20482	0.0312335	0.72242	2.15408
Single-cell pbulk	Mono_Classical	Baseline	RP11-143J12.2	0.490396	1.55429	2.18623	0.0312664	0.72242	2.15367
Single-cell pbulk	Mono_Classical	Baseline	PAK4	0.372676	2.26051	2.18688	0.0312928	0.72242	2.15333
Single-cell pbulk	Mono_Classical	Baseline	ORC1	0.907524	-1.68501	2.18587	0.0313226	0.72242	2.15295
Single-cell pbulk	Mono_Classical	Baseline	HAPLN3	1.23085	0.140815	2.18252	0.0313495	0.72242	2.15261
Single-cell pbulk	Mono_Classical	Baseline	RP5-1007M22.2	0.440693	1.72867	2.18591	0.0314722	0.723799	2.15105
Single-cell pbulk	Mono_Classical	Baseline	RP6-99M1.2	0.468359	3.82041	2.18235	0.0315971	0.7243	2.14947
Single-cell pbulk	Mono_Classical	Baseline	CNOT6L	-0.131178	5.3255	-2.17831	0.0316373	0.7243	-2.14896
Single-cell pbulk	Mono_Classical	Baseline	NUDT14	-0.350384	5.05114	-2.22652	0.0317094	0.7243	-2.14806
Single-cell pbulk	Mono_Classical	Baseline	CTD-2302E22.2	0.991673	-1.77705	2.1794	0.031746	0.7243	2.14759
Single-cell pbulk	Mono_Classical	Baseline	MIEN1	0.12526	6.79467	2.20972	0.0318279	0.724731	2.14657
Single-cell pbulk	Mono_Classical	Baseline	CYP2S1	0.474905	3.48963	2.2092	0.0320067	0.726004	2.14433
Single-cell pbulk	Mono_Classical	Baseline	SPRYD3	-0.222222	4.15334	-2.18021	0.0320661	0.726004	-2.14359
Single-cell pbulk	Mono_Classical	Baseline	PECR	-0.363576	2.57215	-2.18149	0.0321315	0.726004	-2.14277
Single-cell pbulk	Mono_Classical	Baseline	DTX3	-0.941299	-1.55265	-2.17142	0.0321372	0.726004	-2.1427
Single-cell pbulk	Mono_Classical	Baseline	JUNB	0.219611	10.5339	2.17277	0.0322694	0.726004	2.14106
Single-cell pbulk	Mono_Classical	Baseline	ARHGAP25	-0.208499	5.51353	-2.18375	0.0322858	0.726004	-2.14085
Single-cell pbulk	Mono_Classical	Baseline	N4BP2L1	0.186233	5.35672	2.17691	0.0323554	0.726004	2.13999
Single-cell pbulk	Mono_Classical	Baseline	MAP3K8	0.279555	6.66912	2.17366	0.0326365	0.726004	2.13653
Single-cell pbulk	Mono_Classical	Baseline	GRPEL1	0.166683	5.37915	2.16844	0.0326457	0.726004	2.13641
Single-cell pbulk	Mono_Classical	Baseline	AGRP	0.738465	0.149126	2.16735	0.0326584	0.726004	2.13626
Single-cell pbulk	Mono_Classical	Baseline	ZFP36	0.266611	10.2765	2.16305	0.0328242	0.726004	2.13423
Single-cell pbulk	Mono_Classical	Baseline	CTD-2370N5.3	0.707854	-0.59	2.16559	0.032932	0.726004	2.13291
Single-cell pbulk	Mono_Classical	Baseline	CRY2	0.383651	4.56062	2.20098	0.0329559	0.726004	2.13262
Single-cell pbulk	Mono_Classical	Baseline	CDK16	-0.140789	4.66593	-2.17018	0.0330124	0.726004	-2.13193
Single-cell pbulk	Mono_Classical	Baseline	NFKBID	0.304784	5.32831	2.16463	0.0330449	0.726004	2.13154
Single-cell pbulk	Mono_Classical	Baseline	RP11-37E23.5	0.671727	0.438488	2.16198	0.0331094	0.726004	2.13075
Single-cell pbulk	Mono_Classical	Baseline	HIST1H1D	0.324751	5.448	2.16569	0.0331847	0.726004	2.12984
Single-cell pbulk	Mono_Classical	Baseline	STK24	0.145444	5.72935	2.16662	0.0332221	0.726004	2.12939
Single-cell pbulk	Mono_Classical	Baseline	ST3GAL2	-0.216424	4.12945	-2.16547	0.0332327	0.726004	-2.12926
Single-cell pbulk	Mono_Classical	Baseline	IFITM10	0.817844	0.0369041	2.15951	0.0332893	0.726004	2.12858
Single-cell pbulk	Mono_Classical	Baseline	NFE2L2	-0.151469	6.63973	-2.16095	0.0332943	0.726004	-2.12852
Single-cell pbulk	Mono_Classical	Baseline	AL590822.2	0.876968	-0.580895	2.15819	0.0333475	0.726004	2.12787
Single-cell pbulk	Mono_Classical	Baseline	SYNC	-0.182523	4.72933	-2.16821	0.0335156	0.726004	-2.12585
Single-cell pbulk	Mono_Classical	Baseline	MARCH8	-0.212028	4.16809	-2.16016	0.0336394	0.726004	-2.12437
Single-cell pbulk	Mono_Classical	Baseline	DYNC1I2	-0.133015	5.42014	-2.15809	0.0336497	0.726004	-2.12424
Single-cell pbulk	Mono_Classical	Baseline	CXCL5	1.11872	-1.11837	2.15198	0.0336795	0.726004	2.12389
Single-cell pbulk	Mono_Classical	Baseline	EDEM3	-0.132082	5.90712	-2.15797	0.0337579	0.726004	-2.12295
Single-cell pbulk	Mono_Classical	Baseline	ASTL	1.25294	-1.5966	2.15418	0.0337735	0.726004	2.12277
Single-cell pbulk	Mono_Classical	Baseline	COG8	-0.221816	3.51549	-2.15029	0.0338087	0.726004	-2.12235
Single-cell pbulk	Mono_Classical	Baseline	TP53INP2	0.448209	3.20182	2.15549	0.0339648	0.726004	2.12049
Single-cell pbulk	Mono_Classical	Baseline	DCAF12	-0.178848	5.33114	-2.15528	0.0340861	0.726004	-2.11905
Single-cell pbulk	Mono_Classical	Baseline	RP11-798M19.3	0.957765	-1.05226	2.1472	0.0342728	0.726004	2.11685
Single-cell pbulk	Mono_Classical	Baseline	SLFN13	0.827717	-0.0297686	2.14335	0.0343994	0.726004	2.11536
Single-cell pbulk	Mono_Classical	Baseline	TDG	-0.164162	5.43242	-2.15909	0.0344086	0.726004	-2.11525
Single-cell pbulk	Mono_Classical	Baseline	MRPL55	0.129401	5.78438	2.1492	0.0344636	0.726004	2.11461
Single-cell pbulk	Mono_Classical	Baseline	PWP2	-0.262635	3.12167	-2.14475	0.0344724	0.726004	-2.1145
Single-cell pbulk	Mono_Classical	Baseline	FUT8	-0.395776	2.48672	-2.16919	0.0344782	0.726004	-2.11443
Single-cell pbulk	Mono_Classical	Baseline	LCORL	-0.166612	4.60601	-2.15189	0.0345439	0.726004	-2.11366
Single-cell pbulk	Mono_Classical	Baseline	GMPR2	-0.137309	5.38275	-2.14637	0.0345764	0.726004	-2.11328
Single-cell pbulk	Mono_Classical	Baseline	LINC00610	0.759782	0.576292	2.14169	0.0346077	0.726004	2.11292
Single-cell pbulk	Mono_Classical	Baseline	AP4S1	0.486735	1.9975	2.13999	0.0346494	0.726004	2.11243
Single-cell pbulk	Mono_Classical	Baseline	RP11-566E18.3	-0.844202	-1.05418	-2.13909	0.0347407	0.726004	-2.11137
Single-cell pbulk	Mono_Classical	Baseline	RP11-645C24.5	-0.873226	-1.96912	-2.13878	0.0347502	0.726004	-2.11126
Single-cell pbulk	Mono_Classical	Baseline	CRLF1	1.02622	-1.37426	2.13843	0.0347999	0.726004	2.11068
Single-cell pbulk	Mono_Classical	Baseline	RECK	0.370003	3.72375	2.14344	0.0348904	0.726004	2.10963
Single-cell pbulk	Mono_Classical	Baseline	PPP1R9B	0.129186	6.24073	2.15055	0.0349075	0.726004	2.10943
Single-cell pbulk	Mono_Classical	Baseline	LINC00869	-1.02503	-0.880554	-2.13719	0.0349311	0.726004	-2.10916
Single-cell pbulk	Mono_Classical	Baseline	GK	0.295892	6.31682	2.15136	0.0349763	0.726004	2.10863
Single-cell pbulk	Mono_Classical	Baseline	DDX46	-0.0843901	7.26682	-2.13881	0.0349998	0.726004	-2.10836
Single-cell pbulk	Mono_Classical	Baseline	TRMT10A	0.35731	2.3082	2.13714	0.0351322	0.726004	2.10683
Single-cell pbulk	Mono_Classical	Baseline	TMEM194A	0.474371	1.78561	2.13562	0.0351618	0.726004	2.10649
Single-cell pbulk	Mono_Classical	Baseline	PKP4	-0.347429	2.88333	-2.14486	0.0351939	0.726004	-2.10612
Single-cell pbulk	Mono_Classical	Baseline	ITGA2B	1.08646	0.298431	2.13314	0.0352301	0.726004	2.1057
Single-cell pbulk	Mono_Classical	Baseline	RP11-849H4.2	-0.589771	0.653497	-2.13256	0.0354	0.728201	-2.10375
Single-cell pbulk	Mono_Classical	Baseline	NFKBIZ	0.306203	8.12585	2.13255	0.0355336	0.729643	2.10223
Single-cell pbulk	Mono_Classical	Baseline	FAU	0.0823248	11.3327	2.16348	0.035607	0.729848	2.10139
Single-cell pbulk	Mono_Classical	Baseline	RP11-53O19.3	0.944316	-1.31327	2.12932	0.0356974	0.730333	2.10036
Single-cell pbulk	Mono_Classical	Baseline	C2orf43	0.399208	2.00675	2.13193	0.0357577	0.730333	2.09967
Single-cell pbulk	Mono_Classical	Baseline	POLR2B	-0.113756	5.82145	-2.12528	0.0359274	0.730936	-2.09775
Single-cell pbulk	Mono_Classical	Baseline	RP11-277L2.3	-0.71824	0.680367	-2.13624	0.0359519	0.730936	-2.09747
Single-cell pbulk	Mono_Classical	Baseline	RLTPR	0.983509	-1.42792	2.12404	0.0360055	0.730936	2.09687
Single-cell pbulk	Mono_Classical	Baseline	FAM20B	-0.194248	3.75952	-2.12385	0.0360414	0.730936	-2.09646
Single-cell pbulk	Mono_Classical	Baseline	ZNF484	-0.401149	2.13376	-2.12249	0.0361307	0.731191	-2.09545
Single-cell pbulk	Mono_Classical	Baseline	IL8	0.678249	6.41002	2.12682	0.0361812	0.731191	2.09489
Single-cell pbulk	Mono_Classical	Baseline	CYB5R2	1.3294	0.0858021	2.13706	0.0364367	0.734418	2.09202
Single-cell pbulk	Mono_Classical	Baseline	FPR1	-0.272939	8.3575	-2.15857	0.0365466	0.734418	-2.09079
Single-cell pbulk	Mono_Classical	Baseline	COX8A	0.090234	8.93457	2.14358	0.0366233	0.734418	2.08994
Single-cell pbulk	Mono_Classical	Baseline	CUL5	-0.112137	5.65086	-2.12414	0.036667	0.734418	-2.08945
Single-cell pbulk	Mono_Classical	Baseline	TULP2	0.71963	0.795665	2.1194	0.0367169	0.734418	2.0889
Single-cell pbulk	Mono_Classical	Baseline	SRXN1	-0.358579	3.51915	-2.13821	0.0367366	0.734418	-2.08868
Single-cell pbulk	Mono_Classical	Baseline	IRAK3	-0.17696	8.11689	-2.1376	0.0367879	0.734418	-2.08811
Single-cell pbulk	Mono_Classical	Baseline	RP11-73E17.2	0.362046	2.77662	2.12474	0.0368774	0.734927	2.08712
Single-cell pbulk	Mono_Classical	Baseline	FICD	0.552892	1.34611	2.11112	0.0371129	0.73695	2.08452
Single-cell pbulk	Mono_Classical	Baseline	CCDC96	0.555809	1.09139	2.11508	0.037168	0.73695	2.08391
Single-cell pbulk	Mono_Classical	Baseline	PTPLAD1	-0.306919	2.97629	-2.12579	0.0371711	0.73695	-2.08388
Single-cell pbulk	Mono_Classical	Baseline	FOS	0.264531	12.5918	2.10921	0.0373215	0.73835	2.08223
Single-cell pbulk	Mono_Classical	Baseline	P2RX4	0.240857	5.31237	2.1362	0.0374192	0.73835	2.08116
Single-cell pbulk	Mono_Classical	Baseline	ZNF181	-0.405311	2.17906	-2.11167	0.0374344	0.73835	-2.08099
Single-cell pbulk	Mono_Classical	Baseline	NPHP3	-0.241488	4.41968	-2.12337	0.0376111	0.740566	-2.07907
Single-cell pbulk	Mono_Classical	Baseline	FAM118B	-0.309873	3.64546	-2.11845	0.0377265	0.74059	-2.07781
Single-cell pbulk	Mono_Classical	Baseline	AC011899.9	-0.3357	3.64496	-2.11009	0.0377624	0.74059	-2.07742
Single-cell pbulk	Mono_Classical	Baseline	TREML1	1.06454	0.316866	2.10682	0.0378776	0.74059	2.07618
Single-cell pbulk	Mono_Classical	Baseline	AF001548.5	0.865177	0.371024	2.11094	0.0379573	0.74059	2.07532
Single-cell pbulk	Mono_Classical	Baseline	KIAA0319L	-0.141196	5.92485	-2.10845	0.0380034	0.74059	-2.07482
Single-cell pbulk	Mono_Classical	Baseline	EGR1	0.769984	6.79667	2.10534	0.0380603	0.74059	2.0742
Single-cell pbulk	Mono_Classical	Baseline	LINC00221	-0.953266	-2.2427	-2.12477	0.0380632	0.74059	-2.07417
Single-cell pbulk	Mono_Classical	Baseline	TP53RK	-0.223556	3.88299	-2.11223	0.0381773	0.74152	-2.07295
Single-cell pbulk	Mono_Classical	Baseline	HSD3B7	0.623959	0.520296	2.10933	0.0382866	0.74152	2.07177
Single-cell pbulk	Mono_Classical	Baseline	AC008753.6	0.423803	2.90601	2.10575	0.0383045	0.74152	2.07158
Single-cell pbulk	Mono_Classical	Baseline	RP11-262H14.3	-1.79379	-0.831564	-2.15228	0.0385694	0.744817	-2.06875
Single-cell pbulk	Mono_Classical	Baseline	TGOLN2	-0.102945	7.74076	-2.12976	0.0386083	0.744817	-2.06834
Single-cell pbulk	Mono_Classical	Baseline	LINC00402	0.879845	-1.58507	2.09398	0.0386735	0.744817	2.06764
Single-cell pbulk	Mono_Classical	Baseline	NEU4	1.63667	-1.26736	2.13491	0.0387339	0.744817	2.067
Single-cell pbulk	Mono_Classical	Baseline	TRAPPC9	0.185444	4.92824	2.10355	0.0390876	0.748158	2.06326
Single-cell pbulk	Mono_Classical	Baseline	LINC00893	0.366812	2.34519	2.09264	0.0392708	0.748158	2.06134
Single-cell pbulk	Mono_Classical	Baseline	ATG10	0.292216	3.65333	2.10918	0.0393146	0.748158	2.06088
Single-cell pbulk	Mono_Classical	Baseline	ARHGAP1	-0.13578	5.36542	-2.09114	0.0393571	0.748158	-2.06043
Single-cell pbulk	Mono_Classical	Baseline	RPN2	-0.105886	6.74168	-2.09636	0.0393727	0.748158	-2.06027
Single-cell pbulk	Mono_Classical	Baseline	AC007182.6	1.06287	-1.12907	2.08762	0.039381	0.748158	2.06018
Single-cell pbulk	Mono_Classical	Baseline	FNBP1	0.0813128	7.16959	2.09436	0.0394555	0.748158	2.0594
Single-cell pbulk	Mono_Classical	Baseline	HLA-DQB1	-0.949453	8.02917	-2.14522	0.039658	0.748158	-2.05729
Single-cell pbulk	Mono_Classical	Baseline	IL23A	-0.747344	-0.0273151	-2.08837	0.039681	0.748158	-2.05705
Single-cell pbulk	Mono_Classical	Baseline	RP5-940J5.9	0.264327	4.14358	2.10252	0.0398875	0.748158	2.05491
Single-cell pbulk	Mono_Classical	Baseline	BUD13	-0.283217	3.76488	-2.08397	0.0398974	0.748158	-2.05481
Single-cell pbulk	Mono_Classical	Baseline	MESDC1	-0.15366	4.94798	-2.0789	0.0400616	0.748158	-2.05311
Single-cell pbulk	Mono_Classical	Baseline	IARS	-0.237499	3.96963	-2.08414	0.0401086	0.748158	-2.05263
Single-cell pbulk	Mono_Classical	Baseline	IGF2BP3	0.744508	1.36767	2.08256	0.0401215	0.748158	2.0525
Single-cell pbulk	Mono_Classical	Baseline	TRIM35	-0.442574	1.87813	-2.07798	0.0401303	0.748158	-2.05241
Single-cell pbulk	Mono_Classical	Baseline	KIAA1009	-0.270643	3.35828	-2.08538	0.0401455	0.748158	-2.05225
Single-cell pbulk	Mono_Classical	Baseline	CD300LB	-0.19011	5.62459	-2.09382	0.0401486	0.748158	-2.05222
Single-cell pbulk	Mono_Classical	Baseline	ARF6	0.1178	7.33911	2.08673	0.04018	0.748158	2.05189
Single-cell pbulk	Mono_Classical	Baseline	SCAND1	0.107826	8.00605	2.11267	0.040239	0.748158	2.05129
Single-cell pbulk	Mono_Classical	Baseline	GNAZ	1.08612	-1.34206	2.07454	0.0404517	0.748158	2.04911
Single-cell pbulk	Mono_Classical	Baseline	TMEM160	0.114066	6.86356	2.09498	0.0405386	0.748158	2.04822
Single-cell pbulk	Mono_Classical	Baseline	FUT7	-0.306377	4.05407	-2.09163	0.0405668	0.748158	-2.04793
Single-cell pbulk	Mono_Classical	Baseline	AC144652.1	0.554009	1.89075	2.07653	0.0405928	0.748158	2.04767
Single-cell pbulk	Mono_Classical	Baseline	INTS5	-0.25737	3.13196	-2.07295	0.0406492	0.748158	-2.04709
Single-cell pbulk	Mono_Classical	Baseline	CEBPD	-0.182863	10.3811	-2.08999	0.0406918	0.748158	-2.04666
Single-cell pbulk	Mono_Classical	Baseline	LPAR1	-0.594852	3.51536	-2.12107	0.0406989	0.748158	-2.04658
Single-cell pbulk	Mono_Classical	Baseline	NDUFC2	0.140065	5.93532	2.08612	0.0407196	0.748158	2.04637
Single-cell pbulk	Mono_Classical	Baseline	ZNF582	-0.50856	0.852188	-2.07622	0.0407697	0.748158	-2.04586
Single-cell pbulk	Mono_Classical	Baseline	HMOX2	-0.168938	4.68358	-2.07452	0.0407944	0.748158	-2.04561
Single-cell pbulk	Mono_Classical	Baseline	YY2	0.616383	0.184459	2.06883	0.0409949	0.749403	2.04358
Single-cell pbulk	Mono_Classical	Baseline	TNPO1	-0.137915	5.08386	-2.07606	0.0410167	0.749403	-2.04336
Single-cell pbulk	Mono_Classical	Baseline	RP11-24F11.2	0.53188	2.80507	2.09552	0.0411641	0.749403	2.04187
Single-cell pbulk	Mono_Classical	Baseline	FAM213B	-0.395515	2.06832	-2.07446	0.0411943	0.749403	-2.04157
Single-cell pbulk	Mono_Classical	Baseline	EP400NL	0.328167	2.9957	2.07649	0.0412234	0.749403	2.04128
Single-cell pbulk	Mono_Classical	Baseline	RBBP8	0.333022	4.35347	2.09943	0.0412533	0.749403	2.04097
Single-cell pbulk	Mono_Classical	Baseline	ZDHHC1	0.310998	6.06735	2.08462	0.0415733	0.752622	2.03777
Single-cell pbulk	Mono_Classical	Baseline	RBBP4	-0.0930258	6.77912	-2.07032	0.0415778	0.752622	-2.03772
Single-cell pbulk	Mono_Classical	Baseline	YWHAZ	0.0704077	8.95375	2.0747	0.0416269	0.752622	2.03723
Single-cell pbulk	Mono_Classical	Baseline	TPM3	0.0686331	9.7521	2.07426	0.0417687	0.754001	2.03582
Single-cell pbulk	Mono_Classical	Baseline	ZNF585B	-0.427894	1.7769	-2.06633	0.0420415	0.754136	-2.03311
Single-cell pbulk	Mono_Classical	Baseline	PTRH2	-0.275808	4.39701	-2.06646	0.0420848	0.754136	-2.03268
Single-cell pbulk	Mono_Classical	Baseline	TRAM2	0.322757	3.01105	2.0701	0.0421697	0.754136	2.03184
Single-cell pbulk	Mono_Classical	Baseline	SPIB	0.732231	0.106137	2.05663	0.042178	0.754136	2.03176
Single-cell pbulk	Mono_Classical	Baseline	NDE1	0.138451	5.80802	2.06289	0.0423954	0.754136	2.02962
Single-cell pbulk	Mono_Classical	Baseline	RP11-706O15.3	-0.990094	-2.03806	-2.06863	0.0424463	0.754136	-2.02912
Single-cell pbulk	Mono_Classical	Baseline	RP3-466P17.1	-0.945016	-1.86306	-2.05695	0.0424628	0.754136	-2.02896
Single-cell pbulk	Mono_Classical	Baseline	TNFSF13	-0.201691	7.26466	-2.09466	0.0424669	0.754136	-2.02892
Single-cell pbulk	Mono_Classical	Baseline	FIGNL1	-0.612834	1.0295	-2.05296	0.0425762	0.754136	-2.02784
Single-cell pbulk	Mono_Classical	Baseline	GIMAP7	-0.356154	7.52019	-2.05317	0.0425816	0.754136	-2.02779
Single-cell pbulk	Mono_Classical	Baseline	RSRC1	-0.177549	5.25881	-2.07233	0.0426223	0.754136	-2.02739
Single-cell pbulk	Mono_Classical	Baseline	LGALS9	0.24584	7.69861	2.10228	0.0426797	0.754136	2.02683
Single-cell pbulk	Mono_Classical	Baseline	RAB38	0.914642	-1.29646	2.05405	0.0426829	0.754136	2.0268
Single-cell pbulk	Mono_Classical	Baseline	ACSBG1	-0.824929	-0.416726	-2.05143	0.0426943	0.754136	-2.02669
Single-cell pbulk	Mono_Classical	Baseline	DOK3	-0.137732	6.64252	-2.07472	0.0428703	0.755837	-2.02497
Single-cell pbulk	Mono_Classical	Baseline	TMX2	-0.169468	4.42557	-2.05694	0.0429931	0.755837	-2.02378
Single-cell pbulk	Mono_Classical	Baseline	RPL17-C18orf32	-0.827617	-1.73984	-2.04819	0.0430131	0.755837	-2.02358
Single-cell pbulk	Mono_Classical	Baseline	KCNMB3	0.91512	-0.545918	2.04778	0.0430536	0.755837	2.02319
Single-cell pbulk	Mono_Classical	Baseline	RBM25	-0.0832749	7.46498	-2.05222	0.0433472	0.759832	-2.02035
Single-cell pbulk	Mono_Classical	Baseline	HPS6	-0.1911	4.33103	-2.04591	0.0436142	0.762544	-2.01778
Single-cell pbulk	Mono_Classical	Baseline	RP11-802O23.3	0.469901	0.971679	2.03974	0.0438943	0.762544	2.0151
Single-cell pbulk	Mono_Classical	Baseline	PMP22	0.651638	0.725245	2.04485	0.0439083	0.762544	2.01497
Single-cell pbulk	Mono_Classical	Baseline	UBE3D	0.521777	0.998965	2.03922	0.0439164	0.762544	2.01489
Single-cell pbulk	Mono_Classical	Baseline	SMYD4	-0.279328	3.37277	-2.04618	0.0439282	0.762544	-2.01477
Single-cell pbulk	Mono_Classical	Baseline	CD72	0.599323	1.04461	2.03912	0.0439645	0.762544	2.01443
Single-cell pbulk	Mono_Classical	Baseline	LINC00926	0.699551	0.284642	2.04146	0.0439661	0.762544	2.01441
Single-cell pbulk	Mono_Classical	Baseline	RP11-51J9.5	0.296243	3.63297	2.04652	0.0441912	0.765292	2.01227
Single-cell pbulk	Mono_Classical	Baseline	OAZ3	0.795285	-0.328445	2.03459	0.044389	0.767562	2.0104
Single-cell pbulk	Mono_Classical	Baseline	RBM26	-0.125599	5.87655	-2.03687	0.0445355	0.76894	-2.00901
Single-cell pbulk	Mono_Classical	Baseline	IRF9	0.321313	4.13991	2.04058	0.0447319	0.769834	2.00717
Single-cell pbulk	Mono_Classical	Baseline	ZNF43	0.320877	3.18972	2.03824	0.0449532	0.769834	2.00509
Single-cell pbulk	Mono_Classical	Baseline	NKG7	0.278895	5.20757	2.05589	0.045021	0.769834	2.00446
Single-cell pbulk	Mono_Classical	Baseline	CASK	0.238124	3.46043	2.0319	0.0450602	0.769834	2.00409
Single-cell pbulk	Mono_Classical	Baseline	ADAM9	-0.200002	4.42408	-2.04226	0.0452331	0.769834	-2.00248
Single-cell pbulk	Mono_Classical	Baseline	ZNF720	-0.214539	3.37553	-2.0253	0.04535	0.769834	-2.00139
Single-cell pbulk	Mono_Classical	Baseline	GADD45B	0.371796	7.64957	2.02785	0.0454028	0.769834	2.0009
Single-cell pbulk	Mono_Classical	Baseline	HCAR3	0.453011	4.79456	2.025	0.0454258	0.769834	2.00069
Single-cell pbulk	Mono_Classical	Baseline	RP11-600F24.7	0.848223	-1.54822	2.0248	0.0454373	0.769834	2.00058
Single-cell pbulk	Mono_Classical	Baseline	ARHGEF1	0.0677044	7.45808	2.03515	0.0454396	0.769834	2.00056
Single-cell pbulk	Mono_Classical	Baseline	CD7	0.360374	3.07386	2.03302	0.0454471	0.769834	2.00049
Single-cell pbulk	Mono_Classical	Baseline	RP11-158K1.3	0.708218	0.199045	2.02439	0.0454577	0.769834	2.00039
Single-cell pbulk	Mono_Classical	Baseline	GPR82	-0.806851	-0.236901	-2.03044	0.045524	0.769834	-1.99978
Single-cell pbulk	Mono_Classical	Baseline	CTD-3214H19.6	0.881797	-0.279259	2.02706	0.0455799	0.769834	1.99926
Single-cell pbulk	Mono_Classical	Baseline	FADD	-0.297698	3.64202	-2.02558	0.0456156	0.769834	-1.99893
Single-cell pbulk	Mono_Classical	Baseline	EIF4A1	0.0690145	9.54847	2.03321	0.0456585	0.769834	1.99854
Single-cell pbulk	Mono_Classical	Baseline	TATDN2	-0.175941	4.24516	-2.0213	0.0458016	0.771116	-1.99722
Single-cell pbulk	Mono_Classical	Baseline	ITGB1BP1	-0.218738	5.63697	-2.0522	0.0462573	0.777651	-1.99304
Single-cell pbulk	Mono_Classical	Baseline	SLC16A7	0.289437	3.76902	2.03284	0.0463991	0.778655	1.99174
Single-cell pbulk	Mono_Classical	Baseline	CBX8	-0.417703	2.00304	-2.01486	0.0464696	0.778655	-1.9911
Single-cell pbulk	Mono_Classical	Baseline	RP11-391M1.4	-0.964795	-0.692695	-2.01834	0.0465202	0.778655	-1.99064
Single-cell pbulk	Mono_Classical	Baseline	NDRG3	0.212607	3.97565	2.0196	0.0467506	0.781375	1.98855
Single-cell pbulk	Mono_Classical	Baseline	AES	0.147481	7.29576	2.05174	0.0470478	0.782451	1.98587
Single-cell pbulk	Mono_Classical	Baseline	BCL7A	-0.872281	-0.482955	-2.02089	0.0471042	0.782451	-1.98536
Single-cell pbulk	Mono_Classical	Baseline	UBE2S	0.210255	5.76353	2.01144	0.0471244	0.782451	1.98518
Single-cell pbulk	Mono_Classical	Baseline	TMEM135	0.325597	2.42795	2.01386	0.0472109	0.782451	1.9844
Single-cell pbulk	Mono_Classical	Baseline	PYGL	-0.137772	6.99714	-2.03331	0.0472151	0.782451	-1.98437
Single-cell pbulk	Mono_Classical	Baseline	CHD1	-0.128295	6.15804	-2.01204	0.0472233	0.782451	-1.98429
Single-cell pbulk	Mono_Classical	Baseline	CD3D	0.421104	1.89043	2.01552	0.0475466	0.78607	1.9814
Single-cell pbulk	Mono_Classical	Baseline	REC8	0.337997	3.11957	2.00676	0.0476276	0.78607	1.98068
Single-cell pbulk	Mono_Classical	Baseline	AP000640.2	-0.739633	-1.07187	-2.0054	0.0476468	0.78607	-1.9805
Single-cell pbulk	Mono_Classical	Baseline	CDK20	-0.782926	-0.23964	-2.0026	0.0478373	0.787339	-1.97881
Single-cell pbulk	Mono_Classical	Baseline	AP003733.1	0.370954	4.32946	2.01038	0.0478607	0.787339	1.9786
Single-cell pbulk	Mono_Classical	Baseline	TRIM3	0.272426	2.90111	2.00241	0.0481831	0.788822	1.97575
Single-cell pbulk	Mono_Classical	Baseline	S100A13	-0.551218	1.27593	-2.00749	0.0482172	0.788822	-1.97545
Single-cell pbulk	Mono_Classical	Baseline	LAMP1	-0.132999	6.87744	-2.02581	0.0482731	0.788822	-1.97496
Single-cell pbulk	Mono_Classical	Baseline	TRIM13	-0.230533	3.62498	-2.00463	0.0483447	0.788822	-1.97433
Single-cell pbulk	Mono_Classical	Baseline	ARRDC3	0.231683	4.58332	2.00796	0.0483507	0.788822	1.97427
Single-cell pbulk	Mono_Classical	Baseline	CSTF3-AS1	-0.79491	-1.76878	-1.99624	0.0485114	0.788822	-1.97286
Single-cell pbulk	Mono_Classical	Baseline	EIF1	0.09583	11.0067	2.00678	0.0485484	0.788822	1.97254
Single-cell pbulk	Mono_Classical	Baseline	IGSF3	0.901283	-1.80933	1.99733	0.0485595	0.788822	1.97244
Single-cell pbulk	Mono_Classical	Baseline	DRG1	0.127388	5.02126	2.00324	0.0485682	0.788822	1.97236
Single-cell pbulk	Mono_Classical	Baseline	YPEL5	0.179162	7.29346	1.99581	0.0488173	0.790611	1.97018
Single-cell pbulk	Mono_Classical	Baseline	SLC35A5	-0.217555	3.87507	-2.00458	0.0488545	0.790611	-1.96986
Single-cell pbulk	Mono_Classical	Baseline	ADAMTS13	0.86791	-1.99994	1.99396	0.0488847	0.790611	1.9696
Single-cell pbulk	Mono_Classical	Baseline	SLC22A18	0.332303	5.03877	2.02853	0.0491082	0.793112	1.96765
Single-cell pbulk	Mono_Classical	Baseline	COL23A1	1.07995	-1.32437	1.99653	0.0492077	0.793603	1.96679
Single-cell pbulk	Mono_Classical	Baseline	JDP2	-0.259874	6.65965	-2.00455	0.0493963	0.794552	-1.96516
Single-cell pbulk	Mono_Classical	Baseline	IL31RA	0.776152	1.17847	1.98857	0.049524	0.794552	1.96405
Single-cell pbulk	Mono_Classical	Baseline	MIR371B	0.604548	0.989033	1.99252	0.049616	0.794552	1.96326
Single-cell pbulk	Mono_Classical	Baseline	SBNO2	-0.149975	5.36394	-1.98985	0.0496489	0.794552	-1.96298
Single-cell pbulk	Mono_Classical	Baseline	NPHP4	0.344646	2.65525	1.98877	0.0497375	0.794552	1.96221
Single-cell pbulk	Mono_Classical	Baseline	NCSTN	-0.125043	5.67878	-1.99841	0.0497561	0.794552	-1.96205
Single-cell pbulk	Mono_Classical	Baseline	CBWD6	0.391733	2.34668	1.99203	0.0498122	0.794552	1.96157
Single-cell pbulk	Mono_Classical	Baseline	PPP3CC	0.214928	3.89352	1.99034	0.0498193	0.794552	1.96151
Single-cell pbulk	Mono_Classical	Baseline	NFE2L1	-0.182192	4.29926	-1.98366	0.0499179	0.795022	-1.96067
Single-cell pbulk	Mono_Classical	Baseline	GTF3C6	0.101948	5.99586	1.98772	0.0499883	0.795042	1.96006
Single-cell pbulk	Mono_Classical	Day 1	RP11-69H7.3	-1.26998	-0.803357	-3.58887	0.000508028	0.834545	-3.47649
Single-cell pbulk	Mono_Classical	Day 1	TUBGCP2	0.198889	6.66526	3.49288	0.000853071	0.999598	3.33497
Single-cell pbulk	Mono_Classical	Day 1	RAB22A	-0.250054	5.03077	-3.43128	0.000858175	0.999598	-3.33332
Single-cell pbulk	Mono_Classical	Day 1	OGG1	0.284944	4.02501	3.33495	0.00117984	0.999598	3.24371
Single-cell pbulk	Mono_Classical	Day 1	FANCC	-1.12854	0.0482627	-3.25027	0.00160093	0.999598	-3.15574
Single-cell pbulk	Mono_Classical	Day 1	AP2B1	-0.199165	5.39501	-3.2047	0.00178665	0.999598	-3.12358
Single-cell pbulk	Mono_Classical	Day 1	TMEM5	0.43776	3.3978	3.20772	0.00193386	0.999598	3.10021
Single-cell pbulk	Mono_Classical	Day 1	ALOX5	-0.204404	7.35664	-3.27551	0.00199564	0.999598	-3.09088
Single-cell pbulk	Mono_Classical	Day 1	AC003075.4	0.468808	3.91403	3.20144	0.00212206	0.999598	3.0726
Single-cell pbulk	Mono_Classical	Day 1	HIST1H3I	-1.28867	-0.886876	-3.14767	0.00213757	0.999598	-3.07042
Single-cell pbulk	Mono_Classical	Day 1	UVRAG	-0.146303	6.60277	-3.18551	0.00235024	0.999598	-3.04198
Single-cell pbulk	Mono_Classical	Day 1	CARS	0.235062	4.87215	3.05316	0.00286318	0.999598	2.98206
Single-cell pbulk	Mono_Classical	Day 1	PFDN4	0.273079	4.94819	3.0957	0.00293888	0.999598	2.97406
Single-cell pbulk	Mono_Classical	Day 1	BMP2K	0.229045	6.0416	3.09423	0.00299185	0.999598	2.96857
Single-cell pbulk	Mono_Classical	Day 1	AC104135.3	-1.6974	-1.18792	-3.0301	0.00332763	0.999598	-2.93573
Single-cell pbulk	Mono_Classical	Day 1	NSL1	-0.209859	5.37775	-3.01324	0.00353238	0.999598	-2.91716
Single-cell pbulk	Mono_Classical	Day 1	SRP14-AS1	0.714392	1.94296	2.99949	0.00362886	0.999598	2.90874
Single-cell pbulk	Mono_Classical	Day 1	CDC42BPA	-1.10486	0.746456	-2.96529	0.00378323	0.999598	-2.89569
Single-cell pbulk	Mono_Classical	Day 1	SNURF	-1.50285	-1.28703	-2.96126	0.00400145	0.999598	-2.87805
Single-cell pbulk	Mono_Classical	Day 1	GTPBP1	-0.299155	4.19408	-2.91321	0.00457538	0.999598	-2.8355
Single-cell pbulk	Mono_Classical	Day 1	ZSWIM7	0.237865	5.85627	2.96135	0.00460015	0.999598	2.83378
Single-cell pbulk	Mono_Classical	Day 1	NPTN	-0.151106	6.49136	-2.91024	0.00497523	0.999598	-2.80863
Single-cell pbulk	Mono_Classical	Day 1	RP11-488L18.8	-0.280523	4.28559	-2.89403	0.0049895	0.999598	-2.80771
Single-cell pbulk	Mono_Classical	Day 1	BST1	-0.187112	7.25585	-2.92195	0.00507264	0.999598	-2.80238
Single-cell pbulk	Mono_Classical	Day 1	ATP13A1	-0.193231	5.27326	-2.8751	0.00508431	0.999598	-2.80164
Single-cell pbulk	Mono_Classical	Day 1	NAE1	0.341199	3.60586	2.87417	0.00514481	0.999598	2.79782
Single-cell pbulk	Mono_Classical	Day 1	RP11-799M12.2	-1.30387	-1.08281	-2.85937	0.0054056	0.999598	-2.78181
Single-cell pbulk	Mono_Classical	Day 1	TMBIM1	-0.227725	5.78966	-2.88491	0.00548572	0.999598	-2.77704
Single-cell pbulk	Mono_Classical	Day 1	WDR5	-0.24447	4.23649	-2.83221	0.00553363	0.999598	-2.77421
Single-cell pbulk	Mono_Classical	Day 1	NISCH	0.229447	5.27432	2.85106	0.0057185	0.999598	2.7635
Single-cell pbulk	Mono_Classical	Day 1	RP11-745O10.2	1.76744	-0.775793	2.84967	0.00573571	0.999598	2.76252
Single-cell pbulk	Mono_Classical	Day 1	SSSCA1	0.201062	5.40155	2.80341	0.006147	0.999598	2.73984
Single-cell pbulk	Mono_Classical	Day 1	RBP4	-1.3637	-1.80708	-2.80494	0.00629674	0.999598	-2.73192
Single-cell pbulk	Mono_Classical	Day 1	EIF4A1	0.0967075	9.54847	2.81205	0.00631333	0.999598	2.73105
Single-cell pbulk	Mono_Classical	Day 1	OAZ3	1.21067	-0.328445	2.78209	0.0063949	0.999598	2.72681
Single-cell pbulk	Mono_Classical	Day 1	RP11-214O1.3	1.36354	-1.76324	2.78509	0.00648892	0.999598	2.72199
Single-cell pbulk	Mono_Classical	Day 1	DCLRE1B	-0.361899	2.99416	-2.75782	0.00708654	0.999598	-2.69275
Single-cell pbulk	Mono_Classical	Day 1	RP11-600F24.7	1.29213	-1.54822	2.74238	0.00716232	0.999598	2.6892
Single-cell pbulk	Mono_Classical	Day 1	LGALS4	-1.23641	-1.3635	-2.7544	0.00716619	0.999598	-2.68902
Single-cell pbulk	Mono_Classical	Day 1	AP001885.1	-1.12618	-1.80609	-2.7625	0.0072206	0.999598	-2.68649
Single-cell pbulk	Mono_Classical	Day 1	C1orf101	1.28204	-1.17844	2.73509	0.0073157	0.999598	2.68212
Single-cell pbulk	Mono_Classical	Day 1	CCDC154	0.913452	1.04528	2.7296	0.00743738	0.999598	2.6766
Single-cell pbulk	Mono_Classical	Day 1	MASTL	0.507608	2.40487	2.73674	0.00746571	0.999598	2.67532
Single-cell pbulk	Mono_Classical	Day 1	TMED9	-0.180472	6.50035	-2.75491	0.00761956	0.999598	-2.66848
Single-cell pbulk	Mono_Classical	Day 1	GNB2L1	0.102183	10.8046	2.75013	0.00763453	0.999598	2.66782
Single-cell pbulk	Mono_Classical	Day 1	ZMYM4	-0.192887	5.39329	-2.73541	0.00781736	0.999598	-2.65986
Single-cell pbulk	Mono_Classical	Day 1	DLST	-0.200935	4.99262	-2.71825	0.00789341	0.999598	-2.6566
Single-cell pbulk	Mono_Classical	Day 1	LINC00493	0.132468	6.7744	2.72586	0.00798658	0.999598	2.65264
Single-cell pbulk	Mono_Classical	Day 1	ZNF790	-0.601898	1.21256	-2.70326	0.00801479	0.999598	-2.65145
Single-cell pbulk	Mono_Classical	Day 1	PMP22	0.976628	0.725245	2.70139	0.00814554	0.999598	2.64598
Single-cell pbulk	Mono_Classical	Day 1	FECH	-0.327524	2.9758	-2.7023	0.00818693	0.999598	-2.64426
Single-cell pbulk	Mono_Classical	Day 1	CASK	0.314061	3.46043	2.70624	0.00825101	0.999598	2.64162
Single-cell pbulk	Mono_Classical	Day 1	VMO1	-1.31058	-1.20593	-2.69884	0.00834697	0.999598	-2.6377
Single-cell pbulk	Mono_Classical	Day 1	RP11-91G21.1	-0.88874	0.436175	-2.6913	0.00838022	0.999598	-2.63635
Single-cell pbulk	Mono_Classical	Day 1	COMMD10	-0.215031	4.881	-2.70159	0.00844525	0.999598	-2.63373
Single-cell pbulk	Mono_Classical	Day 1	AP1S1	-0.236495	4.4777	-2.69417	0.00849467	0.999598	-2.63175
Single-cell pbulk	Mono_Classical	Day 1	HCFC1R1	0.178033	6.11278	2.71454	0.00856757	0.999598	2.62884
Single-cell pbulk	Mono_Classical	Day 1	C5orf30	0.676154	1.1425	2.68513	0.0086535	0.999598	2.62545
Single-cell pbulk	Mono_Classical	Day 1	EFCAB11	0.628819	1.30594	2.68408	0.0086914	0.999598	2.62396
Single-cell pbulk	Mono_Classical	Day 1	RBM23	0.182876	5.7759	2.67673	0.00904312	0.999598	2.61042
Single-cell pbulk	Mono_Classical	Day 1	STAMBP	0.240291	4.69804	2.6726	0.00907386	0.999598	2.60926
Single-cell pbulk	Mono_Classical	Day 1	C19orf77	1.59122	-1.87946	2.65473	0.00927872	0.999598	2.60161
Single-cell pbulk	Mono_Classical	Day 1	GPR157	-0.667599	1.43264	-2.66252	0.0093963	0.999598	-2.59729
Single-cell pbulk	Mono_Classical	Day 1	TNF	0.825775	3.71356	2.65276	0.00944689	0.999598	2.59544
Single-cell pbulk	Mono_Classical	Day 1	BUB1	-1.23254	-1.487	-2.63617	0.00964371	0.999598	-2.58835
Single-cell pbulk	Mono_Classical	Day 1	CRIP2	0.955702	1.19549	2.63928	0.00967062	0.999598	2.58739
Single-cell pbulk	Mono_Classical	Day 1	AC132872.2	1.16488	1.0369	2.64352	0.00970312	0.999598	2.58623
Single-cell pbulk	Mono_Classical	Day 1	RP11-180M15.4	-1.23335	-1.47541	-2.63878	0.00997507	0.999598	-2.57669
Single-cell pbulk	Mono_Classical	Day 1	UBE3C	-0.13886	5.39869	-2.61752	0.0104433	0.999598	-2.5608
Single-cell pbulk	Mono_Classical	Day 1	PURA	-0.179733	5.37679	-2.61773	0.0104854	0.999598	-2.5594
Single-cell pbulk	Mono_Classical	Day 1	MXRA7	-2.05261	0.770541	-2.69648	0.0105336	0.999598	-2.5578
Single-cell pbulk	Mono_Classical	Day 1	PPFIBP1	0.93571	0.716796	2.61185	0.0106885	0.999598	2.55272
Single-cell pbulk	Mono_Classical	Day 1	OCIAD2	0.646382	1.27614	2.61087	0.0107169	0.999598	2.5518
Single-cell pbulk	Mono_Classical	Day 1	ATRX	-0.107436	7.02055	-2.6126	0.0108607	0.999598	-2.54715
Single-cell pbulk	Mono_Classical	Day 1	RP4-594I10.3	-0.818939	0.405233	-2.58186	0.0112976	0.999598	-2.53335
Single-cell pbulk	Mono_Classical	Day 1	ATP5D	0.110417	8.77406	2.64101	0.0113553	0.999598	2.53157
Single-cell pbulk	Mono_Classical	Day 1	ACAD9	-0.311309	3.8338	-2.60749	0.0113825	0.999598	-2.53073
Single-cell pbulk	Mono_Classical	Day 1	SCRN3	-0.320512	3.35634	-2.59095	0.0114413	0.999598	-2.52892
Single-cell pbulk	Mono_Classical	Day 1	UCK1	-0.270331	3.64391	-2.58292	0.0114966	0.999598	-2.52723
Single-cell pbulk	Mono_Classical	Day 1	EXOC6	-0.198606	5.028	-2.58321	0.0115598	0.999598	-2.5253
Single-cell pbulk	Mono_Classical	Day 1	NELL2	-0.920009	-0.729484	-2.57032	0.011574	0.999598	-2.52487
Single-cell pbulk	Mono_Classical	Day 1	BTN2A2	-0.316812	4.13365	-2.59396	0.0115827	0.999598	-2.52461
Single-cell pbulk	Mono_Classical	Day 1	SEMA4F	1.17292	-1.994	2.57892	0.0116365	0.999598	2.52298
Single-cell pbulk	Mono_Classical	Day 1	C9orf72	0.196533	6.73463	2.61552	0.0117256	0.999598	2.5203
Single-cell pbulk	Mono_Classical	Day 1	ATP9B	0.284314	5.00865	2.62016	0.0117341	0.999598	2.52004
Single-cell pbulk	Mono_Classical	Day 1	GLCE	-0.27237	3.90878	-2.59348	0.011996	0.999598	-2.51226
Single-cell pbulk	Mono_Classical	Day 1	CARD17	-0.838508	-0.0472198	-2.54966	0.0122189	0.999598	-2.50576
Single-cell pbulk	Mono_Classical	Day 1	ITM2A	0.982178	0.319377	2.55641	0.0123968	0.999598	2.50064
Single-cell pbulk	Mono_Classical	Day 1	LCN2	-1.10773	-1.75226	-2.55931	0.0124235	0.999598	-2.49988
Single-cell pbulk	Mono_Classical	Day 1	ACN9	0.233869	3.9725	2.55415	0.0124369	0.999598	2.4995
Single-cell pbulk	Mono_Classical	Day 1	ZNF789	0.382291	2.34002	2.56081	0.012449	0.999598	2.49916
Single-cell pbulk	Mono_Classical	Day 1	MINOS1-NBL1	0.219569	4.27127	2.55331	0.0124575	0.999598	2.49891
Single-cell pbulk	Mono_Classical	Day 1	DIS3L	-0.334858	4.0166	-2.56671	0.0126424	0.999598	-2.49369
Single-cell pbulk	Mono_Classical	Day 1	PROCA1	0.413069	2.175	2.55266	0.0126594	0.999598	2.49321
Single-cell pbulk	Mono_Classical	Day 1	EDEM2	-0.169067	5.17173	-2.5509	0.0127908	0.999598	-2.48954
Single-cell pbulk	Mono_Classical	Day 1	TRAT1	0.836689	0.233252	2.53247	0.0128141	0.999598	2.4889
Single-cell pbulk	Mono_Classical	Day 1	POLI	0.309917	3.6387	2.55376	0.0129309	0.999598	2.48567
Single-cell pbulk	Mono_Classical	Day 1	LINC00671	1.0317	0.0874912	2.53223	0.012962	0.999598	2.48481
Single-cell pbulk	Mono_Classical	Day 1	RP5-937E21.8	-1.15268	-1.92092	-2.53857	0.0129748	0.999598	-2.48446
Single-cell pbulk	Mono_Classical	Day 1	LSMD1	0.151284	7.26647	2.56291	0.0130845	0.999598	2.48146
Single-cell pbulk	Mono_Classical	Day 1	FBXL4	-0.255896	3.75838	-2.52852	0.0131893	0.999598	-2.47862
Single-cell pbulk	Mono_Classical	Day 1	RMDN1	0.166376	5.21548	2.54397	0.0133515	0.999598	2.47425
Single-cell pbulk	Mono_Classical	Day 1	HSD3B7	0.767705	0.520296	2.53349	0.0133679	0.999598	2.47381
Single-cell pbulk	Mono_Classical	Day 1	UFM1	-0.126655	5.9876	-2.5267	0.0134276	0.999598	-2.47222
Single-cell pbulk	Mono_Classical	Day 1	RPPH1	0.982123	2.74758	2.55867	0.0134334	0.999598	2.47207
Single-cell pbulk	Mono_Classical	Day 1	ATG16L2	0.128952	7.56993	2.55011	0.0134628	0.999598	2.47129
Single-cell pbulk	Mono_Classical	Day 1	B9D2	0.296695	3.98252	2.52475	0.0136721	0.999598	2.46577
Single-cell pbulk	Mono_Classical	Day 1	AC005944.2	0.552619	1.66709	2.51449	0.0136991	0.999598	2.46506
Single-cell pbulk	Mono_Classical	Day 1	RP4-613A2.1	1.21318	-1.31531	2.50995	0.0137899	0.999598	2.46269
Single-cell pbulk	Mono_Classical	Day 1	HIST1H2AB	-1.03964	-1.69545	-2.5041	0.0138013	0.999598	-2.46239
Single-cell pbulk	Mono_Classical	Day 1	ATF7	-0.165219	5.06296	-2.51087	0.0138674	0.999598	-2.46068
Single-cell pbulk	Mono_Classical	Day 1	BFAR	0.173619	5.37298	2.51745	0.0139225	0.999598	2.45926
Single-cell pbulk	Mono_Classical	Day 1	INPP4B	0.769285	0.298253	2.50091	0.013943	0.999598	2.45873
Single-cell pbulk	Mono_Classical	Day 1	ERCC1	0.188801	6.25777	2.52049	0.0140173	0.999598	2.45682
Single-cell pbulk	Mono_Classical	Day 1	LPP-AS2	0.486549	2.03082	2.50363	0.0140919	0.999598	2.45491
Single-cell pbulk	Mono_Classical	Day 1	KIF16B	0.574603	3.37785	2.54439	0.0142461	0.999598	2.451
Single-cell pbulk	Mono_Classical	Day 1	CCNJ	-0.417055	2.52785	-2.50367	0.0142563	0.999598	-2.45074
Single-cell pbulk	Mono_Classical	Day 1	RP11-385D13.3	1.09719	-1.09229	2.49475	0.0142628	0.999598	2.45058
Single-cell pbulk	Mono_Classical	Day 1	KCTD21-AS1	1.19526	-1.16943	2.47935	0.014751	0.999598	2.43844
Single-cell pbulk	Mono_Classical	Day 1	TSPAN3	0.293926	4.4325	2.50195	0.0147613	0.999598	2.43818
Single-cell pbulk	Mono_Classical	Day 1	AASS	-1.09052	-1.84705	-2.47971	0.0151392	0.999598	-2.42903
Single-cell pbulk	Mono_Classical	Day 1	CENPK	0.914011	0.391772	2.47042	0.0153174	0.999598	2.42479
Single-cell pbulk	Mono_Classical	Day 1	MFF	-0.127629	6.0296	-2.47169	0.0153956	0.999598	-2.42294
Single-cell pbulk	Mono_Classical	Day 1	C1orf54	0.449436	3.13765	2.49749	0.0153976	0.999598	2.42289
Single-cell pbulk	Mono_Classical	Day 1	AAMDC	-0.311249	3.77298	-2.47678	0.0155602	0.999598	-2.41907
Single-cell pbulk	Mono_Classical	Day 1	ZFPL1	0.158194	4.691	2.47045	0.0155795	0.999598	2.41862
Single-cell pbulk	Mono_Classical	Day 1	DOCK10	-0.331232	5.43595	-2.51701	0.0155953	0.999598	-2.41825
Single-cell pbulk	Mono_Classical	Day 1	PPT1	-0.310267	7.75012	-2.54488	0.015654	0.999598	-2.41688
Single-cell pbulk	Mono_Classical	Day 1	UHRF2	0.190315	4.55294	2.4544	0.0157403	0.999598	2.41488
Single-cell pbulk	Mono_Classical	Day 1	RP11-434H6.6	0.847567	-0.44799	2.44579	0.0160997	0.999598	2.40665
Single-cell pbulk	Mono_Classical	Day 1	RMND5A	-0.161012	5.2477	-2.46728	0.0161929	0.999598	-2.40454
Single-cell pbulk	Mono_Classical	Day 1	COL23A1	1.3954	-1.32437	2.44978	0.0162959	0.999598	2.40222
Single-cell pbulk	Mono_Classical	Day 1	OSTM1	-0.158513	5.52063	-2.44601	0.0165059	0.999598	-2.39753
Single-cell pbulk	Mono_Classical	Day 1	TFAP4	0.349338	3.05071	2.44478	0.0165151	0.999598	2.39733
Single-cell pbulk	Mono_Classical	Day 1	IDE	-0.166813	4.46175	-2.43396	0.0166296	0.999598	-2.3948
Single-cell pbulk	Mono_Classical	Day 1	NADK2	-0.294365	3.06103	-2.44607	0.0166587	0.999598	-2.39416
Single-cell pbulk	Mono_Classical	Day 1	SEMA4C	-1.00646	-0.40948	-2.44639	0.0166873	0.999598	-2.39353
Single-cell pbulk	Mono_Classical	Day 1	GEMIN5	-0.325056	2.97129	-2.44585	0.0168142	0.999598	-2.39075
Single-cell pbulk	Mono_Classical	Day 1	CTC-246B18.10	-0.750826	0.742023	-2.45616	0.0169327	0.999598	-2.38817
Single-cell pbulk	Mono_Classical	Day 1	MAP7D3	0.346706	3.60971	2.43861	0.0170233	0.999598	2.3862
Single-cell pbulk	Mono_Classical	Day 1	RP11-20B24.5	-1.18687	-1.31479	-2.42883	0.0170767	0.999598	-2.38505
Single-cell pbulk	Mono_Classical	Day 1	BACH1-IT2	-0.726828	-0.0237329	-2.42925	0.017094	0.999598	-2.38468
Single-cell pbulk	Mono_Classical	Day 1	PRKAB1	-0.284418	3.937	-2.44	0.0172121	0.999598	-2.38215
Single-cell pbulk	Mono_Classical	Day 1	CTC-428G20.6	-0.609397	0.782058	-2.43435	0.0172489	0.999598	-2.38136
Single-cell pbulk	Mono_Classical	Day 1	CDNF	-1.11783	-0.991371	-2.41841	0.0172931	0.999598	-2.38042
Single-cell pbulk	Mono_Classical	Day 1	AC010894.5	0.93817	-0.790455	2.41693	0.017381	0.999598	2.37855
Single-cell pbulk	Mono_Classical	Day 1	CTD-2152M20.2	1.06375	-1.16764	2.41506	0.0176452	0.999598	2.37298
Single-cell pbulk	Mono_Classical	Day 1	UBXN11	0.155323	7.29708	2.44761	0.0180816	0.999598	2.36394
Single-cell pbulk	Mono_Classical	Day 1	DGAT2	-0.29848	4.02493	-2.40937	0.0182812	0.999598	-2.35987
Single-cell pbulk	Mono_Classical	Day 1	GDE1	-0.162694	5.38654	-2.40046	0.0185894	0.999598	-2.35366
Single-cell pbulk	Mono_Classical	Day 1	DGCR14	0.268837	3.60062	2.40279	0.018592	0.999598	2.35361
Single-cell pbulk	Mono_Classical	Day 1	SPTY2D1	-0.16739	4.89781	-2.39898	0.0185995	0.999598	-2.35346
Single-cell pbulk	Mono_Classical	Day 1	RP5-882C2.2	0.481255	1.63066	2.39709	0.0188728	0.999598	2.34803
Single-cell pbulk	Mono_Classical	Day 1	RIN1	0.351443	4.08441	2.4179	0.0189131	0.999598	2.34724
Single-cell pbulk	Mono_Classical	Day 1	DFNB59	1.10619	-0.964063	2.38667	0.0189177	0.999598	2.34715
Single-cell pbulk	Mono_Classical	Day 1	SERINC2	0.654304	3.367	2.44659	0.0189759	0.999598	2.346
Single-cell pbulk	Mono_Classical	Day 1	NRBF2	-0.28331	5.85196	-2.39176	0.0190707	0.999598	-2.34415
Single-cell pbulk	Mono_Classical	Day 1	WAC-AS1	0.269454	5.71532	2.42597	0.0191524	0.999598	2.34255
Single-cell pbulk	Mono_Classical	Day 1	ESCO2	1.09128	-0.911181	2.38427	0.019154	0.999598	2.34252
Single-cell pbulk	Mono_Classical	Day 1	ZNF354B	-0.366553	2.83148	-2.38219	0.0192137	0.999598	-2.34136
Single-cell pbulk	Mono_Classical	Day 1	ETS1	0.265869	3.521	2.38614	0.0192659	0.999598	2.34035
Single-cell pbulk	Mono_Classical	Day 1	GPR160	-0.378818	3.85625	-2.40354	0.0192659	0.999598	-2.34035
Single-cell pbulk	Mono_Classical	Day 1	MESP2	-1.15467	-1.89138	-2.38519	0.0194114	0.999598	-2.33754
Single-cell pbulk	Mono_Classical	Day 1	ROBO1	-1.03373	-2.00381	-2.38091	0.0194575	0.999598	-2.33665
Single-cell pbulk	Mono_Classical	Day 1	SPINK2	1.67577	-1.91832	2.37954	0.0194773	0.999598	2.33627
Single-cell pbulk	Mono_Classical	Day 1	STX8	0.170704	5.50627	2.39538	0.0194848	0.999598	2.33612
Single-cell pbulk	Mono_Classical	Day 1	GPCPD1	0.188567	7.87936	2.39241	0.0194963	0.999598	2.3359
Single-cell pbulk	Mono_Classical	Day 1	POMGNT1	0.390644	2.42727	2.37489	0.0196372	0.999598	2.33321
Single-cell pbulk	Mono_Classical	Day 1	NME6	-0.202254	4.0685	-2.37631	0.0197247	0.999598	-2.33154
Single-cell pbulk	Mono_Classical	Day 1	OVGP1	1.0797	-1.08018	2.36693	0.0198377	0.999598	2.3294
Single-cell pbulk	Mono_Classical	Day 1	RP1-257A7.4	1.09345	-1.04506	2.36483	0.0198793	0.999598	2.32862
Single-cell pbulk	Mono_Classical	Day 1	EPHX2	-1.03456	-1.52083	-2.36929	0.0199297	0.999598	-2.32767
Single-cell pbulk	Mono_Classical	Day 1	TIMM23	0.34182	2.67658	2.36332	0.0199615	0.999598	2.32707
Single-cell pbulk	Mono_Classical	Day 1	SERINC5	-0.276882	4.5962	-2.39434	0.0201395	0.999598	-2.32374
Single-cell pbulk	Mono_Classical	Day 1	VPS52	0.242477	4.06379	2.36939	0.020174	0.999598	2.3231
Single-cell pbulk	Mono_Classical	Day 1	AC009065.1	-0.429988	1.68488	-2.3536	0.020468	0.999598	-2.31766
Single-cell pbulk	Mono_Classical	Day 1	ATF2	-0.187848	4.76122	-2.36394	0.0204913	0.999598	-2.31723
Single-cell pbulk	Mono_Classical	Day 1	FN3K	1.13984	0.119991	2.37411	0.0205065	0.999598	2.31695
Single-cell pbulk	Mono_Classical	Day 1	MFSD7	-0.234315	4.25356	-2.37838	0.0206278	0.999598	-2.31473
Single-cell pbulk	Mono_Classical	Day 1	PRPF31	-0.164854	5.14897	-2.36316	0.0206571	0.999598	-2.31419
Single-cell pbulk	Mono_Classical	Day 1	ING1	0.267496	5.09005	2.36032	0.0207014	0.999598	2.31339
Single-cell pbulk	Mono_Classical	Day 1	ZSCAN16	-0.36759	2.37839	-2.35446	0.0207149	0.999598	-2.31314
Single-cell pbulk	Mono_Classical	Day 1	ZNF367	1.27008	-1.27287	2.34973	0.0207209	0.999598	2.31303
Single-cell pbulk	Mono_Classical	Day 1	B3GAT2	0.845495	0.163059	2.34752	0.0208554	0.999598	2.31059
Single-cell pbulk	Mono_Classical	Day 1	QPRT	0.921224	0.193925	2.34763	0.0209446	0.999598	2.30898
Single-cell pbulk	Mono_Classical	Day 1	FOPNL	0.242942	4.46131	2.35538	0.0210106	0.999598	2.30779
Single-cell pbulk	Mono_Classical	Day 1	MPI	-0.328214	3.08009	-2.35166	0.0211062	0.999598	-2.30608
Single-cell pbulk	Mono_Classical	Day 1	BCL2	0.398024	2.29985	2.3407	0.0211361	0.999598	2.30555
Single-cell pbulk	Mono_Classical	Day 1	RP11-1000B6.3	0.309217	5.57318	2.39796	0.0211373	0.999598	2.30552
Single-cell pbulk	Mono_Classical	Day 1	SNRPN	-0.433207	3.18851	-2.36883	0.021198	0.999598	-2.30444
Single-cell pbulk	Mono_Classical	Day 1	ADHFE1	0.545569	3.0487	2.37749	0.0214078	0.999598	2.30071
Single-cell pbulk	Mono_Classical	Day 1	NFKBID	0.335263	5.32831	2.33943	0.0215246	0.999598	2.29865
Single-cell pbulk	Mono_Classical	Day 1	GPR42	1.10255	-2.09536	2.34238	0.0215743	0.999598	2.29778
Single-cell pbulk	Mono_Classical	Day 1	RP11-801F7.1	-1.01977	-1.48581	-2.33205	0.0216026	0.999598	-2.29728
Single-cell pbulk	Mono_Classical	Day 1	SPOCK1	0.695141	0.823778	2.33094	0.0216617	0.999598	2.29625
Single-cell pbulk	Mono_Classical	Day 1	C10orf95	1.31142	-0.807875	2.33424	0.0216827	0.999598	2.29588
Single-cell pbulk	Mono_Classical	Day 1	HLA-DQA1	-1.04556	7.16196	-2.42371	0.0217895	0.999598	-2.29402
Single-cell pbulk	Mono_Classical	Day 1	MFSD8	0.27695	3.18563	2.32841	0.0218222	0.999598	2.29345
Single-cell pbulk	Mono_Classical	Day 1	PGGT1B	-0.201651	4.50274	-2.33633	0.0218247	0.999598	-2.29341
Single-cell pbulk	Mono_Classical	Day 1	MIIP	-0.205754	6.00791	-2.3512	0.021984	0.999598	-2.29064
Single-cell pbulk	Mono_Classical	Day 1	RP11-66N11.8	0.527848	1.41427	2.32487	0.0220083	0.999598	2.29023
Single-cell pbulk	Mono_Classical	Day 1	RP11-413M3.4	-0.959118	-1.87396	-2.32137	0.0221991	0.999598	-2.28694
[truncated: 33,866 more rows]

## Sheet: COVR-M vs. HC-M
Significant (p < 0.05) single-cell pseudobulk regression model output for the comparison between post-vaccination COVR-M and HC-M. Only subjects 65 years of age or above are included.
source.label	cell.type	visit	gene.symbol	logFC	AveExpr	t	P.Value	adj.P.Val	z.std
Single-cell pbulk	Mac_or_Mono	Day 28	BRE	-1.80476	5.94415	-5.04069	2.26493e-06	0.0137844	-4.72822
Single-cell pbulk	Mac_or_Mono	Day 28	MADD	-1.69004	5.60779	-4.2991	4.18655e-05	0.127397	-4.09694
Single-cell pbulk	Mac_or_Mono	Day 28	PMM2	1.89949	5.02578	4.18636	6.44361e-05	0.130719	3.99595
Single-cell pbulk	Mac_or_Mono	Day 28	NRIP1	-1.73698	6.34501	-3.99425	0.000129019	0.160204	-3.82832
Single-cell pbulk	Mac_or_Mono	Day 28	BACH1	-0.999364	7.53779	-3.95701	0.000149548	0.160204	-3.79182
Single-cell pbulk	Mac_or_Mono	Day 28	RNF135	-1.56342	5.93931	-3.94163	0.00015794	0.160204	-3.77824
Single-cell pbulk	Mac_or_Mono	Day 28	CRISPLD2	2.19019	5.2699	3.90696	0.000201074	0.17482	3.71766
Single-cell pbulk	Mac_or_Mono	Day 28	FAM58A	-1.61554	5.48846	-3.80628	0.000251773	0.188089	-3.66045
Single-cell pbulk	Mac_or_Mono	Day 28	TFPT	-1.54442	4.7035	-3.77846	0.000278147	0.188089	-3.63485
Single-cell pbulk	Mac_or_Mono	Day 1	MRPL41	-0.690784	7.20898	-4.0998	8.7784e-05	0.408451	-3.92209
Single-cell pbulk	Mac_or_Mono	Day 1	NCOA5	1.67998	5.00449	3.98283	0.000134227	0.408451	3.81857
Single-cell pbulk	Mac_or_Mono	Day 28	POLK	-1.40324	5.79979	-3.44682	0.000849958	0.428992	-3.33599
Single-cell pbulk	Mac_or_Mono	Day 28	SMARCD1	1.60421	5.5807	3.44091	0.000867935	0.428992	3.33017
Single-cell pbulk	Mac_or_Mono	Day 28	PRR3	1.46763	4.96082	3.43511	0.000891547	0.428992	3.32269
Single-cell pbulk	Mac_or_Mono	Day 28	HENMT1	1.56736	4.90787	3.38937	0.00102615	0.428992	3.28326
Single-cell pbulk	Mac_or_Mono	Day 28	TMEM205	-1.05169	6.81906	-3.35543	0.00115194	0.428992	-3.25052
Single-cell pbulk	Mac_or_Mono	Day 28	TP53BP2	1.61321	5.69858	3.31854	0.00128831	0.428992	3.21857
Single-cell pbulk	Mac_or_Mono	Day 28	FAM103A1	1.62566	5.45609	3.31654	0.0013016	0.428992	3.21563
Single-cell pbulk	Mac_or_Mono	Day 28	TMEM138	-1.39003	5.27592	-3.31509	0.0013092	0.428992	-3.21396
Single-cell pbulk	Mac_or_Mono	Day 28	DAPK3	1.41788	4.9933	3.30174	0.00137723	0.428992	3.19938
Single-cell pbulk	Mac_or_Mono	Day 28	RP11-145M9.4	1.3028	4.32719	3.28296	0.0014749	0.428992	3.17958
Single-cell pbulk	Mac_or_Mono	Day 28	CHMP1A	-1.30498	5.69564	-3.2615	0.00154633	0.428992	-3.16585
Single-cell pbulk	Mac_or_Mono	Day 28	EYA3	-1.36452	4.64657	-3.25831	0.00156047	0.428992	-3.1632
Single-cell pbulk	Mac_or_Mono	Day 28	TRAFD1	1.248	5.96176	3.23941	0.00165958	0.428992	3.14523
Single-cell pbulk	Mac_or_Mono	Day 28	SEC31A	-1.12293	7.088	-3.23832	0.00166371	0.428992	-3.1445
Single-cell pbulk	Mac_or_Mono	Day 28	TAB2	-1.33389	6.15921	-3.23271	0.00169172	0.428992	-3.13961
Single-cell pbulk	Mac_or_Mono	Day 28	KIAA1919	-1.30893	4.35846	-3.19956	0.00187953	0.457554	-3.10864
Single-cell pbulk	Mac_or_Mono	Day 28	WIBG	-1.54477	5.77693	-3.17215	0.00206243	0.482767	-3.08109
Single-cell pbulk	Mac_or_Mono	Day 28	C1RL	1.34859	5.27604	3.15	0.00219821	0.495492	3.06206
Single-cell pbulk	Mac_or_Mono	Day 28	DHX30	-1.41991	5.67229	-3.13659	0.00228869	0.497463	-3.04996
Single-cell pbulk	Mac_or_Mono	Day 28	SLC39A10	1.55347	5.8085	3.10721	0.00250569	0.51782	3.02265
Single-cell pbulk	Mac_or_Mono	Day 28	CEP63	-1.33223	5.77475	-3.10015	0.00255252	0.51782	-3.01705
Single-cell pbulk	Mac_or_Mono	Day 28	TRPT1	-1.32893	5.27732	-3.08929	0.00270958	0.52182	-2.9989
Single-cell pbulk	Mac_or_Mono	Day 28	ARL5A	-1.14826	6.8833	-3.06939	0.00280398	0.52182	-2.98845
Single-cell pbulk	Mac_or_Mono	Day 28	RAB11FIP4	-1.45097	5.13095	-3.06636	0.00282945	0.52182	-2.98568
Single-cell pbulk	Mac_or_Mono	Day 28	ZNF107	1.44416	4.91689	3.01928	0.00326192	0.570583	2.94191
Single-cell pbulk	Mac_or_Mono	Day 28	SAFB2	-1.23109	6.52504	-3.01479	0.00330617	0.570583	-2.93774
Single-cell pbulk	Mac_or_Mono	Day 28	TBL2	-1.50269	4.404	-3.00791	0.00337512	0.570583	-2.93133
Single-cell pbulk	Mac_or_Mono	Day 28	CLN8	-1.49018	4.58288	-2.99976	0.00351668	0.578447	-2.91855
Single-cell pbulk	Mac_or_Mono	Day 28	SLC16A7	1.36773	5.58432	2.95901	0.00390483	0.604196	2.88575
Single-cell pbulk	Mac_or_Mono	Day 28	CALCOCO1	-1.30909	5.92678	-2.9422	0.0041043	0.604196	-2.87003
Single-cell pbulk	Mac_or_Mono	Day 28	LLGL2	1.51879	4.77609	2.944	0.00412609	0.604196	2.86836
Single-cell pbulk	Mac_or_Mono	Day 28	R3HDM1	-1.23857	5.7111	-2.94229	0.00420358	0.604196	-2.86247
Single-cell pbulk	Mac_or_Mono	Day 28	CACNA2D3	-1.3911	4.82754	-2.92409	0.0043289	0.604196	-2.85314
Single-cell pbulk	Mac_or_Mono	Day 28	PDE8A	-1.44608	4.95181	-2.92067	0.0044003	0.604196	-2.84794
Single-cell pbulk	Mac_or_Mono	Day 28	ABLIM1	1.51948	6.29977	2.91451	0.00447912	0.604196	2.84229
Single-cell pbulk	Mac_or_Mono	Day 28	MAD2L2	1.35815	5.84731	2.90778	0.00454117	0.604196	2.8379
Single-cell pbulk	Mac_or_Mono	Day 28	CCDC71	1.31683	4.62106	2.87491	0.00512032	0.604196	2.79937
Single-cell pbulk	Mac_or_Mono	Day 28	FBXO42	-1.19492	5.44161	-2.8628	0.00517732	0.604196	-2.79579
Single-cell pbulk	Mac_or_Mono	Day 28	TPK1	1.25823	4.96436	2.8496	0.00537883	0.604196	2.78342
Single-cell pbulk	Mac_or_Mono	Day 28	TRAPPC6B	-1.36354	5.32123	-2.84966	0.00539191	0.604196	-2.78264
Single-cell pbulk	Mac_or_Mono	Day 28	DUSP23	0.958208	6.54854	2.84278	0.00548644	0.604196	2.77699
Single-cell pbulk	Mac_or_Mono	Day 28	LETMD1	-1.08214	6.12963	-2.83887	0.00554803	0.604196	-2.77336
Single-cell pbulk	Mac_or_Mono	Day 28	KCNQ1	-1.26735	5.92515	-2.8402	0.00555767	0.604196	-2.7728
Single-cell pbulk	Mac_or_Mono	Day 28	TSEN54	1.40764	5.69435	2.83487	0.00561274	0.604196	2.76959
Single-cell pbulk	Mac_or_Mono	Day 28	LINC00623	-1.35494	4.98655	-2.83347	0.0056841	0.604196	-2.76547
Single-cell pbulk	Mac_or_Mono	Day 28	MESDC2	1.04675	6.66785	2.82265	0.00581308	0.604196	2.75814
Single-cell pbulk	Mac_or_Mono	Day 28	PLEKHM1	-1.31698	5.66382	-2.81526	0.00593796	0.604196	-2.75119
Single-cell pbulk	Mac_or_Mono	Day 28	FOXK2	1.24083	5.29505	2.8153	0.00594732	0.604196	2.75067
Single-cell pbulk	Mac_or_Mono	Day 28	CHMP3	-1.16971	6.29239	-2.81243	0.00598596	0.604196	-2.74855
Single-cell pbulk	Mac_or_Mono	Day 28	MAF	1.46554	4.82215	2.81368	0.00607222	0.604196	2.74386
Single-cell pbulk	Mac_or_Mono	Day 28	CSE1L	-1.26859	5.11239	-2.80669	0.00611533	0.604196	-2.74153
Single-cell pbulk	Mac_or_Mono	Day 28	PET100	0.921909	6.75274	2.80518	0.00612451	0.604196	2.74104
Single-cell pbulk	Mac_or_Mono	Day 28	CCBL2	-1.24138	4.92411	-2.80016	0.0062336	0.604196	-2.73523
Single-cell pbulk	Mac_or_Mono	Day 28	IKBKB	1.26078	5.88255	2.7971	0.00625441	0.604196	2.73414
Single-cell pbulk	Mac_or_Mono	Day 28	TFDP1	-1.25697	5.83083	-2.78297	0.00651455	0.619493	-2.72069
Single-cell pbulk	Mac_or_Mono	Day 28	RAE1	1.09704	5.62126	2.77181	0.00674725	0.630939	2.70907
Single-cell pbulk	Mac_or_Mono	Day 28	SMIM15	1.31206	5.56552	2.76548	0.00684226	0.630939	2.70443
Single-cell pbulk	Mac_or_Mono	Day 28	CHSY1	1.20381	5.14379	2.75105	0.00712698	0.63126	2.69085
Single-cell pbulk	Mac_or_Mono	Day 28	SDAD1	1.08703	6.3577	2.75104	0.00712733	0.63126	2.69084
Single-cell pbulk	Mac_or_Mono	Day 28	TUBB4B	-1.21452	6.88682	-2.74957	0.0071569	0.63126	-2.68945
Single-cell pbulk	Mac_or_Mono	Day 28	GBA2	1.15102	5.04139	2.72777	0.0076164	0.662192	2.66862
Single-cell pbulk	Mac_or_Mono	Day 28	SEC23A	1.19728	5.43658	2.70929	0.00803044	0.688356	2.65079
Single-cell pbulk	Mac_or_Mono	Day 28	MRPL28	-0.984671	6.08198	-2.69766	0.00830341	0.698625	-2.63948
Single-cell pbulk	Mac_or_Mono	Day 28	TRIP4	-1.33376	4.57887	-2.69324	0.00837982	0.698625	-2.63637
Single-cell pbulk	Mac_or_Mono	Day 28	USP20	-1.19158	5.07055	-2.6882	0.00851348	0.699767	-2.631
Single-cell pbulk	Mac_or_Mono	Day 28	MYO1E	-1.40352	4.44477	-2.68292	0.00862349	0.699767	-2.62663
Single-cell pbulk	Mac_or_Mono	Day 28	KLHL9	1.15157	5.33514	2.67833	0.00878316	0.703347	2.62038
Single-cell pbulk	Mac_or_Mono	Day 28	IFIT2	1.84155	5.42625	2.66899	0.00921849	0.72862	2.60384
Single-cell pbulk	Mac_or_Mono	Day 28	CEP68	-1.16411	4.95037	-2.64184	0.00965824	0.733063	-2.58783
Single-cell pbulk	Mac_or_Mono	Day 28	PAM16	1.17265	5.27053	2.61921	0.0102752	0.733063	2.56643
Single-cell pbulk	Mac_or_Mono	Day 28	PCNA	-1.29298	5.00335	-2.61595	0.0104173	0.733063	-2.56166
Single-cell pbulk	Mac_or_Mono	Day 28	ZBTB2	-1.28662	4.54886	-2.60768	0.0106782	0.733063	-2.55306
Single-cell pbulk	Mac_or_Mono	Day 28	PTCHD3P1	-1.22841	4.34849	-2.60521	0.0107029	0.733063	-2.55225
Single-cell pbulk	Mac_or_Mono	Day 28	SNRPG	0.901488	7.30069	2.60126	0.0108322	0.733063	2.54807
Single-cell pbulk	Mac_or_Mono	Day 28	CAMK2D	1.22721	6.03771	2.59739	0.0109102	0.733063	2.54556
Single-cell pbulk	Mac_or_Mono	Day 28	SMC6	-1.14719	5.29298	-2.595	0.010982	0.733063	-2.54327
Single-cell pbulk	Mac_or_Mono	Day 28	EIF2AK4	-0.994039	6.17739	-2.59287	0.0110381	0.733063	-2.54149
Single-cell pbulk	Mac_or_Mono	Day 28	ARL8B	-0.825488	6.94585	-2.59228	0.0110561	0.733063	-2.54092
Single-cell pbulk	Mac_or_Mono	Day 28	TERF1	1.24091	5.50957	2.5895	0.0111393	0.733063	2.5383
Single-cell pbulk	Mac_or_Mono	Day 28	C10orf76	-1.24248	5.0659	-2.58857	0.0111674	0.733063	-2.53742
Single-cell pbulk	Mac_or_Mono	Day 28	NEURL1	1.48522	4.96645	2.58821	0.0111924	0.733063	2.53663
Single-cell pbulk	Mac_or_Mono	Day 28	ATP13A2	1.32143	4.80779	2.58534	0.0112938	0.733063	2.53347
Single-cell pbulk	Mac_or_Mono	Day 28	MUTYH	1.27275	4.75187	2.5869	0.0113484	0.733063	2.53178
Single-cell pbulk	Mac_or_Mono	Day 28	AKIRIN2	-0.815857	7.34915	-2.58332	0.011396	0.733063	-2.53032
Single-cell pbulk	Mac_or_Mono	Day 28	IDH3A	-1.21194	5.2143	-2.57686	0.0115263	0.733063	-2.52633
Single-cell pbulk	Mac_or_Mono	Day 28	ABCC10	-1.19765	4.62623	-2.5737	0.0117155	0.733063	-2.5206
Single-cell pbulk	Mac_or_Mono	Day 28	GPCPD1	-0.766396	7.80906	-2.56774	0.0118479	0.733063	-2.51664
Single-cell pbulk	Mac_or_Mono	Day 28	TESPA1	1.51055	5.77494	2.56084	0.0120482	0.733063	2.51073
Single-cell pbulk	Mac_or_Mono	Day 28	AVL9	0.988728	5.72418	2.55911	0.0122008	0.733063	2.50628
Single-cell pbulk	Mac_or_Mono	Day 28	LRRC8D	-1.22092	5.59751	-2.55708	0.0122188	0.733063	-2.50576
Single-cell pbulk	Mac_or_Mono	Day 28	A1BG	1.35352	5.83869	2.55249	0.0123089	0.733063	2.50316
Single-cell pbulk	Mac_or_Mono	Day 28	DESI2	-1.15195	5.57707	-2.55036	0.0123772	0.733063	-2.5012
Single-cell pbulk	Mac_or_Mono	Day 28	PIH1D1	-1.04604	6.32156	-2.55436	0.0123862	0.733063	-2.50095
Single-cell pbulk	Mac_or_Mono	Day 28	SNRPA	-0.753104	6.82051	-2.5482	0.0124652	0.733063	-2.49869
Single-cell pbulk	Mac_or_Mono	Day 28	ZNF331	-1.48288	5.92602	-2.53615	0.0128858	0.733063	-2.48691
Single-cell pbulk	Mac_or_Mono	Day 28	HIST1H3A	-1.18829	4.35329	-2.53464	0.0131089	0.733063	-2.4808
Single-cell pbulk	Mac_or_Mono	Day 28	SP1	-1.21475	5.59019	-2.52486	0.0132592	0.733063	-2.47673
Single-cell pbulk	Mac_or_Mono	Day 28	FOXJ2	-1.13548	4.89427	-2.52232	0.0133962	0.733063	-2.47306
Single-cell pbulk	Mac_or_Mono	Day 28	ZDHHC18	-1.02996	5.37858	-2.5187	0.0134685	0.733063	-2.47113
Single-cell pbulk	Mac_or_Mono	Day 28	PLK2	1.34517	3.91919	2.51815	0.0134974	0.733063	2.47037
Single-cell pbulk	Mac_or_Mono	Day 28	UBE2M	-1.01006	6.93864	-2.51663	0.0135427	0.733063	-2.46917
Single-cell pbulk	Mac_or_Mono	Day 28	EXOSC10	-1.10733	5.7091	-2.5158	0.0135736	0.733063	-2.46835
Single-cell pbulk	Mac_or_Mono	Day 28	THOC7	0.964474	6.48057	2.51631	0.0135995	0.733063	2.46767
Single-cell pbulk	Mac_or_Mono	Day 28	FMO5	1.03878	4.24564	2.52031	0.0136343	0.733063	2.46676
Single-cell pbulk	Mac_or_Mono	Day 28	TOP2B	-1.1467	6.09492	-2.50738	0.0139054	0.733063	-2.4597
Single-cell pbulk	Mac_or_Mono	Day 28	MAST2	1.12911	4.07971	2.50306	0.014059	0.733063	2.45575
Single-cell pbulk	Mac_or_Mono	Day 28	PTDSS1	0.949188	6.52986	2.50144	0.0140985	0.733063	2.45474
Single-cell pbulk	Mac_or_Mono	Day 28	XAB2	1.18904	5.76139	2.49946	0.0141725	0.733063	2.45286
Single-cell pbulk	Mac_or_Mono	Day 28	IL18	-1.20697	5.40161	-2.49062	0.0146895	0.733063	-2.43995
Single-cell pbulk	Mac_or_Mono	Day 28	SWAP70	-1.22484	5.46012	-2.48776	0.0148364	0.733063	-2.43635
Single-cell pbulk	Mac_or_Mono	Day 28	MAP2K5	-1.1377	5.23865	-2.48166	0.0148531	0.733063	-2.43594
Single-cell pbulk	Mac_or_Mono	Day 28	DNAJC15	-0.842415	7.09315	-2.48208	0.0148917	0.733063	-2.435
Single-cell pbulk	Mac_or_Mono	Day 28	JARID2	1.19699	5.76355	2.48034	0.0149046	0.733063	2.43469
Single-cell pbulk	Mac_or_Mono	Day 28	PDE3B	-1.17936	6.1379	-2.47981	0.0149512	0.733063	-2.43356
Single-cell pbulk	Mac_or_Mono	Day 28	DENND3	1.08312	5.97477	2.47771	0.015041	0.733063	2.43139
Single-cell pbulk	Mac_or_Mono	Day 28	CACYBP	0.922213	6.81438	2.4751	0.0151114	0.733063	2.4297
Single-cell pbulk	Mac_or_Mono	Day 28	CARD11	-1.11698	5.14079	-2.46447	0.0155738	0.733063	-2.41875
Single-cell pbulk	Mac_or_Mono	Day 28	STX2	1.1427	5.02591	2.46116	0.015685	0.733063	2.41616
Single-cell pbulk	Mac_or_Mono	Day 28	RP11-312O7.2	1.15133	5.20509	2.46021	0.0157332	0.733063	2.41505
Single-cell pbulk	Mac_or_Mono	Day 28	PVRIG	-0.969959	3.5337	-2.45644	0.0158675	0.733063	-2.41195
Single-cell pbulk	Mac_or_Mono	Day 28	TST	-1.21032	5.15526	-2.45637	0.0158708	0.733063	-2.41187
Single-cell pbulk	Mac_or_Mono	Day 28	SACM1L	-1.17099	5.88604	-2.45595	0.0158894	0.733063	-2.41145
Single-cell pbulk	Mac_or_Mono	Day 28	IKZF1	0.587012	8.24339	2.45431	0.0159847	0.733063	2.40926
Single-cell pbulk	Mac_or_Mono	Day 28	JAK2	-0.928954	7.08191	-2.45296	0.0160199	0.733063	-2.40846
Single-cell pbulk	Mac_or_Mono	Day 28	B3GALT4	1.08682	5.2818	2.44712	0.0163499	0.742579	2.40101
Single-cell pbulk	Mac_or_Mono	Day 28	MIA3	0.979961	6.57446	2.43941	0.0166039	0.748471	2.39536
Single-cell pbulk	Mac_or_Mono	Day 28	ZNRF1	1.20613	4.70049	2.43028	0.0169852	0.748471	2.38703
Single-cell pbulk	Mac_or_Mono	Day 28	SECISBP2	1.05189	6.59351	2.42986	0.0170039	0.748471	2.38662
Single-cell pbulk	Mac_or_Mono	Day 28	SQLE	1.34783	4.58896	2.42926	0.0170433	0.748471	2.38577
Single-cell pbulk	Mac_or_Mono	Day 28	VMA21	0.851482	6.67233	2.42244	0.0173336	0.748471	2.37955
Single-cell pbulk	Mac_or_Mono	Day 28	CCT4	-0.787301	7.38157	-2.42053	0.0174451	0.748471	-2.37719
Single-cell pbulk	Mac_or_Mono	Day 28	ZBTB34	-1.10358	4.14791	-2.41953	0.0174643	0.748471	-2.37678
Single-cell pbulk	Mac_or_Mono	Day 28	FAM78A	0.986708	5.4531	2.41638	0.0176072	0.748471	2.37378
Single-cell pbulk	Mac_or_Mono	Day 28	FAM172A	1.07014	5.67592	2.41405	0.0177135	0.748471	2.37155
Single-cell pbulk	Mac_or_Mono	Day 28	GTF3C5	-1.19269	5.20939	-2.41195	0.0179995	0.748471	-2.36563
Single-cell pbulk	Mac_or_Mono	Day 28	HSBP1L1	1.09535	4.60986	2.41466	0.018011	0.748471	2.36539
Single-cell pbulk	Mac_or_Mono	Day 28	MTMR14	-0.862303	6.80808	-2.39822	0.0184535	0.748471	-2.35639
Single-cell pbulk	Mac_or_Mono	Day 28	TP53	1.20797	5.13986	2.39489	0.0186083	0.748471	2.35329
Single-cell pbulk	Mac_or_Mono	Day 28	PPARA	-1.2299	4.61239	-2.39604	0.0187916	0.748471	-2.34964
Single-cell pbulk	Mac_or_Mono	Day 28	AGA	1.17447	5.26963	2.38772	0.0189801	0.748471	2.34592
Single-cell pbulk	Mac_or_Mono	Day 28	SEC61B	0.517058	8.51301	2.38794	0.0189824	0.748471	2.34588
Single-cell pbulk	Mac_or_Mono	Day 28	CYB5A	-1.08397	5.21643	-2.38373	0.0191484	0.748471	-2.34263
Single-cell pbulk	Mac_or_Mono	Day 28	RABEPK	-1.0544	4.97479	-2.38069	0.0192977	0.748471	-2.33973
Single-cell pbulk	Mac_or_Mono	Day 28	NNT	-1.05684	5.36777	-2.37863	0.0193996	0.748471	-2.33776
Single-cell pbulk	Mac_or_Mono	Day 28	FAM131A	-1.09182	4.04895	-2.37918	0.0194253	0.748471	-2.33727
Single-cell pbulk	Mac_or_Mono	Day 28	BCL10	-1.0935	5.71155	-2.37736	0.0194705	0.748471	-2.3364
Single-cell pbulk	Mac_or_Mono	Day 28	LYSMD3	-1.02192	4.95923	-2.37697	0.0195033	0.748471	-2.33577
Single-cell pbulk	Mac_or_Mono	Day 28	RBMX2	1.00497	5.52888	2.37489	0.0195876	0.748471	2.33416
Single-cell pbulk	Mac_or_Mono	Day 28	RNF14	1.02657	5.02621	2.37371	0.0196815	0.748471	2.33236
Single-cell pbulk	Mac_or_Mono	Day 28	LMTK2	1.06054	5.09514	2.37916	0.0196985	0.748471	2.33204
Single-cell pbulk	Mac_or_Mono	Day 28	WDR61	-1.06865	6.08884	-2.37071	0.0197956	0.748471	-2.3302
Single-cell pbulk	Mac_or_Mono	Day 28	SAMHD1	-0.619773	9.68289	-2.37062	0.0198002	0.748471	-2.33011
Single-cell pbulk	Mac_or_Mono	Day 28	SH3TC1	-1.10505	5.51046	-2.36728	0.020014	0.751886	-2.32608
Single-cell pbulk	Mac_or_Mono	Day 28	COPE	-0.469287	8.32889	-2.36638	0.0201519	0.75242	-2.32351
Single-cell pbulk	Mac_or_Mono	Day 28	SNX30	-1.13606	5.19558	-2.35542	0.0205801	0.763721	-2.3156
Single-cell pbulk	Mac_or_Mono	Day 28	TBPL1	1.0719	5.33911	2.35013	0.0208579	0.769341	2.31055
Single-cell pbulk	Mac_or_Mono	Day 28	PKN1	-0.661224	7.61416	-2.34771	0.0209864	0.769418	-2.30823
Single-cell pbulk	Mac_or_Mono	Day 28	TEN1	-1.0801	5.13565	-2.34594	0.0211302	0.770049	-2.30565
Single-cell pbulk	Mac_or_Mono	Day 28	HIST1H4C	-0.974299	6.69632	-2.33444	0.021731	0.779643	-2.29504
Single-cell pbulk	Mac_or_Mono	Day 28	TCEA1	-0.482863	7.99662	-2.33234	0.0218218	0.779643	-2.29346
Single-cell pbulk	Mac_or_Mono	Day 28	CASP7	1.0918	4.78071	2.33133	0.0219363	0.779643	2.29147
Single-cell pbulk	Mac_or_Mono	Day 28	MEAF6	0.939596	6.80003	2.327	0.0221411	0.779643	2.28794
Single-cell pbulk	Mac_or_Mono	Day 28	TUBA1B	-0.659081	8.86041	-2.32366	0.0222993	0.779643	-2.28523
Single-cell pbulk	Mac_or_Mono	Day 28	EPG5	-1.07417	4.80655	-2.32421	0.0223318	0.779643	-2.28468
Single-cell pbulk	Mac_or_Mono	Day 28	NFYA	-1.13985	4.55371	-2.32074	0.0225426	0.779643	-2.2811
Single-cell pbulk	Mac_or_Mono	Day 28	SRRM1	-0.52422	8.40252	-2.31877	0.0226014	0.779643	-2.28011
Single-cell pbulk	Mac_or_Mono	Day 28	IGF2BP2	-1.06965	4.3638	-2.31619	0.0227322	0.779643	-2.27791
Single-cell pbulk	Mac_or_Mono	Day 28	RHEB	1.01657	6.33907	2.31506	0.0227857	0.779643	2.27701
Single-cell pbulk	Mac_or_Mono	Day 28	KIDINS220	-0.918763	6.43136	-2.3149	0.0228026	0.779643	-2.27673
Single-cell pbulk	Mac_or_Mono	Day 28	SLC39A8	1.01653	4.52077	2.31224	0.0229828	0.781415	2.27372
Single-cell pbulk	Mac_or_Mono	Day 28	PDK1	1.05587	5.04461	2.30822	0.0231795	0.783726	2.27046
Single-cell pbulk	Mac_or_Mono	Day 28	RASSF3	1.02095	6.35951	2.29684	0.0239133	0.804069	2.25852
Single-cell pbulk	Mac_or_Mono	Day 28	ARGLU1	0.526172	8.61308	2.2882	0.0243667	0.807188	2.2513
Single-cell pbulk	Mac_or_Mono	Day 28	PREB	1.01825	5.7637	2.2858	0.0245604	0.807188	2.24825
Single-cell pbulk	Mac_or_Mono	Day 28	MAP3K4	1.11895	5.71574	2.28492	0.0245664	0.807188	2.24815
Single-cell pbulk	Mac_or_Mono	Day 28	SNRPB	-0.679867	7.67387	-2.28153	0.0248065	0.807188	-2.2444
Single-cell pbulk	Mac_or_Mono	Day 28	AHNAK	-0.470514	10.4277	-2.2818	0.0248872	0.807188	-2.24315
Single-cell pbulk	Mac_or_Mono	Day 28	VPS52	-1.08834	4.7684	-2.27895	0.024933	0.807188	-2.24244
Single-cell pbulk	Mac_or_Mono	Day 28	TRMT61A	1.04125	4.56843	2.27892	0.0250617	0.807188	2.24045
Single-cell pbulk	Mac_or_Mono	Day 28	WDR45	0.954057	6.10905	2.27702	0.0250671	0.807188	2.24037
Single-cell pbulk	Mac_or_Mono	Day 28	CRIPT	1.01058	5.32633	2.27318	0.0252925	0.810159	2.23691
Single-cell pbulk	Mac_or_Mono	Day 28	WHAMM	-1.13305	6.06702	-2.26919	0.0255433	0.810261	-2.23309
Single-cell pbulk	Mac_or_Mono	Day 28	ZNF589	1.04943	4.20418	2.27095	0.0256314	0.810261	2.23175
Single-cell pbulk	Mac_or_Mono	Day 28	BLOC1S2	-0.955093	6.43575	-2.26666	0.0257913	0.810261	-2.22934
Single-cell pbulk	Mac_or_Mono	Day 28	TAF10	0.405488	8.74871	2.26093	0.0260701	0.810261	2.22517
Single-cell pbulk	Mac_or_Mono	Day 28	PRAM1	-0.826688	7.34886	-2.26072	0.0261471	0.810261	-2.22402
Single-cell pbulk	Mac_or_Mono	Day 28	ACAA1	-0.696997	7.13002	-2.25772	0.026277	0.810261	-2.22209
Single-cell pbulk	Mac_or_Mono	Day 28	CUL9	-1.11774	4.43014	-2.25809	0.0263602	0.810261	-2.22086
Single-cell pbulk	Mac_or_Mono	Day 28	UBE2O	-0.951363	5.23855	-2.25644	0.0264524	0.810261	-2.21951
Single-cell pbulk	Mac_or_Mono	Day 28	MAGEH1	-1.03127	4.35717	-2.25135	0.0268181	0.810261	-2.21416
Single-cell pbulk	Mac_or_Mono	Day 28	VAMP5	1.31052	7.57075	2.24723	0.0269643	0.810261	2.21203
Single-cell pbulk	Mac_or_Mono	Day 28	XPO1	-0.801884	6.79584	-2.24572	0.0271155	0.810261	-2.20985
Single-cell pbulk	Mac_or_Mono	Day 28	PIGK	1.05539	4.63701	2.25063	0.027116	0.810261	2.20984
Single-cell pbulk	Mac_or_Mono	Day 28	SUN1	-0.963503	5.07141	-2.24258	0.0272753	0.810261	-2.20756
Single-cell pbulk	Mac_or_Mono	Day 28	DDB1	0.98291	6.48787	2.24234	0.0272903	0.810261	2.20734
Single-cell pbulk	Mac_or_Mono	Day 28	KEAP1	-1.01564	5.43346	-2.24122	0.0273657	0.810261	-2.20626
Single-cell pbulk	Mac_or_Mono	Day 28	TUBE1	-0.957971	4.40805	-2.24127	0.0274259	0.810261	-2.2054
Single-cell pbulk	Mac_or_Mono	Day 28	PIGC	1.00404	5.69368	2.23749	0.0276165	0.811951	2.20269
Single-cell pbulk	Mac_or_Mono	Day 28	VIMP	0.964602	6.3725	2.23161	0.028022	0.815623	2.19698
Single-cell pbulk	Mac_or_Mono	Day 28	STIP1	-1.01558	6.16941	-2.23133	0.0280366	0.815623	-2.19677
Single-cell pbulk	Mac_or_Mono	Day 28	ACTN1	0.879291	6.51293	2.22725	0.0283573	0.815623	2.19231
Single-cell pbulk	Mac_or_Mono	Day 28	APOL1	1.02246	4.52984	2.22508	0.0284675	0.815623	2.19078
Single-cell pbulk	Mac_or_Mono	Day 28	SDHAF2	0.977522	5.17331	2.22289	0.0286201	0.815623	2.18868
Single-cell pbulk	Mac_or_Mono	Day 28	NUDT18	-1.06483	4.6691	-2.22197	0.0287817	0.815623	-2.18646
Single-cell pbulk	Mac_or_Mono	Day 28	WDFY2	-1.01806	5.867	-2.21591	0.0291113	0.815623	-2.18198
Single-cell pbulk	Mac_or_Mono	Day 28	SLC25A32	-1.07249	5.39779	-2.2028	0.030055	0.815623	-2.16937
Single-cell pbulk	Mac_or_Mono	Day 28	TAF8	-1.02745	5.02663	-2.20275	0.0300567	0.815623	-2.16934
Single-cell pbulk	Mac_or_Mono	Day 28	SELK	0.902312	6.79869	2.19893	0.030336	0.815623	2.16568
Single-cell pbulk	Mac_or_Mono	Day 28	ZBTB18	-1.11406	4.47291	-2.19925	0.0303925	0.815623	-2.16494
Single-cell pbulk	Mac_or_Mono	Day 28	DCAF5	-0.786851	6.37228	-2.19769	0.0304279	0.815623	-2.16447
Single-cell pbulk	Mac_or_Mono	Day 28	TATDN2	-0.967702	5.07566	-2.20057	0.0305099	0.815623	-2.16341
Single-cell pbulk	Mac_or_Mono	Day 28	TMEM134	-0.781277	5.91228	-2.19034	0.030973	0.815623	-2.15742
Single-cell pbulk	Mac_or_Mono	Day 28	PRKRIP1	-0.877855	6.00899	-2.18905	0.0310704	0.815623	-2.15617
Single-cell pbulk	Mac_or_Mono	Day 28	SNHG9	0.919599	5.01976	2.19051	0.0311035	0.815623	2.15575
Single-cell pbulk	Mac_or_Mono	Day 28	TSR1	-1.08131	5.07294	-2.18884	0.031157	0.815623	-2.15506
Single-cell pbulk	Mac_or_Mono	Day 28	ERO1L	-0.848259	6.25541	-2.18653	0.031259	0.815623	-2.15376
Single-cell pbulk	Mac_or_Mono	Day 28	PLEKHF2	1.05245	5.69027	2.18388	0.0314594	0.815623	2.15121
Single-cell pbulk	Mac_or_Mono	Day 28	STX6	0.976793	5.73737	2.18367	0.0314762	0.815623	2.151
Single-cell pbulk	Mac_or_Mono	Day 28	DDX46	-0.601055	7.72362	-2.18269	0.0315507	0.815623	-2.15006
Single-cell pbulk	Mac_or_Mono	Day 28	ZNF250	1.11546	4.24991	2.18225	0.0315998	0.815623	2.14944
Single-cell pbulk	Mac_or_Mono	Day 28	PAFAH1B1	-0.553239	7.31336	-2.1807	0.0317013	0.815623	-2.14816
Single-cell pbulk	Mac_or_Mono	Day 28	BCAT1	1.13128	4.10404	2.18285	0.0317458	0.815623	2.1476
Single-cell pbulk	Mac_or_Mono	Day 28	NECAP2	-0.827302	6.82883	-2.17882	0.0318461	0.815623	-2.14634
Single-cell pbulk	Mac_or_Mono	Day 28	U2AF2	-0.732942	6.60568	-2.17441	0.0321848	0.815623	-2.14211
Single-cell pbulk	Mac_or_Mono	Day 28	C1orf50	-0.975106	5.14122	-2.17321	0.0322811	0.815623	-2.14091
Single-cell pbulk	Mac_or_Mono	Day 28	NECAB3	-0.983849	4.17702	-2.17293	0.0322993	0.815623	-2.14069
Single-cell pbulk	Mac_or_Mono	Day 28	PPP3R1	-0.822311	6.55519	-2.16792	0.0327189	0.815623	-2.13552
Single-cell pbulk	Mac_or_Mono	Day 28	H2AFV	-0.639927	7.91899	-2.1619	0.0331705	0.815623	-2.13001
Single-cell pbulk	Mac_or_Mono	Day 28	ZBTB17	-1.13907	4.65289	-2.16057	0.0332708	0.815623	-2.1288
Single-cell pbulk	Mac_or_Mono	Day 28	ACLY	-0.879981	5.99556	-2.15394	0.0338027	0.815623	-2.12242
Single-cell pbulk	Mac_or_Mono	Day 28	CECR5	1.14786	5.72668	2.15386	0.03382	0.815623	2.12221
Single-cell pbulk	Mac_or_Mono	Day 28	NDNL2	0.957456	6.17051	2.15278	0.0338964	0.815623	2.1213
Single-cell pbulk	Mac_or_Mono	Day 28	TRPC4AP	0.757067	6.18162	2.15104	0.0340405	0.815623	2.11959
Single-cell pbulk	Mac_or_Mono	Day 28	ZNF627	1.0201	4.58713	2.15396	0.0342562	0.815623	2.11704
Single-cell pbulk	Mac_or_Mono	Day 28	EMC4	-0.746051	6.59897	-2.14591	0.034461	0.815623	-2.11464
Single-cell pbulk	Mac_or_Mono	Day 28	HIST1H2AM	-1.18229	4.41048	-2.14571	0.0344727	0.815623	-2.1145
Single-cell pbulk	Mac_or_Mono	Day 28	COA4	0.880651	6.19331	2.14487	0.0345415	0.815623	2.11369
Single-cell pbulk	Mac_or_Mono	Day 28	SGMS2	-1.15804	4.89062	-2.14811	0.0345729	0.815623	-2.11333
Single-cell pbulk	Mac_or_Mono	Day 28	AHR	-0.931678	7.00477	-2.13378	0.0355276	0.815623	-2.10229
Single-cell pbulk	Mac_or_Mono	Day 28	SNAP23	-0.95681	6.6464	-2.13319	0.0355524	0.815623	-2.10201
Single-cell pbulk	Mac_or_Mono	Day 28	PINK1	-0.972258	5.42757	-2.13236	0.0355833	0.815623	-2.10166
Single-cell pbulk	Mac_or_Mono	Day 28	C9orf114	-0.933107	4.95333	-2.13184	0.0356283	0.815623	-2.10114
Single-cell pbulk	Mac_or_Mono	Day 28	GPR183	-1.18945	5.78292	-2.13134	0.0356695	0.815623	-2.10067
Single-cell pbulk	Mac_or_Mono	Day 28	WIZ	1.04122	4.53977	2.13024	0.0357634	0.815623	2.09961
Single-cell pbulk	Mac_or_Mono	Day 28	EPB41	-0.797686	7.32724	-2.12866	0.035909	0.815623	-2.09796
Single-cell pbulk	Mac_or_Mono	Day 28	GEMIN6	0.986198	4.57187	2.12915	0.0359151	0.815623	2.09789
Single-cell pbulk	Mac_or_Mono	Day 28	PPP1R12B	-0.805061	4.51303	-2.12814	0.0359411	0.815623	-2.09759
Single-cell pbulk	Mac_or_Mono	Day 28	LIPA	-0.915586	6.76012	-2.12836	0.0359828	0.815623	-2.09712
Single-cell pbulk	Mac_or_Mono	Day 28	CDR2	-1.07885	5.21846	-2.12704	0.0360358	0.815623	-2.09652
Single-cell pbulk	Mac_or_Mono	Day 28	MZT2B	-0.416469	8.46196	-2.12774	0.0360462	0.815623	-2.09641
Single-cell pbulk	Mac_or_Mono	Day 28	NRM	-1.00104	4.97462	-2.1239	0.0363567	0.815623	-2.09292
Single-cell pbulk	Mac_or_Mono	Day 28	MAN2A2	0.957626	5.24627	2.12295	0.0363942	0.815623	2.0925
Single-cell pbulk	Mac_or_Mono	Day 28	SLC25A22	-1.07964	4.53592	-2.12326	0.0364665	0.815623	-2.09169
Single-cell pbulk	Mac_or_Mono	Day 28	VPS28	-0.499997	8.16204	-2.12141	0.0365218	0.815623	-2.09107
Single-cell pbulk	Mac_or_Mono	Day 28	ATP5J	0.510999	7.9042	2.1203	0.0366162	0.815623	2.09002
Single-cell pbulk	Mac_or_Mono	Day 28	SAMD3	1.25877	5.86157	2.1205	0.0366326	0.815623	2.08983
Single-cell pbulk	Mac_or_Mono	Day 28	KLHDC2	1.03566	5.88014	2.11752	0.0368835	0.815623	2.08705
Single-cell pbulk	Mac_or_Mono	Day 28	CYB5R4	0.752833	6.4828	2.11669	0.0369488	0.815623	2.08633
Single-cell pbulk	Mac_or_Mono	Day 28	SMC2	1.08062	4.58974	2.11212	0.0373382	0.815623	2.08205
Single-cell pbulk	Mac_or_Mono	Day 28	UBP1	-0.765009	5.85802	-2.11076	0.0374513	0.815623	-2.08081
Single-cell pbulk	Mac_or_Mono	Day 28	SGPL1	-0.912504	4.42989	-2.11019	0.0374982	0.815623	-2.0803
Single-cell pbulk	Mac_or_Mono	Day 28	GNGT2	1.126	4.44152	2.10876	0.0376245	0.815623	2.07892
Single-cell pbulk	Mac_or_Mono	Day 28	MINOS1-NBL1	1.09452	4.62709	2.11062	0.0376585	0.815623	2.07855
Single-cell pbulk	Mac_or_Mono	Day 28	DNLZ	0.932146	5.43554	2.10806	0.0377142	0.815623	2.07795
Single-cell pbulk	Mac_or_Mono	Day 28	C12orf45	-1.06459	5.20057	-2.10728	0.0377919	0.815623	-2.0771
Single-cell pbulk	Mac_or_Mono	Day 28	BLOC1S1	-0.942665	6.58386	-2.10695	0.0377979	0.815623	-2.07704
Single-cell pbulk	Mac_or_Mono	Day 28	USP5	0.971601	4.93973	2.1073	0.0378366	0.815623	2.07662
Single-cell pbulk	Mac_or_Mono	Day 28	LRBA	1.02379	5.87929	2.10489	0.037968	0.815623	2.0752
Single-cell pbulk	Mac_or_Mono	Day 28	C3orf38	-0.803887	5.62901	-2.1048	0.0381027	0.815623	-2.07375
Single-cell pbulk	Mac_or_Mono	Day 28	NUP153	-0.960224	4.79	-2.10423	0.0381158	0.815623	-2.07361
Single-cell pbulk	Mac_or_Mono	Day 28	PITHD1	0.833642	6.07156	2.10204	0.0382521	0.815623	2.07214
Single-cell pbulk	Mac_or_Mono	Day 28	CRAT	1.00383	4.35886	2.10209	0.0383314	0.815623	2.07129
Single-cell pbulk	Mac_or_Mono	Day 28	TK2	-0.999867	5.12698	-2.1054	0.038383	0.815623	-2.07074
Single-cell pbulk	Mac_or_Mono	Day 28	DNAJC21	-0.747033	6.65354	-2.09821	0.0386005	0.815623	-2.06842
Single-cell pbulk	Mac_or_Mono	Day 28	ZBED4	-0.937797	4.72331	-2.09756	0.0386848	0.815623	-2.06752
Single-cell pbulk	Mac_or_Mono	Day 28	YDJC	-0.980632	5.55455	-2.09461	0.0388953	0.815623	-2.06529
Single-cell pbulk	Mac_or_Mono	Day 28	CPA3	1.30052	3.53826	2.09486	0.0390206	0.815623	2.06397
Single-cell pbulk	Mac_or_Mono	Day 28	AP1AR	-1.07012	5.23391	-2.09111	0.0392158	0.815623	-2.06192
Single-cell pbulk	Mac_or_Mono	Day 28	ZNF438	-1.0374	4.59988	-2.09391	0.0392208	0.815623	-2.06186
Single-cell pbulk	Mac_or_Mono	Day 28	RP11-473M20.7	1.08679	4.8787	2.09146	0.0392922	0.815623	2.06111
Single-cell pbulk	Mac_or_Mono	Day 28	OSTC	0.714231	7.24738	2.08938	0.0394207	0.815623	2.05977
Single-cell pbulk	Mac_or_Mono	Day 28	AMY2B	0.90623	3.79012	2.09079	0.0394252	0.815623	2.05972
Single-cell pbulk	Mac_or_Mono	Day 28	CLPX	-0.954715	5.82581	-2.09091	0.0394672	0.815623	-2.05928
Single-cell pbulk	Mac_or_Mono	Day 28	CNOT6	0.959917	5.19204	2.08583	0.0397033	0.815623	2.05682
Single-cell pbulk	Mac_or_Mono	Day 28	DCTN3	-0.734283	7.02048	-2.08321	0.0399464	0.815623	-2.0543
Single-cell pbulk	Mac_or_Mono	Day 28	INO80E	-0.833561	6.07324	-2.08168	0.040132	0.815623	-2.05239
Single-cell pbulk	Mac_or_Mono	Day 28	DSE	-0.999895	5.77549	-2.08128	0.0401496	0.815623	-2.05221
Single-cell pbulk	Mac_or_Mono	Day 28	SURF6	1.0755	5.07065	2.08063	0.0402211	0.815623	2.05147
Single-cell pbulk	Mac_or_Mono	Day 28	IRF1	0.550199	9.30093	2.08073	0.0403305	0.815623	2.05035
Single-cell pbulk	Mac_or_Mono	Day 28	PTPLAD2	-0.64468	7.56832	-2.07678	0.0405666	0.815623	-2.04793
Single-cell pbulk	Mac_or_Mono	Day 28	GTF2H2	-0.952318	4.16231	-2.07599	0.0406253	0.815623	-2.04733
Single-cell pbulk	Mac_or_Mono	Day 28	CBWD1	1.08666	4.84898	2.07648	0.040636	0.815623	2.04722
Single-cell pbulk	Mac_or_Mono	Day 28	CYP2S1	-1.099	4.0995	-2.07439	0.040788	0.815623	-2.04568
Single-cell pbulk	Mac_or_Mono	Day 28	MCTP1	-0.91491	6.24585	-2.07388	0.040926	0.815623	-2.04428
Single-cell pbulk	Mac_or_Mono	Day 28	ELP2	-0.907747	5.81003	-2.06834	0.041372	0.815623	-2.03978
Single-cell pbulk	Mac_or_Mono	Day 28	PEX13	0.968452	4.55107	2.06799	0.0414103	0.815623	2.0394
Single-cell pbulk	Mac_or_Mono	Day 28	ZC3H11A	0.835284	6.70991	2.0657	0.0416085	0.815623	2.03741
Single-cell pbulk	Mac_or_Mono	Day 28	RINL	0.985736	5.05678	2.06506	0.0417161	0.815623	2.03634
Single-cell pbulk	Mac_or_Mono	Day 28	PELO	0.997171	4.24097	2.06456	0.0418992	0.815623	2.03452
Single-cell pbulk	Mac_or_Mono	Day 28	PPTC7	-0.9205	5.74745	-2.06204	0.0419658	0.815623	-2.03386
Single-cell pbulk	Mac_or_Mono	Day 28	TUBB6	-1.14424	4.23017	-2.06884	0.0419741	0.815623	-2.03378
Single-cell pbulk	Mac_or_Mono	Day 28	ZMYND8	0.985063	5.51685	2.06202	0.0420614	0.815623	2.03291
Single-cell pbulk	Mac_or_Mono	Day 28	MTRNR2L12	0.943131	4.43154	2.06158	0.042291	0.815623	2.03064
Single-cell pbulk	Mac_or_Mono	Day 28	FBXO18	0.949407	5.45719	2.05824	0.0423394	0.815623	2.03017
Single-cell pbulk	Mac_or_Mono	Day 28	NAE1	0.844569	5.53513	2.05867	0.0423646	0.815623	2.02992
Single-cell pbulk	Mac_or_Mono	Day 28	SMC1A	-0.7363	6.86617	-2.05775	0.0423826	0.815623	-2.02974
Single-cell pbulk	Mac_or_Mono	Day 28	MTERFD1	1.03504	4.49203	2.0568	0.0424766	0.815623	2.02882
Single-cell pbulk	Mac_or_Mono	Day 28	SLC25A46	-1.02575	5.81206	-2.05437	0.0427204	0.815623	-2.02643
Single-cell pbulk	Mac_or_Mono	Day 28	RIN3	-0.706643	7.4316	-2.05366	0.0427861	0.815623	-2.02579
Single-cell pbulk	Mac_or_Mono	Day 28	POLR2M	0.976694	5.15668	2.05355	0.0427966	0.815623	2.02569
Single-cell pbulk	Mac_or_Mono	Day 28	RASA1	-1.02372	5.49858	-2.0497	0.0432332	0.815623	-2.02145
Single-cell pbulk	Mac_or_Mono	Day 28	CEP85L	-0.775785	6.01919	-2.04827	0.0433436	0.815623	-2.02038
Single-cell pbulk	Mac_or_Mono	Day 28	ALKBH5	1.01083	5.0406	2.04721	0.0435017	0.815623	2.01886
Single-cell pbulk	Mac_or_Mono	Day 28	TGFBI	-0.707556	7.5509	-2.04897	0.0436147	0.815623	-2.01778
Single-cell pbulk	Mac_or_Mono	Day 28	DCAF7	-0.708894	6.87273	-2.04529	0.0436208	0.815623	-2.01772
Single-cell pbulk	Mac_or_Mono	Day 28	MCM3	-0.96333	5.36363	-2.04314	0.0438707	0.815623	-2.01532
Single-cell pbulk	Mac_or_Mono	Day 28	ALOX5AP	0.940485	7.09274	2.04313	0.0438948	0.815623	2.01509
Single-cell pbulk	Mac_or_Mono	Day 28	ATAD2	-1.02153	4.67796	-2.04716	0.0441103	0.815623	-2.01304
Single-cell pbulk	Mac_or_Mono	Day 28	CCM2	-0.890782	6.65702	-2.04127	0.0441212	0.815623	-2.01294
Single-cell pbulk	Mac_or_Mono	Day 28	NAT9	0.897785	5.11666	2.03962	0.0441949	0.815623	2.01224
Single-cell pbulk	Mac_or_Mono	Day 28	ETFDH	1.058	4.78124	2.03786	0.0443748	0.815623	2.01053
Single-cell pbulk	Mac_or_Mono	Day 28	OGFRL1	-0.569115	7.6527	-2.03813	0.0445416	0.815623	-2.00896
Single-cell pbulk	Mac_or_Mono	Day 28	GRK6	0.710236	7.41803	2.03411	0.0447579	0.815623	2.00692
Single-cell pbulk	Mac_or_Mono	Day 28	IL13RA1	-0.870688	6.34034	-2.03215	0.0449636	0.815623	-2.00499
Single-cell pbulk	Mac_or_Mono	Day 28	INTS1	-0.995539	5.38545	-2.03161	0.0450155	0.815623	-2.00451
Single-cell pbulk	Mac_or_Mono	Day 28	ITM2A	1.02448	5.95241	2.03188	0.0450169	0.815623	2.0045
Single-cell pbulk	Mac_or_Mono	Day 28	PITPNA	-0.858856	6.06308	-2.03064	0.0451239	0.815623	-2.0035
Single-cell pbulk	Mac_or_Mono	Day 28	SNRPE	0.856678	6.55716	2.02592	0.0456491	0.815623	1.99862
Single-cell pbulk	Mac_or_Mono	Day 28	PPWD1	-0.934262	5.61267	-2.02468	0.0457496	0.815623	-1.9977
Single-cell pbulk	Mac_or_Mono	Day 28	DMXL1	1.10936	5.46588	2.02409	0.0457992	0.815623	1.99724
Single-cell pbulk	Mac_or_Mono	Day 28	FAM102B	-0.957361	5.32026	-2.02609	0.0458319	0.815623	-1.99694
Single-cell pbulk	Mac_or_Mono	Day 28	PCNXL4	-0.848007	5.39948	-2.02326	0.045892	0.815623	-1.99639
Single-cell pbulk	Mac_or_Mono	Day 28	UHMK1	-0.755295	6.8937	-2.02336	0.0459131	0.815623	-1.99619
Single-cell pbulk	Mac_or_Mono	Day 28	ELL2	-1.07116	4.80663	-2.02248	0.0459676	0.815623	-1.99569
Single-cell pbulk	Mac_or_Mono	Day 28	PGS1	-0.942143	5.6864	-2.0214	0.0461176	0.815905	-1.99432
Single-cell pbulk	Mac_or_Mono	Day 28	HPS1	-0.70631	7.05931	-2.01888	0.0463487	0.816217	-1.9922
Single-cell pbulk	Mac_or_Mono	Day 28	DNAJC8	-0.528835	7.30075	-2.0167	0.0465944	0.816217	-1.98997
Single-cell pbulk	Mac_or_Mono	Day 28	MYEOV2	0.771781	7.07905	2.01466	0.0467992	0.816217	1.98811
Single-cell pbulk	Mac_or_Mono	Day 28	TRIM26	-0.862534	5.68784	-2.01286	0.0469895	0.816217	-1.9864
Single-cell pbulk	Mac_or_Mono	Day 28	KDM4C	-0.824563	6.27492	-2.01065	0.0472271	0.816217	-1.98426
Single-cell pbulk	Mac_or_Mono	Day 28	TPGS2	0.935599	5.65938	2.01029	0.0472661	0.816217	1.98391
Single-cell pbulk	Mac_or_Mono	Day 28	MOSPD3	0.990694	5.20324	2.00928	0.0473748	0.816217	1.98293
Single-cell pbulk	Mac_or_Mono	Day 28	ZNF398	0.894473	4.60436	2.00913	0.0473931	0.816217	1.98277
Single-cell pbulk	Mac_or_Mono	Day 28	FKBP3	-0.871992	5.96122	-2.0084	0.0474724	0.816217	-1.98206
Single-cell pbulk	Mac_or_Mono	Day 28	KIAA0355	0.949656	4.24585	2.0101	0.0474847	0.816217	1.98195
Single-cell pbulk	Mac_or_Mono	Day 28	TMEM251	0.962057	4.72668	2.00607	0.0477646	0.816217	1.97946
Single-cell pbulk	Mac_or_Mono	Day 28	CCDC25	-0.907393	5.76901	-2.00568	0.0477672	0.816217	-1.97943
Single-cell pbulk	Mac_or_Mono	Day 28	TMED4	0.821187	6.86126	2.00467	0.0478831	0.816217	1.9784
Single-cell pbulk	Mac_or_Mono	Day 28	TCP11L1	-0.972351	4.41155	-2.00126	0.0482474	0.816217	-1.97518
Single-cell pbulk	Mac_or_Mono	Day 28	SNTB1	-0.934635	5.62812	-2.00321	0.0482732	0.816217	-1.97496
Single-cell pbulk	Mac_or_Mono	Day 28	RBM10	0.888774	5.57049	2.00393	0.0482953	0.816217	1.97476
Single-cell pbulk	Mac_or_Mono	Day 28	CELF2	-0.459167	8.25393	-2.00034	0.0484151	0.816217	-1.97371
Single-cell pbulk	Mac_or_Mono	Day 28	DYNLT3	0.888885	5.50835	1.99736	0.0487167	0.816494	1.97106
Single-cell pbulk	Mac_or_Mono	Day 28	ELMOD3	0.853103	4.93787	1.99658	0.0487867	0.816494	1.97045
Single-cell pbulk	Mac_or_Mono	Day 28	HUS1	-0.799446	5.48745	-1.99951	0.048834	0.816494	-1.97004
Single-cell pbulk	Mac_or_Mono	Day 28	ORMDL1	0.727109	6.97709	1.99215	0.0492948	0.820157	1.96603
Single-cell pbulk	Mac_or_Mono	Day 28	PLCB2	-0.69765	7.29394	-1.99155	0.0493226	0.820157	-1.96579
Single-cell pbulk	Mac_or_Mono	Day 28	RTTN	-0.897285	3.96754	-1.99032	0.0495557	0.821787	-1.96378
Single-cell pbulk	Mac_or_Mono	Day 1	ACTN1	-1.02864	6.51293	-3.67337	0.00048062	0.975017	-3.49133
Single-cell pbulk	Mac_or_Mono	Day 1	TAP1	0.869522	7.26732	3.34156	0.00119822	0.999007	3.2393
Single-cell pbulk	Mac_or_Mono	Day 1	SKI	1.30459	4.41712	3.23885	0.00166547	0.999007	3.14419
Single-cell pbulk	Mac_or_Mono	Day 1	DCAF7	0.810368	6.87273	3.19057	0.00193047	0.999007	3.10073
Single-cell pbulk	Mac_or_Mono	Day 1	PSME1	0.442825	9.51507	3.11857	0.00295384	0.999007	2.9725
Single-cell pbulk	Mac_or_Mono	Day 1	ANP32E	0.978148	6.47234	3.02793	0.00317808	0.999007	2.94997
Single-cell pbulk	Mac_or_Mono	Day 1	LTBP4	1.11478	4.95261	2.99691	0.00348816	0.999007	2.92108
Single-cell pbulk	Mac_or_Mono	Day 1	PSME2	0.638577	9.11128	3.00771	0.00380921	0.999007	2.89354
Single-cell pbulk	Mac_or_Mono	Day 1	PAPD5	-1.04195	4.91423	-2.93991	0.00413179	0.999007	-2.86792
Single-cell pbulk	Mac_or_Mono	Day 1	CTDSP1	0.620852	7.12003	2.95962	0.00416708	0.999007	2.86523
Single-cell pbulk	Mac_or_Mono	Day 1	FKBP3	1.03216	5.96122	2.91996	0.00438188	0.999007	2.84928
Single-cell pbulk	Mac_or_Mono	Day 1	NUMB	-0.661218	7.18009	-2.90783	0.00454221	0.999007	-2.83782
Single-cell pbulk	Mac_or_Mono	Day 1	SCIMP	0.926044	6.81556	2.8934	0.00474514	0.999007	2.82384
Single-cell pbulk	Mac_or_Mono	Day 1	OSER1	0.953512	5.74145	2.88929	0.00479348	0.999007	2.82059
Single-cell pbulk	Mac_or_Mono	Day 1	BIN1	1.14687	6.54785	2.88475	0.00502132	0.999007	2.80566
Single-cell pbulk	Mac_or_Mono	Day 1	TUBG1	1.11934	4.08778	2.85969	0.00522415	0.999007	2.79288
Single-cell pbulk	Mac_or_Mono	Day 1	RHBDD1	1.21986	4.64381	2.85869	0.00524254	0.999007	2.79174
Single-cell pbulk	Mac_or_Mono	Day 1	SP140L	0.873197	6.21105	2.85501	0.00529546	0.999007	2.78849
Single-cell pbulk	Mac_or_Mono	Day 1	SZRD1	0.895782	6.44662	2.84048	0.00552245	0.999007	2.77487
Single-cell pbulk	Mac_or_Mono	Day 1	BTG2	-0.616005	8.11188	-2.87274	0.00562649	0.999007	-2.76879
Single-cell pbulk	Mac_or_Mono	Day 1	SEPSECS	1.24779	4.44509	2.8314	0.00566865	0.999007	2.76636
Single-cell pbulk	Mac_or_Mono	Day 1	B2M	0.268362	13.8685	2.86395	0.00578135	0.999007	2.75993
Single-cell pbulk	Mac_or_Mono	Day 1	PTPLAD2	-0.594355	7.56832	-2.81862	0.00588204	0.999007	-2.75429
Single-cell pbulk	Mac_or_Mono	Day 1	RCBTB2	0.948262	6.25457	2.81319	0.00597292	0.999007	2.74926
Single-cell pbulk	Mac_or_Mono	Day 1	HERC2	-0.96853	5.69201	-2.78643	0.00644715	0.999007	-2.72413
Single-cell pbulk	Mac_or_Mono	Day 1	IL8	-1.86378	5.55249	-2.78698	0.00644995	0.999007	-2.72398
Single-cell pbulk	Mac_or_Mono	Day 1	FCGR1A	1.43056	6.00278	2.80341	0.0065783	0.999007	2.71747
Single-cell pbulk	Mac_or_Mono	Day 1	GBP5	1.1719	6.88527	2.79673	0.00679938	0.999007	2.70651
Single-cell pbulk	Mac_or_Mono	Day 1	NTNG2	-1.20918	4.07375	-2.76955	0.00684812	0.999007	-2.70414
Single-cell pbulk	Mac_or_Mono	Day 1	WDR7	1.22999	5.05041	2.75927	0.0071624	0.999007	2.6892
Single-cell pbulk	Mac_or_Mono	Day 1	RGS14	-0.655459	6.72868	-2.77246	0.00721671	0.999007	-2.68668
Single-cell pbulk	Mac_or_Mono	Day 1	C2orf74	1.2651	4.65542	2.75935	0.00724146	0.999007	2.68553
Single-cell pbulk	Mac_or_Mono	Day 1	TIGIT	1.48481	4.782	2.7323	0.00782027	0.999007	2.65973
Single-cell pbulk	Mac_or_Mono	Day 1	VMAC	-1.12306	4.17161	-2.72086	0.0078436	0.999007	-2.65873
Single-cell pbulk	Mac_or_Mono	Day 1	NIT2	1.07173	5.32755	2.71637	0.00785745	0.999007	2.65813
Single-cell pbulk	Mac_or_Mono	Day 1	ECHDC2	1.17018	4.66959	2.71769	0.00805828	0.999007	2.64962
Single-cell pbulk	Mac_or_Mono	Day 1	SAT2	-0.664213	7.28499	-2.70219	0.00817362	0.999007	-2.64481
Single-cell pbulk	Mac_or_Mono	Day 1	THBS1	-2.07709	4.78195	-2.73511	0.00819336	0.999007	-2.644
Single-cell pbulk	Mac_or_Mono	Day 1	RP13-1032I1.7	-1.07249	4.31642	-2.70107	0.00819926	0.999007	-2.64375
Single-cell pbulk	Mac_or_Mono	Day 1	CXorf40B	1.05597	5.01779	2.69729	0.00828612	0.999007	2.64018
Single-cell pbulk	Mac_or_Mono	Day 1	NDFIP1	0.643485	7.84526	2.70991	0.00846796	0.999007	2.63282
Single-cell pbulk	Mac_or_Mono	Day 1	TGFBI	-0.788412	7.5509	-2.71919	0.00865297	0.999007	-2.62547
Single-cell pbulk	Mac_or_Mono	Day 1	ZNF783	-1.05578	4.4181	-2.68157	0.00865583	0.999007	-2.62536
Single-cell pbulk	Mac_or_Mono	Day 1	GNPDA1	-1.22679	5.43941	-2.68921	0.00887185	0.999007	-2.61695
Single-cell pbulk	Mac_or_Mono	Day 1	TPTEP1	-1.26604	4.31007	-2.67708	0.00894263	0.999007	-2.61424
Single-cell pbulk	Mac_or_Mono	Day 1	SERPINB9	0.877413	6.61265	2.66642	0.00902627	0.999007	2.61106
Single-cell pbulk	Mac_or_Mono	Day 1	SLC22A5	-1.08027	4.13348	-2.66912	0.00923438	0.999007	-2.60325
Single-cell pbulk	Mac_or_Mono	Day 1	ZFP91	0.963128	5.79515	2.65295	0.00936886	0.999007	2.59829
Single-cell pbulk	Mac_or_Mono	Day 1	SNRNP40	0.882659	5.91616	2.63632	0.00980553	0.999007	2.58261
Single-cell pbulk	Mac_or_Mono	Day 1	CD8A	1.61824	7.05165	2.64965	0.0100118	0.999007	2.57542
Single-cell pbulk	Mac_or_Mono	Day 1	UBR1	0.861956	5.51591	2.60092	0.0112826	0.999007	2.53382
Single-cell pbulk	Mac_or_Mono	Day 1	GZMA	1.31911	7.53702	2.5868	0.0114709	0.999007	2.52802
Single-cell pbulk	Mac_or_Mono	Day 1	PF4	-1.50683	3.7586	-2.57309	0.0117685	0.999007	-2.51901
Single-cell pbulk	Mac_or_Mono	Day 1	RP11-312O7.2	1.03438	5.20509	2.56518	0.0119007	0.999007	2.51508
Single-cell pbulk	Mac_or_Mono	Day 1	APOL6	0.637448	6.85494	2.56034	0.0120558	0.999007	2.51051
Single-cell pbulk	Mac_or_Mono	Day 1	ASRGL1	-1.17839	5.20826	-2.58095	0.012291	0.999007	-2.50368
Single-cell pbulk	Mac_or_Mono	Day 1	MKL2	-1.13423	4.10961	-2.56678	0.0123044	0.999007	-2.50329
Single-cell pbulk	Mac_or_Mono	Day 1	TMEM159	-1.16694	4.86618	-2.55214	0.0123186	0.999007	-2.50288
Single-cell pbulk	Mac_or_Mono	Day 1	SNX12	1.05823	4.36196	2.54791	0.0124588	0.999007	2.49888
Single-cell pbulk	Mac_or_Mono	Day 1	INTS4	-0.97439	4.90137	-2.54983	0.0128269	0.999007	-2.48854
Single-cell pbulk	Mac_or_Mono	Day 1	IDNK	1.09209	4.20188	2.53686	0.012942	0.999007	2.48536
Single-cell pbulk	Mac_or_Mono	Day 1	FAR2	1.19522	4.45421	2.53911	0.0132973	0.999007	2.4757
Single-cell pbulk	Mac_or_Mono	Day 1	NAGLU	-0.930384	5.13864	-2.52308	0.0133123	0.999007	-2.4753
Single-cell pbulk	Mac_or_Mono	Day 1	AXIN1	1.00258	5.45178	2.53284	0.01335	0.999007	2.47429
Single-cell pbulk	Mac_or_Mono	Day 1	GSK3B	-0.567857	7.13973	-2.5207	0.0133971	0.999007	-2.47304
Single-cell pbulk	Mac_or_Mono	Day 1	SGMS2	-1.16844	4.89062	-2.53934	0.0135489	0.999007	-2.46901
Single-cell pbulk	Mac_or_Mono	Day 1	ZNF506	0.942383	5.19088	2.51264	0.0138172	0.999007	2.46198
Single-cell pbulk	Mac_or_Mono	Day 1	ACAT1	1.07488	5.05574	2.51	0.0140431	0.999007	2.45616
Single-cell pbulk	Mac_or_Mono	Day 1	PTGDS	2.14447	4.26997	2.48907	0.0149356	0.999007	2.43394
Single-cell pbulk	Mac_or_Mono	Day 1	TRAPPC8	-0.670905	5.84572	-2.47392	0.0151582	0.999007	-2.42858
Single-cell pbulk	Mac_or_Mono	Day 1	PEX26	0.968072	5.27862	2.47044	0.0152971	0.999007	2.42527
Single-cell pbulk	Mac_or_Mono	Day 1	HEATR5A	-1.14305	4.29104	-2.45646	0.0158671	0.999007	-2.41196
Single-cell pbulk	Mac_or_Mono	Day 1	AMY2B	0.998703	3.79012	2.45968	0.015885	0.999007	2.41155
Single-cell pbulk	Mac_or_Mono	Day 1	TYMP	0.70149	10.0176	2.49321	0.0159985	0.999007	2.40895
Single-cell pbulk	Mac_or_Mono	Day 1	GADD45G	-1.09117	3.66676	-2.46344	0.0163293	0.999007	-2.40147
Single-cell pbulk	Mac_or_Mono	Day 1	ZFY	-0.88349	4.14713	-2.44318	0.0164263	0.999007	-2.3993
Single-cell pbulk	Mac_or_Mono	Day 1	STAT1	0.627461	8.23598	2.47149	0.0171845	0.999007	2.38274
Single-cell pbulk	Mac_or_Mono	Day 1	UPP1	0.571189	7.17359	2.43686	0.0173015	0.999007	2.38024
Single-cell pbulk	Mac_or_Mono	Day 1	BATF	0.974394	5.4343	2.42635	0.0174017	0.999007	2.37811
Single-cell pbulk	Mac_or_Mono	Day 1	FBXO44	0.835438	4.66142	2.4195	0.0174659	0.999007	2.37675
Single-cell pbulk	Mac_or_Mono	Day 1	TIMM44	1.02098	4.43279	2.41911	0.0174836	0.999007	2.37638
Single-cell pbulk	Mac_or_Mono	Day 1	AHNAK	-0.395339	10.4277	-2.44383	0.0177824	0.999007	-2.37012
Single-cell pbulk	Mac_or_Mono	Day 1	NOP2	-0.858912	5.10156	-2.40464	0.0181554	0.999007	-2.36243
Single-cell pbulk	Mac_or_Mono	Day 1	RTN3	-0.47259	7.76089	-2.39334	0.0186933	0.999007	-2.35159
Single-cell pbulk	Mac_or_Mono	Day 1	DUSP11	-0.757874	5.37412	-2.38954	0.0188705	0.999007	-2.34808
Single-cell pbulk	Mac_or_Mono	Day 1	AAMDC	1.14682	4.36118	2.39334	0.0188875	0.999007	2.34774
Single-cell pbulk	Mac_or_Mono	Day 1	PLD2	-1.05649	4.52341	-2.40163	0.0189016	0.999007	-2.34747
Single-cell pbulk	Mac_or_Mono	Day 1	PDSS2	-0.962817	4.77416	-2.38206	0.0192303	0.999007	-2.34104
Single-cell pbulk	Mac_or_Mono	Day 1	RNF103	1.087	4.49841	2.38079	0.0194142	0.999007	2.33748
Single-cell pbulk	Mac_or_Mono	Day 1	FBXL6	0.999921	5.08556	2.37688	0.0194862	0.999007	2.3361
Single-cell pbulk	Mac_or_Mono	Day 1	SCNM1	0.748189	6.55168	2.36348	0.0201634	0.999007	2.32329
Single-cell pbulk	Mac_or_Mono	Day 1	STARD10	-1.1069	4.64934	-2.36084	0.0202989	0.999007	-2.32078
Single-cell pbulk	Mac_or_Mono	Day 1	TMEM14A	-0.986445	4.35919	-2.35945	0.0207288	0.999007	-2.31289
Single-cell pbulk	Mac_or_Mono	Day 1	TRRAP	-0.891977	5.27702	-2.35177	0.020772	0.999007	-2.3121
Single-cell pbulk	Mac_or_Mono	Day 1	APOBEC3D	1.04498	4.06984	2.35918	0.0208565	0.999007	2.31057
Single-cell pbulk	Mac_or_Mono	Day 1	RNF187	0.55582	6.65961	2.3479	0.0209765	0.999007	2.30841
Single-cell pbulk	Mac_or_Mono	Day 1	HEMK1	1.04197	4.61913	2.34704	0.0211732	0.999007	2.30488
Single-cell pbulk	Mac_or_Mono	Day 1	NACA	-0.205549	11.3304	-2.34457	0.021186	0.999007	-2.30465
Single-cell pbulk	Mac_or_Mono	Day 1	HSPA8	0.320061	9.73034	2.3445	0.0211877	0.999007	2.30462
Single-cell pbulk	Mac_or_Mono	Day 1	MANBA	-0.571329	6.82847	-2.34059	0.0213675	0.999007	-2.30143
Single-cell pbulk	Mac_or_Mono	Day 1	POP7	0.854701	5.37954	2.32737	0.0220922	0.999007	2.28878
Single-cell pbulk	Mac_or_Mono	Day 1	VAMP5	0.742643	7.57075	2.3166	0.0226981	0.999007	2.27848
Single-cell pbulk	Mac_or_Mono	Day 1	SYNRG	0.665994	6.5903	2.31558	0.022756	0.999007	2.27751
Single-cell pbulk	Mac_or_Mono	Day 1	HSPA5	0.517353	8.18939	2.33104	0.0229899	0.999007	2.2736
Single-cell pbulk	Mac_or_Mono	Day 1	UBE2Z	0.79153	6.5532	2.31023	0.0230633	0.999007	2.27238
Single-cell pbulk	Mac_or_Mono	Day 1	SMIM15	0.838607	5.56552	2.3095	0.0231055	0.999007	2.27169
Single-cell pbulk	Mac_or_Mono	Day 1	OSBPL5	0.980719	4.96795	2.31322	0.0233483	0.999007	2.26769
Single-cell pbulk	Mac_or_Mono	Day 1	N4BP1	0.66281	6.44553	2.30895	0.0235443	0.999007	2.26448
Single-cell pbulk	Mac_or_Mono	Day 1	VPS13D	-0.733584	5.81197	-2.30672	0.0237337	0.999007	-2.26141
Single-cell pbulk	Mac_or_Mono	Day 1	PDIA3	0.338006	8.7593	2.3175	0.0237829	0.999007	2.26062
Single-cell pbulk	Mac_or_Mono	Day 1	ZDHHC8	-0.872239	4.61222	-2.30113	0.0238762	0.999007	-2.25912
Single-cell pbulk	Mac_or_Mono	Day 1	ST3GAL2	1.01499	4.75708	2.29308	0.0240797	0.999007	2.25586
Single-cell pbulk	Mac_or_Mono	Day 1	AMPD3	-0.944661	4.5889	-2.28512	0.0245541	0.999007	-2.24835
Single-cell pbulk	Mac_or_Mono	Day 1	ECHDC1	-0.657691	6.57961	-2.28497	0.0245634	0.999007	-2.2482
Single-cell pbulk	Mac_or_Mono	Day 1	XCL1	-1.25818	3.8819	-2.28859	0.0246853	0.999007	-2.24629
Single-cell pbulk	Mac_or_Mono	Day 1	GYS1	0.946051	4.54768	2.28208	0.0247658	0.999007	2.24504
Single-cell pbulk	Mac_or_Mono	Day 1	BACE1	-1.02057	3.92383	-2.28049	0.0250489	0.999007	-2.24065
Single-cell pbulk	Mac_or_Mono	Day 1	CHD7	0.962534	4.82201	2.27668	0.0250745	0.999007	2.24025
Single-cell pbulk	Mac_or_Mono	Day 1	RAB11A	-0.468798	7.2641	-2.30004	0.025283	0.999007	-2.23705
Single-cell pbulk	Mac_or_Mono	Day 1	DCAF11	0.680436	6.04823	2.27308	0.0252992	0.999007	2.2368
Single-cell pbulk	Mac_or_Mono	Day 1	TPGS2	0.833411	5.65938	2.27169	0.025386	0.999007	2.23548
Single-cell pbulk	Mac_or_Mono	Day 1	NME6	0.880938	5.05716	2.26943	0.0255286	0.999007	2.23331
Single-cell pbulk	Mac_or_Mono	Day 1	LDLRAD3	-1.04121	4.0115	-2.27134	0.025614	0.999007	-2.23202
Single-cell pbulk	Mac_or_Mono	Day 1	IRF1	0.455708	9.30093	2.29273	0.0258627	0.999007	2.22827
Single-cell pbulk	Mac_or_Mono	Day 1	SLC11A1	-0.71357	7.79261	-2.29306	0.0260388	0.999007	-2.22563
Single-cell pbulk	Mac_or_Mono	Day 1	NRGN	-0.896115	7.46461	-2.2789	0.026364	0.999007	-2.22081
Single-cell pbulk	Mac_or_Mono	Day 1	VPS28	-0.37496	8.16204	-2.25409	0.0265155	0.999007	-2.21858
Single-cell pbulk	Mac_or_Mono	Day 1	NPHP3	-0.849991	5.31298	-2.24522	0.0270977	0.999007	-2.21011
Single-cell pbulk	Mac_or_Mono	Day 1	ADD3	0.475393	7.76736	2.24093	0.0274012	0.999007	2.20575
Single-cell pbulk	Mac_or_Mono	Day 1	TUBB1	-1.53998	3.87367	-2.24429	0.0274406	0.999007	-2.20519
Single-cell pbulk	Mac_or_Mono	Day 1	CFLAR	0.410762	7.96179	2.23847	0.0275502	0.999007	2.20363
Single-cell pbulk	Mac_or_Mono	Day 1	DHTKD1	-1.03388	4.58536	-2.24128	0.0275698	0.999007	-2.20335
Single-cell pbulk	Mac_or_Mono	Day 1	LAPTM5	-0.236497	10.2602	-2.25164	0.0279238	0.999007	-2.19836
Single-cell pbulk	Mac_or_Mono	Day 1	SAMD9L	0.803669	6.38331	2.2645	0.0279424	0.999007	2.19809
Single-cell pbulk	Mac_or_Mono	Day 1	BTN3A3	0.764015	5.97219	2.24496	0.0279745	0.999007	2.19764
Single-cell pbulk	Mac_or_Mono	Day 1	CCDC117	0.921579	4.66498	2.23167	0.0282852	0.999007	2.19331
Single-cell pbulk	Mac_or_Mono	Day 1	GPR160	-0.884533	4.39961	-2.22625	0.0283868	0.999007	-2.1919
Single-cell pbulk	Mac_or_Mono	Day 1	TTN	1.06115	4.93675	2.22609	0.0283978	0.999007	2.19175
Single-cell pbulk	Mac_or_Mono	Day 1	FCHSD1	1.00424	4.8746	2.22476	0.0284896	0.999007	2.19048
Single-cell pbulk	Mac_or_Mono	Day 1	NOD1	0.990414	4.69245	2.22396	0.0285454	0.999007	2.18971
Single-cell pbulk	Mac_or_Mono	Day 1	TMC6	0.544937	6.95357	2.22296	0.0286205	0.999007	2.18868
Single-cell pbulk	Mac_or_Mono	Day 1	FRY	-0.847289	4.98482	-2.21815	0.0289543	0.999007	-2.18411
Single-cell pbulk	Mac_or_Mono	Day 1	SPAG1	-0.94961	4.03057	-2.21831	0.0290849	0.999007	-2.18233
Single-cell pbulk	Mac_or_Mono	Day 1	STEAP4	-1.20805	4.4851	-2.22145	0.0293864	0.999007	-2.17826
Single-cell pbulk	Mac_or_Mono	Day 1	OAZ2	-0.776126	6.10735	-2.23031	0.0295622	0.999007	-2.17591
Single-cell pbulk	Mac_or_Mono	Day 1	MSANTD4	-0.935452	4.01686	-2.21462	0.0296815	0.999007	-2.17432
Single-cell pbulk	Mac_or_Mono	Day 1	DTYMK	0.925849	4.92741	2.20717	0.0297361	0.999007	2.17359
Single-cell pbulk	Mac_or_Mono	Day 1	CCR6	-1.0439	4.09112	-2.20076	0.0304882	0.999007	-2.16369
Single-cell pbulk	Mac_or_Mono	Day 1	PABPC1	-0.230267	10.9652	-2.2172	0.030621	0.999007	-2.16196
Single-cell pbulk	Mac_or_Mono	Day 1	GPR56	1.25045	5.50756	2.20899	0.0306467	0.999007	2.16163
Single-cell pbulk	Mac_or_Mono	Day 1	JAKMIP2	0.956145	4.24969	2.19329	0.0307528	0.999007	2.16026
Single-cell pbulk	Mac_or_Mono	Day 1	ABLIM1	0.854154	6.29977	2.19708	0.0307729	0.999007	2.16
Single-cell pbulk	Mac_or_Mono	Day 1	PPP1R9B	-0.682185	6.07911	-2.19095	0.0309274	0.999007	-2.15801
Single-cell pbulk	Mac_or_Mono	Day 1	SNRPC	0.477829	6.954	2.20067	0.0310431	0.999007	2.15652
Single-cell pbulk	Mac_or_Mono	Day 1	RP11-334C17.5	-1.01533	4.24239	-2.18001	0.0317539	0.999007	-2.1475
Single-cell pbulk	Mac_or_Mono	Day 1	PIAS4	-0.960033	4.76374	-2.17922	0.0322563	0.999007	-2.14122
Single-cell pbulk	Mac_or_Mono	Day 1	TNNI2	-1.09235	4.7562	-2.18303	0.0325684	0.999007	-2.13736
Single-cell pbulk	Mac_or_Mono	Day 1	DENND6B	-0.82478	5.18834	-2.17152	0.0330773	0.999007	-2.13114
Single-cell pbulk	Mac_or_Mono	Day 1	FAM101B	0.88965	5.014	2.1664	0.0331988	0.999007	2.12967
Single-cell pbulk	Mac_or_Mono	Day 1	PPP1R3D	-0.935992	4.32203	-2.16762	0.0333326	0.999007	-2.12805
Single-cell pbulk	Mac_or_Mono	Day 1	FRMD4B	-0.948326	5.18792	-2.15848	0.0334378	0.999007	-2.12679
Single-cell pbulk	Mac_or_Mono	Day 1	HMGA1	-0.653169	6.74885	-2.15483	0.0337308	0.999007	-2.12328
Single-cell pbulk	Mac_or_Mono	Day 1	GBF1	0.750625	5.8267	2.16241	0.0338534	0.999007	2.12181
Single-cell pbulk	Mac_or_Mono	Day 1	RRP1	0.825255	4.61422	2.15632	0.0338743	0.999007	2.12156
Single-cell pbulk	Mac_or_Mono	Day 1	KLHL8	-0.844918	5.10632	-2.15173	0.0339809	0.999007	-2.1203
Single-cell pbulk	Mac_or_Mono	Day 1	PASK	1.04846	4.91324	2.15173	0.0340717	0.999007	2.11922
Single-cell pbulk	Mac_or_Mono	Day 1	DEF6	-0.548929	7.03337	-2.14497	0.03455	0.999007	-2.11359
Single-cell pbulk	Mac_or_Mono	Day 1	DTD2	1.00735	4.22141	2.14347	0.0348892	0.999007	2.10964
Single-cell pbulk	Mac_or_Mono	Day 1	KANSL1L	-0.872615	4.58775	-2.1403	0.0349192	0.999007	-2.10929
Single-cell pbulk	Mac_or_Mono	Day 1	ILF2	-0.450136	6.80152	-2.13974	0.034983	0.999007	-2.10856
Single-cell pbulk	Mac_or_Mono	Day 1	PMAIP1	0.907674	6.00035	2.13433	0.0354185	0.999007	2.10354
Single-cell pbulk	Mac_or_Mono	Day 1	ABI1	0.484431	6.76474	2.14888	0.0355869	0.999007	2.10162
Single-cell pbulk	Mac_or_Mono	Day 1	MAD1L1	0.790907	6.00422	2.1386	0.0357554	0.999007	2.0997
Single-cell pbulk	Mac_or_Mono	Day 1	GTF2H2C	-0.82184	4.58135	-2.13289	0.0360932	0.999007	-2.09588
Single-cell pbulk	Mac_or_Mono	Day 1	ZNF141	-0.764054	4.80389	-2.1228	0.0363988	0.999007	-2.09244
Single-cell pbulk	Mac_or_Mono	Day 1	HSP90B1	0.435652	8.81172	2.14402	0.036574	0.999007	2.09049
Single-cell pbulk	Mac_or_Mono	Day 1	HIPK3	-0.55186	6.66179	-2.12025	0.0366222	0.999007	-2.08995
Single-cell pbulk	Mac_or_Mono	Day 1	BET1L	-0.769542	5.54899	-2.11995	0.0366441	0.999007	-2.08971
Single-cell pbulk	Mac_or_Mono	Day 1	MICU2	0.580672	6.26666	2.11854	0.0367668	0.999007	2.08834
Single-cell pbulk	Mac_or_Mono	Day 1	TAGAP	0.445257	8.3161	2.11501	0.0370777	0.999007	2.08491
Single-cell pbulk	Mac_or_Mono	Day 1	TNF	-1.01479	4.64976	-2.12183	0.037151	0.999007	-2.0841
Single-cell pbulk	Mac_or_Mono	Day 1	HOXB4	-0.871963	3.98143	-2.11621	0.0371919	0.999007	-2.08365
Single-cell pbulk	Mac_or_Mono	Day 1	NCKIPSD	-0.826707	4.01538	-2.11233	0.0373125	0.999007	-2.08233
Single-cell pbulk	Mac_or_Mono	Day 1	CLEC2B	0.501775	7.09365	2.11067	0.03746	0.999007	2.08072
Single-cell pbulk	Mac_or_Mono	Day 1	ATXN7L1	-0.808856	5.07313	-2.1164	0.0375275	0.999007	-2.07998
Single-cell pbulk	Mac_or_Mono	Day 1	IDH2	0.556055	6.94968	2.10925	0.0375826	0.999007	2.07938
Single-cell pbulk	Mac_or_Mono	Day 1	OAT	0.736491	5.3376	2.10681	0.0377973	0.999007	2.07705
Single-cell pbulk	Mac_or_Mono	Day 1	HES6	0.976635	3.76626	2.10538	0.0379249	0.999007	2.07567
Single-cell pbulk	Mac_or_Mono	Day 1	IL2RG	0.564994	8.25461	2.11713	0.0379729	0.999007	2.07515
Single-cell pbulk	Mac_or_Mono	Day 1	SUN2	0.440987	8.12544	2.11311	0.038028	0.999007	2.07455
Single-cell pbulk	Mac_or_Mono	Day 1	KCTD6	1.01922	4.5061	2.10376	0.0380697	0.999007	2.0741
Single-cell pbulk	Mac_or_Mono	Day 1	CD302	-0.563811	8.0518	-2.12997	0.0381093	0.999007	-2.07368
Single-cell pbulk	Mac_or_Mono	Day 1	SGSM2	-0.818818	4.72422	-2.10304	0.0381338	0.999007	-2.07341
Single-cell pbulk	Mac_or_Mono	Day 1	USP25	0.606864	6.5776	2.10128	0.0382915	0.999007	2.07172
Single-cell pbulk	Mac_or_Mono	Day 1	JPX	0.69459	5.8775	2.09547	0.0388171	0.999007	2.06612
Single-cell pbulk	Mac_or_Mono	Day 1	LIMA1	0.840107	4.59491	2.09435	0.0389192	0.999007	2.06504
Single-cell pbulk	Mac_or_Mono	Day 1	IPO9	0.777558	5.30333	2.09329	0.0390167	0.999007	2.06401
Single-cell pbulk	Mac_or_Mono	Day 1	VPS11	-0.825242	5.08491	-2.09261	0.0390782	0.999007	-2.06336
Single-cell pbulk	Mac_or_Mono	Day 1	RPN2	0.469132	7.37383	2.08951	0.0393627	0.999007	2.06037
Single-cell pbulk	Mac_or_Mono	Day 1	TBC1D7	-0.77109	4.87725	-2.09289	0.0396017	0.999007	-2.05788
Single-cell pbulk	Mac_or_Mono	Day 1	ADAR	0.335078	7.89644	2.0865	0.0396409	0.999007	2.05747
Single-cell pbulk	Mac_or_Mono	Day 1	RRS1	0.946263	4.7554	2.08693	0.0398499	0.999007	2.0553
Single-cell pbulk	Mac_or_Mono	Day 1	CREBRF	0.542627	6.33187	2.08419	0.0398553	0.999007	2.05525
Single-cell pbulk	Mac_or_Mono	Day 1	H1F0	-0.972504	5.18902	-2.10243	0.0400071	0.999007	-2.05368
Single-cell pbulk	Mac_or_Mono	Day 1	ECE2	-0.950499	4.21723	-2.08665	0.0400361	0.999007	-2.05338
Single-cell pbulk	Mac_or_Mono	Day 1	HLTF	-0.734664	4.79743	-2.08051	0.0402144	0.999007	-2.05154
Single-cell pbulk	Mac_or_Mono	Day 1	TNFSF10	0.768596	8.13255	2.11023	0.0403334	0.999007	2.05032
Single-cell pbulk	Mac_or_Mono	Day 1	DCK	0.758603	6.10547	2.07604	0.0410994	0.999007	2.04253
Single-cell pbulk	Mac_or_Mono	Day 1	TREX1	-0.505219	6.89416	-2.08482	0.0416476	0.999007	-2.03702
Single-cell pbulk	Mac_or_Mono	Day 1	ZNF33A	-0.65959	5.65916	-2.06449	0.0417257	0.999007	-2.03625
Single-cell pbulk	Mac_or_Mono	Day 1	LGALS3	-0.507823	8.99721	-2.08188	0.041966	0.999007	-2.03386
Single-cell pbulk	Mac_or_Mono	Day 1	TSPAN17	0.860288	4.72444	2.06869	0.0419698	0.999007	2.03382
Single-cell pbulk	Mac_or_Mono	Day 1	RPL12	-0.246164	11.9807	-2.09384	0.0420109	0.999007	-2.03341
Single-cell pbulk	Mac_or_Mono	Day 1	SLFN11	0.935743	5.26449	2.06103	0.0420623	0.999007	2.0329
Single-cell pbulk	Mac_or_Mono	Day 1	SPHK1	-0.978064	4.20529	-2.06141	0.0424646	0.999007	-2.02894
Single-cell pbulk	Mac_or_Mono	Day 1	MDM1	0.848232	4.64241	2.05468	0.0426853	0.999007	2.02678
Single-cell pbulk	Mac_or_Mono	Day 1	PEMT	0.951632	4.89834	2.05282	0.0428689	0.999007	2.02499
Single-cell pbulk	Mac_or_Mono	Day 1	PGLS	-0.360925	8.55333	-2.06634	0.042981	0.999007	-2.02389
Single-cell pbulk	Mac_or_Mono	Day 1	RNASE6	-0.715345	6.6771	-2.05086	0.0430636	0.999007	-2.02309
Single-cell pbulk	Mac_or_Mono	Day 1	BCL10	-0.693637	5.71155	-2.04783	0.043369	0.999007	-2.02014
Single-cell pbulk	Mac_or_Mono	Day 1	MTMR10	-0.808446	4.93336	-2.05263	0.0434811	0.999007	-2.01906
Single-cell pbulk	Mac_or_Mono	Day 1	ABHD14B	0.622667	6.53933	2.04015	0.044155	0.999007	2.01262
Single-cell pbulk	Mac_or_Mono	Day 1	CWC25	0.708061	6.07089	2.03695	0.0444673	0.999007	2.00966
Single-cell pbulk	Mac_or_Mono	Day 1	CDC23	0.863112	4.60194	2.03623	0.0445404	0.999007	2.00897
Single-cell pbulk	Mac_or_Mono	Day 1	TLR5	-0.752809	5.17212	-2.04409	0.0445601	0.999007	-2.00878
Single-cell pbulk	Mac_or_Mono	Day 1	RNF113A	0.703563	5.5001	2.03574	0.0445918	0.999007	2.00848
Single-cell pbulk	Mac_or_Mono	Day 1	KLF6	-0.300118	9.99245	-2.03363	0.0448072	0.999007	-2.00646
Single-cell pbulk	Mac_or_Mono	Day 1	RASSF5	0.425713	7.32953	2.0323	0.0449452	0.999007	2.00517
Single-cell pbulk	Mac_or_Mono	Day 1	LILRB3	-0.700082	6.08387	-2.02758	0.0454367	0.999007	-2.00059
Single-cell pbulk	Mac_or_Mono	Day 1	AC011899.9	-0.953141	4.14556	-2.02768	0.0455663	0.999007	-1.99939
Single-cell pbulk	Mac_or_Mono	Day 1	CPOX	0.933272	4.55718	2.02463	0.0457419	0.999007	1.99777
Single-cell pbulk	Mac_or_Mono	Day 1	GBP2	0.537314	7.36059	2.03864	0.0458638	0.999007	1.99664
Single-cell pbulk	Mac_or_Mono	Day 1	AC016629.8	-1.05906	4.0195	-2.02329	0.0458859	0.999007	-1.99644
Single-cell pbulk	Mac_or_Mono	Day 1	SGPL1	0.810733	4.42989	2.0219	0.0460294	0.999007	1.99512
Single-cell pbulk	Mac_or_Mono	Day 1	GGA2	-0.719798	5.65814	-2.02183	0.0460364	0.999007	-1.99506
Single-cell pbulk	Mac_or_Mono	Day 1	CTC-378H22.1	-1.04663	4.10068	-2.01899	0.0463369	0.999007	-1.99231
Single-cell pbulk	Mac_or_Mono	Day 1	VIM	-0.355625	11.8752	-2.05015	0.0464865	0.999007	-1.99095
Single-cell pbulk	Mac_or_Mono	Day 1	SCYL1	-0.696419	5.68254	-2.01723	0.0465231	0.999007	-1.99062
Single-cell pbulk	Mac_or_Mono	Day 1	HSBP1L1	0.837105	4.60986	2.02801	0.0465476	0.999007	1.99039
Single-cell pbulk	Mac_or_Mono	Day 1	ELK1	0.693476	4.83966	2.01111	0.0471881	0.999007	1.98461
Single-cell pbulk	Mac_or_Mono	Day 1	MRPL33	-0.4914	6.79464	-2.00779	0.0475508	0.999007	-1.98136
Single-cell pbulk	Mac_or_Mono	Day 1	DNMT3A	0.843829	4.98333	2.00669	0.0476558	0.999007	1.98043
Single-cell pbulk	Mac_or_Mono	Day 1	CERS2	0.62414	6.13909	2.00554	0.0477801	0.999007	1.97932
Single-cell pbulk	Mac_or_Mono	Day 1	HDDC2	0.6083	6.15008	2.00198	0.0481693	0.999007	1.97587
Single-cell pbulk	Mac_or_Mono	Day 1	ANP32A	-0.360768	7.82734	-2.00071	0.0483082	0.999007	-1.97465
Single-cell pbulk	Mac_or_Mono	Day 1	TMOD2	-0.840594	5.07924	-2.00602	0.0485575	0.999007	-1.97246
Single-cell pbulk	Mac_or_Mono	Day 1	RNF217	-0.905684	4.15581	-2.00336	0.0485707	0.999007	-1.97234
Single-cell pbulk	Mac_or_Mono	Day 1	GPCPD1	-0.443031	7.80906	-2.00788	0.0488426	0.999007	-1.96996
Single-cell pbulk	Mac_or_Mono	Day 1	MAPK1IP1L	-0.461425	6.95759	-1.99519	0.0489478	0.999007	-1.96905
Single-cell pbulk	Mac_or_Mono	Day 1	SYNE2	0.643007	7.51924	1.99403	0.0490481	0.999007	1.96817
Single-cell pbulk	Mac_or_Mono	Day 1	SP100	0.351359	7.96417	1.99312	0.0491475	0.999007	1.96731
Single-cell pbulk	Mac_or_Mono	Day 1	ISCA1	0.731595	5.89754	2.00134	0.0493524	0.999007	1.96553
Single-cell pbulk	Mac_or_Mono	Day 1	NELFA	0.724203	5.11813	1.98814	0.0497051	0.999007	1.96249
Single-cell pbulk	Mac_or_Mono	Day 1	VPS39	0.744859	5.69008	1.98756	0.0497738	0.999007	1.9619
Single-cell pbulk	Mac_or_Mono	Day 1	PPP1CA	0.294286	8.80949	1.99619	0.0498682	0.999007	1.96109
Single-cell pbulk	Mac_or_Mono	Day 1	MZT2B	-0.309106	8.46196	-1.99934	0.049982	0.999007	-1.96012
Single-cell pbulk	Mac_or_Mono	Day 1	HMGN4	0.609045	6.06876	1.98566	0.0499851	0.999007	1.96009
Single-cell pbulk	Mac_or_Mono	Baseline	SELPLG	-0.578946	8.25857	-3.37727	0.00106821	0.99942	-3.27192
Single-cell pbulk	Mac_or_Mono	Baseline	MSANTD2	-1.58419	4.05062	-3.37175	0.00116108	0.99942	-3.24827
Single-cell pbulk	Mac_or_Mono	Baseline	TUBB6	-1.74964	4.23017	-3.34148	0.00126807	0.99942	-3.22311
Single-cell pbulk	Mac_or_Mono	Baseline	AK9	1.49024	4.23373	3.23414	0.0018625	0.99942	3.11132
Single-cell pbulk	Mac_or_Mono	Baseline	KIAA1407	-1.24389	4.15206	-3.19371	0.00191165	0.99942	-3.10363
Single-cell pbulk	Mac_or_Mono	Baseline	NUCKS1	0.672125	7.55637	3.12554	0.00259559	0.99942	3.01197
Single-cell pbulk	Mac_or_Mono	Baseline	GM2A	-1.52258	5.60746	-3.09069	0.0029118	0.99942	-2.9769
Single-cell pbulk	Mac_or_Mono	Baseline	RRNAD1	-1.27697	4.59154	-3.02747	0.00318247	0.99942	-2.94954
Single-cell pbulk	Mac_or_Mono	Baseline	ZNF549	1.32554	3.84509	2.99877	0.00357067	0.99942	2.91379
Single-cell pbulk	Mac_or_Mono	Baseline	UFSP2	1.25735	4.90549	2.98163	0.00365087	0.99942	2.90685
Single-cell pbulk	Mac_or_Mono	Baseline	CIRBP	0.425454	8.84768	3.00695	0.00367203	0.99942	2.90504
Single-cell pbulk	Mac_or_Mono	Baseline	CCDC59	1.06201	6.16734	2.97202	0.00383763	0.99942	2.89121
Single-cell pbulk	Mac_or_Mono	Baseline	APOBR	-0.816669	6.51741	-2.91973	0.00438476	0.99942	-2.84907
Single-cell pbulk	Mac_or_Mono	Baseline	PEBP1	0.802453	7.27431	2.91951	0.00438756	0.99942	2.84886
Single-cell pbulk	Mac_or_Mono	Baseline	C1QA	-2.10553	4.39061	-2.90948	0.0045187	0.99942	-2.83948
Single-cell pbulk	Mac_or_Mono	Baseline	POM121	1.04979	6.20068	2.8709	0.00505704	0.99942	2.80338
Single-cell pbulk	Mac_or_Mono	Baseline	OAS1	-1.2105	6.86263	-2.893	0.0050653	0.99942	-2.80285
Single-cell pbulk	Mac_or_Mono	Baseline	YTHDC2	-0.974542	5.94132	-2.86993	0.00507127	0.99942	-2.80247
Single-cell pbulk	Mac_or_Mono	Baseline	PGM2L1	-1.33511	4.23837	-2.86256	0.00518097	0.99942	-2.79556
Single-cell pbulk	Mac_or_Mono	Baseline	QSER1	-1.32975	4.9941	-2.85766	0.00525491	0.99942	-2.79098
Single-cell pbulk	Mac_or_Mono	Baseline	GMEB1	1.2579	5.12259	2.85468	0.0053004	0.99942	2.78819
Single-cell pbulk	Mac_or_Mono	Baseline	RWDD1	0.784229	7.28213	2.84789	0.00540548	0.99942	2.78182
Single-cell pbulk	Mac_or_Mono	Baseline	NTNG2	-1.2918	4.07375	-2.84762	0.00546001	0.99942	-2.77856
Single-cell pbulk	Mac_or_Mono	Baseline	HOMEZ	-1.16605	4.42467	-2.84328	0.00563306	0.99942	-2.76841
Single-cell pbulk	Mac_or_Mono	Baseline	IPO9	1.17891	5.30333	2.8289	0.00570973	0.99942	2.764
Single-cell pbulk	Mac_or_Mono	Baseline	BIN2	0.57648	8.39273	2.81452	0.00595025	0.99942	2.75051
Single-cell pbulk	Mac_or_Mono	Baseline	C1RL	1.04537	5.27604	2.80834	0.00606091	0.99942	2.74447
Single-cell pbulk	Mac_or_Mono	Baseline	HAVCR2	-1.27204	4.93007	-2.80723	0.0060758	0.99942	-2.74366
Single-cell pbulk	Mac_or_Mono	Baseline	TRAF5	1.14649	5.2062	2.81354	0.00612511	0.99942	2.74101
Single-cell pbulk	Mac_or_Mono	Baseline	TRIM25	-1.15131	5.76117	-2.79199	0.006346	0.99942	-2.72935
Single-cell pbulk	Mac_or_Mono	Baseline	ZNF444	-1.12759	4.47657	-2.78143	0.0066443	0.99942	-2.71417
Single-cell pbulk	Mac_or_Mono	Baseline	API5	0.954492	6.25788	2.77307	0.00669671	0.99942	2.71156
Single-cell pbulk	Mac_or_Mono	Baseline	HPS5	-1.12472	5.19161	-2.77868	0.00681704	0.99942	-2.70565
Single-cell pbulk	Mac_or_Mono	Baseline	PKN2	-0.839306	6.91544	-2.75895	0.00696974	0.99942	-2.69829
Single-cell pbulk	Mac_or_Mono	Baseline	PIEZO1	0.86015	6.02955	2.75858	0.0069771	0.99942	2.69794
Single-cell pbulk	Mac_or_Mono	Baseline	FLT3	-1.61993	4.56334	-2.75007	0.00714703	0.99942	-2.68991
Single-cell pbulk	Mac_or_Mono	Baseline	POP7	1.06825	5.37954	2.74912	0.00716597	0.99942	2.68903
Single-cell pbulk	Mac_or_Mono	Baseline	FUS	0.428489	8.71819	2.74828	0.00718875	0.99942	2.68797
Single-cell pbulk	Mac_or_Mono	Baseline	LTA4H	-0.746257	8.50948	-2.7483	0.0076437	0.99942	-2.66742
Single-cell pbulk	Mac_or_Mono	Baseline	TUBE1	-1.09047	4.40805	-2.72913	0.00767338	0.99942	-2.66611
Single-cell pbulk	Mac_or_Mono	Baseline	PRKCE	-1.2148	4.5431	-2.71777	0.00782554	0.99942	-2.65951
Single-cell pbulk	Mac_or_Mono	Baseline	KIAA0586	1.19073	5.04551	2.70662	0.00807326	0.99942	2.64899
Single-cell pbulk	Mac_or_Mono	Baseline	CNPY4	-1.13342	4.41559	-2.70283	0.00816406	0.99942	-2.64521
Single-cell pbulk	Mac_or_Mono	Baseline	ARIH2	0.756689	6.6434	2.7079	0.00829904	0.99942	2.63966
Single-cell pbulk	Mac_or_Mono	Baseline	ACAA1	-0.611999	7.13002	-2.68371	0.00860451	0.99942	-2.62738
Single-cell pbulk	Mac_or_Mono	Baseline	RBMS2	-1.14402	3.68524	-2.67814	0.00887092	0.99942	-2.61699
Single-cell pbulk	Mac_or_Mono	Baseline	MS4A4E	-1.32408	3.99021	-2.6605	0.00917504	0.99942	-2.60546
Single-cell pbulk	Mac_or_Mono	Baseline	MBD2	-0.602816	8.06927	-2.67394	0.00921185	0.99942	-2.60409
Single-cell pbulk	Mac_or_Mono	Baseline	SIGLEC14	-1.22238	4.30408	-2.65442	0.00950993	0.99942	-2.59316
Single-cell pbulk	Mac_or_Mono	Baseline	EI24	1.04295	5.46596	2.64635	0.00954162	0.99942	2.59201
Single-cell pbulk	Mac_or_Mono	Baseline	PLAUR	-0.866485	7.54714	-2.64128	0.00991481	0.99942	-2.57879
Single-cell pbulk	Mac_or_Mono	Baseline	MDM1	1.15041	4.64241	2.63132	0.00994073	0.99942	2.57788
Single-cell pbulk	Mac_or_Mono	Baseline	TRMT61A	-1.10139	4.56843	-2.63459	0.010034	0.99942	-2.57465
Single-cell pbulk	Mac_or_Mono	Baseline	RBKS	-1.32249	4.66874	-2.62407	0.0101397	0.99942	-2.57103
Single-cell pbulk	Mac_or_Mono	Baseline	HIRIP3	-1.16951	4.51957	-2.62741	0.0101818	0.99942	-2.56959
Single-cell pbulk	Mac_or_Mono	Baseline	TMEM14A	-1.11395	4.35919	-2.62653	0.0103234	0.99942	-2.56481
Single-cell pbulk	Mac_or_Mono	Baseline	STX12	-0.733892	6.30546	-2.61237	0.0104685	0.99942	-2.55996
Single-cell pbulk	Mac_or_Mono	Baseline	STX18	-1.03221	5.17363	-2.61006	0.0105347	0.99942	-2.55777
Single-cell pbulk	Mac_or_Mono	Baseline	IDO1	-1.08783	3.37594	-2.60302	0.0107384	0.99942	-2.5511
Single-cell pbulk	Mac_or_Mono	Baseline	BCL2L2	-1.14399	3.93919	-2.5945	0.0110948	0.99942	-2.5397
Single-cell pbulk	Mac_or_Mono	Baseline	LTBP3	-0.973847	5.15036	-2.60551	0.011239	0.99942	-2.53518
Single-cell pbulk	Mac_or_Mono	Baseline	FUNDC2	-0.644857	6.7388	-2.58255	0.0113517	0.99942	-2.53168
Single-cell pbulk	Mac_or_Mono	Baseline	KIAA0196	0.972346	5.64437	2.57966	0.0114403	0.99942	2.52895
Single-cell pbulk	Mac_or_Mono	Baseline	EIF2AK2	-0.920125	6.20224	-2.58812	0.0117344	0.99942	-2.52003
Single-cell pbulk	Mac_or_Mono	Baseline	RNPC3	-0.717751	6.5282	-2.56211	0.0119932	0.99942	-2.51234
Single-cell pbulk	Mac_or_Mono	Baseline	MRPS17.1	-1.04172	4.86357	-2.56655	0.01206	0.99942	-2.51039
Single-cell pbulk	Mac_or_Mono	Baseline	RABEP2	-1.09173	4.85428	-2.54339	0.0126125	0.99942	-2.49453
Single-cell pbulk	Mac_or_Mono	Baseline	HNRNPA1L2	-1.01535	4.34202	-2.53916	0.0127537	0.99942	-2.49057
Single-cell pbulk	Mac_or_Mono	Baseline	NUP214	-0.557588	7.82456	-2.5369	0.0128469	0.99942	-2.48798
Single-cell pbulk	Mac_or_Mono	Baseline	C19orf60	0.63177	7.69453	2.53318	0.0129592	0.99942	2.48489
Single-cell pbulk	Mac_or_Mono	Baseline	IBA57	-1.10293	3.91608	-2.53081	0.0130418	0.99942	-2.48262
Single-cell pbulk	Mac_or_Mono	Baseline	ITCH	0.855603	6.42873	2.53493	0.0132042	0.99942	2.47821
Single-cell pbulk	Mac_or_Mono	Baseline	SAP30	-0.975724	5.85952	-2.53905	0.0132727	0.99942	-2.47637
Single-cell pbulk	Mac_or_Mono	Baseline	CTC1	0.899269	5.06955	2.52319	0.0133182	0.99942	2.47515
Single-cell pbulk	Mac_or_Mono	Baseline	GORASP2	0.833704	6.20869	2.53336	0.013348	0.99942	2.47435
Single-cell pbulk	Mac_or_Mono	Baseline	ATP8A1	1.02716	5.48674	2.52168	0.0136563	0.99942	2.46618
Single-cell pbulk	Mac_or_Mono	Baseline	CARF	1.19517	4.28135	2.51441	0.0137207	0.99942	2.46449
Single-cell pbulk	Mac_or_Mono	Baseline	CBWD1	-1.2111	4.84898	-2.51504	0.0137341	0.99942	-2.46414
Single-cell pbulk	Mac_or_Mono	Baseline	RBM43	1.11309	4.7947	2.49938	0.0141752	0.99942	2.45279
Single-cell pbulk	Mac_or_Mono	Baseline	SP140	0.887047	5.70428	2.49224	0.0144449	0.99942	2.446
Single-cell pbulk	Mac_or_Mono	Baseline	BCAS4	-1.11499	4.48879	-2.48731	0.0146337	0.99942	-2.44132
Single-cell pbulk	Mac_or_Mono	Baseline	ZCRB1	0.974458	5.89714	2.48715	0.0148426	0.99942	2.4362
Single-cell pbulk	Mac_or_Mono	Baseline	TAB1	-1.07409	4.62049	-2.48096	0.0148808	0.99942	-2.43527
Single-cell pbulk	Mac_or_Mono	Baseline	STXBP2	-0.612479	9.11044	-2.48871	0.0150976	0.99942	-2.43003
Single-cell pbulk	Mac_or_Mono	Baseline	C2orf74	1.15527	4.65542	2.47178	0.015604	0.99942	2.41805
Single-cell pbulk	Mac_or_Mono	Baseline	TTTY15	1.02482	4.05281	2.46117	0.0158055	0.99942	2.41338
Single-cell pbulk	Mac_or_Mono	Baseline	TBC1D20	0.972691	5.25098	2.45691	0.0159583	0.99942	2.40987
Single-cell pbulk	Mac_or_Mono	Baseline	UBXN7	0.921172	5.66346	2.44999	0.0161369	0.99942	2.40581
Single-cell pbulk	Mac_or_Mono	Baseline	MANF	0.838921	5.96184	2.44895	0.0161807	0.99942	2.40481
Single-cell pbulk	Mac_or_Mono	Baseline	PIP4K2B	-1.06568	4.87461	-2.44611	0.0163011	0.99942	-2.4021
Single-cell pbulk	Mac_or_Mono	Baseline	NUDT9	-1.14848	4.49748	-2.45702	0.0163266	0.99942	-2.40153
Single-cell pbulk	Mac_or_Mono	Baseline	KIAA0947	-0.631923	6.20409	-2.4416	0.0164938	0.99942	-2.3978
Single-cell pbulk	Mac_or_Mono	Baseline	STAT2	-0.717886	6.94218	-2.44634	0.0167398	0.99942	-2.39237
Single-cell pbulk	Mac_or_Mono	Baseline	MANBA	-0.638522	6.82847	-2.43232	0.0168956	0.99942	-2.38897
Single-cell pbulk	Mac_or_Mono	Baseline	NCBP1	0.941832	5.38504	2.4248	0.0172281	0.99942	2.3818
Single-cell pbulk	Mac_or_Mono	Baseline	C5orf56	0.867493	6.14661	2.42263	0.017326	0.99942	2.37972
Single-cell pbulk	Mac_or_Mono	Baseline	PRMT1	0.900082	6.56992	2.4221	0.017349	0.99942	2.37923
Single-cell pbulk	Mac_or_Mono	Baseline	SYNC	-0.808161	5.78963	-2.42104	0.0173965	0.99942	-2.37822
Single-cell pbulk	Mac_or_Mono	Baseline	GADD45G	-1.09317	3.66676	-2.43434	0.017513	0.99942	-2.37576
Single-cell pbulk	Mac_or_Mono	Baseline	THBD	-1.2497	3.9766	-2.41759	0.0178022	0.99942	-2.36971
Single-cell pbulk	Mac_or_Mono	Baseline	USP25	0.773828	6.5776	2.4119	0.0178117	0.99942	2.36951
Single-cell pbulk	Mac_or_Mono	Baseline	GBE1	-1.07442	4.69752	-2.41023	0.0178884	0.99942	-2.36792
Single-cell pbulk	Mac_or_Mono	Baseline	ACOT13	-1.09403	4.79216	-2.40779	0.0180024	0.99942	-2.36557
Single-cell pbulk	Mac_or_Mono	Baseline	BAG4	-0.898665	5.54803	-2.39977	0.0183785	0.99942	-2.3579
Single-cell pbulk	Mac_or_Mono	Baseline	KCTD13	0.956631	4.98283	2.40139	0.0184245	0.99942	2.35697
Single-cell pbulk	Mac_or_Mono	Baseline	LYSMD3	0.909342	4.95923	2.39526	0.0187215	0.99942	2.35103
Single-cell pbulk	Mac_or_Mono	Baseline	KIAA1430	0.931449	5.67874	2.40344	0.0189554	0.99942	2.34641
Single-cell pbulk	Mac_or_Mono	Baseline	TAB2	-0.758216	6.15921	-2.38648	0.019014	0.99942	-2.34526
Single-cell pbulk	Mac_or_Mono	Baseline	RP11-473M20.7	1.09771	4.8787	2.37933	0.0195489	0.99942	2.3349
Single-cell pbulk	Mac_or_Mono	Baseline	TMEM208	-0.769899	6.34208	-2.37394	0.019633	0.99942	-2.33329
Single-cell pbulk	Mac_or_Mono	Baseline	BBC3	-0.996395	5.21444	-2.36929	0.0198812	0.99942	-2.32858
Single-cell pbulk	Mac_or_Mono	Baseline	ARHGAP17	-0.721755	6.40682	-2.37229	0.0200767	0.99942	-2.32491
Single-cell pbulk	Mac_or_Mono	Baseline	ARHGEF6	0.70018	6.6636	2.36293	0.0201916	0.99942	2.32277
Single-cell pbulk	Mac_or_Mono	Baseline	ATP6V0A1	-0.962623	5.22248	-2.36218	0.0202322	0.99942	-2.32201
Single-cell pbulk	Mac_or_Mono	Baseline	DNAJB6	0.621946	6.83109	2.36169	0.0202554	0.99942	2.32158
Single-cell pbulk	Mac_or_Mono	Baseline	RFT1	-1.12647	4.48314	-2.35692	0.0206788	0.99942	-2.3138
Single-cell pbulk	Mac_or_Mono	Baseline	RASA1	-0.927101	5.49858	-2.34804	0.0209698	0.99942	-2.30853
Single-cell pbulk	Mac_or_Mono	Baseline	CCP110	1.07941	4.57331	2.3471	0.0212124	0.99942	2.30418
Single-cell pbulk	Mac_or_Mono	Baseline	VSIG1	-0.976728	4.11684	-2.33497	0.0217065	0.99942	-2.29546
Single-cell pbulk	Mac_or_Mono	Baseline	MAL	1.14951	5.72124	2.34503	0.021744	0.99942	2.29481
Single-cell pbulk	Mac_or_Mono	Baseline	TULP4	-1.11332	4.15779	-2.3326	0.0218031	0.99942	-2.29378
Single-cell pbulk	Mac_or_Mono	Baseline	VCP	0.410419	7.83235	2.32741	0.0220895	0.99942	2.28883
Single-cell pbulk	Mac_or_Mono	Baseline	CHCHD2	0.306474	9.37397	2.33378	0.0221115	0.99942	2.28845
Single-cell pbulk	Mac_or_Mono	Baseline	ZCCHC9	-1.02008	4.90417	-2.32577	0.022181	0.99942	-2.28725
Single-cell pbulk	Mac_or_Mono	Baseline	PCSK5	-0.914085	4.50196	-2.32658	0.0223142	0.99942	-2.28498
Single-cell pbulk	Mac_or_Mono	Baseline	ZBTB11	-0.805493	5.95966	-2.31596	0.0227343	0.99942	-2.27787
Single-cell pbulk	Mac_or_Mono	Baseline	PTTG1IP	-0.475251	7.4297	-2.31379	0.0228603	0.99942	-2.27576
Single-cell pbulk	Mac_or_Mono	Baseline	R3HDM2	0.891161	5.80576	2.31135	0.0229985	0.99942	2.27346
Single-cell pbulk	Mac_or_Mono	Baseline	TARBP1	-1.01995	4.90597	-2.30429	0.023409	0.99942	-2.26669
Single-cell pbulk	Mac_or_Mono	Baseline	TMTC4	0.993063	4.08569	2.30373	0.0234416	0.99942	2.26616
Single-cell pbulk	Mac_or_Mono	Baseline	IFI35	-0.896975	6.73972	-2.29876	0.0239813	0.99942	-2.25743
Single-cell pbulk	Mac_or_Mono	Baseline	STK24	-0.727296	6.07211	-2.29371	0.024035	0.99942	-2.25657
Single-cell pbulk	Mac_or_Mono	Baseline	YPEL3	0.386751	8.59144	2.29367	0.0240417	0.99942	2.25646
Single-cell pbulk	Mac_or_Mono	Baseline	TLR5	-0.944795	5.17212	-2.29527	0.0241102	0.99942	-2.25537
Single-cell pbulk	Mac_or_Mono	Baseline	ZNF354B	-1.00185	4.47406	-2.29205	0.0243152	0.99942	-2.25211
Single-cell pbulk	Mac_or_Mono	Baseline	MICALL1	-1.02894	4.41779	-2.28711	0.0244331	0.99942	-2.25025
Single-cell pbulk	Mac_or_Mono	Baseline	OLFM1	-1.24164	3.83709	-2.29007	0.0245707	0.99942	-2.24809
Single-cell pbulk	Mac_or_Mono	Baseline	KLHDC7B	-1.01428	4.35813	-2.28877	0.0248987	0.99942	-2.24297
Single-cell pbulk	Mac_or_Mono	Baseline	SPINK2	1.23199	3.87708	2.27516	0.0251688	0.99942	2.2388
Single-cell pbulk	Mac_or_Mono	Baseline	KIAA1279	-1.10562	4.02527	-2.27488	0.0251861	0.99942	-2.23854
Single-cell pbulk	Mac_or_Mono	Baseline	RICTOR	0.806696	6.12777	2.27326	0.0252896	0.99942	2.23695
Single-cell pbulk	Mac_or_Mono	Baseline	MFSD1	-0.550079	7.36369	-2.27315	0.0252945	0.99942	-2.23688
Single-cell pbulk	Mac_or_Mono	Baseline	HCG11	-1.05469	4.29777	-2.27654	0.0254811	0.99942	-2.23403
Single-cell pbulk	Mac_or_Mono	Baseline	BACH1	-0.489507	7.53779	-2.27555	0.0257016	0.99942	-2.23069
Single-cell pbulk	Mac_or_Mono	Baseline	PKD1	0.927319	4.53082	2.26655	0.0260434	0.99942	2.22556
Single-cell pbulk	Mac_or_Mono	Baseline	TBC1D23	-0.936152	5.30325	-2.26104	0.0260628	0.99942	-2.22527
Single-cell pbulk	Mac_or_Mono	Baseline	OVCA2	-0.967227	4.27919	-2.25702	0.0263227	0.99942	-2.22142
Single-cell pbulk	Mac_or_Mono	Baseline	FUT10	1.07344	3.89543	2.26242	0.0264577	0.99942	2.21943
Single-cell pbulk	Mac_or_Mono	Baseline	CHCHD4	-1.0305	4.54125	-2.26315	0.0264623	0.99942	-2.21936
Single-cell pbulk	Mac_or_Mono	Baseline	ZSCAN16	-1.00773	4.13455	-2.26358	0.0265089	0.99942	-2.21867
Single-cell pbulk	Mac_or_Mono	Baseline	LAX1	-1.10619	4.29877	-2.26201	0.026529	0.99942	-2.21838
Single-cell pbulk	Mac_or_Mono	Baseline	RPA2	0.812783	5.90866	2.24551	0.0270785	0.99942	2.21038
Single-cell pbulk	Mac_or_Mono	Baseline	KIAA0226	-0.859015	5.3466	-2.24507	0.027108	0.99942	-2.20996
Single-cell pbulk	Mac_or_Mono	Baseline	FLVCR2	-1.1746	4.16536	-2.24373	0.0271977	0.99942	-2.20867
Single-cell pbulk	Mac_or_Mono	Baseline	C3orf58	-0.942654	5.71482	-2.25698	0.0272003	0.99942	-2.20863
Single-cell pbulk	Mac_or_Mono	Baseline	SCRN3	-1.06162	4.56655	-2.24331	0.0272252	0.99942	-2.20827
Single-cell pbulk	Mac_or_Mono	Baseline	PXMP4	-0.957783	4.40375	-2.24279	0.0272603	0.99942	-2.20777
Single-cell pbulk	Mac_or_Mono	Baseline	WDFY4	-1.23654	4.67662	-2.24586	0.0272604	0.99942	-2.20777
Single-cell pbulk	Mac_or_Mono	Baseline	YIPF1	1.03094	4.9436	2.2423	0.0272929	0.99942	2.2073
Single-cell pbulk	Mac_or_Mono	Baseline	OSBPL11	-0.953923	5.14306	-2.24095	0.027387	0.99942	-2.20596
Single-cell pbulk	Mac_or_Mono	Baseline	IRS2	-0.956781	5.86653	-2.26731	0.027407	0.99942	-2.20567
Single-cell pbulk	Mac_or_Mono	Baseline	MRPL9	-0.925923	5.51342	-2.24019	0.0274349	0.99942	-2.20527
Single-cell pbulk	Mac_or_Mono	Baseline	P4HB	0.43068	8.07471	2.23458	0.0278145	0.99942	2.19989
Single-cell pbulk	Mac_or_Mono	Baseline	SLC16A7	0.873562	5.58432	2.23416	0.0278426	0.99942	2.1995
Single-cell pbulk	Mac_or_Mono	Baseline	RAVER1	0.956909	4.81781	2.2355	0.0279485	0.99942	2.19801
Single-cell pbulk	Mac_or_Mono	Baseline	RAPGEF2	0.890224	4.63743	2.2323	0.0279941	0.99942	2.19737
Single-cell pbulk	Mac_or_Mono	Baseline	OGFOD2	1.00107	4.79064	2.22873	0.028215	0.99942	2.19428
Single-cell pbulk	Mac_or_Mono	Baseline	HEXIM2	-0.972288	3.85966	-2.22855	0.0282274	0.99942	-2.19411
Single-cell pbulk	Mac_or_Mono	Baseline	WBSCR16	-0.952681	4.93042	-2.22661	0.0283614	0.99942	-2.19225
Single-cell pbulk	Mac_or_Mono	Baseline	DDX23	-0.831673	5.85549	-2.22325	0.0285951	0.99942	-2.18902
Single-cell pbulk	Mac_or_Mono	Baseline	TMEM110	-1.03724	4.17338	-2.22756	0.0286873	0.99942	-2.18776
Single-cell pbulk	Mac_or_Mono	Baseline	SZT2	-0.96132	4.98321	-2.2193	0.0292039	0.99942	-2.18072
Single-cell pbulk	Mac_or_Mono	Baseline	FAM98C	0.924628	5.21414	2.21542	0.0292417	0.99942	2.18021
Single-cell pbulk	Mac_or_Mono	Baseline	HDAC1	0.600462	6.91641	2.20632	0.0297977	0.99942	2.17277
Single-cell pbulk	Mac_or_Mono	Baseline	GNAQ	0.819698	6.25156	2.21687	0.0298808	0.99942	2.17167
Single-cell pbulk	Mac_or_Mono	Baseline	BUD31	0.6935	6.66662	2.20436	0.0299395	0.99942	2.17089
Single-cell pbulk	Mac_or_Mono	Baseline	RABL2A	-1.05249	4.11788	-2.20173	0.03026	0.99942	-2.16667
Single-cell pbulk	Mac_or_Mono	Baseline	LRRC8B	-1.04827	4.64526	-2.19887	0.0303405	0.99942	-2.16562
Single-cell pbulk	Mac_or_Mono	Baseline	TANGO6	-0.949879	4.54108	-2.198	0.0304048	0.99942	-2.16478
Single-cell pbulk	Mac_or_Mono	Baseline	PQBP1	0.530291	6.70006	2.19021	0.0309825	0.99942	2.1573
Single-cell pbulk	Mac_or_Mono	Baseline	AZI2	-0.641354	6.39238	-2.20202	0.0310748	0.99942	-2.15611
Single-cell pbulk	Mac_or_Mono	Baseline	NOP56	-0.684682	6.20157	-2.18886	0.0310843	0.99942	-2.15599
Single-cell pbulk	Mac_or_Mono	Baseline	KDM3B	-0.718523	6.31213	-2.18458	0.031407	0.99942	-2.15188
Single-cell pbulk	Mac_or_Mono	Baseline	NAB1	1.08815	4.43408	2.18672	0.0316837	0.99942	2.14838
Single-cell pbulk	Mac_or_Mono	Baseline	TBC1D2B	-0.691956	6.08474	-2.17904	0.0318287	0.99942	-2.14656
Single-cell pbulk	Mac_or_Mono	Baseline	BIRC6	0.522526	7.16719	2.1838	0.0319754	0.99942	2.14472
Single-cell pbulk	Mac_or_Mono	Baseline	MRAS	-1.02871	4.11817	-2.17703	0.0319824	0.99942	-2.14463
Single-cell pbulk	Mac_or_Mono	Baseline	DHX32	-1.05939	4.5519	-2.17312	0.0322846	0.99942	-2.14087
Single-cell pbulk	Mac_or_Mono	Baseline	ST7L	-0.993182	4.34991	-2.17503	0.0323469	0.99942	-2.1401
Single-cell pbulk	Mac_or_Mono	Baseline	RASL11A	-1.05602	3.99499	-2.17229	0.0323581	0.99942	-2.13996
Single-cell pbulk	Mac_or_Mono	Baseline	SWI5	-0.885042	4.8929	-2.1699	0.0325353	0.99942	-2.13777
Single-cell pbulk	Mac_or_Mono	Baseline	MTERFD1	-1.00491	4.49203	-2.16902	0.0326041	0.99942	-2.13693
Single-cell pbulk	Mac_or_Mono	Baseline	ADCK3	0.920202	5.20557	2.16686	0.0329143	0.99942	2.13313
Single-cell pbulk	Mac_or_Mono	Baseline	FRA10AC1	0.938375	5.1224	2.16405	0.0329952	0.99942	2.13214
Single-cell pbulk	Mac_or_Mono	Baseline	NUP37	0.924863	4.66031	2.165	0.0330298	0.99942	2.13172
Single-cell pbulk	Mac_or_Mono	Baseline	NARS2	-0.950843	4.29601	-2.1633	0.033054	0.99942	-2.13143
Single-cell pbulk	Mac_or_Mono	Baseline	CHCHD3	-0.660099	6.22879	-2.15791	0.0334829	0.99942	-2.12624
Single-cell pbulk	Mac_or_Mono	Baseline	TNFAIP8L2	-0.845032	6.28829	-2.15096	0.0340433	0.99942	-2.11956
Single-cell pbulk	Mac_or_Mono	Baseline	GTF2H2	-0.930015	4.16231	-2.15026	0.0341008	0.99942	-2.11888
Single-cell pbulk	Mac_or_Mono	Baseline	SMC6	-0.828577	5.29298	-2.14765	0.034314	0.99942	-2.11636
Single-cell pbulk	Mac_or_Mono	Baseline	TGFBI	-0.673934	7.5509	-2.15666	0.034578	0.99942	-2.11327
Single-cell pbulk	Mac_or_Mono	Baseline	DDA1	0.765047	5.77277	2.13897	0.0350295	0.99942	2.10802
Single-cell pbulk	Mac_or_Mono	Baseline	BMI1	0.940019	5.42236	2.13835	0.0350813	0.99942	2.10742
Single-cell pbulk	Mac_or_Mono	Baseline	RBMX	0.602473	7.48409	2.13448	0.0354316	0.99942	2.10339
Single-cell pbulk	Mac_or_Mono	Baseline	RNF123	-0.982895	4.26542	-2.13602	0.0356461	0.99942	-2.10094
Single-cell pbulk	Mac_or_Mono	Baseline	C1QB	-1.17892	3.50137	-2.12848	0.0359126	0.99942	-2.09792
Single-cell pbulk	Mac_or_Mono	Baseline	RP11-349A22.5	0.782872	6.14932	2.1243	0.0362707	0.99942	2.09388
Single-cell pbulk	Mac_or_Mono	Baseline	RASSF2	-0.561047	7.01829	-2.12093	0.0365593	0.99942	-2.09065
Single-cell pbulk	Mac_or_Mono	Baseline	RAB1A	0.705209	6.38994	2.11872	0.0367515	0.99942	2.08851
Single-cell pbulk	Mac_or_Mono	Baseline	IFNGR1	-0.577328	7.44093	-2.11869	0.03676	0.99942	-2.08842
Single-cell pbulk	Mac_or_Mono	Baseline	TUBG1	0.855579	4.08778	2.11789	0.0368234	0.99942	2.08772
Single-cell pbulk	Mac_or_Mono	Baseline	HSPA1B	-0.983365	4.61377	-2.11764	0.0368451	0.99942	-2.08748
Single-cell pbulk	Mac_or_Mono	Baseline	VMAC	-0.89067	4.17161	-2.11557	0.0371878	0.99942	-2.0837
Single-cell pbulk	Mac_or_Mono	Baseline	FAM63B	-0.805736	5.25296	-2.12271	0.0374152	0.99942	-2.0812
Single-cell pbulk	Mac_or_Mono	Baseline	ADARB1	-0.825769	4.47332	-2.1066	0.0378156	0.99942	-2.07685
Single-cell pbulk	Mac_or_Mono	Baseline	ATG4A	0.975091	4.32886	2.10728	0.0379065	0.99942	2.07586
Single-cell pbulk	Mac_or_Mono	Baseline	SNHG15	0.776472	5.94789	2.10935	0.0380429	0.99942	2.07439
Single-cell pbulk	Mac_or_Mono	Baseline	TBCB	0.522602	7.48936	2.10352	0.0380911	0.99942	2.07387
Single-cell pbulk	Mac_or_Mono	Baseline	NBPF1	-0.823795	5.48716	-2.10337	0.0381045	0.99942	-2.07373
Single-cell pbulk	Mac_or_Mono	Baseline	RP11-660L16.2	0.884881	4.98077	2.10907	0.0383219	0.99942	2.07139
Single-cell pbulk	Mac_or_Mono	Baseline	MS4A14	-1.08412	4.20802	-2.09721	0.0386592	0.99942	-2.0678
Single-cell pbulk	Mac_or_Mono	Baseline	UBE2K	-0.574837	6.394	-2.09572	0.0388105	0.99942	-2.06619
Single-cell pbulk	Mac_or_Mono	Baseline	SNRPA1	0.630073	6.46271	2.09504	0.0388563	0.99942	2.06571
Single-cell pbulk	Mac_or_Mono	Baseline	RASGEF1B	-0.953329	5.81825	-2.10251	0.0389116	0.99942	-2.06512
Single-cell pbulk	Mac_or_Mono	Baseline	NACC1	-1.01578	4.43775	-2.09037	0.0392842	0.99942	-2.0612
Single-cell pbulk	Mac_or_Mono	Baseline	GZMA	1.01386	7.53702	2.0985	0.0395634	0.99942	2.05828
Single-cell pbulk	Mac_or_Mono	Baseline	LINC00152	0.867874	6.07502	2.08982	0.0399138	0.99942	2.05464
Single-cell pbulk	Mac_or_Mono	Baseline	DTWD2	0.984821	3.9303	2.08161	0.0400959	0.99942	2.05276
Single-cell pbulk	Mac_or_Mono	Baseline	HSPA5	0.481548	8.18939	2.08939	0.0404671	0.99942	2.04895
Single-cell pbulk	Mac_or_Mono	Baseline	C12orf75	0.846845	5.96458	2.08546	0.0405291	0.99942	2.04832
Single-cell pbulk	Mac_or_Mono	Baseline	TOB2	-0.809802	5.37991	-2.07627	0.040599	0.99942	-2.0476
Single-cell pbulk	Mac_or_Mono	Baseline	C9orf139	-0.893755	4.21833	-2.07855	0.04075	0.99942	-2.04606
Single-cell pbulk	Mac_or_Mono	Baseline	MAGEH1	-0.890962	4.35717	-2.07589	0.0409544	0.99942	-2.04399
Single-cell pbulk	Mac_or_Mono	Baseline	ATAD1	-0.749351	5.29878	-2.0688	0.0413239	0.99942	-2.04027
Single-cell pbulk	Mac_or_Mono	Baseline	C2orf69	0.889966	4.57044	2.07295	0.0414663	0.99942	2.03884
Single-cell pbulk	Mac_or_Mono	Baseline	BEX4	0.79225	5.71406	2.07547	0.0418345	0.99942	2.03516
Single-cell pbulk	Mac_or_Mono	Baseline	TLR4	-0.812669	6.23779	-2.06526	0.0425085	0.99942	-2.02851
Single-cell pbulk	Mac_or_Mono	Baseline	TSEN15	0.975745	5.38352	2.05499	0.042655	0.99942	2.02707
Single-cell pbulk	Mac_or_Mono	Baseline	LILRB3	-0.799795	6.08387	-2.04931	0.0432206	0.99942	-2.02157
Single-cell pbulk	Mac_or_Mono	Baseline	GTPBP4	0.817949	5.58599	2.04765	0.043783	0.99942	2.01616
Single-cell pbulk	Mac_or_Mono	Baseline	MIS18BP1	-0.540906	7.6487	-2.04049	0.0441328	0.99942	-2.01283
Single-cell pbulk	Mac_or_Mono	Baseline	IVD	0.84293	5.70454	2.03997	0.0442932	0.99942	2.01131
Single-cell pbulk	Mac_or_Mono	Baseline	C15orf39	0.810977	6.56526	2.03563	0.044602	0.99942	2.00839
Single-cell pbulk	Mac_or_Mono	Baseline	SYNE2	0.660188	7.51924	2.03547	0.0446207	0.99942	2.00821
Single-cell pbulk	Mac_or_Mono	Baseline	NUDT16L1	0.818261	5.8343	2.03768	0.044705	0.99942	2.00742
Single-cell pbulk	Mac_or_Mono	Baseline	FBN2	-0.994363	3.9964	-2.03411	0.0447587	0.99942	-2.00691
Single-cell pbulk	Mac_or_Mono	Baseline	HNRNPUL2-BSCL2	1.0242	4.43203	2.03139	0.0450385	0.99942	2.00429
Single-cell pbulk	Mac_or_Mono	Baseline	RP11-244H3.4	-0.893517	4.19947	-2.03267	0.0451843	0.99942	-2.00293
Single-cell pbulk	Mac_or_Mono	Baseline	SMARCE1	0.678165	6.52712	2.02905	0.0452808	0.99942	2.00204
Single-cell pbulk	Mac_or_Mono	Baseline	PINX1	-0.90018	4.35896	-2.02997	0.0454195	0.99942	-2.00075
Single-cell pbulk	Mac_or_Mono	Baseline	ZNF431	0.824414	5.32791	2.02726	0.0454674	0.99942	2.0003
Single-cell pbulk	Mac_or_Mono	Baseline	RAB11A	-0.45893	7.2641	-2.03726	0.0455526	0.99942	-1.99952
Single-cell pbulk	Mac_or_Mono	Baseline	KLHL18	-0.793515	5.53173	-2.03423	0.0456447	0.99942	-1.99866
Single-cell pbulk	Mac_or_Mono	Baseline	SIPA1L3	-1.01794	4.67166	-2.02275	0.0459398	0.99942	-1.99595
Single-cell pbulk	Mac_or_Mono	Baseline	MAP3K8	0.750346	7.1706	2.02145	0.0460771	0.99942	1.99469
Single-cell pbulk	Mac_or_Mono	Baseline	IL17RA	-0.499727	7.91293	-2.02779	0.0462204	0.99942	-1.99338
Single-cell pbulk	Mac_or_Mono	Baseline	KIAA0040	-0.763107	5.95793	-2.01967	0.046265	0.99942	-1.99297
Single-cell pbulk	Mac_or_Mono	Baseline	ICOS	0.987933	4.85737	2.02216	0.0462888	0.99942	1.99275
Single-cell pbulk	Mac_or_Mono	Baseline	IFT52	-0.874604	4.87201	-2.01866	0.0463718	0.99942	-1.99199
Single-cell pbulk	Mac_or_Mono	Baseline	GAB3	0.850299	5.56285	2.02284	0.0464746	0.99942	1.99106
Single-cell pbulk	Mac_or_Mono	Baseline	ACACA	0.877902	4.35734	2.01741	0.0465095	0.99942	1.99074
Single-cell pbulk	Mac_or_Mono	Baseline	MCTP2	0.800956	5.28146	2.02236	0.0465181	0.99942	1.99066
Single-cell pbulk	Mac_or_Mono	Baseline	USP15	-0.403154	8.52395	-2.01437	0.0468507	0.99942	-1.98765
Single-cell pbulk	Mac_or_Mono	Baseline	SNAI3	0.889088	4.72137	2.01312	0.047099	0.99942	1.98541
Single-cell pbulk	Mac_or_Mono	Baseline	C6orf226	0.885082	5.18264	2.01028	0.0475048	0.99942	1.98177
Single-cell pbulk	Mac_or_Mono	Baseline	B3GNT2	0.977083	5.17287	2.00729	0.0475902	0.99942	1.98101
Single-cell pbulk	Mac_or_Mono	Baseline	EXOSC10	0.760866	5.7091	2.00602	0.0478983	0.99942	1.97827
Single-cell pbulk	Mac_or_Mono	Baseline	RP11-63P12.6	-0.885076	4.61251	-2.00362	0.0479915	0.99942	-1.97744
Single-cell pbulk	Mac_or_Mono	Baseline	SNX18	0.736494	6.23555	2.00225	0.0483208	0.99942	1.97454
Single-cell pbulk	Mac_or_Mono	Baseline	PSTK	-0.823873	4.21514	-2.0052	0.0483487	0.99942	-1.97429
Single-cell pbulk	Mac_or_Mono	Baseline	CALR	0.452765	8.57705	2.00619	0.0484977	0.99942	1.97298
Single-cell pbulk	Mac_or_Mono	Baseline	GPBAR1	-0.915347	6.59203	-1.99782	0.0486379	0.99942	-1.97175
Single-cell pbulk	Mac_or_Mono	Baseline	DDOST	0.425254	7.57598	1.99541	0.0489071	0.99942	1.9694
Single-cell pbulk	Mac_or_Mono	Baseline	HK3	-0.683253	6.98567	-1.99429	0.0490439	0.99942	-1.96821
Single-cell pbulk	Mac_or_Mono	Baseline	HNRNPA1	0.370179	9.85554	1.99366	0.049095	0.99942	1.96777
Single-cell pbulk	Mac_or_Mono	Baseline	UQCR11.1	-0.310925	8.96124	-2.00875	0.0493186	0.99942	-1.96583
Single-cell pbulk	Mac_or_Mono	Baseline	TMEM223	-0.832153	5.2621	-1.98901	0.0496067	0.99942	-1.96334
Single-cell pbulk	Mono_Classical	Day 1	PITPNC1	-0.527848	4.94127	-7.18023	1.94678e-10	2.2386e-06	-6.36548
Single-cell pbulk	Mono_Classical	Day 1	VPS9D1	0.609874	4.56563	5.29584	1.15927e-06	0.00666524	4.86247
Single-cell pbulk	Mono_Classical	Day 1	CEP57	-0.305637	5.43756	-4.98132	3.1657e-06	0.0121341	-4.65977
Single-cell pbulk	Mono_Classical	Day 1	POMP	0.36725	7.27482	4.85359	6.89785e-06	0.0165366	4.49682
Single-cell pbulk	Mono_Classical	Day 1	CTSO	0.414797	4.73834	4.77643	7.19043e-06	0.0165366	4.48797
Single-cell pbulk	Mono_Classical	Day 1	TKT	-0.302142	10.1602	-4.8149	1.33138e-05	0.0255159	-4.35488
Single-cell pbulk	Mono_Classical	Day 1	FCGR1B	0.879052	4.94846	4.63788	1.7185e-05	0.027484	4.29864
Single-cell pbulk	Mono_Classical	Day 1	WARS	0.915231	7.647	4.55878	2.26383e-05	0.027484	4.23714
Single-cell pbulk	Mono_Classical	Day 1	TNFRSF14	0.353903	7.04916	4.46757	2.82465e-05	0.027484	4.18716
Single-cell pbulk	Mono_Classical	Day 1	IL15RA	0.668923	3.72037	4.50665	2.85138e-05	0.027484	4.18502
Single-cell pbulk	Mono_Classical	Day 1	CD38	1.36614	2.92649	4.511	2.99086e-05	0.027484	4.17416
Single-cell pbulk	Mono_Classical	Day 1	KAT2B	0.39223	4.38534	4.4182	3.09903e-05	0.027484	4.16606
Single-cell pbulk	Mono_Classical	Day 1	CASP4	0.318875	6.80631	4.51298	3.10715e-05	0.027484	4.16547
Single-cell pbulk	Mono_Classical	Day 1	VAMP5	1.01441	7.27138	4.46494	3.50232e-05	0.0283594	4.13807
Single-cell pbulk	Mono_Classical	Day 1	APOL3	0.648789	5.56527	4.43812	3.69938e-05	0.0283594	4.1255
Single-cell pbulk	Mono_Classical	Day 1	JAK2	0.539354	7.06974	4.37737	4.54781e-05	0.0286394	4.07773
Single-cell pbulk	Mono_Classical	Day 1	RARRES3	0.828332	6.57153	4.34472	4.72974e-05	0.0286394	4.0686
Single-cell pbulk	Mono_Classical	Day 1	CUL1	0.616343	5.3867	4.35299	4.76827e-05	0.0286394	4.0667
Single-cell pbulk	Mono_Classical	Day 1	DPYD	0.251155	7.93977	4.36509	4.948e-05	0.0286394	4.05807
Single-cell pbulk	Mono_Classical	Day 1	ATOX1	0.330145	6.85861	4.31573	5.02143e-05	0.0286394	4.05463
Single-cell pbulk	Mono_Classical	Day 1	NDRG3	-0.473728	3.97565	-4.28166	5.23026e-05	0.0286394	-4.04509
Single-cell pbulk	Mono_Classical	Day 1	COX14	0.219092	6.80663	4.25438	6.10905e-05	0.0317526	4.00856
Single-cell pbulk	Mono_Classical	Day 1	LRP1	-0.223103	8.36774	-4.24186	6.35107e-05	0.0317526	-3.99937
Single-cell pbulk	Mono_Classical	Day 1	TGFBI	-0.597831	8.00181	-4.43497	7.56419e-05	0.0350078	-3.9578
Single-cell pbulk	Mono_Classical	Day 1	GBP2	0.934243	6.52189	4.25843	7.61106e-05	0.0350078	3.95633
Single-cell pbulk	Mono_Classical	Day 1	FYB	0.326073	9.20485	4.22623	7.95347e-05	0.0351757	3.9458
Single-cell pbulk	Mono_Classical	Day 1	MVP	0.355042	6.77063	4.14779	9.37447e-05	0.0394199	3.90624
Single-cell pbulk	Mono_Classical	Day 1	ANGEL1	-0.622742	2.70457	-4.08702	9.91846e-05	0.0394199	-3.89258
Single-cell pbulk	Mono_Classical	Day 1	APOL1	0.764747	3.5511	4.11689	0.000101599	0.0394199	3.88674
Single-cell pbulk	Mono_Classical	Day 1	PLOD1	-0.333518	5.11805	-4.08331	0.000113355	0.0394199	-3.86007
Single-cell pbulk	Mono_Classical	Day 1	GBP5	1.54974	4.83418	4.16381	0.000113366	0.0394199	3.86005
Single-cell pbulk	Mono_Classical	Day 1	NDUFA9	0.311199	5.11883	4.01953	0.000119688	0.0394199	3.84676
Single-cell pbulk	Mono_Classical	Day 1	XRN1	0.331004	5.99352	4.03422	0.000124615	0.0394199	3.83687
Single-cell pbulk	Mono_Classical	Day 1	CSNK1E	-0.440755	4.22155	-3.97791	0.000127621	0.0394199	-3.831
Single-cell pbulk	Mono_Classical	Day 1	HAPLN3	1.83077	0.140815	4.0751	0.000128901	0.0394199	3.82855
Single-cell pbulk	Mono_Classical	Day 1	WDFY1	0.355737	5.56552	4.04073	0.000129579	0.0394199	3.82726
Single-cell pbulk	Mono_Classical	Day 1	PCGF5	0.31143	5.95676	4.03628	0.00012994	0.0394199	3.82657
Single-cell pbulk	Mono_Classical	Day 1	MANBA	-0.266098	6.82812	-4.13915	0.000130268	0.0394199	-3.82595
Single-cell pbulk	Mono_Classical	Day 1	RTN3	-0.212381	7.96278	-4.11152	0.000138369	0.0407975	-3.81107
Single-cell pbulk	Mono_Classical	Day 1	PSTPIP2	0.57298	6.14	4.00442	0.000151049	0.0415052	3.78934
Single-cell pbulk	Mono_Classical	Day 1	C16orf74	-0.753443	4.4425	-3.9935	0.000152946	0.0415052	-3.78624
Single-cell pbulk	Mono_Classical	Day 1	ATP6V1C1	0.265442	5.3199	3.98025	0.00015499	0.0415052	3.78293
Single-cell pbulk	Mono_Classical	Day 1	ZNRF1	-0.482128	4.35315	-3.98025	0.000155207	0.0415052	-3.78259
Single-cell pbulk	Mono_Classical	Day 1	PSMB10	0.389383	8.3689	3.95258	0.00017965	0.04695	3.74604
Single-cell pbulk	Mono_Classical	Day 1	LGALS3	-0.307093	9.27123	-3.99967	0.000185474	0.0473949	-3.73802
Single-cell pbulk	Mono_Classical	Day 1	GBP1	1.44364	5.63171	4.0096	0.000200201	0.0499679	3.71876
Single-cell pbulk	Mono_Classical	Day 1	TBXAS1	-0.222705	7.59959	-3.98862	0.000204337	0.0499679	-3.71359
Single-cell pbulk	Mono_Classical	Day 1	APOBEC3C	0.314265	5.13388	3.93003	0.000212477	0.0499679	3.7037
Single-cell pbulk	Mono_Classical	Day 1	TIMM8B	0.222178	6.39869	3.92092	0.000212925	0.0499679	3.70317
Single-cell pbulk	Mono_Classical	Day 1	CAT	-0.35404	7.04209	-4.03576	0.000221102	0.0508491	-3.6936
Single-cell pbulk	Mono_Classical	Day 1	CPM	-0.462088	4.61862	-3.88977	0.000229412	0.0517257	-3.68421
Single-cell pbulk	Mono_Classical	Day 1	TAP2.1	0.620609	4.37839	3.8951	0.000270338	0.0589753	3.64218
Single-cell pbulk	Mono_Classical	Day 1	FAM175A	-0.423991	4.14341	-3.81706	0.00027337	0.0589753	-3.63931
Single-cell pbulk	Mono_Classical	Day 1	UBE2Z	0.431983	5.94973	3.90975	0.000279553	0.0589753	3.63355
Single-cell pbulk	Mono_Classical	Day 1	SAMD4A	0.853809	3.90543	3.9313	0.00028814	0.0589753	3.62574
Single-cell pbulk	Mono_Classical	Day 1	SVIP	0.574954	2.61593	3.74706	0.000291639	0.0589753	3.62262
Single-cell pbulk	Mono_Classical	Day 1	GRIPAP1	0.210266	5.83574	3.74522	0.000295688	0.0589753	3.61905
Single-cell pbulk	Mono_Classical	Day 1	SYNJ2BP	0.444909	3.59703	3.78974	0.000297467	0.0589753	3.6175
Single-cell pbulk	Mono_Classical	Day 1	SPCS3	0.178999	7.26252	3.80905	0.000326946	0.0625714	3.59296
Single-cell pbulk	Mono_Classical	Day 1	SNX10	0.305852	7.8248	3.78874	0.00032921	0.0625714	3.59116
Single-cell pbulk	Mono_Classical	Day 1	ERP29	-0.162566	8.53452	-3.78655	0.00033193	0.0625714	-3.58902
Single-cell pbulk	Mono_Classical	Day 1	KREMEN1	1.57338	0.0244542	3.69579	0.000349283	0.0647808	3.57571
Single-cell pbulk	Mono_Classical	Day 1	KCNMA1	2.98787	-0.51742	3.81379	0.000364465	0.0659713	3.56456
Single-cell pbulk	Mono_Classical	Day 1	PSME2	0.753958	8.65053	3.79126	0.000367177	0.0659713	3.56262
Single-cell pbulk	Mono_Classical	Day 1	NUB1	0.381436	5.95326	3.73424	0.000400193	0.0705836	3.53996
Single-cell pbulk	Mono_Classical	Day 1	CASP2	-0.328613	4.54209	-3.67817	0.000405124	0.0705836	-3.53672
Single-cell pbulk	Mono_Classical	Day 1	RCN1	0.442088	4.69576	3.70391	0.000422462	0.072354	3.52564
Single-cell pbulk	Mono_Classical	Day 1	LINC00910	0.790602	3.85832	3.75447	0.000437039	0.072354	3.51664
Single-cell pbulk	Mono_Classical	Day 1	EPHX1	-0.623716	4.0564	-3.69918	0.000437977	0.072354	-3.51607
Single-cell pbulk	Mono_Classical	Day 1	RAB12	0.414498	4.38837	3.66171	0.000440454	0.072354	3.51458
Single-cell pbulk	Mono_Classical	Day 1	GUK1	0.18745	8.04611	3.67515	0.000451589	0.0728688	3.50794
Single-cell pbulk	Mono_Classical	Day 1	LRRK2	0.373117	7.83784	3.71724	0.000459664	0.0728688	3.50322
Single-cell pbulk	Mono_Classical	Day 1	FBXO6	0.518308	4.90322	3.66658	0.000466008	0.0728688	3.49957
Single-cell pbulk	Mono_Classical	Day 1	ZNF276	0.30138	4.91233	3.67284	0.000468936	0.0728688	3.4979
Single-cell pbulk	Mono_Classical	Day 1	SNRPG	0.206393	6.77752	3.62136	0.000507854	0.0767328	3.47658
Single-cell pbulk	Mono_Classical	Day 1	PSMA5	0.219135	6.78166	3.60601	0.000513808	0.0767328	3.47345
Single-cell pbulk	Mono_Classical	Day 1	PSMB8	0.34374	7.9567	3.65993	0.000513821	0.0767328	3.47345
Single-cell pbulk	Mono_Classical	Day 1	ANKRD22	1.80071	1.87083	3.65816	0.000587432	0.0863719	3.43735
Single-cell pbulk	Mono_Classical	Day 1	CD4	-0.258824	7.62615	-3.64532	0.000593389	0.0863719	-3.43462
Single-cell pbulk	Mono_Classical	Day 1	GALR2	-1.54896	-0.199205	-3.54648	0.000606625	0.0866459	-3.42863
Single-cell pbulk	Mono_Classical	Day 1	ZFHX3	-0.35976	5.85033	-3.5766	0.000623166	0.0866459	-3.42133
Single-cell pbulk	Mono_Classical	Day 1	COX17	0.252898	6.30994	3.5988	0.000628832	0.0866459	3.41886
Single-cell pbulk	Mono_Classical	Day 1	NMUR1	1.72244	-1.8225	3.51902	0.000639855	0.0866459	3.41413
Single-cell pbulk	Mono_Classical	Day 1	KIAA0922	0.288152	5.52675	3.57694	0.000641334	0.0866459	3.4135
Single-cell pbulk	Mono_Classical	Day 1	ODF3B	0.489479	7.50329	3.64828	0.00064815	0.0866459	3.41062
Single-cell pbulk	Mono_Classical	Day 1	KIAA0586	-0.369213	3.69643	-3.54704	0.00064931	0.0866459	-3.41013
Single-cell pbulk	Mono_Classical	Day 1	PPP3CC	0.393492	3.89352	3.55585	0.000655552	0.0866459	3.40752
Single-cell pbulk	Mono_Classical	Day 1	ACOT9	0.254138	5.73927	3.54234	0.00067515	0.0882222	3.39948
Single-cell pbulk	Mono_Classical	Day 1	ARL3	-0.31684	4.62057	-3.52577	0.000699302	0.0903514	-3.38985
Single-cell pbulk	Mono_Classical	Day 1	SAMD3	1.13212	0.1943	3.50428	0.0007227	0.092337	3.38082
Single-cell pbulk	Mono_Classical	Day 1	DNMT1	0.283076	5.96838	3.56286	0.000743728	0.0939794	3.37293
Single-cell pbulk	Mono_Classical	Day 1	PSMA4	0.314147	7.01822	3.53616	0.000757673	0.0947008	3.36781
Single-cell pbulk	Mono_Classical	Day 1	POLDIP3	0.274062	5.3941	3.4857	0.000777324	0.0958327	3.36075
Single-cell pbulk	Mono_Classical	Day 1	SSR3	-0.149219	7.22206	-3.49516	0.000783397	0.0958327	-3.3586
Single-cell pbulk	Mono_Classical	Day 1	SSBP4	0.168123	6.52538	3.49043	0.000800798	0.0969303	3.35252
Single-cell pbulk	Mono_Classical	Day 1	SYMPK	0.239932	5.41362	3.51122	0.000828292	0.0983672	3.34316
Single-cell pbulk	Mono_Classical	Day 1	ASPHD2	0.424076	3.81302	3.52467	0.000829778	0.0983672	3.34267
Single-cell pbulk	Mono_Classical	Day 1	TECR	-0.204822	5.67981	-3.47085	0.000865477	0.101552	-3.33096
Single-cell pbulk	Mono_Classical	Day 1	ATP5J	0.166901	7.4253	3.49786	0.000880532	0.102275	3.32615
Single-cell pbulk	Mono_Classical	Day 1	ITGB7	0.599694	3.84899	3.50554	0.000912469	0.10404	3.31621
Single-cell pbulk	Mono_Classical	Day 1	SZRD1	0.177107	5.92348	3.41349	0.000913824	0.10404	3.3158
Single-cell pbulk	Mono_Classical	Day 1	C4orf32	0.367718	4.8328	3.45002	0.000932055	0.105076	3.31027
Single-cell pbulk	Mono_Classical	Day 1	DPCD	-0.588582	2.43421	-3.43296	0.000957984	0.106193	-3.30258
Single-cell pbulk	Mono_Classical	Day 1	IRF1	0.544525	8.97628	3.46541	0.000960436	0.106193	3.30187
Single-cell pbulk	Mono_Classical	Day 1	ANXA11	-0.200464	7.60117	-3.55133	0.0010267	0.112191	-3.2831
Single-cell pbulk	Mono_Classical	Day 1	FOXN3	0.205048	6.74969	3.39657	0.00103419	0.112191	3.28106
Single-cell pbulk	Mono_Classical	Day 1	TULP3	-0.668095	1.97788	-3.36561	0.00106716	0.114668	-3.27219
Single-cell pbulk	Mono_Classical	Day 1	EIF4E3	0.54671	6.25615	3.54666	0.00108551	0.114668	3.26737
Single-cell pbulk	Mono_Classical	Day 1	ANKRD13C	0.336967	3.93403	3.35205	0.00111378	0.114668	3.26009
Single-cell pbulk	Mono_Classical	Day 1	KHK	-0.893987	2.2454	-3.39751	0.00111388	0.114668	-3.26006
Single-cell pbulk	Mono_Classical	Day 1	SLC25A51	0.436362	3.28091	3.35248	0.00111628	0.114668	3.25945
Single-cell pbulk	Mono_Classical	Day 1	IDO1	2.22432	-1.5515	3.37845	0.00112786	0.114668	3.25652
Single-cell pbulk	Mono_Classical	Day 1	ZNF619	0.640205	1.93976	3.34612	0.0011345	0.114668	3.25485
Single-cell pbulk	Mono_Classical	Day 1	NFKBIE	-0.322357	4.69728	-3.37418	0.00113681	0.114668	-3.25428
Single-cell pbulk	Mono_Classical	Day 1	TMEM256	-0.237906	6.60125	-3.43918	0.00116397	0.116387	-3.24756
Single-cell pbulk	Mono_Classical	Day 1	APOPT1	0.359884	4.13559	3.35304	0.00125963	0.123627	3.22502
Single-cell pbulk	Mono_Classical	Day 1	KIAA0101	1.64646	-1.53212	3.3128	0.00126411	0.123627	3.224
Single-cell pbulk	Mono_Classical	Day 1	TYMP	0.584563	10.282	3.44523	0.00126863	0.123627	3.22298
Single-cell pbulk	Mono_Classical	Day 1	RP5-882C2.2	0.69426	1.63066	3.33922	0.00129806	0.124701	3.21641
Single-cell pbulk	Mono_Classical	Day 1	STAT1	0.769473	7.74068	3.39454	0.00130134	0.124701	3.21568
Single-cell pbulk	Mono_Classical	Day 1	GALNT3	0.53134	3.58827	3.36927	0.00132851	0.125821	3.20975
Single-cell pbulk	Mono_Classical	Day 1	IL1R1	-1.50322	1.49453	-3.36003	0.00133491	0.125821	-3.20837
Single-cell pbulk	Mono_Classical	Day 1	UBTF	-0.173613	5.53671	-3.30829	0.00135536	0.126709	-3.20399
Single-cell pbulk	Mono_Classical	Day 1	GBP4	0.968114	5.03303	3.38403	0.00141117	0.130407	3.19236
Single-cell pbulk	Mono_Classical	Day 1	PYURF	0.135361	6.72321	3.30101	0.00141759	0.130407	3.19105
Single-cell pbulk	Mono_Classical	Day 1	IER5L	-0.499117	5.29039	-3.28983	0.00143367	0.130839	-3.18779
Single-cell pbulk	Mono_Classical	Day 1	RP5-998N21.4	1.62835	-1.85578	3.29247	0.00144674	0.130993	3.18516
Single-cell pbulk	Mono_Classical	Day 1	C12orf10	-0.191196	5.70569	-3.27351	0.00150508	0.134166	-3.1737
Single-cell pbulk	Mono_Classical	Day 1	SEMA4D	0.214758	6.41132	3.28508	0.00150512	0.134166	3.17369
Single-cell pbulk	Mono_Classical	Day 1	PLEKHO1	0.288275	8.37274	3.32268	0.00152224	0.134648	3.17041
Single-cell pbulk	Mono_Classical	Day 1	NLRC5	0.431931	5.48322	3.3171	0.00154474	0.135181	3.16614
Single-cell pbulk	Mono_Classical	Day 1	FADS1	-0.586337	4.57829	-3.35408	0.00155924	0.135181	-3.16343
Single-cell pbulk	Mono_Classical	Day 1	APOL6	0.532444	6.14864	3.31916	0.00156353	0.135181	3.16263
Single-cell pbulk	Mono_Classical	Day 1	APOL2	0.518524	4.14779	3.28678	0.00163303	0.139972	3.14994
Single-cell pbulk	Mono_Classical	Day 1	NFIX	0.426737	3.5072	3.26156	0.00165256	0.139972	3.14647
Single-cell pbulk	Mono_Classical	Day 1	CCDC23	-0.214849	5.81861	-3.2903	0.00166294	0.139972	-3.14464
Single-cell pbulk	Mono_Classical	Day 1	RAB4B	0.240695	4.8805	3.27287	0.00167078	0.139972	3.14326
Single-cell pbulk	Mono_Classical	Day 1	SF3A2	-0.179225	6.06059	-3.25442	0.00167982	0.139972	-3.14168
Single-cell pbulk	Mono_Classical	Day 1	AGPAT3	0.24415	6.37958	3.2226	0.00169474	0.1402	3.13909
Single-cell pbulk	Mono_Classical	Day 1	EML4	0.295713	6.12669	3.30178	0.00171438	0.140361	3.13571
Single-cell pbulk	Mono_Classical	Day 1	CYTH3	-0.582718	2.135	-3.22035	0.00173088	0.140361	-3.1329
Single-cell pbulk	Mono_Classical	Day 1	NDUFA1	0.139253	7.79483	3.25938	0.00174737	0.140361	3.13012
Single-cell pbulk	Mono_Classical	Day 1	USP30-AS1	1.02056	1.70116	3.26756	0.0017521	0.140361	3.12932
Single-cell pbulk	Mono_Classical	Day 1	FCGR1A	0.76049	6.35891	3.31505	0.00175771	0.140361	3.12838
Single-cell pbulk	Mono_Classical	Day 1	ZCCHC11	0.302808	4.95573	3.24068	0.00179338	0.141725	3.12247
Single-cell pbulk	Mono_Classical	Day 1	LMNB1	0.407842	5.98871	3.26581	0.00179945	0.141725	3.12148
Single-cell pbulk	Mono_Classical	Day 1	NCF1	0.641539	9.83439	3.33838	0.00182703	0.141977	3.117
Single-cell pbulk	Mono_Classical	Day 1	KIAA0430	-0.200302	5.72291	-3.21535	0.00184008	0.141977	-3.1149
Single-cell pbulk	Mono_Classical	Day 1	RPS6KB1	0.240498	4.51435	3.20804	0.00184739	0.141977	3.11373
Single-cell pbulk	Mono_Classical	Day 1	GCH1	0.514569	5.87087	3.25268	0.00185204	0.141977	3.11299
Single-cell pbulk	Mono_Classical	Day 1	PSMB9	0.600491	8.30607	3.29642	0.00189004	0.143931	3.10699
Single-cell pbulk	Mono_Classical	Day 1	CEP290	-0.421162	3.62789	-3.19891	0.00193377	0.146292	-3.10022
Single-cell pbulk	Mono_Classical	Day 1	EEPD1	-0.436379	3.81434	-3.21128	0.00202465	0.151377	-3.08659
Single-cell pbulk	Mono_Classical	Day 1	ICAM2	0.318489	6.00232	3.23518	0.00204962	0.151377	3.08295
Single-cell pbulk	Mono_Classical	Day 1	TMEM64	0.627861	1.8937	3.15988	0.00206016	0.151377	3.08142
Single-cell pbulk	Mono_Classical	Day 1	REC8	0.488794	3.11957	3.20195	0.002067	0.151377	3.08043
Single-cell pbulk	Mono_Classical	Day 1	TXNL4B	0.372695	3.41513	3.16662	0.00206962	0.151377	3.08006
Single-cell pbulk	Mono_Classical	Day 1	RNF130	-0.136906	9.16105	-3.2186	0.00207998	0.151377	-3.07857
Single-cell pbulk	Mono_Classical	Day 1	ZBED3	-0.478318	3.52046	-3.22697	0.00209327	0.151387	-3.07667
Single-cell pbulk	Mono_Classical	Day 1	CALML4	-0.283956	4.54518	-3.19317	0.00212754	0.152903	-3.07183
Single-cell pbulk	Mono_Classical	Day 1	ATPIF1	-0.143433	7.28694	-3.17837	0.00214717	0.153356	-3.06908
Single-cell pbulk	Mono_Classical	Day 1	SLAMF7	1.14474	2.41818	3.25203	0.00216955	0.153998	3.06598
Single-cell pbulk	Mono_Classical	Day 1	CTC-479C5.12	0.623043	1.88655	3.17489	0.00220277	0.154192	3.06144
Single-cell pbulk	Mono_Classical	Day 1	RP4-594I10.3	-0.992051	0.405233	-3.14289	0.0022113	0.154192	-3.06028
Single-cell pbulk	Mono_Classical	Day 1	TAPBP	0.230768	7.7657	3.1871	0.00221251	0.154192	3.06012
Single-cell pbulk	Mono_Classical	Day 1	SHFM1	0.174978	7.05343	3.1979	0.00226648	0.156786	3.05289
Single-cell pbulk	Mono_Classical	Day 1	CNDP2	0.340133	6.01896	3.19238	0.00227701	0.156786	3.0515
Single-cell pbulk	Mono_Classical	Day 1	ZCCHC4	0.562703	1.87485	3.15072	0.00231779	0.158645	3.04617
Single-cell pbulk	Mono_Classical	Day 1	UBP1	0.19342	5.32925	3.14819	0.00233744	0.159043	3.04363
Single-cell pbulk	Mono_Classical	Day 1	UBTD1	-0.345419	4.1533	-3.1448	0.00237462	0.160622	-3.03888
Single-cell pbulk	Mono_Classical	Day 1	ANKRD44	0.183961	6.72342	3.14593	0.00242557	0.161897	3.03248
Single-cell pbulk	Mono_Classical	Day 1	DNPEP	0.262173	5.57614	3.14258	0.00242757	0.161897	3.03223
Single-cell pbulk	Mono_Classical	Day 1	CARD16	0.256597	8.48949	3.18888	0.00243571	0.161897	3.03122
Single-cell pbulk	Mono_Classical	Day 1	HIVEP2	0.671671	2.55148	3.11743	0.00247572	0.163428	3.02629
Single-cell pbulk	Mono_Classical	Day 1	HLA-DOA	0.955945	2.41886	3.19753	0.00248717	0.163428	3.0249
Single-cell pbulk	Mono_Classical	Day 1	SCO2	0.627321	6.0644	3.20623	0.00252949	0.165265	3.01979
Single-cell pbulk	Mono_Classical	Day 1	PDE4DIP	-0.383699	5.01045	-3.13468	0.00257173	0.167075	-3.01477
Single-cell pbulk	Mono_Classical	Day 1	FAM65B	0.275161	7.9405	3.1119	0.00263304	0.170097	3.00762
Single-cell pbulk	Mono_Classical	Day 1	IFT122	-0.491157	2.30418	-3.09171	0.00266213	0.170934	-3.00428
Single-cell pbulk	Mono_Classical	Day 1	TMSB10	0.201572	12.5753	3.14233	0.0026787	0.170934	3.00239
Single-cell pbulk	Mono_Classical	Day 1	VPS13C	0.196693	7.72219	3.13047	0.00269059	0.170934	3.00104
Single-cell pbulk	Mono_Classical	Day 1	NDUFB3	0.188191	6.45278	3.09231	0.00274738	0.170946	2.99467
Single-cell pbulk	Mono_Classical	Day 1	ATF5	0.390418	5.61859	3.11691	0.00276122	0.170946	2.99314
Single-cell pbulk	Mono_Classical	Day 1	C4orf3	0.176345	7.72384	3.1276	0.0027735	0.170946	2.99179
Single-cell pbulk	Mono_Classical	Day 1	RNF14	0.326274	4.19423	3.10211	0.00277794	0.170946	2.9913
Single-cell pbulk	Mono_Classical	Day 1	ALDH2	-0.275469	7.95776	-3.16655	0.00278565	0.170946	-2.99045
Single-cell pbulk	Mono_Classical	Day 1	DHRS7	-0.197644	6.80094	-3.10721	0.00279108	0.170946	-2.98986
Single-cell pbulk	Mono_Classical	Day 1	MYOF	0.670871	5.16714	3.12852	0.00281824	0.170946	2.9869
Single-cell pbulk	Mono_Classical	Day 1	IGF2BP3	0.97433	1.36767	3.12966	0.00282169	0.170946	2.98652
Single-cell pbulk	Mono_Classical	Day 1	NAPA	0.22226	7.11531	3.10236	0.00283659	0.170946	2.98491
Single-cell pbulk	Mono_Classical	Day 1	FAM20B	0.290007	3.75952	3.06033	0.00284849	0.170946	2.98363
Single-cell pbulk	Mono_Classical	Day 1	UBE2L6	0.536952	7.2444	3.13836	0.00286796	0.170946	2.98155
Single-cell pbulk	Mono_Classical	Day 1	CTBP1	0.175263	6.32291	3.09625	0.00286918	0.170946	2.98142
Single-cell pbulk	Mono_Classical	Day 28	LINC00910	1.05375	3.85832	4.61122	1.85219e-05	0.172256	4.282
Single-cell pbulk	Mono_Classical	Day 28	GABPB1	-0.526016	3.78896	-4.4423	2.99601e-05	0.172256	-4.17377
Single-cell pbulk	Mono_Classical	Day 1	AZU1	-0.767021	2.80324	-3.10784	0.0029552	0.174364	-2.97236
Single-cell pbulk	Mono_Classical	Day 1	CAMK2D	0.676556	5.28736	3.15268	0.00295686	0.174364	2.97219
Single-cell pbulk	Mono_Classical	Day 1	RAB39A	0.577382	2.99907	3.08796	0.00298172	0.174577	2.96962
Single-cell pbulk	Mono_Classical	Day 1	TAP1	0.540716	6.31288	3.10184	0.00299085	0.174577	2.96868
Single-cell pbulk	Mono_Classical	Day 1	ZNF106	0.115621	7.8637	3.04938	0.00304084	0.176038	2.96358
Single-cell pbulk	Mono_Classical	Day 1	ZNF823	1.26368	0.58858	3.03664	0.0030465	0.176038	2.96301
Single-cell pbulk	Mono_Classical	Day 1	TMEM140	0.524213	3.18646	3.06623	0.00308901	0.177603	2.95874
Single-cell pbulk	Mono_Classical	Day 1	FCGRT	-0.139542	9.15354	-3.07276	0.00312292	0.178659	-2.95537
Single-cell pbulk	Mono_Classical	Day 1	IL6R	0.147587	7.00206	3.02235	0.00315194	0.179427	2.95252
Single-cell pbulk	Mono_Classical	Day 1	ITGB1	-0.155503	6.76069	-3.06481	0.00320466	0.180989	-2.94739
Single-cell pbulk	Mono_Classical	Day 1	FBXL4	-0.315386	3.75838	-3.028	0.00321087	0.180989	-2.94679
Single-cell pbulk	Mono_Classical	Day 1	NIPA1	1.45491	-0.160074	3.0062	0.00333087	0.185637	2.93543
Single-cell pbulk	Mono_Classical	Day 1	MXD4	-0.205144	6.59138	-3.02986	0.00333706	0.185637	-2.93485
Single-cell pbulk	Mono_Classical	Day 1	EPHB6	-0.345869	4.35282	-3.03055	0.00334176	0.185637	-2.93442
Single-cell pbulk	Mono_Classical	Day 1	LY86	-0.26121	7.81567	-3.10601	0.00337903	0.185935	-2.93097
Single-cell pbulk	Mono_Classical	Day 1	SRPK2	-0.218549	6.40266	-3.02473	0.003392	0.185935	-2.92978
Single-cell pbulk	Mono_Classical	Day 1	RP11-395A13.2	-1.03147	0.519116	-3.0068	0.00339562	0.185935	-2.92945
Single-cell pbulk	Mono_Classical	Day 1	HLA-DRA	0.375692	11.0289	3.09232	0.00344614	0.187807	2.92486
Single-cell pbulk	Mono_Classical	Day 1	SLCO3A1	-0.199569	6.45927	-3.03984	0.00354593	0.192333	-2.91596
Single-cell pbulk	Mono_Classical	Day 1	CIITA	0.407938	5.92585	3.06365	0.00360921	0.194846	2.91044
Single-cell pbulk	Mono_Classical	Day 1	CCDC88A	-0.180935	7.32336	-3.01685	0.00368472	0.197994	-2.90396
Single-cell pbulk	Mono_Classical	Day 1	SAT1	0.298271	10.8874	3.0075	0.00373573	0.199801	2.89966
Single-cell pbulk	Mono_Classical	Day 1	PSMB2	0.179267	6.6448	2.97821	0.00377549	0.200992	2.89634
Single-cell pbulk	Mono_Classical	Day 1	SMAD1	0.493186	2.86682	2.99471	0.00379437	0.201067	2.89477
Single-cell pbulk	Mono_Classical	Day 1	MMP25	-0.793797	3.26326	-3.0428	0.00382985	0.201858	-2.89185
Single-cell pbulk	Mono_Classical	Day 1	RP5-1007M22.2	0.611352	1.72867	2.97798	0.0038521	0.201858	2.89003
Single-cell pbulk	Mono_Classical	Day 1	KIF3B	-0.276681	4.31362	-2.96876	0.00386197	0.201858	-2.88922
Single-cell pbulk	Mono_Classical	Day 1	RP11-38L15.3	1.24874	1.3149	3.04176	0.0038845	0.202117	2.88739
Single-cell pbulk	Mono_Classical	Day 1	CYLD	0.186297	6.05472	2.97002	0.00398615	0.205079	2.87926
Single-cell pbulk	Mono_Classical	Day 1	BMP2K	-0.234464	6.0416	-3.00259	0.00398661	0.205079	-2.87922
Single-cell pbulk	Mono_Classical	Day 1	PQBP1	-0.164878	6.24884	-2.9649	0.00399493	0.205079	-2.87856
Single-cell pbulk	Mono_Classical	Day 1	STX11	0.373372	7.3016	3.00918	0.00401372	0.205128	2.87708
Single-cell pbulk	Mono_Classical	Day 1	TMEM9	-0.626917	3.7394	-3.04849	0.00406231	0.206692	-2.87328
Single-cell pbulk	Mono_Classical	Day 1	PFDN2	0.164187	6.30283	2.95492	0.0040992	0.207651	2.87043
Single-cell pbulk	Mono_Classical	Day 1	RRAD	-1.60046	0.7343	-2.93111	0.00414803	0.20919	-2.86668
Single-cell pbulk	Mono_Classical	Day 1	DDX24	0.146511	6.71864	2.96974	0.00417514	0.20919	2.86462
Single-cell pbulk	Mono_Classical	Day 1	OGFR	0.17902	7.31258	2.98312	0.00419513	0.20919	2.8631
Single-cell pbulk	Mono_Classical	Day 1	COMT	-0.19662	7.85681	-3.02018	0.00420235	0.20919	-2.86256
Single-cell pbulk	Mono_Classical	Day 1	BAZ1A	0.172508	7.21495	2.93578	0.00427589	0.209513	2.85706
Single-cell pbulk	Mono_Classical	Day 1	NBPF1	-0.407392	4.7262	-3.01393	0.00428479	0.209513	-2.8564
Single-cell pbulk	Mono_Classical	Day 1	DYNC1LI1	0.169132	5.86076	2.94315	0.00429708	0.209513	2.85549
Single-cell pbulk	Mono_Classical	Day 1	OCEL1	-0.25389	5.40656	-2.96971	0.00430283	0.209513	-2.85506
Single-cell pbulk	Mono_Classical	Day 1	CTD-3187F8.14	-0.422834	2.98036	-2.93619	0.00430342	0.209513	-2.85502
Single-cell pbulk	Mono_Classical	Day 1	KARS	0.191881	5.50529	2.94138	0.00431816	0.209513	2.85393
Single-cell pbulk	Mono_Classical	Day 1	CERK	-0.217235	5.5134	-2.93541	0.00436459	0.210209	-2.85053
Single-cell pbulk	Mono_Classical	Day 1	TUBB6	-0.72742	3.97675	-2.98982	0.00436906	0.210209	-2.85021
Single-cell pbulk	Mono_Classical	Day 1	ORAI3	-0.218291	5.91597	-2.93031	0.0044189	0.211278	-2.8466
Single-cell pbulk	Mono_Classical	Day 1	TRIM56	0.278048	4.49882	2.92117	0.00444585	0.211278	2.84466
Single-cell pbulk	Mono_Classical	Day 1	ZFAS1	-0.253857	8.24677	-2.98219	0.00446093	0.211278	-2.84358
Single-cell pbulk	Mono_Classical	Day 1	CATSPER2	1.01692	0.477618	2.93977	0.00447656	0.211278	2.84247
Single-cell pbulk	Mono_Classical	Day 1	TRAPPC1	0.11193	7.96474	2.93248	0.00448317	0.211278	2.842
Single-cell pbulk	Mono_Classical	Day 1	C11orf31	0.119213	8.17005	2.96551	0.00458899	0.214815	2.83455
Single-cell pbulk	Mono_Classical	Day 1	COX7B	0.161949	7.66955	2.93235	0.00462211	0.214815	2.83225
Single-cell pbulk	Mono_Classical	Day 1	CFP	-0.173348	8.85994	-2.96934	0.00464889	0.214815	-2.83041
Single-cell pbulk	Mono_Classical	Day 1	GNB4	0.199552	5.49121	2.91362	0.00465655	0.214815	2.82988
Single-cell pbulk	Mono_Classical	Day 1	CARS2	0.276121	6.80822	2.93562	0.0046665	0.214815	2.8292
Single-cell pbulk	Mono_Classical	Day 1	CDC42SE2	0.191158	5.92347	2.91806	0.00467031	0.214815	2.82894
Single-cell pbulk	Mono_Classical	Day 1	SERPINB9	0.322514	6.1814	2.93034	0.00477085	0.216625	2.82211
Single-cell pbulk	Mono_Classical	Day 1	VRK2	0.381778	4.87922	2.93459	0.00479088	0.216625	2.82077
Single-cell pbulk	Mono_Classical	Day 1	SNX21	-0.41282	3.38092	-2.9096	0.00479723	0.216625	-2.82034
Single-cell pbulk	Mono_Classical	Day 1	KIAA1109	0.194493	5.92932	2.90937	0.0047992	0.216625	2.82021
Single-cell pbulk	Mono_Classical	Day 1	RUNX1	0.251114	5.90428	2.91158	0.00480384	0.216625	2.8199
Single-cell pbulk	Mono_Classical	Day 1	CUTA	-0.18061	7.2904	-2.95863	0.00487123	0.218059	-2.81543
Single-cell pbulk	Mono_Classical	Day 1	ZNRF2	0.238693	4.95022	2.89769	0.00489552	0.218059	2.81383
Single-cell pbulk	Mono_Classical	Day 1	XRCC1	-0.204459	4.78535	-2.89144	0.00489717	0.218059	-2.81372
Single-cell pbulk	Mono_Classical	Day 1	SCARB1	-0.463442	3.80151	-2.92473	0.00492054	0.218059	-2.81219
Single-cell pbulk	Mono_Classical	Day 1	C4orf46	-0.491385	2.27695	-2.90042	0.00493046	0.218059	-2.81154
Single-cell pbulk	Mono_Classical	Day 1	RNASEH2C	0.229753	6.32761	2.93392	0.0050488	0.220746	2.8039
Single-cell pbulk	Mono_Classical	Day 1	ENDOG	-0.280454	4.49386	-2.88939	0.00507991	0.220746	-2.80192
Single-cell pbulk	Mono_Classical	Day 1	TRIM69	0.501963	4.50302	2.94035	0.00512898	0.220746	2.79882
Single-cell pbulk	Mono_Classical	Day 1	ALYREF	0.141482	6.95998	2.89047	0.00514617	0.220746	2.79774
Single-cell pbulk	Mono_Classical	Day 1	TAF15	0.113615	6.85446	2.88502	0.00515828	0.220746	2.79698
Single-cell pbulk	Mono_Classical	Day 1	EPB41	-0.160124	5.80849	-2.87116	0.00515954	0.220746	-2.7969
Single-cell pbulk	Mono_Classical	Day 1	KIAA2013	-0.151645	5.99387	-2.87186	0.00516605	0.220746	-2.79649
Single-cell pbulk	Mono_Classical	Day 1	RP5-1136G13.2	0.93425	1.4436	2.90595	0.00516828	0.220746	2.79635
Single-cell pbulk	Mono_Classical	Day 1	MDS2	1.1407	-2.08965	2.86137	0.00517363	0.220746	2.79602
Single-cell pbulk	Mono_Classical	Day 1	PRKAR2B	0.467616	4.28385	2.88235	0.00518319	0.220746	2.79542
Single-cell pbulk	Mono_Classical	Day 1	SBNO2	0.219254	5.36394	2.8689	0.00525161	0.222835	2.79118
Single-cell pbulk	Mono_Classical	Day 1	C1orf228	0.42575	5.61868	2.93884	0.00530709	0.224144	2.78778
Single-cell pbulk	Mono_Classical	Day 1	ZMYND11	-0.39387	3.99635	-2.8812	0.00532144	0.224144	-2.7869
Single-cell pbulk	Mono_Classical	Day 1	CAMLG	-0.231828	5.85014	-2.87606	0.00534971	0.224274	-2.78519
Single-cell pbulk	Mono_Classical	Day 1	VIM	-0.253434	11.9413	-2.92476	0.00536354	0.224274	-2.78435
Single-cell pbulk	Mono_Classical	Day 1	RAB2B	0.433495	2.92145	2.84784	0.00548879	0.228323	2.77685
Single-cell pbulk	Mono_Classical	Day 1	LYSMD2	0.325024	6.11314	2.88753	0.00550009	0.228323	2.77618
Single-cell pbulk	Mono_Classical	Day 1	SLC2A9	-0.330555	4.49171	-2.8676	0.00559047	0.230657	-2.77088
Single-cell pbulk	Mono_Classical	Day 1	ETV2	0.64171	1.37656	2.827	0.00561799	0.230657	2.76928
Single-cell pbulk	Mono_Classical	Day 1	LGALS1	-0.302061	10.4309	-2.93293	0.0056223	0.230657	-2.76903
Single-cell pbulk	Mono_Classical	Day 1	FAM49B	0.137392	7.59742	2.87134	0.00563653	0.230657	2.76821
Single-cell pbulk	Mono_Classical	Day 1	SEC61G	0.145287	7.3045	2.86676	0.00568677	0.231298	2.76532
Single-cell pbulk	Mono_Classical	Day 1	TNFAIP2	0.19604	9.12003	2.88896	0.00569543	0.231298	2.76482
Single-cell pbulk	Mono_Classical	Day 1	TARM1	1.30449	-1.9287	2.8298	0.00571256	0.231298	2.76384
Single-cell pbulk	Mono_Classical	Day 1	UBL7-AS1	-0.357311	3.3037	-2.82493	0.00582632	0.234275	-2.7574
Single-cell pbulk	Mono_Classical	Day 1	TXNL4A	0.127922	7.3317	2.86505	0.00582682	0.234275	2.75737
Single-cell pbulk	Mono_Classical	Day 1	SSR1	-0.130569	7.04751	-2.84062	0.00587412	0.234774	-2.75473
Single-cell pbulk	Mono_Classical	Day 1	RASSF4	-0.177952	7.31157	-2.86817	0.00588006	0.234774	-2.7544
Single-cell pbulk	Mono_Classical	Day 1	ALG11	-0.371231	2.74586	-2.82424	0.00592866	0.235406	-2.7517
Single-cell pbulk	Mono_Classical	Day 1	ZNF304	1.00235	0.411878	2.81085	0.00593685	0.235406	2.75125
Single-cell pbulk	Mono_Classical	Day 1	ARAF	0.174576	5.35751	2.82191	0.0059647	0.235698	2.74972
Single-cell pbulk	Mono_Classical	Day 1	RAB32	-0.161067	7.88749	-2.85708	0.00606447	0.236951	-2.74427
Single-cell pbulk	Mono_Classical	Day 1	CNTD1	-1.27983	-1.78625	-2.80454	0.00607017	0.236951	-2.74397
Single-cell pbulk	Mono_Classical	Day 1	FCGR3B	1.52938	-1.6103	2.79993	0.00607509	0.236951	2.7437
Single-cell pbulk	Mono_Classical	Day 1	MOB1A	0.11695	7.85942	2.82773	0.00607883	0.236951	2.7435
Single-cell pbulk	Mono_Classical	Day 1	HLA-F	0.284283	7.99242	2.88999	0.00611876	0.237235	2.74135
Single-cell pbulk	Mono_Classical	Day 1	IL1A	-1.40328	-1.71507	-2.8072	0.00612739	0.237235	-2.74089
Single-cell pbulk	Mono_Classical	Day 1	TPPP3	-0.598911	4.36516	-2.81067	0.00620898	0.239587	-2.73654
Single-cell pbulk	Mono_Classical	Day 1	GNG10	0.289766	6.2929	2.849	0.00628296	0.241321	2.73264
Single-cell pbulk	Mono_Classical	Day 1	FIBP	-0.136373	6.4073	-2.81631	0.00629588	0.241321	-2.73196
Single-cell pbulk	Mono_Classical	Day 1	CLPTM1	-0.196602	5.29611	-2.785	0.00634217	0.242288	-2.72955
Single-cell pbulk	Mono_Classical	Day 1	NAB1	0.34751	3.75331	2.79678	0.00637178	0.242605	2.72801
Single-cell pbulk	Mono_Classical	Day 1	PSEN2	0.45518	2.40219	2.7824	0.00639268	0.242605	2.72693
Single-cell pbulk	Mono_Classical	Day 1	FUCA1	-0.414557	5.17368	-2.86972	0.00645361	0.244112	-2.7238
Single-cell pbulk	Mono_Classical	Day 1	GLTSCR1L	0.282197	3.95726	2.79178	0.00651673	0.245692	2.72058
Single-cell pbulk	Mono_Classical	Day 1	PARP14	0.507975	7.13787	2.84395	0.00657506	0.24708	2.71763
Single-cell pbulk	Mono_Classical	Day 1	ENG	-0.376175	5.01312	-2.82949	0.00662808	0.248181	-2.71497
Single-cell pbulk	Mono_Classical	Day 1	AKAP2	1.3789	-1.00802	2.76855	0.00664753	0.248181	2.714
Single-cell pbulk	Mono_Classical	Day 1	DEK	0.132535	8.03186	2.79395	0.00667071	0.248241	2.71285
Single-cell pbulk	Mono_Classical	Day 1	RP11-1055B8.7	0.796311	1.77198	2.77747	0.0067055	0.248731	2.71113
Single-cell pbulk	Mono_Classical	Day 1	NRGN	-0.25094	7.95614	-2.78625	0.00688451	0.25455	-2.70238
Single-cell pbulk	Mono_Classical	Day 1	LRP3	-0.494735	3.50602	-2.79134	0.00698292	0.255669	-2.69766
Single-cell pbulk	Mono_Classical	Day 1	RP11-212I21.4	0.841331	0.830932	2.75032	0.00701249	0.255669	2.69625
Single-cell pbulk	Mono_Classical	Day 1	RP11-337A23.3	-1.22559	-1.8209	-2.74969	0.00708801	0.255669	-2.69268
Single-cell pbulk	Mono_Classical	Day 1	HEXB	-0.181406	7.12047	-2.78976	0.00715536	0.255669	-2.68953
Single-cell pbulk	Mono_Classical	Day 1	C20orf201	-1.07397	0.155319	-2.73892	0.00723289	0.255669	-2.68593
Single-cell pbulk	Mono_Classical	Day 1	EAF1-AS1	1.27693	-0.3361	2.73956	0.00724421	0.255669	2.6854
Single-cell pbulk	Mono_Classical	Day 1	TBC1D2B	0.247965	5.71542	2.77683	0.00725384	0.255669	2.68496
Single-cell pbulk	Mono_Classical	Day 1	LRPAP1	-0.189244	7.1807	-2.80148	0.00728021	0.255669	-2.68375
Single-cell pbulk	Mono_Classical	Day 1	COA3	0.175798	6.28128	2.77961	0.00728491	0.255669	2.68353
Single-cell pbulk	Mono_Classical	Day 1	UTP23	0.203487	4.92697	2.74565	0.00732977	0.255669	2.68148
Single-cell pbulk	Mono_Classical	Day 1	TPGS1	-0.199172	6.03912	-2.77817	0.00733958	0.255669	-2.68103
Single-cell pbulk	Mono_Classical	Day 1	DESI1	0.222951	5.46958	2.75827	0.00734084	0.255669	2.68097
Single-cell pbulk	Mono_Classical	Day 1	ASCC3	0.260885	5.45449	2.77832	0.00734623	0.255669	2.68073
Single-cell pbulk	Mono_Classical	Day 1	REPS2	-0.397262	3.19603	-2.75835	0.0073478	0.255669	-2.68066
Single-cell pbulk	Mono_Classical	Day 1	RASL11A	-0.683783	3.39028	-2.78214	0.00735331	0.255669	-2.68041
Single-cell pbulk	Mono_Classical	Day 1	EI24	0.189059	4.81629	2.75385	0.00735477	0.255669	2.68034
Single-cell pbulk	Mono_Classical	Day 1	SP140	0.402087	3.48657	2.77176	0.00735886	0.255669	2.68015
Single-cell pbulk	Mono_Classical	Day 1	KCTD15	-0.383431	3.25381	-2.75486	0.00736319	0.255669	-2.67996
Single-cell pbulk	Mono_Classical	Day 1	IL12RB1	0.437291	3.38763	2.78782	0.00737603	0.255669	2.67937
Single-cell pbulk	Mono_Classical	Day 1	RP2	0.169126	5.61186	2.74353	0.00738166	0.255669	2.67912
Single-cell pbulk	Mono_Classical	Day 1	CD302	-0.192088	8.44346	-2.8182	0.0073817	0.255669	-2.67912
Single-cell pbulk	Mono_Classical	Day 1	TATDN1	-0.255191	4.78282	-2.75716	0.0074145	0.256034	-2.67763
Single-cell pbulk	Mono_Classical	Day 1	MTMR11	0.333517	5.82331	2.8066	0.00750316	0.25832	2.67365
Single-cell pbulk	Mono_Classical	Day 1	EBPL	-0.490114	5.0302	-2.81595	0.0075319	0.258509	-2.67236
Single-cell pbulk	Mono_Classical	Day 1	ORAI1	-0.232222	6.10761	-2.7809	0.0075536	0.258509	-2.6714
Single-cell pbulk	Mono_Classical	Day 1	VCL	-0.191043	6.60896	-2.76692	0.00759598	0.258608	-2.66952
Single-cell pbulk	Mono_Classical	Day 1	ZFYVE20	-0.285835	3.8228	-2.73513	0.00760149	0.258608	-2.66928
Single-cell pbulk	Mono_Classical	Day 1	NMI	0.252144	5.98043	2.756	0.0076325	0.258897	2.66791
Single-cell pbulk	Mono_Classical	Day 1	AOC1	-1.16807	-2.14685	-2.7549	0.00767454	0.259557	-2.66606
Single-cell pbulk	Mono_Classical	Day 1	GMDS	-0.202054	4.53766	-2.7325	0.00770334	0.259768	-2.6648
Single-cell pbulk	Mono_Classical	Day 1	SYNGR1	-0.4153	5.31169	-2.7772	0.00773192	0.259969	-2.66356
Single-cell pbulk	Mono_Classical	Day 1	PELI3	-0.354821	3.75232	-2.72534	0.00783787	0.262763	-2.65898
Single-cell pbulk	Mono_Classical	Day 1	BAZ2A	0.157292	6.646	2.7151	0.00799154	0.267136	2.65243
Single-cell pbulk	Mono_Classical	Day 1	DIP2A	-0.223018	5.19303	-2.72533	0.00808296	0.269409	-2.64858
Single-cell pbulk	Mono_Classical	Day 1	HMGN2	-0.138418	8.38808	-2.71065	0.00810815	0.269467	-2.64753
Single-cell pbulk	Mono_Classical	Day 1	DYRK3	-1.21157	-0.936874	-2.70105	0.00814014	0.269751	-2.6462
Single-cell pbulk	Mono_Classical	Day 1	MED15	0.137626	5.78198	2.70164	0.00820591	0.26998	2.64348
Single-cell pbulk	Mono_Classical	Day 1	EFHD2	0.116634	9.39336	2.75416	0.0082146	0.26998	2.64312
Single-cell pbulk	Mono_Classical	Day 1	GXYLT1	0.286091	3.82802	2.70315	0.00821751	0.26998	2.643
Single-cell pbulk	Mono_Classical	Day 1	DENND1A	0.172917	6.37992	2.73135	0.00825088	0.270305	2.64163
Single-cell pbulk	Mono_Classical	Day 1	FZR1	-0.248128	3.90112	-2.702	0.00831184	0.270878	-2.63913
Single-cell pbulk	Mono_Classical	Day 1	CHD6	-0.210628	4.95245	-2.70451	0.00835692	0.270878	-2.6373
Single-cell pbulk	Mono_Classical	Day 1	AC005224.2	1.3352	-1.50106	2.68526	0.00841337	0.270878	2.63501
Single-cell pbulk	Mono_Classical	Day 1	ZNF669	-0.413276	2.94196	-2.69788	0.00842856	0.270878	-2.6344
Single-cell pbulk	Mono_Classical	Day 1	PPFIA3	-1.19578	-1.97325	-2.68939	0.0084389	0.270878	-2.63399
Single-cell pbulk	Mono_Classical	Day 1	ATP2A2	0.180641	5.9299	2.69838	0.00844136	0.270878	2.63389
Single-cell pbulk	Mono_Classical	Day 1	MT2A	0.64029	7.52743	2.72905	0.00844741	0.270878	2.63364
Single-cell pbulk	Mono_Classical	Day 1	BTN3A3	0.340546	4.60211	2.73474	0.00845685	0.270878	2.63326
Single-cell pbulk	Mono_Classical	Day 1	PSME1	0.287035	8.92443	2.72038	0.00851857	0.271537	2.63079
Single-cell pbulk	Mono_Classical	Day 1	IL18	-0.336369	5.15917	-2.73252	0.00852463	0.271537	-2.63055
Single-cell pbulk	Mono_Classical	Day 1	VAV2	-0.328967	3.57728	-2.68997	0.00858022	0.272514	-2.62834
Single-cell pbulk	Mono_Classical	Day 1	NUDT8	-0.845409	1.13886	-2.69208	0.00860705	0.272514	-2.62728
Single-cell pbulk	Mono_Classical	Day 1	TLR1	0.259139	5.25755	2.71147	0.0086264	0.272514	2.62652
Single-cell pbulk	Mono_Classical	Day 1	C5orf56	0.414985	4.77219	2.72219	0.00874923	0.275637	2.6217
Single-cell pbulk	Mono_Classical	Day 1	LAP3	0.694594	7.28874	2.72867	0.0088284	0.277371	2.61863
Single-cell pbulk	Mono_Classical	Day 1	C1orf43	-0.135399	6.97883	-2.70068	0.00891264	0.279108	-2.61539
Single-cell pbulk	Mono_Classical	Day 1	CD37	-0.12025	9.49843	-2.70384	0.00893223	0.279108	-2.61464
Single-cell pbulk	Mono_Classical	Day 1	HLA-DPA1	0.471646	9.62833	2.74862	0.00899873	0.280199	2.6121
Single-cell pbulk	Mono_Classical	Day 1	SERF2	0.113903	10.7671	2.71718	0.00901587	0.280199	2.61145
Single-cell pbulk	Mono_Classical	Day 1	MKRN3	-1.25463	-2.12115	-2.6813	0.00904957	0.280488	-2.61018
Single-cell pbulk	Mono_Classical	Day 1	PSMB3	0.16705	8.25037	2.69239	0.00912154	0.281958	2.60747
Single-cell pbulk	Mono_Classical	Day 1	GADD45A	-0.468425	3.66557	-2.6749	0.00923828	0.28389	-2.60311
Single-cell pbulk	Mono_Classical	Day 1	TNFSF9	-1.30359	0.406566	-2.66435	0.00925779	0.28389	-2.60238
Single-cell pbulk	Mono_Classical	Day 1	UBL5	0.129556	8.20963	2.70764	0.0092581	0.28389	2.60237
Single-cell pbulk	Mono_Classical	Day 1	TOMM40L	0.494009	2.99684	2.68733	0.00929897	0.284209	2.60086
Single-cell pbulk	Mono_Classical	Day 1	RP11-3P17.5	1.14757	-1.89467	2.64874	0.00931794	0.284209	2.60016
Single-cell pbulk	Mono_Classical	Day 1	FBXO8	0.360741	3.17222	2.64268	0.0094718	0.287732	2.59454
Single-cell pbulk	Mono_Classical	Day 1	C1orf61	1.32026	-1.52821	2.64245	0.00949081	0.287732	2.59385
Single-cell pbulk	Mono_Classical	Day 1	DOLPP1	-0.577638	1.52417	-2.64023	0.00953608	0.287732	-2.59221
Single-cell pbulk	Mono_Classical	Day 1	NUDT22	0.158606	5.97873	2.67267	0.00956295	0.287732	2.59124
Single-cell pbulk	Mono_Classical	Day 1	NDC1	-0.32004	2.57774	-2.65345	0.00960221	0.287732	-2.58983
Single-cell pbulk	Mono_Classical	Day 1	FKTN	0.640389	1.8865	2.64594	0.00962899	0.287732	2.58888
Single-cell pbulk	Mono_Classical	Day 1	RP11-339B21.13	-1.18634	-2.06395	-2.64524	0.0096358	0.287732	-2.58863
Single-cell pbulk	Mono_Classical	Day 1	EFR3A	0.157369	6.01565	2.65248	0.00966418	0.287732	2.58762
Single-cell pbulk	Mono_Classical	Day 1	MRPS15	-0.159545	6.01998	-2.65842	0.0096781	0.287732	-2.58712
Single-cell pbulk	Mono_Classical	Day 1	ARMCX1	-0.522012	2.10174	-2.65583	0.00968519	0.287732	-2.58687
Single-cell pbulk	Mono_Classical	Day 1	CPNE2	-0.311798	4.96143	-2.66245	0.00971499	0.287732	-2.58581
Single-cell pbulk	Mono_Classical	Day 1	WDR76	1.24416	-0.298161	2.63249	0.00974214	0.287732	2.58485
Single-cell pbulk	Mono_Classical	Day 1	CALCOCO2	0.175933	7.21083	2.66279	0.00975871	0.287732	2.58426
Single-cell pbulk	Mono_Classical	Day 1	PRPS2	0.339589	3.79629	2.65662	0.00979751	0.288137	2.5829
Single-cell pbulk	Mono_Classical	Day 1	SLC25A28	0.277665	5.22753	2.6629	0.00990131	0.290081	2.57926
Single-cell pbulk	Mono_Classical	Day 1	COLQ	1.05329	0.00420412	2.6283	0.00991765	0.290081	2.57869
Single-cell pbulk	Mono_Classical	Day 1	KCNK6	-0.221142	5.24944	-2.64302	0.00996033	0.290081	-2.5772
Single-cell pbulk	Mono_Classical	Day 1	CDYL2	0.752474	1.60913	2.65157	0.00996452	0.290081	2.57706
Single-cell pbulk	Mono_Classical	Day 1	NREP	-0.297533	3.942	-2.65202	0.0100154	0.290827	-2.5753
Single-cell pbulk	Mono_Classical	Day 1	CLASRP	0.171506	5.46842	2.6177	0.010147	0.293904	2.57078
Single-cell pbulk	Mono_Classical	Day 1	HEG1	0.60694	2.25629	2.65944	0.0102174	0.295201	2.56838
Single-cell pbulk	Mono_Classical	Day 1	TNK2	0.19489	5.33565	2.64173	0.0102737	0.296085	2.56648
Single-cell pbulk	Mono_Classical	Day 1	MAX	0.159864	6.38219	2.62305	0.0103048	0.296236	2.56543
Single-cell pbulk	Mono_Classical	Day 1	APH1B	-0.203374	4.75155	-2.64887	0.0104225	0.298707	-2.56149
Single-cell pbulk	Mono_Classical	Day 1	AC008964.1	0.38634	2.71371	2.63449	0.0104501	0.298707	2.56057
Single-cell pbulk	Mono_Classical	Day 1	CYCS	0.200904	6.09902	2.61852	0.0104687	0.298707	2.55995
Single-cell pbulk	Mono_Classical	Day 1	SNAI3	-0.61161	3.75122	-2.67098	0.010514	0.299258	-2.55845
Single-cell pbulk	Mono_Classical	Day 1	PLEKHN1	0.788316	0.327106	2.61242	0.0105962	0.300387	2.55574
Single-cell pbulk	Mono_Classical	Day 1	RABAC1	-0.163028	7.62274	-2.66785	0.0106227	0.300387	-2.55487
Single-cell pbulk	Mono_Classical	Day 1	COX7A2	0.114672	7.8577	2.62336	0.010632	0.300387	2.55457
Single-cell pbulk	Mono_Classical	Day 1	SLC25A46	-0.168721	5.0918	-2.6119	0.0106714	0.300762	-2.55328
Single-cell pbulk	Mono_Classical	Day 1	ATP6V1B2	0.209622	7.72031	2.60988	0.0107586	0.301819	2.55044
Single-cell pbulk	Mono_Classical	Day 1	C9orf91	0.253079	4.79189	2.63455	0.0107614	0.301819	2.55035
Single-cell pbulk	Mono_Classical	Day 1	KIAA0319L	-0.182451	5.92485	-2.60977	0.010881	0.303145	-2.5465
Single-cell pbulk	Mono_Classical	Day 1	TIMM10	0.389583	5.38232	2.6811	0.0109131	0.303145	2.54547
Single-cell pbulk	Mono_Classical	Day 1	PSMD1	0.144643	5.77951	2.59142	0.0109161	0.303145	2.54537
Single-cell pbulk	Mono_Classical	Day 1	CHCHD2	0.156664	8.93277	2.66701	0.0109383	0.303145	2.54466
Single-cell pbulk	Mono_Classical	Day 1	PSTK	-0.357482	2.53667	-2.5962	0.0109752	0.303145	-2.54349
Single-cell pbulk	Mono_Classical	Day 1	PDIA3	0.194053	7.95926	2.63554	0.0109808	0.303145	2.54331
Single-cell pbulk	Mono_Classical	Day 1	MRPL1	0.37842	3.0774	2.61274	0.0109933	0.303145	2.54291
Single-cell pbulk	Mono_Classical	Day 1	SIL1	0.236398	4.88745	2.62804	0.011113	0.304971	2.53913
Single-cell pbulk	Mono_Classical	Day 1	TRIM8	-0.162151	5.69522	-2.60085	0.0111374	0.304971	-2.53836
Single-cell pbulk	Mono_Classical	Day 1	LCP1	0.13954	9.88772	2.63859	0.0111663	0.304971	2.53745
Single-cell pbulk	Mono_Classical	Day 1	IL15	0.415468	4.82303	2.62919	0.0111683	0.304971	2.53739
Single-cell pbulk	Mono_Classical	Day 1	IKZF1	0.156704	7.24671	2.61405	0.0112181	0.304971	2.53583
Single-cell pbulk	Mono_Classical	Day 1	GOLM1	-0.656355	4.45568	-2.66375	0.0112505	0.304971	-2.53482
Single-cell pbulk	Mono_Classical	Day 1	FAM110A	-0.342754	6.00861	-2.64967	0.0112742	0.304971	-2.53408
Single-cell pbulk	Mono_Classical	Day 1	BLOC1S6	0.188573	6.20645	2.593	0.0112771	0.304971	2.53399
Single-cell pbulk	Mono_Classical	Day 1	DRAM1	0.269693	4.93677	2.6193	0.0113238	0.304971	2.53255
Single-cell pbulk	Mono_Classical	Day 1	RP1-179N16.6	-0.803031	0.552632	-2.58052	0.011362	0.304971	-2.53136
Single-cell pbulk	Mono_Classical	Day 1	HNRNPF	0.119974	7.68625	2.59695	0.011388	0.304971	2.53056
Single-cell pbulk	Mono_Classical	Day 1	SSBP3	-0.269834	4.78284	-2.60705	0.0113894	0.304971	-2.53052
Single-cell pbulk	Mono_Classical	Day 1	ZBTB4	-0.267198	4.00239	-2.58735	0.0114552	0.304971	-2.5285
Single-cell pbulk	Mono_Classical	Day 1	IL27	0.956235	1.61244	2.63153	0.0114553	0.304971	2.52849
Single-cell pbulk	Mono_Classical	Day 1	TRAFD1	0.246301	5.46804	2.5939	0.0114573	0.304971	2.52843
Single-cell pbulk	Mono_Classical	Day 1	FAM120AOS	0.180423	5.24713	2.60429	0.0116015	0.305793	2.52404
Single-cell pbulk	Mono_Classical	Day 1	TMEM159	-0.314139	4.28937	-2.5949	0.0116179	0.305793	-2.52354
Single-cell pbulk	Mono_Classical	Day 1	SQRDL	0.220413	6.77763	2.61552	0.0116276	0.305793	2.52325
Single-cell pbulk	Mono_Classical	Day 1	LDLRAD4	-0.271584	4.57708	-2.57282	0.0116342	0.305793	-2.52305
Single-cell pbulk	Mono_Classical	Day 1	TXNDC11	0.21358	4.84903	2.57658	0.0116466	0.305793	2.52267
Single-cell pbulk	Mono_Classical	Day 1	ZNF566	-0.659571	1.27166	-2.58694	0.0116477	0.305793	-2.52264
Single-cell pbulk	Mono_Classical	Day 1	IPCEF1	0.388166	4.69123	2.61258	0.01168	0.305928	2.52167
Single-cell pbulk	Mono_Classical	Day 1	ZNF133	0.551324	1.67274	2.5801	0.0117061	0.305928	2.52088
Single-cell pbulk	Mono_Classical	Day 1	TACC3	-0.159812	6.02882	-2.58959	0.011744	0.306223	-2.51974
Single-cell pbulk	Mono_Classical	Day 1	NT5C	0.209931	5.87634	2.59293	0.0118656	0.308693	2.51612
Single-cell pbulk	Mono_Classical	Day 1	IGLL5	1.18781	-0.553887	2.56214	0.0119928	0.311298	2.51236
Single-cell pbulk	Mono_Classical	Day 1	RPP40	0.561123	1.58498	2.56379	0.0120621	0.311604	2.51032
Single-cell pbulk	Mono_Classical	Day 1	ZNF605	0.496166	1.73524	2.57108	0.0120831	0.311604	2.50971
Single-cell pbulk	Mono_Classical	Day 1	AMDHD1	-0.952105	0.66853	-2.56277	0.0120859	0.311604	-2.50963
Single-cell pbulk	Mono_Classical	Day 1	GCAT	-1.3577	-0.641061	-2.58212	0.0121272	0.311969	-2.50842
Single-cell pbulk	Mono_Classical	Day 1	RPH3A	-0.950837	4.45883	-2.63828	0.0121554	0.311997	-2.5076
Single-cell pbulk	Mono_Classical	Day 1	XIAP	0.179375	5.21578	2.5528	0.0121857	0.312079	2.50672
Single-cell pbulk	Mono_Classical	Day 1	CARM1	0.217541	4.37352	2.54822	0.0122757	0.313686	2.50412
Single-cell pbulk	Mono_Classical	Day 1	CPSF3	0.203679	4.35918	2.5541	0.0123347	0.314494	2.50242
Single-cell pbulk	Mono_Classical	Day 1	CLCN7	0.267899	5.70005	2.61087	0.0123747	0.314817	2.50127
Single-cell pbulk	Mono_Classical	Day 1	SRBD1	0.276871	4.33069	2.5597	0.012446	0.315251	2.49924
Single-cell pbulk	Mono_Classical	Day 1	ORMDL3	-0.355268	2.8585	-2.55488	0.0124466	0.315251	-2.49922
Single-cell pbulk	Mono_Classical	Day 1	PSME3	0.141298	5.61563	2.55728	0.0124756	0.31529	2.4984
Single-cell pbulk	Mono_Classical	Day 1	SPOCK1	-0.783981	0.823778	-2.54008	0.0125329	0.31577	-2.49677
Single-cell pbulk	Mono_Classical	Day 1	CTTNBP2NL	-0.368889	3.10942	-2.54569	0.0125604	0.31577	-2.49599
Single-cell pbulk	Mono_Classical	Day 1	SIRPD	0.470281	2.4573	2.56133	0.0125976	0.31577	2.49495
Single-cell pbulk	Mono_Classical	Day 1	DPEP2	-0.297435	6.48452	-2.59304	0.0126201	0.31577	-2.49431
Single-cell pbulk	Mono_Classical	Day 1	SPON2	0.443998	2.18986	2.56294	0.0126319	0.31577	2.49398
Single-cell pbulk	Mono_Classical	Day 1	LMBRD1	-0.225439	5.60785	-2.5651	0.0127044	0.316894	-2.49195
Single-cell pbulk	Mono_Classical	Day 1	CD74	0.250414	12.6772	2.59222	0.0127919	0.317935	2.48951
Single-cell pbulk	Mono_Classical	Day 1	RAB11FIP3	0.463528	2.64369	2.54828	0.0128014	0.317935	2.48925
Single-cell pbulk	Mono_Classical	Day 1	LTA	1.23387	-1.79029	2.54369	0.0128695	0.318937	2.48736
Single-cell pbulk	Mono_Classical	Day 1	CTD-2341M24.1	0.641797	1.07114	2.55997	0.012935	0.319871	2.48555
Single-cell pbulk	Mono_Classical	Day 1	PDCD10	0.130556	6.06069	2.53915	0.0129949	0.320291	2.48391
Single-cell pbulk	Mono_Classical	Day 1	ZNF746	-0.204277	4.71102	-2.54308	0.0130164	0.320291	-2.48332
Single-cell pbulk	Mono_Classical	Day 1	RSL1D1	-0.140722	7.78778	-2.54381	0.0130878	0.320291	-2.48137
Single-cell pbulk	Mono_Classical	Day 1	PXMP2	-0.425121	2.34561	-2.53598	0.0130965	0.320291	-2.48113
Single-cell pbulk	Mono_Classical	Day 1	BATF2	0.857028	0.999278	2.54698	0.0131099	0.320291	2.48077
Single-cell pbulk	Mono_Classical	Day 1	TMX4	-0.225536	7.08021	-2.56169	0.0131191	0.320291	-2.48052
Single-cell pbulk	Mono_Classical	Day 1	EPB41L3	0.288908	6.41685	2.57721	0.013268	0.322309	2.47649
Single-cell pbulk	Mono_Classical	Day 1	NEXN	0.550279	3.04662	2.55272	0.0132703	0.322309	2.47643
Single-cell pbulk	Mono_Classical	Day 1	SLX1B	-0.538661	2.22224	-2.5475	0.0133198	0.322309	-2.4751
Single-cell pbulk	Mono_Classical	Day 1	LXN	-0.712789	1.54912	-2.57135	0.0133239	0.322309	-2.47499
Single-cell pbulk	Mono_Classical	Day 1	DYSF	0.525712	5.73596	2.57844	0.0133424	0.322309	2.4745
Single-cell pbulk	Mono_Classical	Day 1	ACSBG1	1.03747	-0.416726	2.51696	0.01337	0.322309	2.47376
Single-cell pbulk	Mono_Classical	Day 1	SEPT9	-0.161616	7.8355	-2.56368	0.0134289	0.322522	-2.47219
Single-cell pbulk	Mono_Classical	Day 1	RUFY3	0.235464	5.55138	2.56268	0.0134349	0.322522	2.47203
Single-cell pbulk	Mono_Classical	Day 1	XRCC6BP1	-0.579321	3.79446	-2.59536	0.0134885	0.322933	-2.47061
Single-cell pbulk	Mono_Classical	Day 1	HAS3	1.10767	-0.336063	2.51968	0.0135123	0.322933	2.46997
Single-cell pbulk	Mono_Classical	Day 1	TMEM71	-0.223436	5.92199	-2.53769	0.0135363	0.322933	-2.46934
Single-cell pbulk	Mono_Classical	Day 1	NUDT7	-0.782145	2.78225	-2.57976	0.0136413	0.324765	-2.46657
Single-cell pbulk	Mono_Classical	Day 1	SAMD9L	0.646799	5.30277	2.5706	0.0137874	0.32645	2.46276
Single-cell pbulk	Mono_Classical	Day 1	GPR34	-1.35652	1.97791	-2.55614	0.0137941	0.32645	-2.46258
Single-cell pbulk	Mono_Classical	Day 1	MAP4K4	-0.160509	7.03773	-2.53799	0.0138153	0.32645	-2.46203
Single-cell pbulk	Mono_Classical	Day 1	CENPT	-0.210617	4.72236	-2.52432	0.0138257	0.32645	-2.46176
Single-cell pbulk	Mono_Classical	Day 1	SMARCA4	-0.156594	5.55787	-2.51082	0.0139003	0.327156	-2.45983
Single-cell pbulk	Mono_Classical	Day 1	SERPINF1	-0.785667	2.11658	-2.52027	0.0139463	0.327156	-2.45864
Single-cell pbulk	Mono_Classical	Day 1	OGFRL1	-0.187422	8.0011	-2.5277	0.0139494	0.327156	-2.45856
Single-cell pbulk	Mono_Classical	Day 1	ELMSAN1	0.177662	5.71594	2.50723	0.014005	0.327156	2.45714
Single-cell pbulk	Mono_Classical	Day 1	ASRGL1	-0.356739	5.41613	-2.56445	0.0140284	0.327156	-2.45653
Single-cell pbulk	Mono_Classical	Day 1	AC006547.15	-0.755937	0.0739297	-2.50132	0.014132	0.327156	-2.45389
Single-cell pbulk	Mono_Classical	Day 1	M6PR	0.131247	7.38939	2.54127	0.0141505	0.327156	2.45342
Single-cell pbulk	Mono_Classical	Day 1	FAM204A	-0.134808	6.48537	-2.51114	0.0141632	0.327156	-2.4531
Single-cell pbulk	Mono_Classical	Day 1	YPEL3	-0.147662	8.2238	-2.54614	0.0142027	0.327156	-2.4521
Single-cell pbulk	Mono_Classical	Day 1	MUS81	0.209841	4.3301	2.50947	0.0142082	0.327156	2.45196
Single-cell pbulk	Mono_Classical	Day 1	ATF7IP	-0.176331	6.17066	-2.5039	0.0142438	0.327156	-2.45105
Single-cell pbulk	Mono_Classical	Day 1	C10orf118	0.219888	4.92439	2.50918	0.014262	0.327156	2.4506
Single-cell pbulk	Mono_Classical	Day 1	POLR3B	-0.378407	2.36914	-2.50027	0.0142651	0.327156	-2.45052
Single-cell pbulk	Mono_Classical	Day 1	AAK1	0.231592	4.76561	2.50412	0.0142736	0.327156	2.4503
Single-cell pbulk	Mono_Classical	Day 1	HLA-DPB1	0.483159	9.44749	2.56666	0.0143013	0.327156	2.44961
Single-cell pbulk	Mono_Classical	Day 1	CDC37L1	0.283968	3.47313	2.49242	0.0143107	0.327156	2.44937
Single-cell pbulk	Mono_Classical	Day 1	HSPE1	0.218074	5.86945	2.53125	0.0143464	0.327319	2.44847
Single-cell pbulk	Mono_Classical	Day 1	TBXA2R	1.30633	-1.78601	2.498	0.0143812	0.327464	2.4476
Single-cell pbulk	Mono_Classical	Day 1	CARF	0.396048	2.55361	2.50357	0.0145138	0.329106	2.44429
Single-cell pbulk	Mono_Classical	Day 1	PTPN1	0.166944	6.16066	2.49633	0.0145258	0.329106	2.44399
Single-cell pbulk	Mono_Classical	Day 1	CCDC167	0.352941	3.40172	2.50173	0.0145404	0.329106	2.44363
Single-cell pbulk	Mono_Classical	Day 1	FAM102A	-0.677716	0.828227	-2.48357	0.0145876	0.329106	-2.44246
Single-cell pbulk	Mono_Classical	Day 1	PFDN6	-0.229101	6.27375	-2.50308	0.0145964	0.329106	-2.44224
Single-cell pbulk	Mono_Classical	Day 1	RP4-647C14.2	-1.11531	0.239541	-2.49137	0.0146567	0.329793	-2.44075
Single-cell pbulk	Mono_Classical	Day 1	ZC3H7B	0.249213	3.795	2.48172	0.0146842	0.329793	2.44007
Single-cell pbulk	Mono_Classical	Day 1	CTSD	-0.220249	9.31613	-2.54052	0.014798	0.331357	-2.43728
Single-cell pbulk	Mono_Classical	Day 1	KIF21A	1.33708	-1.18133	2.47457	0.0149253	0.331357	2.43419
Single-cell pbulk	Mono_Classical	Day 1	C5orf15	0.206847	4.88521	2.4873	0.0149702	0.331357	2.4331
Single-cell pbulk	Mono_Classical	Day 1	SLC16A5	-0.229715	4.62697	-2.48998	0.0149825	0.331357	-2.4328
Single-cell pbulk	Mono_Classical	Day 1	CTD-3093M3.1	1.11266	-1.09901	2.47278	0.0150058	0.331357	2.43224
Single-cell pbulk	Mono_Classical	Day 1	IL31RA	0.809565	1.17847	2.50534	0.0150268	0.331357	2.43173
Single-cell pbulk	Mono_Classical	Day 1	VCPIP1	0.201386	5.20363	2.4825	0.015028	0.331357	2.4317
Single-cell pbulk	Mono_Classical	Day 1	PLA2G12A	-0.38377	2.98334	-2.48452	0.0150291	0.331357	-2.43168
Single-cell pbulk	Mono_Classical	Day 1	LGALS3BP	0.846424	3.13439	2.53133	0.015046	0.331357	2.43127
Single-cell pbulk	Mono_Classical	Day 1	KDELR1	-0.136012	7.41451	-2.5019	0.0150471	0.331357	-2.43124
Single-cell pbulk	Mono_Classical	Day 1	ACSM5	-1.17454	-1.93761	-2.47691	0.0150708	0.331357	-2.43067
Single-cell pbulk	Mono_Classical	Day 1	PCYOX1	-0.321204	3.6836	-2.4836	0.0151342	0.331759	-2.42915
Single-cell pbulk	Mono_Classical	Day 1	TBC1D9	-0.196934	5.54166	-2.48023	0.0151624	0.331759	-2.42848
Single-cell pbulk	Mono_Classical	Day 1	DDX60L	0.377844	6.01871	2.53046	0.015195	0.331759	2.4277
Single-cell pbulk	Mono_Classical	Day 1	RP11-707M3.3	1.12793	-1.28703	2.46766	0.0152045	0.331759	2.42747
Single-cell pbulk	Mono_Classical	Day 1	BAIAP2	-0.479426	4.33719	-2.52581	0.0152447	0.332005	-2.42651
Single-cell pbulk	Mono_Classical	Day 1	HLA-DMB	0.244123	7.76336	2.51949	0.0153335	0.333309	2.4244
Single-cell pbulk	Mono_Classical	Day 1	C1GALT1	0.277204	5.02622	2.49941	0.0153669	0.333404	2.42361
Single-cell pbulk	Mono_Classical	Day 1	IMPDH1	-0.161979	6.89638	-2.50095	0.0155028	0.335031	-2.42041
Single-cell pbulk	Mono_Classical	Day 1	LAPTM5	-0.127059	10.1055	-2.49692	0.015529	0.335031	-2.4198
Single-cell pbulk	Mono_Classical	Day 1	TMCC1-AS1	1.0139	0.252238	2.46058	0.0156338	0.335031	2.41735
Single-cell pbulk	Mono_Classical	Day 1	EVI2B	-0.17919	7.73907	-2.49326	0.0156856	0.335031	-2.41615
Single-cell pbulk	Mono_Classical	Day 1	PLXND1	-0.30648	5.83687	-2.49329	0.0156937	0.335031	-2.41596
Single-cell pbulk	Mono_Classical	Day 1	DYNLT1	0.284836	7.10782	2.47613	0.0157006	0.335031	2.4158
Single-cell pbulk	Mono_Classical	Day 1	PARP10	0.269641	5.28822	2.48225	0.0157317	0.335031	2.41508
Single-cell pbulk	Mono_Classical	Day 1	PLP2	-0.168045	8.2969	-2.50683	0.0157339	0.335031	-2.41503
Single-cell pbulk	Mono_Classical	Day 1	KMT2C	-0.10764	7.27014	-2.47834	0.0157635	0.335031	-2.41435
Single-cell pbulk	Mono_Classical	Day 1	PRPF4	0.223748	4.44485	2.47466	0.0157654	0.335031	2.4143
Single-cell pbulk	Mono_Classical	Day 1	ANKRD13A	0.194509	6.38168	2.47396	0.015771	0.335031	2.41417
Single-cell pbulk	Mono_Classical	Day 1	TRNP1	-1.03476	0.46417	-2.45316	0.0157915	0.335031	-2.4137
Single-cell pbulk	Mono_Classical	Day 1	PPM1L	-0.351146	3.97212	-2.50783	0.0158349	0.335332	-2.4127
Single-cell pbulk	Mono_Classical	Day 1	KPNA4	-0.157231	5.84385	-2.46638	0.0158719	0.335499	-2.41185
Single-cell pbulk	Mono_Classical	Day 1	PYGL	-0.182872	6.99714	-2.49474	0.0159376	0.335858	-2.41034
Single-cell pbulk	Mono_Classical	Day 1	LIMK2	0.400051	4.30213	2.4644	0.0159473	0.335858	2.41012
Single-cell pbulk	Mono_Classical	Day 1	ETHE1	-0.16889	6.63742	-2.48512	0.0159899	0.336138	-2.40915
Single-cell pbulk	Mono_Classical	Day 1	STK32B	-0.854312	0.665587	-2.45786	0.016104	0.33792	-2.40655
Single-cell pbulk	Mono_Classical	Day 1	STEAP3	-0.65339	2.30643	-2.48008	0.0161614	0.338506	-2.40525
Single-cell pbulk	Mono_Classical	Day 1	POP5	-0.185161	5.28746	-2.46335	0.0162229	0.339177	-2.40386
Single-cell pbulk	Mono_Classical	Day 1	NADK2	-0.311436	3.06103	-2.45151	0.0163038	0.33921	-2.40204
Single-cell pbulk	Mono_Classical	Day 1	CHORDC1	0.292475	4.71267	2.45847	0.0163097	0.33921	2.40191
Single-cell pbulk	Mono_Classical	Day 1	SRP54	0.172943	5.49006	2.44098	0.016313	0.33921	2.40184
Single-cell pbulk	Mono_Classical	Day 1	NRM	-0.215636	5.0407	-2.45206	0.0163583	0.339539	-2.40082
Single-cell pbulk	Mono_Classical	Day 1	LSMD1	0.154206	7.26647	2.48024	0.0164708	0.341256	2.39831
Single-cell pbulk	Mono_Classical	Day 1	TBC1D4	-0.374511	3.06344	-2.44769	0.0165436	0.341655	-2.3967
Single-cell pbulk	Mono_Classical	Day 1	RP11-801F7.1	1.20474	-1.48581	2.4353	0.0165516	0.341655	2.39652
Single-cell pbulk	Mono_Classical	Day 1	CTD-2370N5.3	-0.856935	-0.59	-2.44159	0.0165794	0.341655	-2.3959
Single-cell pbulk	Mono_Classical	Day 1	SECTM1	0.376686	6.85394	2.48324	0.0166088	0.341655	2.39525
Single-cell pbulk	Mono_Classical	Day 1	SLC35E3	-0.305407	4.01198	-2.4522	0.0167084	0.342279	-2.39306
Single-cell pbulk	Mono_Classical	Day 1	GALNT7	-0.207686	5.01553	-2.45014	0.0167207	0.342279	-2.39279
Single-cell pbulk	Mono_Classical	Day 1	BAK1	0.288919	4.36027	2.46839	0.016745	0.342279	2.39226
Single-cell pbulk	Mono_Classical	Day 1	APOBEC3G	0.268936	4.58238	2.45831	0.0167658	0.342279	2.3918
Single-cell pbulk	Mono_Classical	Day 1	SLAMF8	0.811931	1.86868	2.4677	0.0168183	0.342279	2.39066
Single-cell pbulk	Mono_Classical	Day 1	OSBPL5	-0.32979	3.74291	-2.46285	0.0168701	0.342279	-2.38953
Single-cell pbulk	Mono_Classical	Day 1	MRPS28	0.197129	4.64369	2.43517	0.0169191	0.342279	2.38846
Single-cell pbulk	Mono_Classical	Day 1	GHDC	-0.221191	4.08928	-2.43649	0.016936	0.342279	-2.38809
Single-cell pbulk	Mono_Classical	Day 1	USP25	0.196317	6.08794	2.44883	0.0169457	0.342279	2.38788
Single-cell pbulk	Mono_Classical	Day 1	SERINC2	-0.701396	3.367	-2.50615	0.016955	0.342279	-2.38768
Single-cell pbulk	Mono_Classical	Day 1	BTAF1	0.199235	5.91325	2.45976	0.0169666	0.342279	2.38743
Single-cell pbulk	Mono_Classical	Day 1	HS1BP3	-0.200577	4.76011	-2.44008	0.0170524	0.343407	-2.38558
Single-cell pbulk	Mono_Classical	Day 1	PHF2	-0.16037	4.6745	-2.42325	0.0170953	0.343459	-2.38465
Single-cell pbulk	Mono_Classical	Day 1	C3orf38	0.192722	4.97229	2.43048	0.0171147	0.343459	2.38423
Single-cell pbulk	Mono_Classical	Day 1	CHST13	-0.852301	3.81338	-2.50493	0.0171909	0.344157	-2.3826
Single-cell pbulk	Mono_Classical	Day 1	TP53BP2	-0.184545	5.17787	-2.42806	0.0172269	0.344157	-2.38183
Single-cell pbulk	Mono_Classical	Day 1	LHFPL2	0.491919	3.44405	2.4412	0.0172393	0.344157	2.38156
Single-cell pbulk	Mono_Classical	Day 1	TESC	-0.257744	6.70276	-2.45574	0.0173295	0.345358	-2.37964
Single-cell pbulk	Mono_Classical	Day 1	ERGIC3	-0.125893	7.12181	-2.44833	0.0173962	0.346088	-2.37823
Single-cell pbulk	Mono_Classical	Day 1	SNX6	0.112427	7.33334	2.43368	0.0175324	0.346644	2.37535
Single-cell pbulk	Mono_Classical	Day 1	IGBP1	-0.178337	6.82906	-2.45381	0.0175575	0.346644	-2.37482
Single-cell pbulk	Mono_Classical	Day 1	UNG	0.640112	0.922083	2.41673	0.0175614	0.346644	2.37474
Single-cell pbulk	Mono_Classical	Day 1	SPINT1	-0.350585	4.70653	-2.44189	0.0175683	0.346644	-2.37459
Single-cell pbulk	Mono_Classical	Day 1	HAL	-0.490443	4.16213	-2.48256	0.0176184	0.346644	-2.37354
Single-cell pbulk	Mono_Classical	Day 1	CMTM2	-0.55295	3.37087	-2.44469	0.0176379	0.346644	-2.37313
Single-cell pbulk	Mono_Classical	Day 1	MAP3K2	-0.122018	7.16375	-2.44412	0.0176444	0.346644	-2.373
Single-cell pbulk	Mono_Classical	Day 1	EIF3D	-0.125432	7.05556	-2.43212	0.0176653	0.346644	-2.37256
Single-cell pbulk	Mono_Classical	Day 1	KDM6A	0.236352	4.45915	2.41894	0.0177554	0.347818	2.37068
Single-cell pbulk	Mono_Classical	Day 1	SLC5A10	-1.17476	-1.37831	-2.40468	0.0179206	0.34951	-2.36726
Single-cell pbulk	Mono_Classical	Day 1	C2CD2	0.318024	3.54358	2.43222	0.0179655	0.34951	2.36633
Single-cell pbulk	Mono_Classical	Day 1	CUL5	0.131963	5.65086	2.41816	0.0179704	0.34951	2.36623
Single-cell pbulk	Mono_Classical	Day 1	LPP-AS2	-0.462565	2.03082	-2.41222	0.0179855	0.34951	-2.36592
Single-cell pbulk	Mono_Classical	Day 1	ICAM3	-0.239732	7.71174	-2.4744	0.0180228	0.34951	-2.36515
Single-cell pbulk	Mono_Classical	Day 1	CASC2	1.19764	-1.92316	2.40947	0.0180241	0.34951	2.36512
Single-cell pbulk	Mono_Classical	Day 1	RP11-138I1.4	0.420703	1.89954	2.42047	0.0180814	0.350029	2.36395
Single-cell pbulk	Mono_Classical	Day 1	NIPSNAP3A	0.260906	5.18962	2.44661	0.0181414	0.350228	2.36272
Single-cell pbulk	Mono_Classical	Day 1	C9orf142	0.159204	6.84262	2.44389	0.0182245	0.350228	2.36102
Single-cell pbulk	Mono_Classical	Day 1	ZNF225	-0.824011	0.397745	-2.4038	0.0182372	0.350228	-2.36077
Single-cell pbulk	Mono_Classical	Day 1	SORD	-0.318121	4.0639	-2.42456	0.0182437	0.350228	-2.36063
Single-cell pbulk	Mono_Classical	Day 1	CRTAM	0.394294	3.1125	2.42297	0.0182527	0.350228	2.36045
Single-cell pbulk	Mono_Classical	Day 1	IER5	-0.334297	6.54769	-2.40709	0.0182743	0.350228	-2.36001
Single-cell pbulk	Mono_Classical	Day 1	RAB38	1.19316	-1.29646	2.3977	0.0183746	0.350953	2.35798
Single-cell pbulk	Mono_Classical	Day 1	MITD1	0.212705	4.79014	2.42263	0.0183969	0.350953	2.35753
Single-cell pbulk	Mono_Classical	Day 1	PFKFB3	0.447143	5.03781	2.42384	0.0184038	0.350953	2.35739
Single-cell pbulk	Mono_Classical	Day 1	HSPA8	0.279128	8.35912	2.43566	0.0184539	0.351124	2.35638
Single-cell pbulk	Mono_Classical	Day 1	HNRNPR	0.110091	6.98477	2.41047	0.0184738	0.351124	2.35598
Single-cell pbulk	Mono_Classical	Day 1	NME4	-0.536545	4.77653	-2.46494	0.0185379	0.351374	-2.3547
Single-cell pbulk	Mono_Classical	Day 1	FUK	-0.308602	2.81605	-2.39142	0.0185481	0.351374	-2.35449
Single-cell pbulk	Mono_Classical	Day 1	COQ7	-0.281887	5.16778	-2.41251	0.0187225	0.354095	-2.35101
Single-cell pbulk	Mono_Classical	Day 1	TXLNA	0.183951	4.54539	2.38747	0.0187534	0.354097	2.3504
Single-cell pbulk	Mono_Classical	Day 1	PROSER2	-0.770732	1.56487	-2.40453	0.0187951	0.354303	-2.34957
Single-cell pbulk	Mono_Classical	Day 1	PHB2	-0.135188	7.15883	-2.41209	0.0188841	0.355397	-2.34781
Single-cell pbulk	Mono_Classical	Day 1	LCP2	0.157977	7.10293	2.40148	0.0190297	0.357553	2.34495
Single-cell pbulk	Mono_Classical	Day 1	RAI1	-0.274311	3.58126	-2.40166	0.0190666	0.357662	-2.34423
Single-cell pbulk	Mono_Classical	Day 1	MAPKAPK3	-0.187996	6.93396	-2.42462	0.0191136	0.357959	-2.34331
Single-cell pbulk	Mono_Classical	Day 1	FBXO22	-0.286395	3.45846	-2.37638	0.0192781	0.359926	-2.34011
Single-cell pbulk	Mono_Classical	Day 1	MESDC1	0.179014	4.94798	2.37651	0.0192812	0.359926	2.34005
Single-cell pbulk	Mono_Classical	Day 1	COX6C	0.122316	7.83535	2.41032	0.0193198	0.360062	2.3393
Single-cell pbulk	Mono_Classical	Day 1	LRRC59	0.14485	5.766	2.3751	0.0193702	0.360097	2.33833
Single-cell pbulk	Mono_Classical	Day 1	TFEC	0.200589	6.32795	2.3893	0.0194196	0.360097	2.33738
Single-cell pbulk	Mono_Classical	Day 1	DSTYK	-0.226806	4.41633	-2.40032	0.0194258	0.360097	-2.33726
Single-cell pbulk	Mono_Classical	Day 1	SVIL	-0.31091	5.07166	-2.42075	0.0194469	0.360097	-2.33685
Single-cell pbulk	Mono_Classical	Day 1	CNTRL	0.217802	6.32079	2.38724	0.019589	0.362144	2.33413
Single-cell pbulk	Mono_Classical	Day 1	ANO9	1.11106	-1.84512	2.36904	0.0196568	0.362815	2.33283
Single-cell pbulk	Mono_Classical	Day 1	CACTIN	0.311994	3.19941	2.3749	0.0197116	0.362873	2.33179
Single-cell pbulk	Mono_Classical	Day 1	AP000640.2	0.999299	-1.07187	2.36788	0.0197231	0.362873	2.33158
Single-cell pbulk	Mono_Classical	Day 1	SLC12A7	0.557296	5.21016	2.44142	0.0199123	0.36556	2.328
Single-cell pbulk	Mono_Classical	Day 1	ISG20	0.45305	4.50271	2.39923	0.0199327	0.36556	2.32761
Single-cell pbulk	Mono_Classical	Day 1	COX6A1	0.11987	8.64941	2.39813	0.0199962	0.36614	2.32642
Single-cell pbulk	Mono_Classical	Day 1	TMEM242	-0.239902	4.3332	-2.38137	0.0200498	0.366437	-2.32541
Single-cell pbulk	Mono_Classical	Day 1	RP11-407N17.5	-0.547443	1.81661	-2.36024	0.0200926	0.366437	-2.32461
Single-cell pbulk	Mono_Classical	Day 1	SEPW1	0.154314	7.01263	2.40814	0.020108	0.366437	2.32433
Single-cell pbulk	Mono_Classical	Day 1	STXBP2	-0.405862	9.19684	-2.4412	0.0201975	0.367485	-2.32266
Single-cell pbulk	Mono_Classical	Day 1	SORL1	-0.218901	7.32507	-2.38806	0.0203136	0.367643	-2.3205
Single-cell pbulk	Mono_Classical	Day 1	ITPRIPL2	0.238904	4.85807	2.37216	0.0203566	0.367643	2.31971
Single-cell pbulk	Mono_Classical	Day 1	ECH1	-0.158749	6.88664	-2.39069	0.0203784	0.367643	-2.31931
Single-cell pbulk	Mono_Classical	Day 1	GALC	-0.304453	4.35361	-2.40157	0.0203905	0.367643	-2.31908
Single-cell pbulk	Mono_Classical	Day 1	ATPAF2	-0.169834	4.81765	-2.36853	0.0203965	0.367643	-2.31897
Single-cell pbulk	Mono_Classical	Day 1	CTD-2105E13.14	1.08655	-1.50845	2.35922	0.0204063	0.367643	2.31879
Single-cell pbulk	Mono_Classical	Day 1	DEXI	-0.448759	3.00367	-2.38247	0.0204481	0.367643	-2.31802
Single-cell pbulk	Mono_Classical	Day 1	DEF8	-0.144529	5.85778	-2.36226	0.020552	0.367643	-2.31611
Single-cell pbulk	Mono_Classical	Day 1	GDPD5	0.500994	3.41892	2.39392	0.0205727	0.367643	2.31574
Single-cell pbulk	Mono_Classical	Day 1	AAMP	0.155537	6.10364	2.35739	0.0205849	0.367643	2.31551
Single-cell pbulk	Mono_Classical	Day 1	TMEM8B	-0.635109	3.24559	-2.38726	0.0205874	0.367643	-2.31547
Single-cell pbulk	Mono_Classical	Day 1	ZNF154	1.25958	-1.20402	2.36933	0.0206098	0.367643	2.31506
Single-cell pbulk	Mono_Classical	Day 1	SLC47A1	-1.10606	0.174583	-2.38584	0.0206291	0.367643	-2.3147
Single-cell pbulk	Mono_Classical	Day 1	CLDN7	-0.763348	0.717284	-2.36458	0.0206931	0.367643	-2.31354
Single-cell pbulk	Mono_Classical	Day 1	ARHGAP10	-0.344406	3.93308	-2.36094	0.0207067	0.367643	-2.31329
Single-cell pbulk	Mono_Classical	Day 1	SPAG7	-0.20512	6.09532	-2.39429	0.0207727	0.367643	-2.31209
Single-cell pbulk	Mono_Classical	Day 1	GPBAR1	0.264603	6.58094	2.39015	0.0207988	0.367643	2.31162
Single-cell pbulk	Mono_Classical	Day 1	ADAT1	0.271972	3.39773	2.34671	0.0208121	0.367643	2.31138
Single-cell pbulk	Mono_Classical	Day 1	PIM1	0.37579	4.68175	2.3757	0.0208373	0.367643	2.31092
Single-cell pbulk	Mono_Classical	Day 1	MRPL34	-0.21507	6.26343	-2.39969	0.0208599	0.367643	-2.31051
Single-cell pbulk	Mono_Classical	Day 1	CCR10	-0.845425	-0.102516	-2.34784	0.0208972	0.367643	-2.30984
Single-cell pbulk	Mono_Classical	Day 1	KDM4D	-1.1068	-1.83745	-2.34462	0.0209095	0.367643	-2.30961
Single-cell pbulk	Mono_Classical	Day 1	LRRC45	-0.377343	2.85799	-2.3528	0.021087	0.370198	-2.30642
Single-cell pbulk	Mono_Classical	Day 1	CAMK1	-0.253029	6.30854	-2.38038	0.0212949	0.370703	-2.30271
Single-cell pbulk	Mono_Classical	Day 1	TM7SF2	-0.573267	1.04844	-2.3494	0.0213257	0.370703	-2.30217
Single-cell pbulk	Mono_Classical	Day 1	IBA57	-0.426487	2.50086	-2.34178	0.0213379	0.370703	-2.30195
Single-cell pbulk	Mono_Classical	Day 1	SLC27A1	-0.249219	4.84351	-2.34595	0.021343	0.370703	-2.30186
Single-cell pbulk	Mono_Classical	Day 1	RGL2	-0.212163	5.12846	-2.35169	0.0213628	0.370703	-2.30151
Single-cell pbulk	Mono_Classical	Day 1	XCL1	1.19431	-1.60094	2.34098	0.0213653	0.370703	2.30147
Single-cell pbulk	Mono_Classical	Day 1	DDX21	0.130633	7.37168	2.34334	0.0213661	0.370703	2.30145
Single-cell pbulk	Mono_Classical	Day 1	ARL8B	0.112056	6.77133	2.35136	0.0213737	0.370703	2.30132
Single-cell pbulk	Mono_Classical	Day 1	ARL4C	-0.49284	5.78718	-2.365	0.0215307	0.372514	-2.29855
Single-cell pbulk	Mono_Classical	Day 1	PTPN9	-0.187333	4.67406	-2.35695	0.021554	0.372514	-2.29814
Single-cell pbulk	Mono_Classical	Day 1	AC104135.2	-1.12376	-2.02452	-2.33957	0.0215753	0.372514	-2.29776
Single-cell pbulk	Mono_Classical	Day 1	TOMM20	-0.133355	7.58767	-2.35182	0.0216101	0.372556	-2.29715
Single-cell pbulk	Mono_Classical	Day 1	SNX2	-0.117975	7.40872	-2.35407	0.02168	0.3732	-2.29593
Single-cell pbulk	Mono_Classical	Day 1	PLAC8	0.529017	6.57758	2.38963	0.021774	0.373247	2.29429
Single-cell pbulk	Mono_Classical	Day 1	SAMD1	-0.307976	4.74021	-2.35782	0.0218541	0.373247	-2.29289
Single-cell pbulk	Mono_Classical	Day 1	TRIM35	-0.48063	1.87813	-2.32716	0.0218579	0.373247	-2.29283
Single-cell pbulk	Mono_Classical	Day 1	ZNF641	-0.281209	4.44377	-2.36441	0.0218721	0.373247	-2.29258
Single-cell pbulk	Mono_Classical	Day 1	SMYD2	0.266831	3.76241	2.33502	0.0218793	0.373247	2.29246
Single-cell pbulk	Mono_Classical	Day 1	FSTL3	-0.386191	3.6003	-2.36295	0.0219075	0.373247	-2.29197
Single-cell pbulk	Mono_Classical	Day 1	JAK3	0.353164	5.15741	2.36671	0.0219451	0.373247	2.29132
Single-cell pbulk	Mono_Classical	Day 1	ALPK1	0.348969	4.52217	2.3592	0.0219553	0.373247	2.29114
Single-cell pbulk	Mono_Classical	Day 1	ZDBF2	-1.06507	-1.48146	-2.32914	0.0220101	0.373247	-2.29019
Single-cell pbulk	Mono_Classical	Day 1	UQCR11.1	0.110465	8.75893	2.36671	0.0220524	0.373247	2.28946
Single-cell pbulk	Mono_Classical	Day 1	AC068039.4	1.14877	-0.829591	2.32296	0.0220908	0.373247	2.2888
Single-cell pbulk	Mono_Classical	Day 1	TTC32	0.244721	4.13029	2.33923	0.0220949	0.373247	2.28873
Single-cell pbulk	Mono_Classical	Day 1	NCR1	1.06593	-1.33593	2.32238	0.0221237	0.373247	2.28824
Single-cell pbulk	Mono_Classical	Day 1	RP11-677M14.7	1.01931	-0.278057	2.3243	0.0221371	0.373247	2.28801
Single-cell pbulk	Mono_Classical	Day 1	DNAJA1	0.232888	7.63498	2.34707	0.022256	0.374703	2.28597
Single-cell pbulk	Mono_Classical	Day 1	LINC00341	0.352036	3.24437	2.33497	0.0223013	0.374916	2.2852
Single-cell pbulk	Mono_Classical	Day 1	KPNA6	0.161952	5.05086	2.32318	0.0224061	0.375475	2.28341
Single-cell pbulk	Mono_Classical	Day 1	RP11-245P10.8	-1.14736	-1.73029	-2.32148	0.0224475	0.375475	-2.28271
Single-cell pbulk	Mono_Classical	Day 1	TKTL1	1.0946	-1.89566	2.32274	0.0224537	0.375475	2.2826
Single-cell pbulk	Mono_Classical	Day 1	RP11-195F19.9	0.830188	0.444681	2.3217	0.0224651	0.375475	2.28241
Single-cell pbulk	Mono_Classical	Day 1	NSMCE1	-0.159611	5.63304	-2.34065	0.0225805	0.376371	-2.28046
Single-cell pbulk	Mono_Classical	Day 1	NCF2	-0.0810285	9.09743	-2.34953	0.0225842	0.376371	-2.2804
Single-cell pbulk	Mono_Classical	Day 1	FRMD3	0.57268	2.77838	2.36497	0.0227494	0.377609	2.27762
Single-cell pbulk	Mono_Classical	Day 1	PARP8	-0.249225	6.01985	-2.36798	0.0227667	0.377609	-2.27733
Single-cell pbulk	Mono_Classical	Day 1	FPR2	0.37206	4.93546	2.33108	0.0227946	0.377609	2.27686
Single-cell pbulk	Mono_Classical	Day 1	C17orf100	-0.721465	0.535871	-2.30959	0.0228494	0.377609	-2.27594
Single-cell pbulk	Mono_Classical	Day 1	FBXW9	-0.495561	1.95896	-2.31842	0.0228553	0.377609	-2.27584
Single-cell pbulk	Mono_Classical	Day 1	GPI	-0.139453	6.82137	-2.3323	0.0228556	0.377609	-2.27584
Single-cell pbulk	Mono_Classical	Day 1	ALDH18A1	0.909807	0.386755	2.3161	0.0229306	0.378306	2.27459
Single-cell pbulk	Mono_Classical	Day 1	ZNF395	-0.366711	3.68619	-2.31914	0.022987	0.378464	-2.27365
Single-cell pbulk	Mono_Classical	Day 1	THAP4	-0.230797	4.1419	-2.32037	0.0230066	0.378464	-2.27332
Single-cell pbulk	Mono_Classical	Day 1	ENDOV	-0.281773	4.1787	-2.33416	0.023039	0.378464	-2.27279
Single-cell pbulk	Mono_Classical	Day 1	FAM212B	-0.357451	4.0227	-2.34773	0.0230921	0.378796	-2.27191
Single-cell pbulk	Mono_Classical	Day 1	ZNF404	-1.0808	-1.18795	-2.30812	0.0231383	0.378987	-2.27114
Single-cell pbulk	Mono_Classical	Day 1	SLC19A1	-0.23918	4.62819	-2.32651	0.0231877	0.378987	-2.27033
Single-cell pbulk	Mono_Classical	Day 1	JHDM1D-AS1	0.502848	2.06416	2.30873	0.0232026	0.378987	2.27008
Single-cell pbulk	Mono_Classical	Day 1	ZNF581	-0.181958	5.78497	-2.32265	0.0233428	0.379775	-2.26778
Single-cell pbulk	Mono_Classical	Day 1	TOPORS-AS1	0.253782	3.64253	2.3097	0.0233461	0.379775	2.26772
Single-cell pbulk	Mono_Classical	Day 1	CASP1	0.168882	8.01105	2.33056	0.0233931	0.379775	2.26695
Single-cell pbulk	Mono_Classical	Day 1	RPGRIP1	-0.548014	2.05171	-2.32828	0.0234919	0.379775	-2.26534
Single-cell pbulk	Mono_Classical	Day 1	CMC2	0.204744	5.25808	2.32674	0.0235034	0.379775	2.26515
Single-cell pbulk	Mono_Classical	Day 1	CHMP4B	0.1408	6.63565	2.32172	0.0235076	0.379775	2.26508
Single-cell pbulk	Mono_Classical	Day 1	C1orf101	-0.997285	-1.17844	-2.29782	0.0235457	0.379775	-2.26446
Single-cell pbulk	Mono_Classical	Day 1	CTD-2619J13.23	1.11951	-1.29815	2.29868	0.0235544	0.379775	2.26432
Single-cell pbulk	Mono_Classical	Day 1	GABBR1	0.342454	5.25678	2.3593	0.0235549	0.379775	2.26431
Single-cell pbulk	Mono_Classical	Day 1	TRMT12	-0.391534	3.00827	-2.31008	0.0235811	0.379775	-2.26389
Single-cell pbulk	Mono_Classical	Day 1	CSF3R	-0.184841	9.04812	-2.346	0.0236332	0.380081	-2.26304
Single-cell pbulk	Mono_Classical	Day 1	FAM225A	1.07486	-0.988929	2.30579	0.0237539	0.381031	2.26109
Single-cell pbulk	Mono_Classical	Day 1	PHLDB3	-0.5878	2.98725	-2.33367	0.0237856	0.381031	-2.26057
Single-cell pbulk	Mono_Classical	Day 1	PRIM1	0.402788	2.25753	2.29963	0.023811	0.381031	2.26017
Single-cell pbulk	Mono_Classical	Day 1	ATP1B3	0.196804	6.46029	2.32169	0.0238248	0.381031	2.25994
Single-cell pbulk	Mono_Classical	Day 1	JRKL	-0.305036	2.94542	-2.29453	0.0239791	0.382966	-2.25746
Single-cell pbulk	Mono_Classical	Day 1	N4BP2L2	0.11679	7.24866	2.31427	0.0240795	0.383779	2.25586
Single-cell pbulk	Mono_Classical	Day 1	RP11-344B5.2	-0.410167	4.09763	-2.33537	0.024108	0.383779	-2.2554
Single-cell pbulk	Mono_Classical	Day 1	LARP1	0.186125	5.75013	2.31053	0.0241301	0.383779	2.25505
Single-cell pbulk	Mono_Classical	Day 1	SCAPER	0.256067	4.1798	2.30025	0.0241924	0.384203	2.25406
Single-cell pbulk	Mono_Classical	Day 1	SMG6	-0.208284	4.3143	-2.2926	0.0242236	0.384203	-2.25356
Single-cell pbulk	Mono_Classical	Day 1	CSGALNACT2	-0.172064	6.40969	-2.29918	0.0245016	0.386237	-2.24917
Single-cell pbulk	Mono_Classical	Day 1	AMPD2	-0.216651	6.54297	-2.30125	0.0245074	0.386237	-2.24908
Single-cell pbulk	Mono_Classical	Day 1	CTU2	0.379642	2.54693	2.29632	0.02452	0.386237	2.24888
Single-cell pbulk	Mono_Classical	Day 1	FAM213A	-0.86507	1.71797	-2.33598	0.0245244	0.386237	-2.24881
Single-cell pbulk	Mono_Classical	Day 1	ADH5	-0.251058	5.52004	-2.33727	0.0245279	0.386237	-2.24876
Single-cell pbulk	Mono_Classical	Day 1	SRP19	0.221409	4.02621	2.29304	0.0245968	0.386237	2.24768
Single-cell pbulk	Mono_Classical	Day 1	HNRNPA2B1	0.0953086	9.63691	2.31243	0.0246264	0.386237	2.24721
Single-cell pbulk	Mono_Classical	Day 1	BPTF	-0.0783597	7.29952	-2.28839	0.0246495	0.386237	-2.24685
Single-cell pbulk	Mono_Classical	Day 1	BLVRB	-0.150817	8.73617	-2.33152	0.0246541	0.386237	-2.24678
Single-cell pbulk	Mono_Classical	Day 1	ZDHHC1	-0.385732	6.06735	-2.301	0.0246906	0.386283	-2.24621
Single-cell pbulk	Mono_Classical	Day 1	TOR4A	0.287279	4.2833	2.31334	0.0247403	0.386533	2.24543
Single-cell pbulk	Mono_Classical	Day 1	NAPRT1	0.371848	6.61558	2.34679	0.0247849	0.386705	2.24474
Single-cell pbulk	Mono_Classical	Day 1	DCAF7	0.127336	6.3996	2.28432	0.0249186	0.387823	2.24266
Single-cell pbulk	Mono_Classical	Day 1	PSD4	-0.244751	5.08759	-2.32154	0.024924	0.387823	-2.24258
Single-cell pbulk	Mono_Classical	Day 1	RP3-467L1.4	1.10309	-1.33157	2.28141	0.0250065	0.38858	2.2413
Single-cell pbulk	Mono_Classical	Day 1	ATAD3B	0.304095	3.19234	2.27972	0.0251998	0.390791	2.23833
Single-cell pbulk	Mono_Classical	Day 1	GLIPR1	-0.169877	8.56976	-2.30896	0.0252167	0.390791	-2.23807
Single-cell pbulk	Mono_Classical	Day 1	HS2ST1	-0.195667	3.9822	-2.26816	0.0253464	0.391583	-2.23608
Single-cell pbulk	Mono_Classical	Day 1	BLM	0.710651	1.82143	2.30469	0.0253692	0.391583	2.23573
Single-cell pbulk	Mono_Classical	Day 1	RMDN1	-0.156799	5.21548	-2.292	0.025407	0.391583	-2.23516
Single-cell pbulk	Mono_Classical	Day 1	LRRC56	-0.977985	-0.835845	-2.26778	0.0255301	0.391583	-2.23329
Single-cell pbulk	Mono_Classical	Day 1	STXBP4	-0.963692	0.226959	-2.26522	0.0255323	0.391583	-2.23325
Single-cell pbulk	Mono_Classical	Day 1	MID1IP1	-0.218692	6.45543	-2.27496	0.0255363	0.391583	-2.23319
Single-cell pbulk	Mono_Classical	Day 1	NDUFAF5	-0.354877	2.65976	-2.27918	0.025597	0.391583	-2.23227
Single-cell pbulk	Mono_Classical	Day 1	HOOK3	-0.137947	6.9545	-2.29863	0.025609	0.391583	-2.23209
Single-cell pbulk	Mono_Classical	Day 1	NHS	-0.405295	2.82437	-2.2703	0.0256173	0.391583	-2.23196
Single-cell pbulk	Mono_Classical	Day 1	SMPDL3B	1.09755	-1.46743	2.26655	0.0256257	0.391583	2.23184
Single-cell pbulk	Mono_Classical	Day 1	CAD	0.463682	2.03091	2.27977	0.0256424	0.391583	2.23159
Single-cell pbulk	Mono_Classical	Day 1	BRE	0.159292	5.24886	2.27784	0.0257252	0.391987	2.23034
Single-cell pbulk	Mono_Classical	Day 1	MAP9	1.06796	-2.0901	2.26643	0.0257371	0.391987	2.23016
Single-cell pbulk	Mono_Classical	Day 1	ANAPC1	-0.218121	3.62808	-2.26056	0.0258296	0.392472	-2.22876
Single-cell pbulk	Mono_Classical	Day 1	ARNTL2	0.942446	0.613854	2.27463	0.0258372	0.392472	2.22865
Single-cell pbulk	Mono_Classical	Day 1	DTX3	1.05791	-1.55265	2.25993	0.0258725	0.392491	2.22812
Single-cell pbulk	Mono_Classical	Day 1	WDR91	-0.247165	3.95116	-2.27456	0.0259936	0.393809	-2.22631
Single-cell pbulk	Mono_Classical	Day 1	RP11-328C8.4	-1.02056	-0.513761	-2.26246	0.0261551	0.394481	-2.2239
Single-cell pbulk	Mono_Classical	Day 1	TLN1	0.103382	9.10403	2.2795	0.0261809	0.394481	2.22352
Single-cell pbulk	Mono_Classical	Day 1	AC074389.9	-1.1825	-1.18726	-2.2593	0.0261918	0.394481	-2.22336
Single-cell pbulk	Mono_Classical	Day 1	GTF2H5	0.172537	5.433	2.27888	0.0261996	0.394481	2.22324
Single-cell pbulk	Mono_Classical	Day 1	TOP2B	-0.123762	5.60372	-2.2583	0.0262388	0.394481	-2.22266
Single-cell pbulk	Mono_Classical	Day 1	AVEN	-0.345392	3.09637	-2.26291	0.0262438	0.394481	-2.22258
Single-cell pbulk	Mono_Classical	Day 1	COMMD5	0.152814	5.07027	2.25818	0.0264214	0.396632	2.21996
Single-cell pbulk	Mono_Classical	Day 1	COPZ1	0.136643	6.12784	2.26298	0.0266222	0.399125	2.21701
Single-cell pbulk	Mono_Classical	Day 1	SCRN3	-0.287089	3.35634	-2.26169	0.0267444	0.400435	-2.21523
Single-cell pbulk	Mono_Classical	Day 1	CEP89	-0.294634	2.84907	-2.25096	0.0268489	0.401476	-2.21371
Single-cell pbulk	Mono_Classical	Day 1	FLT3LG	0.260595	3.90147	2.26626	0.0270428	0.402308	2.2109
Single-cell pbulk	Mono_Classical	Day 1	QRSL1	0.255051	3.44474	2.25382	0.0270849	0.402308	2.21029
Single-cell pbulk	Mono_Classical	Day 1	CYHR1	-0.145542	5.49599	-2.25971	0.0270895	0.402308	-2.21023
Single-cell pbulk	Mono_Classical	Day 1	TMEM67	-0.742762	0.494292	-2.24506	0.0271045	0.402308	-2.21001
Single-cell pbulk	Mono_Classical	Day 1	GABARAP	0.0956245	10.8314	2.27198	0.0271152	0.402308	2.20986
Single-cell pbulk	Mono_Classical	Day 1	COQ10B	0.191229	4.66538	2.24029	0.027178	0.402308	2.20895
Single-cell pbulk	Mono_Classical	Day 1	VPS33B	-0.312649	3.06572	-2.25577	0.0271861	0.402308	-2.20884
Single-cell pbulk	Mono_Classical	Day 1	HABP4	-0.545804	1.0471	-2.23934	0.027222	0.402308	-2.20832
Single-cell pbulk	Mono_Classical	Day 1	ZNF226	0.309715	3.42967	2.24944	0.0272243	0.402308	2.20829
Single-cell pbulk	Mono_Classical	Day 1	TRIM66	0.550731	2.33488	2.264	0.0272544	0.402308	2.20786
Single-cell pbulk	Mono_Classical	Day 1	CD1C	-0.531912	3.36724	-2.2545	0.0273026	0.402503	-2.20716
Single-cell pbulk	Mono_Classical	Day 1	DBP	-0.298025	4.89824	-2.26483	0.0274191	0.403284	-2.2055
Single-cell pbulk	Mono_Classical	Day 1	IFI35	0.359903	6.33264	2.27143	0.0274468	0.403284	2.2051
Single-cell pbulk	Mono_Classical	Day 1	C17orf62	0.123716	6.63125	2.25661	0.0274608	0.403284	2.2049
Single-cell pbulk	Mono_Classical	Day 1	CPAMD8	-0.70892	3.37886	-2.28845	0.0275338	0.403841	-2.20387
Single-cell pbulk	Mono_Classical	Day 1	AP003733.1	-0.42435	4.32946	-2.25256	0.0276353	0.404656	-2.20243
Single-cell pbulk	Mono_Classical	Day 1	APCDD1	-0.810751	1.33243	-2.26346	0.0276597	0.404656	-2.20208
Single-cell pbulk	Mono_Classical	Day 1	PUS1	-0.245469	3.75144	-2.23725	0.0277634	0.405656	-2.20061
Single-cell pbulk	Mono_Classical	Day 1	TMEM45B	-0.966705	-1.17557	-2.2397	0.0278179	0.405881	-2.19985
Single-cell pbulk	Mono_Classical	Day 1	HOXA9	1.30781	-0.205801	2.24712	0.0278589	0.405881	2.19927
Single-cell pbulk	Mono_Classical	Day 1	TEP1	0.2029	4.91617	2.23908	0.0278847	0.405881	2.1989
Single-cell pbulk	Mono_Classical	Day 1	KIAA0513	0.148851	6.2136	2.24289	0.0280133	0.406414	2.1971
Single-cell pbulk	Mono_Classical	Day 1	RNASE6	-0.282204	7.13203	-2.27704	0.0280145	0.406414	-2.19708
Single-cell pbulk	Mono_Classical	Day 1	PARP9	0.419921	5.76277	2.26747	0.028052	0.406414	2.19656
Single-cell pbulk	Mono_Classical	Day 1	WSB1	0.179093	7.67272	2.26195	0.0281504	0.406414	2.19518
Single-cell pbulk	Mono_Classical	Day 1	UBXN4	0.0898678	7.47213	2.23147	0.0281586	0.406414	2.19507
Single-cell pbulk	Mono_Classical	Day 1	SERINC3	-0.138254	6.37652	-2.24847	0.0281624	0.406414	-2.19502
Single-cell pbulk	Mono_Classical	Day 1	PROSER1	0.212008	4.21249	2.23898	0.0281687	0.406414	2.19493
Single-cell pbulk	Mono_Classical	Day 1	ATXN7	0.194036	5.26876	2.2349	0.028229	0.406774	2.19409
Single-cell pbulk	Mono_Classical	Day 1	RNF213	0.319135	8.31879	2.2587	0.0282974	0.407174	2.19314
Single-cell pbulk	Mono_Classical	Day 1	SERPINB10	1.30829	0.96229	2.26489	0.0283276	0.407174	2.19272
Single-cell pbulk	Mono_Classical	Day 1	HSPA6	0.438848	5.2351	2.26008	0.0284523	0.407397	2.19099
Single-cell pbulk	Mono_Classical	Day 1	NPC2	0.151879	9.32936	2.25632	0.028484	0.407397	2.19056
Single-cell pbulk	Mono_Classical	Day 1	AC138035.2	0.646659	0.973734	2.2312	0.0285284	0.407397	2.18994
Single-cell pbulk	Mono_Classical	Day 1	KBTBD11	-0.277314	4.49775	-2.23423	0.0285608	0.407397	-2.1895
Single-cell pbulk	Mono_Classical	Day 1	TPTEP1	-0.937147	3.15443	-2.27788	0.0285874	0.407397	-2.18913
Single-cell pbulk	Mono_Classical	Day 1	RFX5	0.215073	4.43757	2.22594	0.0286037	0.407397	2.18891
Single-cell pbulk	Mono_Classical	Day 1	APOA1	-1.13818	-1.52792	-2.22561	0.0286058	0.407397	-2.18888
Single-cell pbulk	Mono_Classical	Day 1	MSRB2	0.234287	6.23693	2.257	0.02868	0.407397	2.18786
Single-cell pbulk	Mono_Classical	Day 1	RP11-434H6.6	0.850531	-0.44799	2.21795	0.0286917	0.407397	2.1877
Single-cell pbulk	Mono_Classical	Day 1	CHAC2	1.09098	-1.05675	2.21915	0.0286974	0.407397	2.18762
Single-cell pbulk	Mono_Classical	Day 1	OGFOD3	-0.170773	4.53688	-2.22493	0.0289238	0.408379	-2.18452
Single-cell pbulk	Mono_Classical	Day 1	KL	-0.924905	0.0541911	-2.22256	0.0289406	0.408379	-2.18429
Single-cell pbulk	Mono_Classical	Day 1	hsa-mir-1199	-0.547043	1.82864	-2.23309	0.0289428	0.408379	-2.18427
Single-cell pbulk	Mono_Classical	Day 1	PEBP1	-0.215414	5.8962	-2.22255	0.028957	0.408379	-2.18407
Single-cell pbulk	Mono_Classical	Day 1	TPP1	-0.0948526	7.44358	-2.22577	0.0289574	0.408379	-2.18407
Single-cell pbulk	Mono_Classical	Day 1	FGD2	0.301358	6.32976	2.24949	0.0289797	0.408379	2.18376
Single-cell pbulk	Mono_Classical	Day 1	UFC1	-0.0909162	7.0768	-2.21599	0.0290832	0.409012	-2.18236
Single-cell pbulk	Mono_Classical	Day 1	UBA1	0.107353	6.44146	2.21911	0.0292191	0.409012	2.18052
Single-cell pbulk	Mono_Classical	Day 1	C8orf31	0.988486	0.721838	2.25403	0.0292659	0.409012	2.17989
Single-cell pbulk	Mono_Classical	Day 1	CRYL1	-0.259072	4.97981	-2.23263	0.0292925	0.409012	-2.17953
Single-cell pbulk	Mono_Classical	Day 1	BAZ2B	-0.167083	6.66193	-2.2312	0.0293019	0.409012	-2.1794
Single-cell pbulk	Mono_Classical	Day 1	ISOC2	0.293672	4.28579	2.2454	0.0293361	0.409012	2.17894
Single-cell pbulk	Mono_Classical	Day 1	ATAD2	-0.300569	3.15611	-2.21482	0.0293474	0.409012	-2.17879
Single-cell pbulk	Mono_Classical	Day 1	ZFP90	-0.26934	3.97225	-2.22522	0.0293746	0.409012	-2.17842
Single-cell pbulk	Mono_Classical	Day 1	AK4	0.556762	1.88326	2.23334	0.0293785	0.409012	2.17837
Single-cell pbulk	Mono_Classical	Day 1	C1orf174	0.222755	4.43239	2.22376	0.0293803	0.409012	2.17835
Single-cell pbulk	Mono_Classical	Day 1	PSMA3	0.144183	5.9697	2.21772	0.0294514	0.409507	2.17739
Single-cell pbulk	Mono_Classical	Day 1	RBM8A	0.115397	6.95614	2.22024	0.0295462	0.409947	2.17612
Single-cell pbulk	Mono_Classical	Day 1	TECPR1	0.184734	5.05008	2.22653	0.0295544	0.409947	2.17601
Single-cell pbulk	Mono_Classical	Day 1	CLEC17A	-0.880128	-0.333494	-2.21242	0.0295925	0.40998	-2.1755
Single-cell pbulk	Mono_Classical	Day 1	EPT1	0.304397	3.13455	2.22066	0.0296541	0.410339	2.17468
Single-cell pbulk	Mono_Classical	Day 1	RAB24	0.194659	7.63683	2.24773	0.0297584	0.41084	2.17329
Single-cell pbulk	Mono_Classical	Day 1	ADAMTS13	1.02431	-1.99994	2.20491	0.0297617	0.41084	2.17325
Single-cell pbulk	Mono_Classical	Day 1	C9orf89	0.173287	6.23813	2.22804	0.0298583	0.411306	2.17197
Single-cell pbulk	Mono_Classical	Day 1	MMRN1	1.28927	-1.56321	2.20407	0.0299447	0.411306	2.17082
Single-cell pbulk	Mono_Classical	Day 1	MCRS1	0.111156	5.35056	2.20744	0.0299613	0.411306	2.1706
Single-cell pbulk	Mono_Classical	Day 1	MBD2	0.162766	7.835	2.23817	0.0299694	0.411306	2.17049
Single-cell pbulk	Mono_Classical	Day 1	HSPA5	0.187534	7.51179	2.23564	0.0299743	0.411306	2.17043
Single-cell pbulk	Mono_Classical	Day 1	LIPN	-0.482874	3.18075	-2.23422	0.0302431	0.4145	-2.16689
Single-cell pbulk	Mono_Classical	Day 1	ACTR3	0.127721	8.19207	2.22322	0.0303618	0.415556	2.16534
Single-cell pbulk	Mono_Classical	Day 1	BCL2A1	0.376826	7.04134	2.2184	0.0304166	0.415556	2.16462
Single-cell pbulk	Mono_Classical	Day 1	LY75	0.327761	3.76708	2.22317	0.0304569	0.415556	2.1641
Single-cell pbulk	Mono_Classical	Day 1	HLA-DMA	0.266627	8.34246	2.23424	0.0304647	0.415556	2.164
Single-cell pbulk	Mono_Classical	Day 1	LPCAT4	-0.336709	3.30487	-2.20029	0.0305644	0.415769	-2.1627
Single-cell pbulk	Mono_Classical	Day 1	UCHL3	0.198971	4.88085	2.21155	0.030573	0.415769	2.16259
Single-cell pbulk	Mono_Classical	Day 1	GS1-124K5.11	-0.456631	1.31128	-2.19099	0.0306419	0.415769	-2.16169
Single-cell pbulk	Mono_Classical	Day 1	SMC1A	0.104602	6.59907	2.19141	0.0306445	0.415769	2.16166
Single-cell pbulk	Mono_Classical	Day 1	FAM227A	-1.04612	-1.9191	-2.20066	0.0306611	0.415769	-2.16144
Single-cell pbulk	Mono_Classical	Day 1	C5orf54	1.1017	-1.34342	2.19326	0.0307419	0.416143	2.1604
Single-cell pbulk	Mono_Classical	Day 1	FAR1	0.130815	6.37238	2.21368	0.0307611	0.416143	2.16015
Single-cell pbulk	Mono_Classical	Day 1	OVCH1-AS1	1.64697	-0.0110318	2.24286	0.030887	0.417356	2.15852
Single-cell pbulk	Mono_Classical	Day 1	TAS2R14	1.03664	-0.241249	2.18592	0.0310441	0.418909	2.15651
Single-cell pbulk	Mono_Classical	Day 1	CCS	-0.122049	5.88097	-2.19785	0.0311302	0.418909	-2.1554
Single-cell pbulk	Mono_Classical	Day 1	SIGLEC10	-0.361197	5.19737	-2.22474	0.0311615	0.418909	-2.155
Single-cell pbulk	Mono_Classical	Day 1	REM2	-1.04017	-0.901308	-2.18197	0.0313254	0.418909	-2.15291
Single-cell pbulk	Mono_Classical	Day 1	LOXL3	-0.320453	3.15039	-2.20276	0.0313856	0.418909	-2.15215
Single-cell pbulk	Mono_Classical	Day 1	C6orf48	-0.216314	5.87004	-2.21626	0.031403	0.418909	-2.15193
Single-cell pbulk	Mono_Classical	Day 1	MACF1	-0.140941	6.55077	-2.198	0.0314244	0.418909	-2.15166
Single-cell pbulk	Mono_Classical	Day 1	EFNA3	-1.01394	-1.36096	-2.18023	0.0314526	0.418909	-2.1513
Single-cell pbulk	Mono_Classical	Day 1	BRWD1	-0.170102	5.80115	-2.19851	0.0315689	0.418909	-2.14983
Single-cell pbulk	Mono_Classical	Day 1	AC006942.4	-0.642617	0.886722	-2.1783	0.0315998	0.418909	-2.14944
Single-cell pbulk	Mono_Classical	Day 1	TMEM259	0.123757	6.45804	2.20804	0.0316644	0.418909	2.14862
Single-cell pbulk	Mono_Classical	Day 1	PRDX5	0.111624	7.97745	2.21547	0.031682	0.418909	2.1484
Single-cell pbulk	Mono_Classical	Day 1	C20orf24	0.127631	7.95795	2.19751	0.0317872	0.418909	2.14708
Single-cell pbulk	Mono_Classical	Day 1	PABPN1	-0.0823256	7.97658	-2.1957	0.0317906	0.418909	-2.14703
Single-cell pbulk	Mono_Classical	Day 1	SYTL3	-0.381754	4.44541	-2.19514	0.0317949	0.418909	-2.14698
Single-cell pbulk	Mono_Classical	Day 1	ARL2	0.166334	4.99883	2.17611	0.0317972	0.418909	2.14695
Single-cell pbulk	Mono_Classical	Day 1	RPP21	-0.135804	5.72058	-2.18947	0.0318112	0.418909	-2.14678
Single-cell pbulk	Mono_Classical	Day 1	CSTF2T	0.27861	3.73264	2.18562	0.0318519	0.418909	2.14626
Single-cell pbulk	Mono_Classical	Day 1	PPP2R2B	1.15804	-1.48624	2.1781	0.0318613	0.418909	2.14615
Single-cell pbulk	Mono_Classical	Day 1	CLINT1	0.0974249	6.59248	2.18411	0.0319932	0.418909	2.1445
Single-cell pbulk	Mono_Classical	Day 1	TMEM62	-0.262838	3.69134	-2.17614	0.0319962	0.418909	-2.14446
Single-cell pbulk	Mono_Classical	Day 1	STAT2	0.27571	6.8123	2.19637	0.0321469	0.418909	2.14258
Single-cell pbulk	Mono_Classical	Day 1	ARRDC5	0.530423	1.41217	2.17666	0.0321575	0.418909	2.14245
Single-cell pbulk	Mono_Classical	Day 1	C9orf47	0.54041	1.92857	2.17293	0.0321708	0.418909	2.14228
Single-cell pbulk	Mono_Classical	Day 1	RP3-522P13.3	1.08725	-1.6095	2.17505	0.0321744	0.418909	2.14224
Single-cell pbulk	Mono_Classical	Day 1	ATP1B1	0.873536	1.87417	2.22795	0.032234	0.418909	2.1415
Single-cell pbulk	Mono_Classical	Day 1	ELK4	0.147772	5.20115	2.17483	0.0322373	0.418909	2.14146
Single-cell pbulk	Mono_Classical	Day 1	MAT2B	0.16766	6.18782	2.18561	0.0322508	0.418909	2.14129
Single-cell pbulk	Mono_Classical	Day 1	CACNB4	-1.0301	0.743164	-2.19119	0.0322565	0.418909	-2.14122
Single-cell pbulk	Mono_Classical	Day 1	TRMT112	0.105304	7.41888	2.18738	0.0322677	0.418909	2.14108
Single-cell pbulk	Mono_Classical	Day 1	PIK3R5	-0.146261	5.99523	-2.18497	0.0322997	0.418909	-2.14068
Single-cell pbulk	Mono_Classical	Day 1	IRF8	0.201283	6.19668	2.19169	0.0323381	0.418909	2.14021
Single-cell pbulk	Mono_Classical	Day 1	TICAM2	0.239591	3.88851	2.16853	0.0323752	0.418909	2.13975
Single-cell pbulk	Mono_Classical	Day 1	CRIP3	-1.21128	0.699737	-2.19863	0.0324026	0.418909	-2.13941
Single-cell pbulk	Mono_Classical	Day 1	CLUAP1	-0.436363	1.9954	-2.17174	0.0324223	0.418909	-2.13916
Single-cell pbulk	Mono_Classical	Day 1	C1orf21	0.689333	0.610908	2.1674	0.0324586	0.418909	2.13872
Single-cell pbulk	Mono_Classical	Day 1	SETDB1	0.140138	5.19327	2.18058	0.0324681	0.418909	2.1386
Single-cell pbulk	Mono_Classical	Day 1	ISY1	-0.126248	5.25025	-2.17781	0.0324938	0.418909	-2.13828
Single-cell pbulk	Mono_Classical	Day 1	RPE	0.204705	4.06612	2.1776	0.032499	0.418909	2.13822
Single-cell pbulk	Mono_Classical	Day 1	CCR2	0.348919	5.78193	2.18079	0.0325613	0.418909	2.13745
Single-cell pbulk	Mono_Classical	Day 1	ANGPT1	-0.69827	1.27234	-2.17129	0.032579	0.418909	-2.13723
Single-cell pbulk	Mono_Classical	Day 1	DGCR6L	-0.221264	5.84179	-2.21468	0.0325928	0.418909	-2.13706
Single-cell pbulk	Mono_Classical	Day 1	FOXO1	-0.357385	4.57626	-2.18688	0.032637	0.418909	-2.13652
Single-cell pbulk	Mono_Classical	Day 1	MTPN	0.0842261	8.28584	2.18883	0.0326552	0.418909	2.1363
Single-cell pbulk	Mono_Classical	Day 1	RP11-575L7.8	-0.53865	1.01728	-2.17254	0.0326554	0.418909	-2.13629
Single-cell pbulk	Mono_Classical	Day 1	FBXO45	-0.269893	3.65564	-2.16472	0.0326778	0.418909	-2.13602
Single-cell pbulk	Mono_Classical	Day 1	RP11-326C3.11	-1.10038	-1.53271	-2.16596	0.0327851	0.419817	-2.13471
Single-cell pbulk	Mono_Classical	Day 1	CTD-2020K17.3	0.322164	2.74062	2.17731	0.0328667	0.420031	2.13371
Single-cell pbulk	Mono_Classical	Day 1	TOM1L2	-0.213133	4.01822	-2.17108	0.0328919	0.420031	-2.1334
Single-cell pbulk	Mono_Classical	Day 1	APLP2	-0.125035	9.35202	-2.19477	0.0329114	0.420031	-2.13316
Single-cell pbulk	Mono_Classical	Day 1	ISCU	-0.160365	6.79529	-2.20107	0.0329889	0.420117	-2.13222
Single-cell pbulk	Mono_Classical	Day 1	AC104135.3	-1.2474	-1.18792	-2.17501	0.0329912	0.420117	-2.13219
Single-cell pbulk	Mono_Classical	Day 1	RP11-325F22.2	-0.453653	3.84772	-2.18656	0.0330652	0.420594	-2.13129
Single-cell pbulk	Mono_Classical	Day 1	RP11-522I20.3	-1.0963	-0.659224	-2.16951	0.0331381	0.421055	-2.13041
Single-cell pbulk	Mono_Classical	Day 1	C6orf229	1.10001	-1.21494	2.1628	0.033403	0.421957	2.12721
Single-cell pbulk	Mono_Classical	Day 1	CLDND2	-0.754146	0.862942	-2.17161	0.0334145	0.421957	-2.12707
Single-cell pbulk	Mono_Classical	Day 1	SAMM50	-0.166567	5.11672	-2.17461	0.0334225	0.421957	-2.12697
Single-cell pbulk	Mono_Classical	Day 1	FKRP	-0.398085	2.11453	-2.16728	0.0334263	0.421957	-2.12692
Single-cell pbulk	Mono_Classical	Day 1	FGL2	0.217532	9.31747	2.1862	0.0334624	0.421957	2.12649
Single-cell pbulk	Mono_Classical	Day 1	BASP1	-0.246726	6.48034	-2.1865	0.0334651	0.421957	-2.12646
Single-cell pbulk	Mono_Classical	Day 1	IQGAP2	-0.246204	7.3058	-2.19972	0.033466	0.421957	-2.12645
Single-cell pbulk	Mono_Classical	Day 1	NUPR1L	1.36385	-1.67858	2.17408	0.0335088	0.422035	2.12593
Single-cell pbulk	Mono_Classical	Day 1	TXN2	0.112316	6.52788	2.16774	0.0335564	0.422172	2.12536
Single-cell pbulk	Mono_Classical	Day 1	RP11-312O7.2	0.205881	4.99483	2.17043	0.0336152	0.42245	2.12466
Single-cell pbulk	Mono_Classical	Day 1	TMEM208	0.155191	5.99	2.16502	0.0337877	0.422772	2.1226
Single-cell pbulk	Mono_Classical	Day 1	TRAF1	-0.450412	2.29552	-2.16794	0.0337994	0.422772	-2.12246
Single-cell pbulk	Mono_Classical	Day 1	ARMC5	-0.301856	2.88257	-2.14971	0.0338542	0.422772	-2.1218
Single-cell pbulk	Mono_Classical	Day 1	ING2	-0.28885	3.8039	-2.15502	0.0338568	0.422772	-2.12177
Single-cell pbulk	Mono_Classical	Day 1	CCDC124	0.123651	6.05113	2.16409	0.0338904	0.422772	2.12137
Single-cell pbulk	Mono_Classical	Day 1	C5AR1	-0.26252	7.50104	-2.17423	0.0338916	0.422772	-2.12136
Single-cell pbulk	Mono_Classical	Day 1	CTD-2020K17.1	-0.178642	5.35991	-2.16918	0.0339331	0.422772	-2.12087
Single-cell pbulk	Mono_Classical	Day 1	N4BP2L1	0.182034	5.35672	2.16489	0.033935	0.422772	2.12084
Single-cell pbulk	Mono_Classical	Day 1	DEFB1	-1.03549	-1.80339	-2.15411	0.0340136	0.422844	-2.11991
Single-cell pbulk	Mono_Classical	Day 1	TXNRD1	-0.132437	5.78568	-2.15911	0.0340798	0.422844	-2.11913
Single-cell pbulk	Mono_Classical	Day 1	ZNF436	0.555799	1.0337	2.14679	0.03409	0.422844	2.11901
Single-cell pbulk	Mono_Classical	Day 1	SLC16A1	-0.416919	2.44989	-2.16753	0.0340989	0.422844	-2.1189
Single-cell pbulk	Mono_Classical	Day 1	LMNA	-1.37173	4.24235	-2.18638	0.0341887	0.422844	-2.11784
Single-cell pbulk	Mono_Classical	Day 1	TADA2A	0.313626	3.16515	2.1614	0.0341982	0.422844	2.11773
Single-cell pbulk	Mono_Classical	Day 1	PML	0.299695	5.36267	2.18349	0.0341982	0.422844	2.11773
Single-cell pbulk	Mono_Classical	Day 1	RNASET2	-0.129658	8.73855	-2.19069	0.0342481	0.422884	-2.11714
Single-cell pbulk	Mono_Classical	Day 1	ZNF484	0.418676	2.13376	2.14527	0.034275	0.422884	2.11682
Single-cell pbulk	Mono_Classical	Day 1	TMEM106C	0.484287	1.69291	2.14894	0.0344267	0.423655	2.11504
Single-cell pbulk	Mono_Classical	Day 1	PGBD1	0.912505	-0.909186	2.14758	0.034443	0.423655	2.11485
Single-cell pbulk	Mono_Classical	Day 1	PAQR8	0.356235	3.59514	2.16087	0.034448	0.423655	2.11479
Single-cell pbulk	Mono_Classical	Day 1	ZSCAN16	-0.324492	2.37839	-2.14756	0.0346989	0.426285	-2.11185
Single-cell pbulk	Mono_Classical	Day 1	PRMT5	-0.243607	3.55593	-2.16134	0.0347494	0.426411	-2.11127
Single-cell pbulk	Mono_Classical	Day 1	CEP164	-0.215899	4.81764	-2.15863	0.0347844	0.426411	-2.11086
Single-cell pbulk	Mono_Classical	Day 1	RAPGEF2	0.197857	4.35707	2.15367	0.0348503	0.426411	2.11009
Single-cell pbulk	Mono_Classical	Day 1	NFATC3	-0.157312	5.56483	-2.17501	0.0348593	0.426411	-2.10999
Single-cell pbulk	Mono_Classical	Day 1	IST1	0.116584	5.87828	2.14209	0.0348946	0.426411	2.10958
Single-cell pbulk	Mono_Classical	Day 1	PLB1	-0.40098	3.79872	-2.16807	0.0349933	0.426454	-2.10844
Single-cell pbulk	Mono_Classical	Day 1	ATP6V0A2	-0.201721	4.11951	-2.14139	0.035001	0.426454	-2.10835
Single-cell pbulk	Mono_Classical	Day 1	RABL2A	-0.652621	2.43087	-2.18165	0.0350094	0.426454	-2.10825
Single-cell pbulk	Mono_Classical	Day 1	RCSD1	0.132212	8.31701	2.15395	0.0351771	0.42736	2.10631
Single-cell pbulk	Mono_Classical	Day 1	LDLRAD3	-0.30779	3.58126	-2.13925	0.0351998	0.42736	-2.10605
Single-cell pbulk	Mono_Classical	Day 1	RP11-297N6.4	-0.840989	0.376724	-2.14552	0.0352337	0.42736	-2.10566
Single-cell pbulk	Mono_Classical	Day 1	PPP2R5A	-0.154432	6.31757	-2.17582	0.0352411	0.42736	-2.10558
Single-cell pbulk	Mono_Classical	Day 1	ZNF671	0.554568	1.83804	2.14139	0.0352696	0.42736	2.10525
Single-cell pbulk	Mono_Classical	Day 1	NUAK2	-0.355083	4.58142	-2.14448	0.035329	0.42763	-2.10457
Single-cell pbulk	Mono_Classical	Day 1	AP001053.11	0.262045	4.6866	2.14918	0.0354158	0.428229	2.10357
Single-cell pbulk	Mono_Classical	Day 1	ATP5G1	0.136311	6.67532	2.15688	0.0354537	0.428238	2.10314
Single-cell pbulk	Mono_Classical	Day 1	AES	0.170568	7.29576	2.18031	0.0357396	0.431237	2.09988
Single-cell pbulk	Mono_Classical	Day 1	RP11-574K11.31	0.818401	-0.0966245	2.13124	0.0358677	0.43233	2.09842
Single-cell pbulk	Mono_Classical	Day 1	ABHD12	-0.206052	4.53449	-2.13774	0.0359267	0.432369	-2.09776
Single-cell pbulk	Mono_Classical	Day 1	GLIPR2	0.14006	7.97322	2.14547	0.0359784	0.432369	2.09717
Single-cell pbulk	Mono_Classical	Day 1	RP11-290F20.1	1.1463	-1.14988	2.13235	0.0360035	0.432369	2.09689
Single-cell pbulk	Mono_Classical	Day 1	CAMK2G	-0.196807	4.91734	-2.13445	0.0360432	0.432369	-2.09644
Single-cell pbulk	Mono_Classical	Day 1	ASAH1	-0.146201	8.5889	-2.15336	0.036059	0.432369	-2.09626
Single-cell pbulk	Mono_Classical	Day 1	LPCAT2	0.172478	6.15832	2.1518	0.0362262	0.433685	2.09438
Single-cell pbulk	Mono_Classical	Day 1	BCL7B	0.180515	5.40641	2.12657	0.0362442	0.433685	2.09418
Single-cell pbulk	Mono_Classical	Day 1	NHLH1	1.12208	-0.880928	2.12413	0.0363753	0.434802	2.09271
Single-cell pbulk	Mono_Classical	Day 1	XKR8	0.412601	4.58827	2.13928	0.0365682	0.435833	2.09055
Single-cell pbulk	Mono_Classical	Day 1	PPARA	-0.233705	3.99594	-2.11715	0.0366435	0.435833	-2.08971
Single-cell pbulk	Mono_Classical	Day 1	ERAP1	0.243302	5.20974	2.15284	0.0366453	0.435833	2.08969
Single-cell pbulk	Mono_Classical	Day 1	LINC00607	-0.943879	-1.84592	-2.11547	0.0367325	0.435833	-2.08873
Single-cell pbulk	Mono_Classical	Day 1	TSHZ2	0.915255	-1.73639	2.11546	0.0367344	0.435833	2.0887
Single-cell pbulk	Mono_Classical	Day 1	ATG3	0.123201	7.5936	2.14231	0.0367546	0.435833	2.08848
Single-cell pbulk	Mono_Classical	Day 1	OSBP	-0.115064	5.29479	-2.12061	0.036787	0.435833	-2.08812
Single-cell pbulk	Mono_Classical	Day 1	MZT2B	-0.152107	7.66788	-2.15855	0.0368213	0.435833	-2.08774
Single-cell pbulk	Mono_Classical	Day 1	HNRNPM	0.0866709	7.08344	2.12909	0.0368505	0.435833	2.08742
Single-cell pbulk	Mono_Classical	Day 1	CKLF	-0.119662	7.64385	-2.14212	0.0368759	0.435833	-2.08714
Single-cell pbulk	Mono_Classical	Day 1	TFB2M	0.268351	3.18671	2.12027	0.0368785	0.435833	2.08711
Single-cell pbulk	Mono_Classical	Day 1	RHOT1	0.149916	5.90693	2.13117	0.0369984	0.436362	2.08578
Single-cell pbulk	Mono_Classical	Day 1	FLVCR2	0.252182	3.84584	2.12937	0.0369991	0.436362	2.08577
Single-cell pbulk	Mono_Classical	Day 1	PPAP2B	-0.992961	-1.39009	-2.11448	0.0372061	0.437678	-2.0835
Single-cell pbulk	Mono_Classical	Day 1	SH2D3C	0.175433	5.38251	2.1266	0.0372122	0.437678	2.08343
Single-cell pbulk	Mono_Classical	Day 1	MARS	0.166527	4.95887	2.1274	0.0372424	0.437678	2.0831
Single-cell pbulk	Mono_Classical	Day 1	GLTPD1	-0.257248	3.43174	-2.11628	0.0372994	0.437678	-2.08247
Single-cell pbulk	Mono_Classical	Day 1	MARVELD1	-0.301647	5.05604	-2.13537	0.037301	0.437678	-2.08245
Single-cell pbulk	Mono_Classical	Day 1	MPST	-0.172053	6.14451	-2.14106	0.0374013	0.438267	-2.08136
Single-cell pbulk	Mono_Classical	Day 1	RP11-291B21.2	0.840542	-0.713918	2.12219	0.0374274	0.438267	2.08107
Single-cell pbulk	Mono_Classical	Day 1	KLHL12	0.231568	3.85743	2.11398	0.0375413	0.438709	2.07983
Single-cell pbulk	Mono_Classical	Day 1	CYP2U1	0.426385	1.94013	2.11307	0.0375467	0.438709	2.07977
Single-cell pbulk	Mono_Classical	Day 1	VPS29	0.103851	7.07601	2.12858	0.0376498	0.438709	2.07865
Single-cell pbulk	Mono_Classical	Day 1	RP11-679C8.2	1.00797	-1.72161	2.10615	0.0376541	0.438709	2.0786
Single-cell pbulk	Mono_Classical	Day 1	SH3BP5	-0.346897	5.64136	-2.14695	0.0376892	0.438709	-2.07822
Single-cell pbulk	Mono_Classical	Day 1	RP11-109G23.3	-0.916873	-0.0679357	-2.10388	0.0377543	0.438709	-2.07751
Single-cell pbulk	Mono_Classical	Day 1	NDUFA13	0.0876836	8.13117	2.11383	0.0377597	0.438709	2.07745
Single-cell pbulk	Mono_Classical	Day 1	CYSLTR1	-0.296055	5.05195	-2.14716	0.0377704	0.438709	-2.07734
Single-cell pbulk	Mono_Classical	Day 1	TTTY14	-0.416063	-0.610967	-2.13178	0.0378162	0.438798	-2.07684
Single-cell pbulk	Mono_Classical	Day 1	RP11-326I11.3	0.402664	3.99735	2.13257	0.037964	0.439346	2.07524
Single-cell pbulk	Mono_Classical	Day 1	NUP153	0.212386	3.97291	2.1093	0.0380096	0.439346	2.07475
Single-cell pbulk	Mono_Classical	Day 1	CITF22-92A6.1	-0.646339	0.424102	-2.10129	0.0380238	0.439346	-2.0746
Single-cell pbulk	Mono_Classical	Day 1	RC3H2	0.14266	5.03899	2.11025	0.0380324	0.439346	2.07451
Single-cell pbulk	Mono_Classical	Day 1	RP5-914P20.5	1.04288	-0.766549	2.106	0.0380545	0.439346	2.07427
Single-cell pbulk	Mono_Classical	Day 1	MLLT11	-0.431607	2.63973	-2.10052	0.0380947	0.439369	-2.07383
Single-cell pbulk	Mono_Classical	Day 1	SNHG18	-0.932184	-2.45223	-2.12818	0.0382115	0.439771	-2.07258
Single-cell pbulk	Mono_Classical	Day 1	TYSND1	-0.239275	3.51351	-2.10907	0.0382702	0.439771	-2.07195
Single-cell pbulk	Mono_Classical	Day 1	GTPBP1	0.226981	4.19408	2.10476	0.0382806	0.439771	2.07184
Single-cell pbulk	Mono_Classical	Day 1	ETV6	0.158281	7.26921	2.1176	0.0382957	0.439771	2.07168
Single-cell pbulk	Mono_Classical	Day 1	SIRPB1	0.667375	6.53661	2.15961	0.038334	0.439771	2.07127
Single-cell pbulk	Mono_Classical	Day 1	UIMC1	-0.167186	5.49392	-2.10814	0.038359	0.439771	-2.071
Single-cell pbulk	Mono_Classical	Day 1	GSTK1	0.120569	8.39802	2.12115	0.0384528	0.440407	2.06999
Single-cell pbulk	Mono_Classical	Day 1	POLI	-0.259561	3.6387	-2.11611	0.0385074	0.44041	-2.06941
Single-cell pbulk	Mono_Classical	Day 1	MFSD1	-0.120354	7.36848	-2.12608	0.0385296	0.44041	-2.06918
Single-cell pbulk	Mono_Classical	Day 1	PLD3	-0.19698	7.38652	-2.132	0.0386033	0.440814	-2.06839
Single-cell pbulk	Mono_Classical	Day 1	PABPC4	-0.196758	6.47663	-2.11133	0.0386868	0.441329	-2.0675
Single-cell pbulk	Mono_Classical	Day 1	NUP214	-0.125308	8.02761	-2.10601	0.0387416	0.44149	-2.06692
Single-cell pbulk	Mono_Classical	Day 1	STK16	-0.163159	4.82432	-2.09795	0.0387801	0.44149	-2.06651
Single-cell pbulk	Mono_Classical	Day 1	RP11-85F14.5	0.453902	2.15698	2.1054	0.0388185	0.44149	2.06611
Single-cell pbulk	Mono_Classical	Day 1	RNF32	1.0381	-1.4041	2.09188	0.0388545	0.44149	2.06572
Single-cell pbulk	Mono_Classical	Day 1	STX2	-0.31452	4.12677	-2.12302	0.0389545	0.441873	-2.06467
Single-cell pbulk	Mono_Classical	Day 1	RP11-228B15.4	-0.456872	2.00499	-2.09271	0.0389897	0.441873	-2.0643
Single-cell pbulk	Mono_Classical	Day 1	ZNFX1	0.156325	5.66942	2.10834	0.039031	0.441873	2.06386
Single-cell pbulk	Mono_Classical	Day 1	ANXA4	0.184069	5.73783	2.11551	0.0390467	0.441873	2.06369
Single-cell pbulk	Mono_Classical	Day 1	RP11-295G20.2	0.254043	4.54802	2.11099	0.0391048	0.441873	2.06308
Single-cell pbulk	Mono_Classical	Day 1	ZNF804A	-0.343735	3.52023	-2.10947	0.0391188	0.441873	-2.06294
Single-cell pbulk	Mono_Classical	Day 1	CACNA2D4	-0.276549	5.17702	-2.12313	0.0391818	0.441961	-2.06227
Single-cell pbulk	Mono_Classical	Day 1	MCCC2	0.235366	3.94144	2.09536	0.0392417	0.441961	2.06164
Single-cell pbulk	Mono_Classical	Day 1	HECA	-0.162907	6.75495	-2.10064	0.0392759	0.441961	-2.06128
Single-cell pbulk	Mono_Classical	Day 1	ST20-MTHFS	0.369788	2.51201	2.09604	0.0392803	0.441961	2.06124
Single-cell pbulk	Mono_Classical	Day 1	PRKAG1	-0.167258	4.80003	-2.09066	0.039419	0.443088	-2.05979
Single-cell pbulk	Mono_Classical	Day 1	THBS1	-1.56838	5.35734	-2.13857	0.0395084	0.443395	-2.05885
Single-cell pbulk	Mono_Classical	Day 1	CNTNAP2	-0.927879	-2.09055	-2.08412	0.0395526	0.443395	-2.05839
Single-cell pbulk	Mono_Classical	Day 1	IRF2	0.153797	6.5025	2.10243	0.039562	0.443395	2.05829
Single-cell pbulk	Mono_Classical	Day 1	CBX4	-0.184135	5.61198	-2.09328	0.0397201	0.444667	-2.05665
Single-cell pbulk	Mono_Classical	Day 1	GRM7-AS1	0.999532	-1.75947	2.08481	0.039775	0.444667	2.05608
Single-cell pbulk	Mono_Classical	Day 1	CNOT3	0.161561	4.86747	2.08668	0.0397915	0.444667	2.05591
Single-cell pbulk	Mono_Classical	Day 1	C15orf41	-0.743886	0.356601	-2.08706	0.0398429	0.444809	-2.05537
Single-cell pbulk	Mono_Classical	Day 1	BMP8B	-0.838798	0.577571	-2.08824	0.039935	0.445405	-2.05442
Single-cell pbulk	Mono_Classical	Day 1	STAT3	0.14077	7.27225	2.09446	0.0400099	0.445808	2.05365
Single-cell pbulk	Mono_Classical	Day 1	ACN9	0.19308	3.9725	2.08794	0.0400767	0.44612	2.05296
Single-cell pbulk	Mono_Classical	Day 1	DNAJC5	0.137033	5.59869	2.08485	0.0401532	0.446274	2.05217
Single-cell pbulk	Mono_Classical	Day 1	DMXL1	-0.16468	5.20904	-2.08789	0.0402061	0.446274	-2.05163
Single-cell pbulk	Mono_Classical	Day 1	UBE3A	0.104252	6.34112	2.08523	0.0402069	0.446274	2.05162
Single-cell pbulk	Mono_Classical	Day 1	SH3BP5-AS1	-0.319865	2.8522	-2.10137	0.0402532	0.446357	-2.05114
Single-cell pbulk	Mono_Classical	Day 1	DES	-1.04856	0.663468	-2.08499	0.0403752	0.447278	-2.04989
Single-cell pbulk	Mono_Classical	Day 1	IPP	0.636736	0.718474	2.07261	0.0406344	0.449716	2.04724
Single-cell pbulk	Mono_Classical	Day 1	BLOC1S1	0.172373	6.57077	2.09579	0.0408119	0.450497	2.04544
Single-cell pbulk	Mono_Classical	Day 1	TMEM128	-0.299618	3.7157	-2.10311	0.0408332	0.450497	-2.04522
Single-cell pbulk	Mono_Classical	Day 1	DDX39A	0.132041	6.07937	2.07667	0.0409077	0.450497	2.04446
Single-cell pbulk	Mono_Classical	Day 1	ANKRD36	-0.38293	3.57869	-2.09204	0.0409477	0.450497	-2.04406
Single-cell pbulk	Mono_Classical	Day 1	UCK1	0.217606	3.64391	2.07605	0.0409482	0.450497	2.04405
Single-cell pbulk	Mono_Classical	Day 1	ZCCHC2	-0.314439	4.8233	-2.10968	0.040982	0.450497	-2.04371
Single-cell pbulk	Mono_Classical	Day 1	TMEM11	-0.158915	5.29521	-2.0835	0.0410002	0.450497	-2.04353
Single-cell pbulk	Mono_Classical	Day 1	GSAP	0.204475	6.05902	2.09944	0.0410221	0.450497	2.04331
Single-cell pbulk	Mono_Classical	Day 1	FXYD6	-0.300386	4.602	-2.10797	0.0410576	0.450497	-2.04295
Single-cell pbulk	Mono_Classical	Day 1	MAP2K6	-0.31883	3.47855	-2.08132	0.0411393	0.450815	-2.04212
Single-cell pbulk	Mono_Classical	Day 1	SKAP2	0.101567	7.11294	2.08878	0.0411649	0.450815	2.04187
Single-cell pbulk	Mono_Classical	Day 1	IREB2	-0.131827	5.61633	-2.07383	0.0414208	0.452505	-2.03929
Single-cell pbulk	Mono_Classical	Day 1	RRP12	-0.378077	6.96253	-2.10494	0.0414483	0.452505	-2.03902
Single-cell pbulk	Mono_Classical	Day 1	RNASEH2B-AS1	1.01848	-0.385394	2.06846	0.041473	0.452505	2.03877
Single-cell pbulk	Mono_Classical	Day 1	RNF217	0.207238	3.76639	2.07997	0.0414767	0.452505	2.03873
Single-cell pbulk	Mono_Classical	Day 1	TFAP4	-0.301195	3.05071	-2.06774	0.0416243	0.453685	-2.03726
Single-cell pbulk	Mono_Classical	Day 1	MTHFD2	0.224652	5.91221	2.0771	0.0419987	0.456647	2.03353
Single-cell pbulk	Mono_Classical	Day 1	PLEKHA3	0.164362	5.06978	2.07073	0.0420074	0.456647	2.03345
Single-cell pbulk	Mono_Classical	Day 1	VPS41	0.151094	5.56498	2.07649	0.0420152	0.456647	2.03337
Single-cell pbulk	Mono_Classical	Day 1	ITGB2	-0.181129	10.2077	-2.11333	0.0420713	0.456825	-2.03281
Single-cell pbulk	Mono_Classical	Day 1	FAM21C	0.263762	6.18133	2.09082	0.0423044	0.458636	2.03051
Single-cell pbulk	Mono_Classical	Day 1	HCST	-0.140582	8.96227	-2.0964	0.0423178	0.458636	-2.03038
Single-cell pbulk	Mono_Classical	Day 1	F3	1.00232	-1.7776	2.05601	0.0423957	0.459047	2.02961
Single-cell pbulk	Mono_Classical	Day 1	MR1	0.179633	4.78216	2.0602	0.0425186	0.459944	2.02841
Single-cell pbulk	Mono_Classical	Day 1	CD53	0.137078	7.57501	2.07123	0.0427193	0.460406	2.02644
Single-cell pbulk	Mono_Classical	Day 1	FAM3B	-1.63975	-1.33586	-2.10095	0.0427225	0.460406	-2.02641
Single-cell pbulk	Mono_Classical	Day 1	HTRA2	-0.241332	3.73469	-2.05993	0.0427244	0.460406	-2.02639
Single-cell pbulk	Mono_Classical	Day 1	BTG1	-0.140983	9.39934	-2.08075	0.0427923	0.460406	-2.02573
Single-cell pbulk	Mono_Classical	Day 1	SPATA17	-0.92973	-0.940056	-2.05572	0.0428065	0.460406	-2.02559
Single-cell pbulk	Mono_Classical	Day 1	SEC16A	-0.138696	5.55274	-2.06243	0.0428438	0.460406	-2.02523
Single-cell pbulk	Mono_Classical	Day 1	FBXL5	0.129	8.08321	2.08072	0.0429217	0.460406	2.02447
Single-cell pbulk	Mono_Classical	Day 1	PIP5K1C	-0.165476	4.92504	-2.05974	0.0429258	0.460406	-2.02443
Single-cell pbulk	Mono_Classical	Day 1	CTB-171A8.1	1.01453	-1.85448	2.04963	0.0429624	0.460406	2.02408
Single-cell pbulk	Mono_Classical	Day 1	MDC1-AS1	-0.916532	-1.52573	-2.05128	0.0429707	0.460406	-2.02399
Single-cell pbulk	Mono_Classical	Day 1	RGPD2	-1.92552	0.613187	-2.09664	0.0430385	0.460406	-2.02334
Single-cell pbulk	Mono_Classical	Day 1	C10orf128	0.616584	1.94616	2.07121	0.0430625	0.460406	2.0231
Single-cell pbulk	Mono_Classical	Day 1	RP3-337O18.9	0.987682	-1.37502	2.04752	0.0430817	0.460406	2.02292
Single-cell pbulk	Mono_Classical	Day 1	CYP27A1	-0.530831	6.56046	-2.09971	0.0431238	0.460428	-2.02251
Single-cell pbulk	Mono_Classical	Day 1	PAICS	0.252299	3.3648	2.05085	0.0432631	0.460686	2.02116
Single-cell pbulk	Mono_Classical	Day 1	KDM5C	0.138336	5.18811	2.05234	0.0432696	0.460686	2.0211
Single-cell pbulk	Mono_Classical	Day 1	POC1B-GALNT4	0.993613	-1.73926	2.04648	0.0432851	0.460686	2.02095
Single-cell pbulk	Mono_Classical	Day 1	NAAA	-0.254973	7.77146	-2.09123	0.0433082	0.460686	-2.02072
Single-cell pbulk	Mono_Classical	Day 1	SOCS4	0.211654	3.95274	2.04818	0.0434576	0.461388	2.01929
Single-cell pbulk	Mono_Classical	Day 1	MCTP2	-0.561344	2.68269	-2.07456	0.0434751	0.461388	-2.01912
Single-cell pbulk	Mono_Classical	Day 1	SLITRK4	0.445225	2.79	2.0706	0.043517	0.461388	2.01871
Single-cell pbulk	Mono_Classical	Day 1	NUDT15	0.299889	3.37272	2.05097	0.0435546	0.461388	2.01835
Single-cell pbulk	Mono_Classical	Day 1	PHF19	-0.223547	4.47963	-2.06295	0.0435748	0.461388	-2.01816
Single-cell pbulk	Mono_Classical	Day 1	BTNL8	-1.24937	-1.6462	-2.05635	0.0437474	0.462788	-2.0165
Single-cell pbulk	Mono_Classical	Day 1	DIAPH2	0.111733	6.40741	2.04578	0.0439177	0.464164	2.01488
Single-cell pbulk	Mono_Classical	Day 1	TRIM26	0.170533	5.09571	2.0506	0.0441326	0.465773	2.01283
Single-cell pbulk	Mono_Classical	Day 1	HECTD3	-0.180741	3.99591	-2.04257	0.0441819	0.465773	-2.01236
Single-cell pbulk	Mono_Classical	Day 1	RPGR	-0.221622	4.43353	-2.05216	0.0442481	0.465773	-2.01173
Single-cell pbulk	Mono_Classical	Day 1	ZNF787	-0.14533	5.43515	-2.0424	0.0442914	0.465773	-2.01132
Single-cell pbulk	Mono_Classical	Day 1	PLXNA2	-0.478773	1.64317	-2.04288	0.044298	0.465773	-2.01126
[truncated: 36,994 more rows]

## Sheet: COVR vs. HC
Significant (p < 0.05) single-cell pseudobulk regression model output for the comparison between post-vaccination COVR and HC. Only subjects 65 years of age or above are included.
source.label	cell.type	visit	gene.symbol	logFC	AveExpr	t	P.Value	adj.P.Val	z.std
Single-cell pbulk	Mac_or_Mono	Day 28	PPP1R12B	-1.28875	4.51303	-4.75952	7.01284e-06	0.0426801	-4.4933
Single-cell pbulk	Mac_or_Mono	Day 1	CST7	1.42168	8.02589	4.06043	0.000113792	0.240448	3.85913
Single-cell pbulk	Mac_or_Mono	Day 1	FRY	-1.11199	4.98482	-4.02643	0.000114706	0.240448	-3.85717
Single-cell pbulk	Mac_or_Mono	Day 1	GPR56	1.68171	5.50756	4.00078	0.0001478	0.240448	3.79474
Single-cell pbulk	Mac_or_Mono	Day 1	NCOA5	1.17465	5.00449	3.93729	0.000158034	0.240448	3.77809
Single-cell pbulk	Mac_or_Mono	Baseline	KIAA0586	1.35276	5.04551	4.31089	4.00448e-05	0.243712	4.10722
Single-cell pbulk	Mac_or_Mono	Day 28	TFDP1	-1.34029	5.83083	-4.01985	0.000118988	0.362079	-3.8482
Single-cell pbulk	Mac_or_Mono	Day 28	RAB11FIP4	-1.26575	5.13095	-3.70862	0.000352442	0.388825	-3.57335
Single-cell pbulk	Mac_or_Mono	Day 28	PPP6R1	0.883884	6.6939	3.60518	0.000506216	0.388825	3.47745
Single-cell pbulk	Mac_or_Mono	Day 28	MESDC2	0.979614	6.66785	3.57931	0.00054725	0.388825	3.45649
Single-cell pbulk	Mac_or_Mono	Day 28	PKD1	1.08953	4.53082	3.53603	0.000654647	0.388825	3.4079
Single-cell pbulk	Mac_or_Mono	Day 28	SLC25A32	-1.22156	5.39779	-3.51089	0.000690072	0.388825	-3.39349
Single-cell pbulk	Mac_or_Mono	Day 28	RBMX2	1.06019	5.52888	3.47969	0.000766473	0.388825	3.36463
Single-cell pbulk	Mac_or_Mono	Day 28	AVL9	0.966543	5.72418	3.47541	0.00077586	0.388825	3.36127
Single-cell pbulk	Mac_or_Mono	Day 28	KIFAP3	1.12249	5.17417	3.47776	0.000777973	0.388825	3.36052
Single-cell pbulk	Mac_or_Mono	Day 28	CHMP3	-1.06561	6.29239	-3.44056	0.000867583	0.388825	-3.33028
Single-cell pbulk	Mac_or_Mono	Day 28	EYA3	-1.048	4.64657	-3.43908	0.000871812	0.388825	-3.32893
Single-cell pbulk	Mac_or_Mono	Day 28	MAP3K7	1.12196	5.47901	3.43652	0.000893333	0.388825	3.32213
Single-cell pbulk	Mac_or_Mono	Day 28	TRPT1	-1.0569	5.27732	-3.41923	0.000958471	0.388825	-3.30244
[truncated: 39,374 more rows]

## Sheet: Sex difference
Significant (p < 0.05) single-cell pseudobulk regression model output for the comparison between post-vaccination COVR-M and COVR-F accounting for normal sex difference (HC-M vs. HC-F). Only subjects 65 years of age or above are included.
[truncated: 35,332 more rows]

[truncated: 10 more sheets: COVR-F vs. HC-F vax response, COVR-M vs. HC-M vax response, COVR vs. HC vax response, Sex difference vax response, COVR-M Post- vs. Pre-vax, COVR-M vs. Baseline HC-M, COVR-F vs. Baseline HC-F, HC-F Post- vs. Pre-vax, HC-M Post- vs. Pre-vax, COVR-F Post- vs. Pre-vax]
