# Supplementary material for: Influenza vaccination and single cell multiomics reveal sex dimorphic immune imprints of prior mild COVID-19
Source: medRxiv. 2022 Sep 1:2022.02.17.22271138. Originally published 2022 Feb 22. Preprint. [Version 2] doi: 10.1101/2022.02.17.22271138 (PMC8887138; doi:10.1101/2022.02.17.22271138)
Supplement: Extended Data Table 6 [file extended_data_table_6.xlsx]

## Sheet: COVR-F vs. HC-F
Whole blood and single-cell pseudobulk gene set enrichment analysis (GESA) results for the comparison between post-vaccination COVR-F and HC-F. Only subjects 65 years of age or above are included.
inter.ont.adj.P.Val and intra.ont.adj.Pval represent multiple-testing correction across and within terms from individual ontologies (e.g. BTM and HALLMARK), respectively
cell.type	visit	ont	parameter	setSize	enrichmentScore	NES	P.Value	inter.ont.adj.P.Val	intra.ont.adj.P.Val	qvalues	rank	leading_edge	core_enrichment
B_Mem	Baseline	Hallmark	HALLMARK_MYC_TARGETS_V1	90	0.500914	1.87284	0.000217061	0.0206208	0.0104189	0.0205637	1313	tags=43%, list=22%, signal=34%	RPL14/RPL34/NPM1/RPLP0/RPL18/RPS3/SNRPD2/AIMP2/HSP90AB1/EEF1B2/RSL1D1/DHX15/RPS2/PCNA/PPIA/EIF3D/RPS5/RPL6/PABPC1/RPS6/SET/SNRPA/PSMB3/CLNS1A/FAM120A/FBL/CBX3/RPL22/RPS10/HNRNPC/RANBP1/DDX21/XRCC6/HNRNPA1/NOP16/UBE2L3/RUVBL2/MCM7/IFRD1
B_Mem	Baseline	BTM	respiratory electron transport chain (mitochondrion) (M219)	12	0.721027	1.74912	0.00857449	0.404341	0.403001	0.403221	1282	tags=67%, list=21%, signal=53%	UQCR10/COX7C/COX7A2L/UQCRC1/COX6B1/UQCRQ/UQCRB/UQCRFS1
B_Mem	Baseline	Hallmark	HALLMARK_PI3K_AKT_MTOR_SIGNALING	48	-0.468179	-1.53758	0.0157167	0.404341	0.272398	0.403221	520	tags=19%, list=9%, signal=17%	PLCB1/UBE2N/IL2RG/RPS6KA3/ACTR3/RIT1/TRIB3/ACTR2/MAP2K3
B_Mem	Baseline	Hallmark	HALLMARK_MYC_TARGETS_V2	32	0.509626	1.56378	0.0170249	0.404341	0.272398	0.403221	1615	tags=47%, list=27%, signal=35%	NPM1/AIMP2/PUS1/MRTO4/PLK4/WDR43/CBX3/NOC4L/UTP20/MAP3K6/NOP16/DCTPP1/RRP12/PA2G4/UNG
B_Mem	Baseline	Hallmark	HALLMARK_PROTEIN_SECRETION	43	-0.46823	-1.5002	0.0243023	0.461743	0.291627	0.460464	1313	tags=40%, list=22%, signal=31%	ATP7A/RAB2A/GBF1/KIF1B/ARFIP1/AP2M1/GNAS/CLCN3/VPS4B/STX7/STX16/RPS6KA3/VAMP4/SNAP23/TMED2/KRT18/TMED10
B_Mem	Baseline	BTM	viral sensing & immunity; IRF2 targets network (I) (M111.0)	11	-0.622871	-1.45343	0.0732759	0.86544	0.970665	0.863043	884	tags=45%, list=15%, signal=39%	ZBP1/KYNU/TNFSF13B/CTSS/TAP1
B_Mem	Baseline	BTM	MHC-TLR7-TLR8 cluster (M146)	12	-0.603632	-1.43873	0.0745737	0.86544	0.970665	0.863043	1050	tags=33%, list=17%, signal=28%	HLA-G/HLA-C/HLA-DQB1/HLA-F
B_Mem	Baseline	Hallmark	HALLMARK_P53_PATHWAY	78	0.335986	1.22599	0.118615	0.86544	0.710475	0.863043	815	tags=23%, list=13%, signal=20%	RPS12/SLC19A2/RPL18/DDIT3/RPL36/HINT1/JUN/PLK2/TPRKB/PCNA/TOB1/CYFIP2/TNFSF9/KLF4/IP6K2/PPP1R15A/RXRA/VWA5A
B_Mem	Baseline	BTM	PLK1 signaling events (M4.2)	13	-0.556641	-1.35118	0.119812	0.86544	0.970665	0.863043	759	tags=38%, list=13%, signal=34%	NUSAP1/TRIP13/ASF1B/GINS2/WEE1
B_Mem	Baseline	Hallmark	HALLMARK_MTORC1_SIGNALING	82	-0.338122	-1.22357	0.12463	0.86544	0.710475	0.863043	442	tags=13%, list=7%, signal=13%	CORO1A/TFRC/ACTR3/DDIT4/PSAT1/RIT1/TRIB3/CCNF/PSMD13/ACTR2/MAP2K3
B_Mem	Baseline	BTM	mitotic cell cycle - DNA replication (M4.4)	12	0.556526	1.35006	0.131404	0.86544	0.970665	0.863043	775	tags=42%, list=13%, signal=36%	PCNA/POLA1/PLK4/KIF15/C1orf112
B_Mem	Baseline	Hallmark	HALLMARK_APICAL_SURFACE	11	0.551694	1.30859	0.153236	0.86544	0.710475	0.863043	604	tags=27%, list=10%, signal=25%	AKAP7/MDGA1/AFAP1L2
B_Mem	Baseline	Hallmark	HALLMARK_OXIDATIVE_PHOSPHORYLATION	82	0.319709	1.17677	0.157757	0.86544	0.710475	0.863043	716	tags=18%, list=12%, signal=16%	SLC25A6/FXN/UQCR10/COX7C/COX7A2L/UQCRC1/ATP6V1G1/LRPPRC/OAT/NDUFV1/SLC25A5/SURF1/MRPS12/SUCLA2/COX6B1
B_Mem	Baseline	Hallmark	HALLMARK_ESTROGEN_RESPONSE_EARLY	54	0.348992	1.19748	0.165507	0.86544	0.710475	0.863043	576	tags=17%, list=10%, signal=15%	SLC19A2/TMEM164/PMAIP1/RAB31/WWC1/TOB1/ELF1/KLF4/GAB2
B_Mem	Baseline	Hallmark	HALLMARK_KRAS_SIGNALING_UP	55	0.344888	1.18621	0.172632	0.86544	0.710475	0.863043	1141	tags=33%, list=19%, signal=27%	ENG/PTCD2/LY96/PPBP/LAT2/F13A1/NAP1L2/KLF4/TRIB2/PPP1R15A/GYPC/VWA5A/PRDM1/MAP3K1/AVL9/JUP/GALNT3/MMP11
B_Mem	Baseline	Hallmark	HALLMARK_MYOGENESIS	43	-0.380238	-1.21828	0.173723	0.86544	0.710475	0.863043	1854	tags=44%, list=31%, signal=31%	BIN1/MAPRE3/FGF2/SVIL/ENO3/MYL6B/FOXO4/MYOM2/FHL1/DMD/MYH3/AEBP1/FLII/PLXNB2/MAPK12/PICK1/PTP4A3/CNN3/RIT1
B_Mem	Baseline	BTM	mitotic cell cycle in stimulated CD4 T cells (M4.5)	13	-0.523805	-1.27148	0.174272	0.86544	0.970665	0.863043	257	tags=62%, list=4%, signal=59%	TACC3/MCM6/ZNF367/TOP2A/KIAA0101/KIF11/MIR155HG/CDCA7
B_Mem	Baseline	Hallmark	HALLMARK_ALLOGRAFT_REJECTION	93	0.308779	1.16091	0.177619	0.86544	0.710475	0.863043	522	tags=15%, list=9%, signal=14%	RPL39/NPM1/RPS3A/RPL9/RPS9/IL12A/RPS19/TGFB2/CD3D/EIF3D/TAPBP/IL15/GBP2/BCL10
B_Mem	Baseline	BTM	enriched in NK cells (I) (M7.2)	21	-0.450901	-1.23491	0.185443	0.86544	0.970665	0.863043	1755	tags=62%, list=29%, signal=44%	FGFBP2/CD247/SAMD3/GNLY/CD96/SH2D2A/GIMAP7/GZMM/GZMB/NKG7/CLIC3/STAT4/KLRD1
B_Mem	Baseline	Hallmark	HALLMARK_MITOTIC_SPINDLE	81	-0.320023	-1.15668	0.194383	0.86544	0.716844	0.863043	1261	tags=26%, list=21%, signal=21%	NET1/HDAC6/NUSAP1/INCENP/CDC27/KIF1B/KIF11/NCK2/WASL/ABR/NIN/CAPZB/EZR/RALBP1/ARF6/MAP1S/STAU1/RASA2/RABGAP1/SMC4/KPTN
B_Mem	Baseline	Hallmark	HALLMARK_REACTIVE_OXYGEN_SPECIES_PATHWAY	26	-0.414695	-1.19511	0.211126	0.86544	0.716844	0.863043	824	tags=23%, list=14%, signal=20%	TXNRD1/STK25/CAT/ERCC2/PRDX4/IPCEF1
B_Mem	Baseline	BTM	type I interferon response (M127)	10	-0.544757	-1.2392	0.213818	0.86544	0.970665	0.863043	194	tags=30%, list=3%, signal=29%	STAT1/PARP9/TAP1
B_Mem	Baseline	Hallmark	HALLMARK_XENOBIOTIC_METABOLISM	57	-0.338239	-1.14917	0.224014	0.86544	0.716844	0.863043	1030	tags=26%, list=17%, signal=22%	MAN1A1/SPINT2/AHCY/GCH1/KYNU/FBP1/SERTAD1/PTGES3/GART/MT2A/COMT/DDAH2/CAT/ADH5/HACL1
B_Mem	Baseline	Hallmark	HALLMARK_ADIPOGENESIS	74	0.306517	1.11118	0.24649	0.86544	0.731688	0.863043	1142	tags=26%, list=19%, signal=21%	PEMT/UQCR10/CHCHD10/UQCRC1/ACADS/PIM3/ARL4A/EPHX2/TOB1/UBC/ALDOA/ELMOD3/CDKN2C/ARAF/RMDN3/IDH1/SULT1A1/UQCRQ/DECR1
B_Mem	Baseline	BTM	transcription regulation in cell development (M49)	16	-0.458507	-1.1752	0.252154	0.86544	0.970665	0.863043	759	tags=25%, list=13%, signal=22%	TRIP13/C11orf82/PLXNB2/ANK1
B_Mem	Baseline	Hallmark	HALLMARK_UV_RESPONSE_UP	55	-0.333042	-1.12255	0.259139	0.86544	0.731688	0.863043	1329	tags=27%, list=22%, signal=21%	HSPA13/NAT1/TST/RASGRP1/DGAT1/IL6/EIF5/GCH1/MGAT1/NXF1/STK25/TFRC/PSMC3/HLA-F/TAP1
B_Mem	Baseline	BTM	cell division (stimulated CD4+ T cells) (M46)	10	-0.523287	-1.19036	0.260813	0.86544	0.970665	0.863043	1108	tags=70%, list=18%, signal=57%	TOP2A/KIAA0101/DHCR24/TST/SHCBP1/CDK6/CDCA7
B_Mem	Baseline	BTM	enriched in T cells (I) (M7.0)	29	-0.380565	-1.1266	0.279233	0.86544	0.970665	0.863043	1655	tags=52%, list=27%, signal=38%	CD247/SAMD3/CD3E/GNLY/CD96/IL7R/CD7/GIMAP7/GZMM/RASGRP1/CD3G/GZMB/PTPRCAP/NKG7/ETS1
B_Mem	Baseline	BTM	myeloid, dendritic cell activation via NFkB (II) (M43.1)	10	-0.507923	-1.15541	0.295076	0.86544	0.970665	0.863043	973	tags=40%, list=16%, signal=34%	FUT7/BIRC3/EBI3/IL23A
B_Mem	Baseline	Hallmark	HALLMARK_APOPTOSIS	60	-0.317907	-1.09149	0.29719	0.86544	0.75248	0.863043	444	tags=13%, list=7%, signal=12%	CTNNB1/ISG20/KRT18/MCL1/TAP1/PPP2R5B/LMNA/WEE1
B_Mem	Baseline	Hallmark	HALLMARK_E2F_TARGETS	83	-0.297359	-1.07844	0.297857	0.86544	0.75248	0.863043	805	tags=16%, list=13%, signal=14%	GSPT1/CDKN2A/TRIP13/MTHFD2/CHEK2/ASF1B/TFRC/RAD50/PHF5A/PRDX4/ASF1A/SMC4/WEE1
B_Mem	Baseline	BTM	enriched in activated dendritic cells (II) (M165)	10	-0.499708	-1.13672	0.310803	0.86544	0.970665	0.863043	676	tags=30%, list=11%, signal=27%	IFNGR2/HLX/PARP9
B_Mem	Baseline	Hallmark	HALLMARK_ANDROGEN_RESPONSE	45	-0.335697	-1.08525	0.321408	0.86544	0.757851	0.863043	625	tags=22%, list=10%, signal=20%	DHCR24/ELK4/STK39/ABCC4/NGLY1/RPS6KA3/ITGAV/CDK6/XRCC5/ADRM1
B_Mem	Baseline	BTM	blood coagulation (M11.1)	12	0.461049	1.11844	0.323258	0.86544	0.970665	0.863043	620	tags=25%, list=10%, signal=22%	F13A1/GNB4/TREM1
B_Mem	Baseline	Hallmark	HALLMARK_KRAS_SIGNALING_DN	32	0.35258	1.08188	0.33156	0.86544	0.757851	0.863043	176	tags=9%, list=3%, signal=9%	GAMT/IDUA/TGFB2
B_Mem	Baseline	BTM	cell adhesion (GO) (M117)	16	-0.430996	-1.10468	0.335706	0.86544	0.970665	0.863043	442	tags=44%, list=7%, signal=41%	SPOCK2/ADAM9/BCL2/CXCR3/CD96/CORO1A/CYTIP
B_Mem	Baseline	BTM	E2F1 targets (Q3) (M10.0)	14	-0.446355	-1.104	0.337066	0.86544	0.970665	0.863043	403	tags=14%, list=7%, signal=13%	GMNN/WEE1
B_Mem	Baseline	BTM	immune activation - generic cluster (M37.0)	99	0.275126	1.04466	0.351092	0.877729	0.970665	0.875298	1358	tags=26%, list=22%, signal=21%	ENG/SLC19A2/EMILIN2/LY96/NRGN/PCBP3/MEF2C/MCTP1/LAT2/F13A1/EBF1/TREM1/VPREB3/CDKN2C/TUBG1/ACTN1/TRAT1/RANBP1/JUP/CORO2A/FAM69B/FAM49A/MYO7B/MCM7/BLM/LARGE
B_Mem	Baseline	Hallmark	HALLMARK_WNT_BETA_CATENIN_SIGNALING	11	-0.464892	-1.0848	0.363381	0.885158	0.792831	0.882706	1423	tags=55%, list=24%, signal=42%	AXIN1/MYC/RBPJ/NCOR2/PTCH1/CTNNB1
B_Mem	Baseline	Hallmark	HALLMARK_HEDGEHOG_SIGNALING	11	-0.45845	-1.06976	0.380247	0.89195	0.79356	0.889479	1517	tags=45%, list=25%, signal=34%	LDB1/DPYSL2/L1CAM/PTCH1/CDK6
B_Mem	Baseline	BTM	CORO1A-DEF6 network (I) (M32.2)	10	-0.469134	-1.06717	0.384947	0.89195	0.985903	0.889479	1783	tags=50%, list=29%, signal=35%	CBX4/CLPTM1/HGS/AES/CORO1A
B_Mem	Baseline	Hallmark	HALLMARK_G2M_CHECKPOINT	73	-0.286234	-1.01619	0.414793	0.911504	0.814818	0.908979	1486	tags=32%, list=25%, signal=24%	KIF20B/DBF4/NOTCH2/HUS1/MYC/MKI67/NUSAP1/INCENP/CDC27/KIF11/DMD/MCM5/SLC38A1/UCK2/GSPT1/MT2A/PRPF4B/SAP30/E2F3/GINS2/CCNF/SMC4/SS18
B_Mem	Baseline	BTM	DC surface signature (S5)	22	0.360944	1.01346	0.430644	0.911504	0.985903	0.908979	144	tags=14%, list=2%, signal=13%	ALCAM/CD83/DIRC2
B_Mem	Baseline	Hallmark	HALLMARK_FATTY_ACID_METABOLISM	63	-0.290942	-1.00825	0.432078	0.911504	0.814818	0.908979	2013	tags=44%, list=33%, signal=30%	ALDH3A2/GLUL/OSTC/GRHPR/HSPH1/ACOT2/HSD17B10/SDHD/PRDX6/ENO3/CA2/ETFDH/RDH11/BPHL/BCKDHB/XIST/DHCR24/ACAA2/SDHC/NSDHL/S100A10/IDH3G/TP53INP2/LGALS1/PTPRG/ACSL5/CPOX/CPT1A
B_Mem	Baseline	BTM	cell cycle and transcription (M4.0)	113	-0.264273	-1.00399	0.440292	0.911504	0.985903	0.908979	1554	tags=32%, list=26%, signal=24%	CASC5/FCGR2A/CFP/KIF20B/KIAA0101/SPAG5/GRN/CCDC34/SLC7A7/MKI67/NUSAP1/TLR2/KIF11/MCM5/NPL/PRIM1/LMNB2/KYNU/TRIP13/NCAPG2/CYBB/RMI1/C11orf82/PLXNB2/POC1A/FCGRT/S100A11/ASF1B/SHCBP1/GMNN/KIAA1524/LGALS2/GINS2/CCNF/S100A12/CDCA7
B_Mem	Baseline	Hallmark	HALLMARK_INFLAMMATORY_RESPONSE	59	-0.293295	-1.00475	0.44136	0.911504	0.814818	0.908979	1338	tags=29%, list=22%, signal=23%	IL7R/LDLR/MYC/MXD1/TLR2/KIF1B/RASGRP1/IL6/EMP3/GCH1/GPR183/CHST2/IFNGR2/CYBB/EBI3/RGS16/ADRM1
B_Mem	Baseline	BTM	TLR and inflammatory signaling (M16)	13	0.400653	0.991742	0.466752	0.940902	0.985903	0.938295	129	tags=8%, list=2%, signal=8%	LY96
B_Mem	Baseline	Hallmark	HALLMARK_CHOLESTEROL_HOMEOSTASIS	25	0.340702	0.988078	0.475403	0.940902	0.829456	0.938295	244	tags=12%, list=4%, signal=12%	PNRC1/ALCAM/FADS2
B_Mem	Baseline	Hallmark	HALLMARK_DNA_REPAIR	64	-0.280341	-0.973883	0.497561	0.948343	0.829456	0.945716	476	tags=12%, list=8%, signal=12%	NFX1/ERCC3/POLR2F/ERCC2/TMED2/NELFCD/GTF2B/ADRM1
B_Mem	Baseline	Hallmark	HALLMARK_GLYCOLYSIS	62	-0.281587	-0.972923	0.50113	0.948343	0.829456	0.945716	853	tags=24%, list=14%, signal=21%	FUT8/RBCK1/SDHC/CHST2/PYGB/NSDHL/B4GALT7/PPP2CB/SPAG4/ISG20/SAP30/NT5E/AKR1A1/DDIT4/GALE
B_Mem	Baseline	BTM	enriched in B cells (III) (M47.2)	12	0.394349	0.956639	0.50911	0.948343	0.985903	0.945716	1105	tags=42%, list=18%, signal=34%	MEF2C/VPREB3/CELSR1/CD69/KIAA0125
B_Mem	Baseline	BTM	cell cycle (III) (M103)	20	-0.347225	-0.940178	0.540785	0.956048	0.985903	0.953399	980	tags=20%, list=16%, signal=17%	MCM5/CDKN2A/CHEK2/WEE1
B_Mem	Baseline	BTM	T cell surface signature (S0)	10	-0.4096	-0.931746	0.55308	0.956048	0.985903	0.953399	1507	tags=40%, list=25%, signal=30%	CD3E/CD3G/PTPRCAP/SLC38A1
B_Mem	Baseline	BTM	regulation of antigen presentation and immune response (M5.0)	45	0.28322	0.938642	0.561197	0.956048	0.985903	0.953399	1087	tags=22%, list=18%, signal=18%	LY96/JUN/CD3D/MEF2C/LAT2/NFKBIA/TRAT1/ZAP70/LCP2/HLA-DOB
B_Mem	Baseline	Hallmark	HALLMARK_ESTROGEN_RESPONSE_LATE	57	-0.277052	-0.941284	0.563164	0.956048	0.901062	0.953399	614	tags=35%, list=10%, signal=32%	BCL2/JAK2/FDFT1/GLA/SNX10/TOP2A/SLC29A1/CA2/CHPT1/XBP1/AMFR/TST/MEST/NCOR2/CLIC3/ISG20/IMPA2/GINS2/GALE/NAB2
B_Mem	Baseline	BTM	myeloid, dendritic cell activation via NFkB (I) (M43.0)	10	-0.405662	-0.922789	0.563565	0.956048	0.985903	0.953399	1092	tags=40%, list=18%, signal=33%	SAMSN1/FUT7/EBI3/IL23A
B_Mem	Baseline	BTM	Resting dendritic cell surface signature (S10)	23	0.322559	0.916551	0.589936	0.969068	0.985903	0.966384	1162	tags=30%, list=19%, signal=25%	ENG/DIRC2/LRFN4/SLC38A6/IGSF6/SERINC5/ABHD12
B_Mem	Baseline	Hallmark	HALLMARK_HEME_METABOLISM	70	-0.264492	-0.931464	0.591642	0.969068	0.907121	0.966384	720	tags=13%, list=12%, signal=11%	NNT/CLCN3/SLC25A37/TFRC/CAT/PPP2R5B/CPOX/ANK1/MAP2K3
B_Mem	Baseline	Hallmark	HALLMARK_BILE_ACID_METABOLISM	32	-0.294148	-0.889509	0.639449	0.994217	0.907121	0.991463	1108	tags=28%, list=18%, signal=23%	DHCR24/PEX13/SLC22A18/LIPE/OPTN/PEX1/CAT/ACSL5/HACL1
B_Mem	Baseline	BTM	enriched in monocytes (II) (M11.0)	69	-0.256646	-0.902928	0.655765	0.994217	0.985903	0.991463	764	tags=17%, list=13%, signal=15%	KYNU/FBP1/IFNGR2/CYBB/PLXNB2/MARCH1/FCGRT/S100A11/IMPA2/MEGF9/LGALS2/S100A12
B_Mem	Baseline	Hallmark	HALLMARK_EPITHELIAL_MESENCHYMAL_TRANSITION	32	-0.285518	-0.863414	0.681312	0.994217	0.907121	0.991463	896	tags=22%, list=15%, signal=19%	IL6/MEST/EMP3/CAPG/ITGAV/NT5E/LGALS1
B_Mem	Baseline	BTM	enriched in monocytes (IV) (M118.0)	18	0.315766	0.847353	0.683472	0.994217	0.985903	0.991463	129	tags=11%, list=2%, signal=11%	EMILIN2/LY96
B_Mem	Baseline	Hallmark	HALLMARK_IL2_STAT5_SIGNALING	70	-0.252748	-0.890105	0.684783	0.994217	0.907121	0.991463	913	tags=21%, list=15%, signal=18%	PLAGL1/AHCY/UCK2/IRF4/PTCH1/CAPG/PTRH2/SOCS1/SLC39A8/ITGAV/LRIG1/GALM/NT5E/RGS16/BATF3
B_Mem	Baseline	Hallmark	HALLMARK_IL6_JAK_STAT3_SIGNALING	37	-0.276308	-0.860724	0.693081	0.994217	0.907121	0.991463	1122	tags=30%, list=19%, signal=24%	MAP3K8/STAT2/STAT1/IFNGR1/TLR2/IL6/IFNGR2/SOCS1/ITGA4/IL2RG/EBI3
B_Mem	Baseline	Hallmark	HALLMARK_PEROXISOME	36	-0.277065	-0.857963	0.694735	0.994217	0.907121	0.991463	546	tags=17%, list=9%, signal=15%	VPS4B/PEX2/ERCC3/CAT/SLC25A19/ACSL5
B_Mem	Baseline	Hallmark	HALLMARK_TGF_BETA_SIGNALING	24	0.290339	0.833839	0.718139	0.994217	0.907121	0.991463	341	tags=12%, list=6%, signal=12%	ENG/FKBP1A/RAB31
B_Mem	Baseline	BTM	T cell activation (II) (M7.3)	14	0.323422	0.813624	0.719423	0.994217	0.985903	0.991463	947	tags=36%, list=16%, signal=30%	CD3D/IL18R1/SP140/TRAT1/ZAP70
B_Mem	Baseline	Hallmark	HALLMARK_HYPOXIA	68	-0.247541	-0.868237	0.726084	0.994217	0.907121	0.991463	896	tags=22%, list=15%, signal=19%	IL6/RBPJ/SLC2A5/CHST2/ACKR3/ETS1/FBP1/MT2A/ISG20/SAP30/MT1E/DDIT4/NAGK/JMJD6/SLC25A1
B_Mem	Baseline	BTM	mismatch repair (I) (M22.0)	14	0.321144	0.807893	0.726744	0.994217	0.985903	0.991463	396	tags=21%, list=7%, signal=20%	PCNA/CHEK1/POLA1
B_Mem	Baseline	BTM	antiviral IFN signature (M75)	11	0.328767	0.779818	0.75225	0.994217	0.985903	0.991463	1557	tags=27%, list=26%, signal=20%	IFIT1/PML/HERC5
B_Mem	Baseline	Hallmark	HALLMARK_UNFOLDED_PROTEIN_RESPONSE	44	-0.259074	-0.834077	0.75476	0.994217	0.907121	0.991463	920	tags=23%, list=15%, signal=19%	TTC37/WIPI1/DCTN1/PDIA6/MTHFD2/FKBP14/PARN/DDIT4/PSAT1/SHC1
B_Mem	Baseline	Hallmark	HALLMARK_COMPLEMENT	78	-0.238897	-0.856704	0.760684	0.994217	0.907121	0.991463	1046	tags=17%, list=17%, signal=14%	RASGRP1/LGALS3/PPP4C/GZMB/IL6/DOCK10/CSRP1/EHD1/KYNU/PPP2CB/CTSS/S100A12/USP14
B_Mem	Baseline	BTM	enriched in B cells (II) (M47.1)	20	0.288528	0.793676	0.771568	0.994217	0.985903	0.991463	1105	tags=35%, list=18%, signal=29%	EBF1/CELSR1/PLEKHG1/SP140/CR2/HLA-DOB/KIAA0125
B_Mem	Baseline	BTM	regulation of signal transduction (M3)	16	0.299677	0.779681	0.774443	0.994217	0.985903	0.991463	1241	tags=31%, list=21%, signal=25%	ENG/KLF4/TRAT1/JUP/SOX7
B_Mem	Baseline	Hallmark	HALLMARK_UV_RESPONSE_DN	36	0.256058	0.809458	0.790972	0.996392	0.907121	0.993632	1000	tags=22%, list=17%, signal=19%	YTHDC1/NR3C1/MIOS/SYNJ2/FBLN5/RXRA/NEK7/DUSP1
B_Mem	Baseline	Hallmark	HALLMARK_TNFA_SIGNALING_VIA_NFKB	89	-0.23084	-0.845796	0.798143	0.996392	0.907121	0.993632	1401	tags=29%, list=23%, signal=23%	RCAN1/CD80/TRIP10/IL7R/LDLR/MYC/SLC2A6/MXD1/TLR2/KLF2/IL6/GCH1/GPR183/NR4A3/EHD1/KYNU/ACKR3/BIRC3/IFNGR2/CCL4/TNIP2/EGR1/MCL1/TAP1/IL23A/MAP2K3
B_Mem	Baseline	Hallmark	HALLMARK_NOTCH_SIGNALING	12	-0.309459	-0.737581	0.812629	0.996392	0.907121	0.993632	1742	tags=33%, list=29%, signal=24%	DTX1/HES1/NOTCH2/SAP30
B_Mem	Baseline	BTM	enriched in neutrophils (I) (M37.1)	14	0.284168	0.714872	0.849483	0.996392	0.985903	0.993632	1340	tags=29%, list=22%, signal=22%	TREM1/REPS2/MME/RNF24
B_Mem	Baseline	BTM	Monocyte surface signature (S4)	29	-0.25057	-0.74177	0.864844	0.996392	0.985903	0.993632	1581	tags=38%, list=26%, signal=28%	TMEM71/FCGR2A/AMICA1/SLC7A7/CLEC12A/MFSD1/ANO10/P2RX1/TLR2/C1orf162/FCGRT
B_Mem	Baseline	Hallmark	HALLMARK_APICAL_JUNCTION	53	-0.230621	-0.771871	0.875976	0.996392	0.955611	0.993632	1071	tags=15%, list=18%, signal=13%	PTEN/ICAM2/WASL/EXOC4/MYL12B/RSU1/DHX16/SHC1
B_Mem	Baseline	BTM	T cell activation (I) (M7.1)	20	0.255239	0.702107	0.884403	0.996392	0.985903	0.993632	304	tags=10%, list=5%, signal=10%	TCF7/CD3D
B_Mem	Baseline	Hallmark	HALLMARK_INTERFERON_ALPHA_RESPONSE	54	-0.224538	-0.753537	0.902453	0.996392	0.962616	0.993632	722	tags=30%, list=12%, signal=26%	IFI44/UBA7/MOV10/TXNIP/IFI35/LPAR6/STAT2/DHX58/LGALS3BP/NCOA7/RNF31/HLA-C/CD47/ISG20/PARP9/TAP1
B_Mem	Baseline	BTM	T & B cell development, activation (M62.0)	15	0.252187	0.647039	0.916256	0.996392	0.985903	0.993632	1158	tags=27%, list=19%, signal=22%	EBF1/VPREB3/TRAT1/GPM6B
B_Mem	Baseline	BTM	cell cycle (I) (M4.1)	49	-0.222221	-0.733729	0.916888	0.996392	0.985903	0.993632	1225	tags=37%, list=20%, signal=30%	HELLS/TOP2A/RFC5/CASC5/KIF20B/SPAG5/MKI67/NUSAP1/KIF11/MCM5/PRIM1/TRIP13/NCAPG2/C11orf82/GMNN/GINS2/CCNF/SMC4
B_Mem	Baseline	BTM	Activated (LPS) dendritic cell surface signature (S11)	14	-0.248617	-0.61492	0.93785	0.996392	0.985903	0.993632	2184	tags=36%, list=36%, signal=23%	SLC43A2/CD40/TMEM140/CD80/TNFSF13B
B_Mem	Baseline	BTM	myeloid cell enriched receptors and transporters (M4.3)	11	0.245183	0.581562	0.946421	0.996392	0.985903	0.993632	1238	tags=27%, list=20%, signal=22%	IGSF6/KCTD12/SLC15A3
B_Mem	Baseline	BTM	plasma cells & B cells, immunoglobulins (M156.0)	12	0.242243	0.587649	0.947053	0.996392	0.985903	0.993632	1552	tags=33%, list=26%, signal=25%	ITM2C/VPREB3/BLK/ADAM28
B_Mem	Baseline	Hallmark	HALLMARK_SPERMATOGENESIS	25	-0.226497	-0.64681	0.949111	0.996392	0.979859	0.993632	1817	tags=44%, list=30%, signal=31%	TSN/ALOX15/TOPBP1/DBF4/POMC/AGFG1/BRAF/NPHP1/SLC2A5/MLF1/PHF7
B_Mem	Baseline	BTM	T cell activation and signaling (M5.1)	15	0.229577	0.589029	0.956308	0.996392	0.985903	0.993632	947	tags=20%, list=16%, signal=17%	CD3D/TRAT1/ZAP70
B_Mem	Baseline	Hallmark	HALLMARK_INTERFERON_GAMMA_RESPONSE	93	0.196534	0.738902	0.959445	0.996392	0.979859	0.993632	680	tags=14%, list=11%, signal=13%	ARID5B/PELI1/ARL4A/TAPBP/IL15/NFKBIA/GBP4/VAMP5/IFITM2/PSME2/MX2/PFKP/IFIT1
B_Mem	Baseline	BTM	enriched in B cells (I) (M47.0)	28	0.207348	0.61815	0.970383	0.996392	0.985903	0.993632	1105	tags=21%, list=18%, signal=18%	EBF1/VPREB3/PLEKHG1/CR2/HLA-DOB/KIAA0125
B_Mem	Baseline	BTM	enriched in B cells (VI) (M69)	14	-0.219033	-0.541747	0.975924	0.996392	0.985903	0.993632	956	tags=36%, list=16%, signal=30%	CD19/CD72/FCRL1/FCRL2/CD79A
B_Mem	Baseline	BTM	B cell surface signature (S2)	36	0.193708	0.612356	0.982704	0.996392	0.985903	0.993632	1087	tags=17%, list=18%, signal=14%	CHL1/ITM2C/CELSR1/CR2/FAM26F/HLA-DOB
B_Mem	Baseline	BTM	Naive B cell surface signature (S8)	17	0.195826	0.517706	0.985903	0.996392	0.985903	0.993632	1040	tags=18%, list=17%, signal=15%	TMEM56/HVCN1/FAM26F
B_Mem	Baseline	Hallmark	HALLMARK_COAGULATION	24	0.160141	0.459916	0.997451	0.997451	0.997451	0.994688	1412	tags=25%, list=23%, signal=19%	LTA4H/WDR1/FURIN/MMP11/CPQ/LAMP2
B_Mem	D1	Hallmark	HALLMARK_APOPTOSIS	60	-0.517459	-1.82946	0.000618557	0.0587629	0.0296907	0.0587629	1740	tags=53%, list=29%, signal=38%	NEDD9/TGFB2/KRT18/CD38/PMAIP1/CTNNB1/CD69/PDCD4/TSPO/CREBBP/ETF1/DFFA/FAS/LEF1/ISG20/ROCK1/CTH/CCND1/TXNIP/CDK2/PEA15/GADD45A/CD44/IRF1/DDIT3/IL6/RARA/TOP2A/LMNA/MCL1/CASP7/TAP1
B_Mem	D1	Hallmark	HALLMARK_UNFOLDED_PROTEIN_RESPONSE	44	0.446609	1.47728	0.0269646	0.882524	0.647149	0.882524	762	tags=23%, list=13%, signal=20%	TTC37/RPS14/SERP1/TSPYL2/EIF4EBP1/CEBPG/PDIA6/BAG3/DNAJB9/FKBP14
B_Mem	D1	BTM	viral sensing & immunity; IRF2 targets network (I) (M111.0)	11	-0.613662	-1.45742	0.0704311	0.882524	0.9213	0.882524	241	tags=18%, list=4%, signal=17%	KYNU/TAP1
B_Mem	D1	Hallmark	HALLMARK_G2M_CHECKPOINT	73	-0.359105	-1.3115	0.0709353	0.882524	0.66886	0.882524	1235	tags=29%, list=20%, signal=23%	RPA2/LIG3/PRC1/INCENP/MKI67/MCM6/CCND1/RBM14/MTF2/HUS1/PML/CCNF/YTHDC1/KIF11/HSPA8/TOP2A/SLC38A1/MT2A/MAD2L1/CDKN2C/NOTCH2
B_Mem	D1	BTM	type I interferon response (M127)	10	-0.630366	-1.45474	0.0712541	0.882524	0.9213	0.882524	1713	tags=60%, list=28%, signal=43%	IFIH1/IRF7/RSAD2/STAT1/PARP9/TAP1
B_Mem	D1	BTM	mitotic cell cycle in stimulated CD4 T cells (M4.5)	13	-0.577561	-1.43441	0.0757021	0.882524	0.9213	0.882524	932	tags=62%, list=15%, signal=52%	CENPK/TACC3/MCM6/MIR155HG/KIF11/TOP2A/KIAA0101/MAD2L1
B_Mem	D1	Hallmark	HALLMARK_UV_RESPONSE_UP	55	-0.380032	-1.31989	0.0785405	0.882524	0.66886	0.882524	921	tags=25%, list=15%, signal=22%	TST/DDX21/CDK2/POLG2/ALAS1/MGAT1/IRF1/IL6/FOSB/HLA-F/NAT1/DNAJB1/HYAL2/TAP1
B_Mem	D1	Hallmark	HALLMARK_ESTROGEN_RESPONSE_EARLY	54	-0.38022	-1.31687	0.0821126	0.882524	0.66886	0.882524	1781	tags=48%, list=29%, signal=34%	SVIL/FKBP4/B4GALT1/SNX24/KRT18/SLC19A2/PMAIP1/WWC1/SLC22A5/JAK2/FDFT1/GLA/RRP12/LRIG1/AQP3/SLC1A4/HES1/CCND1/ASB13/PEX11A/NCOR2/CD44/RARA/XBP1/ABCA3/ABAT
B_Mem	D1	Hallmark	HALLMARK_KRAS_SIGNALING_DN	32	0.442509	1.36279	0.0836075	0.882524	0.66886	0.882524	885	tags=34%, list=15%, signal=29%	GAMT/IDUA/MAST3/SLC25A23/SLC29A3/PDK2/PTPRJ/CLSTN3/YPEL1/CAMK1D/LFNG
B_Mem	D1	Hallmark	HALLMARK_SPERMATOGENESIS	25	-0.454791	-1.32987	0.107743	0.908951	0.707353	0.908951	622	tags=16%, list=10%, signal=14%	RPL39L/MLF1/MAP7/AGFG1
B_Mem	D1	Hallmark	HALLMARK_TNFA_SIGNALING_VIA_NFKB	89	-0.323115	-1.22402	0.117892	0.908951	0.707353	0.908951	885	tags=20%, list=15%, signal=18%	HES1/LDLR/CCND1/ACKR3/PPP1R15A/GADD45A/TSC22D1/CD44/IRF1/EHD1/CD80/PTGER4/IL6/FOSB/KYNU/MCL1/SIK1/TAP1
B_Mem	D1	BTM	enriched in NK cells (I) (M7.2)	21	-0.449224	-1.25958	0.159852	0.908951	0.9213	0.908951	1771	tags=52%, list=29%, signal=37%	NKG7/CD247/GIMAP7/SH2D2A/KLRD1/GNLY/STAT4/ITK/S1PR5/FGFBP2/PLEKHF1
B_Mem	D1	BTM	Naive B cell surface signature (S8)	17	-0.474319	-1.26284	0.168913	0.908951	0.9213	0.908951	310	tags=24%, list=5%, signal=22%	CD72/P2RY14/LGR4/KCNMB3
B_Mem	D1	Hallmark	HALLMARK_APICAL_JUNCTION	53	0.349845	1.19824	0.172856	0.908951	0.758552	0.908951	612	tags=19%, list=10%, signal=17%	CRAT/GAMT/VCAN/JUP/CD86/WASL/RSU1/ICAM2/CTNNA1/ADAM15
B_Mem	D1	BTM	cell adhesion (GO) (M117)	16	-0.480731	-1.26074	0.175159	0.908951	0.9213	0.908951	1240	tags=38%, list=21%, signal=30%	PPP2R1A/LEF1/PSTPIP1/CYTIP/ADAM9/NELL2
B_Mem	D1	Hallmark	HALLMARK_HEDGEHOG_SIGNALING	11	-0.532047	-1.26359	0.184578	0.908951	0.758552	0.908951	1263	tags=45%, list=21%, signal=36%	ETS2/LDB1/PTCH1/CDK6/PML
B_Mem	D1	Hallmark	HALLMARK_GLYCOLYSIS	62	0.332164	1.17292	0.187074	0.908951	0.758552	0.908951	912	tags=21%, list=15%, signal=18%	VCAN/IDUA/SLC25A13/GALE/PPIA/RBCK1/COG2/NSDHL/FAM162A/GNE/B3GALT6/SOD1/SLC35A3
B_Mem	D1	BTM	mitotic cell cycle - DNA replication (M4.4)	12	0.521832	1.26199	0.187143	0.908951	0.9213	0.908951	60	tags=17%, list=1%, signal=17%	MCM7/CDC7
B_Mem	D1	BTM	enriched in B cells (II) (M47.1)	20	0.447208	1.23082	0.193352	0.908951	0.9213	0.908951	1337	tags=40%, list=22%, signal=31%	PLEKHG1/EBF1/CR2/PTPRK/CELSR1/HLA-DOB/SP140/KLHL14
B_Mem	D1	Hallmark	HALLMARK_MTORC1_SIGNALING	82	-0.306777	-1.14462	0.202635	0.908951	0.758552	0.908951	1423	tags=39%, list=24%, signal=30%	MTHFD2/TFRC/G6PD/DHCR24/DDIT4/IFRD1/ETF1/GLA/RDH11/MTHFD2L/SLC1A4/NAMPT/HSPD1/UNG/QDPR/LDLR/CTH/PPP1R15A/UFM1/INSIG1/CCNF/PSPH/SRD5A1/DDIT3/FADS1/POLR3G/ACTR3/PPA1/XBP1/SLC6A6/NUP205/ACTR2
B_Mem	D1	Hallmark	HALLMARK_P53_PATHWAY	78	-0.306441	-1.13317	0.223574	0.908951	0.758552	0.908951	1143	tags=24%, list=19%, signal=20%	VAMP8/IP6K2/FAS/STOM/MXD1/ACVR1B/TXNIP/PLXNB2/PPP1R15A/GADD45A/RGS16/TSC22D1/SESN1/DDIT3/ABAT/RAD9A/GLS2/HDAC3/TAP1
B_Mem	D1	Hallmark	HALLMARK_ANDROGEN_RESPONSE	45	-0.345957	-1.1486	0.228494	0.908951	0.758552	0.908951	1226	tags=38%, list=20%, signal=30%	PA2G4/UAP1/RRP12/SEC24D/CCND1/CDK6/XRCC5/RPS6KA3/INSIG1/TSC22D1/ADRM1/GPD1L/MAP7/FADS1/SLC38A2/DBI/STK39
B_Mem	D1	BTM	respiratory electron transport chain (mitochondrion) (M219)	12	0.502285	1.21471	0.230132	0.908951	0.9213	0.908951	366	tags=17%, list=6%, signal=16%	COX6B1/COX7C
B_Mem	D1	BTM	myeloid, dendritic cell activation via NFkB (I) (M43.0)	10	0.528244	1.21498	0.238703	0.908951	0.9213	0.908951	1570	tags=40%, list=26%, signal=30%	CD83/BCL3/SAMSN1/ICAM1
B_Mem	D1	Hallmark	HALLMARK_COMPLEMENT	78	-0.302821	-1.11978	0.24182	0.908951	0.758552	0.908951	1537	tags=31%, list=25%, signal=23%	DOCK10/SH2B3/PPP2CB/PIK3CG/USP14/CTSD/SRC/JAK2/PFN1/KLK1/CBLB/CP/PSMB9/GNG2/LCP2/IRF1/EHD1/LAMP2/IL6/KYNU/PIK3CA/ADAM9/CASP7/L3MBTL4
B_Mem	D1	Hallmark	HALLMARK_OXIDATIVE_PHOSPHORYLATION	82	-0.294871	-1.10019	0.262652	0.908951	0.758552	0.908951	929	tags=16%, list=15%, signal=14%	ACAA2/NDUFB5/NDUFS4/SDHD/MRPL15/ALAS1/HSD17B10/COX15/POLR2F/AIFM1/CASP7/IDH3G/CPT1A
B_Mem	D1	Hallmark	HALLMARK_MYC_TARGETS_V1	90	0.291524	1.09685	0.268654	0.908951	0.758552	0.908951	1050	tags=23%, list=17%, signal=20%	MCM7/RPS3/FBL/RPL34/HDDC2/RPL14/RPLP0/PPIA/RPL18/SNRPD2/XRCC6/RPS5/RAN/MCM5/RPS2/CSTF2/SERBP1/TRA2B/EIF1AX/EEF1B2/CBX3
B_Mem	D1	BTM	T & B cell development, activation (M62.0)	15	0.450967	1.1535	0.277104	0.908951	0.9213	0.908951	1782	tags=53%, list=29%, signal=38%	CD7/EBF1/FKBP14/VSIG10/CD3E/VPREB3/TRAT1/CAMK2D
B_Mem	D1	BTM	MHC-TLR7-TLR8 cluster (M146)	12	-0.476164	-1.15885	0.279862	0.908951	0.9213	0.908951	197	tags=25%, list=3%, signal=24%	HLA-C/HLA-DQB1/HLA-F
B_Mem	D1	Hallmark	HALLMARK_ESTROGEN_RESPONSE_LATE	57	-0.310969	-1.08899	0.294937	0.908951	0.7865	0.908951	1262	tags=28%, list=21%, signal=22%	SLC22A5/JAK2/FDFT1/GLA/MAPK13/SLC1A4/ISG20/TST/CCND1/NCOR2/CD44/ST6GALNAC2/TOP2A/XBP1/ABCA3/SLC29A1
B_Mem	D1	BTM	DC surface signature (S5)	22	-0.393537	-1.11549	0.299897	0.908951	0.9213	0.908951	460	tags=23%, list=8%, signal=21%	LAMP2/SLC6A6/HLA-DQB1/ADAM9/SPINT2
B_Mem	D1	BTM	TLR and inflammatory signaling (M16)	13	-0.449195	-1.11561	0.31685	0.908951	0.9213	0.908951	1545	tags=62%, list=26%, signal=46%	FGR/TLR2/NPL/LILRB1/ITGAX/TLR4/LILRB2/TLR1
B_Mem	D1	BTM	Resting dendritic cell surface signature (S10)	23	-0.381554	-1.09367	0.319005	0.908951	0.9213	0.908951	197	tags=13%, list=3%, signal=13%	HLA-DQB1/ADAM9/SPINT2
B_Mem	D1	Hallmark	HALLMARK_COAGULATION	24	-0.376841	-1.09224	0.325309	0.908951	0.821832	0.908951	499	tags=12%, list=8%, signal=12%	MMP11/LAMP2/ADAM9
B_Mem	D1	Hallmark	HALLMARK_INTERFERON_GAMMA_RESPONSE	93	-0.271475	-1.03474	0.37144	0.942383	0.863632	0.942383	1810	tags=40%, list=30%, signal=28%	GCH1/TRIM21/IRF5/BTG1/IFIH1/IRF7/CD38/RSAD2/SOCS1/GBP4/ISG15/CD69/MTHFD2/BATF2/RIPK2/JAK2/PSME2/VAMP8/GPR18/NAMPT/STAT1/FAS/SAMD9L/ISG20/IFI44L/STAT4/TXNIP/PSMB9/PML/LCP2/IRF1/IL6/PFKP/P2RY14/MT2A/CASP7/TAP1
B_Mem	D1	Hallmark	HALLMARK_MYC_TARGETS_V2	32	-0.336172	-1.03776	0.392141	0.942383	0.863632	0.942383	1226	tags=28%, list=20%, signal=23%	PA2G4/RRP12/HSPD1/UNG/MAP3K6/NOC4L/BYSL/WDR43/PES1
B_Mem	D1	BTM	antiviral IFN signature (M75)	11	-0.439552	-1.04391	0.409634	0.942383	0.9213	0.942383	1713	tags=45%, list=28%, signal=33%	IFIH1/IRF7/RSAD2/PML/RARA
B_Mem	D1	Hallmark	HALLMARK_HYPOXIA	68	-0.281773	-1.01666	0.418992	0.942383	0.863632	0.942383	1721	tags=37%, list=28%, signal=27%	BTG1/CXCR4/MT1E/XPNPEP1/CHST2/CITED2/NEDD4L/DDIT4/WSB1/JMJD6/PLIN2/KDM3A/ISG20/ACKR3/CP/PPP1R15A/LXN/PAM/DDIT3/IL6/PFKP/SLC25A1/MT2A/SLC6A6/NAGK
B_Mem	D1	Hallmark	HALLMARK_MITOTIC_SPINDLE	81	-0.270617	-1.00863	0.426667	0.942383	0.863632	0.942383	1123	tags=25%, list=19%, signal=20%	RICTOR/PRC1/INCENP/CDK5RAP2/LLGL1/ROCK1/ARHGEF2/DST/LATS1/TUBGCP3/MAP1S/KIF11/ABR/TOP2A/KATNB1/TAOK2/MAPRE1/ALS2/NOTCH2/RALBP1
B_Mem	D1	Hallmark	HALLMARK_INTERFERON_ALPHA_RESPONSE	54	-0.289883	-1.00399	0.432432	0.942383	0.863632	0.942383	1713	tags=37%, list=28%, signal=27%	IFIH1/IRF7/RSAD2/GBP4/ISG15/BATF2/RIPK2/UBA7/PSME2/NCOA7/SAMD9L/ISG20/HLA-C/CD47/IFI44L/TXNIP/PSMB9/PARP9/IRF1/TAP1
B_Mem	D1	BTM	cell cycle (III) (M103)	20	0.367197	1.01061	0.436467	0.942383	0.9213	0.942383	175	tags=15%, list=3%, signal=15%	MCM7/CDC7/CDKN2A
B_Mem	D1	Hallmark	HALLMARK_ADIPOGENESIS	74	0.273899	0.999426	0.449808	0.942383	0.863632	0.942383	618	tags=15%, list=10%, signal=14%	AGPAT3/GPD2/CRAT/RIOK3/RMDN3/BCL2L13/CHCHD10/UCP2/GRPEL1/MGST3/MCCC1
B_Mem	D1	BTM	T cell activation (I) (M7.1)	20	-0.355586	-0.987972	0.465433	0.942383	0.9213	0.942383	1660	tags=45%, list=27%, signal=33%	CD247/RHOH/IKZF1/LEF1/CD3G/IL21R/ITK/CD27/CD3D
B_Mem	D1	BTM	CORO1A-DEF6 network (I) (M32.2)	10	-0.430622	-0.993778	0.471295	0.942383	0.9213	0.942383	1366	tags=40%, list=23%, signal=31%	CORO1A/CBX4/CLPTM1/TECR
B_Mem	D1	Hallmark	HALLMARK_KRAS_SIGNALING_UP	55	-0.283089	-0.983195	0.474129	0.942383	0.875315	0.942383	715	tags=18%, list=12%, signal=16%	PPP1R15A/RGS16/PRDM1/GALNT3/MAP7/MMP11/AVL9/LCP1/RBM4/PIGR
B_Mem	D1	BTM	B cell surface signature (S2)	36	-0.309615	-0.981355	0.482231	0.942383	0.9213	0.942383	1063	tags=19%, list=18%, signal=16%	PLD4/CD72/CCR9/TRPC1/ABCB4/NT5E/KCNMB3
B_Mem	D1	BTM	Activated (LPS) dendritic cell surface signature (S11)	14	-0.385768	-0.976747	0.491411	0.942383	0.9213	0.942383	460	tags=21%, list=8%, signal=20%	LAMP2/CD80/IFI6
B_Mem	D1	BTM	T cell activation (II) (M7.3)	14	-0.385498	-0.976064	0.492025	0.942383	0.9213	0.942383	825	tags=43%, list=14%, signal=37%	NKG7/CD247/STAT4/CD3G/ITK/CD3D
B_Mem	D1	BTM	cell division (stimulated CD4+ T cells) (M46)	10	-0.420366	-0.970108	0.503257	0.942383	0.9213	0.942383	921	tags=50%, list=15%, signal=42%	DHCR24/TST/CDK6/TOP2A/KIAA0101
B_Mem	D1	Hallmark	HALLMARK_DNA_REPAIR	64	0.273731	0.973068	0.50562	0.942383	0.89888	0.942383	1719	tags=36%, list=28%, signal=26%	EIF1B/POLR2H/GTF2H5/TAF13/POLR1D/POLR2K/NFX1/ERCC8/POLR2C/CLP1/UPF3B/TMED2/NUDT9/SRSF6/SNAPC4/POLR3GL/ADA/RAE1/RFC5/ERCC3/HPRT1/MRPL40/SSRP1
B_Mem	D1	BTM	enriched in monocytes (IV) (M118.0)	18	0.354788	0.954629	0.520298	0.942383	0.9213	0.942383	1194	tags=33%, list=20%, signal=27%	PAK1/EMILIN2/RNASE6/TNFSF13B/DPYD/C1orf162
B_Mem	D1	BTM	regulation of antigen presentation and immune response (M5.0)	45	-0.28896	-0.959366	0.521766	0.942383	0.9213	0.942383	965	tags=22%, list=16%, signal=19%	TLR4/LILRB2/CD3G/ITK/LCP2/INPP5D/CD3D/LIME1/TLR1/HLA-DQB1
B_Mem	D1	BTM	transcription regulation in cell development (M49)	16	0.364839	0.950193	0.531378	0.942383	0.9213	0.942383	793	tags=25%, list=13%, signal=22%	VCAN/PAK1/RXRA/ECT2
B_Mem	D1	BTM	enriched in T cells (I) (M7.0)	29	-0.312787	-0.947584	0.53567	0.942383	0.9213	0.942383	1023	tags=34%, list=17%, signal=29%	NKG7/CD247/GIMAP7/GNLY/LEF1/CD3G/ITK/CD27/CD3D/NELL2
B_Mem	D1	BTM	T cell surface signature (S0)	10	-0.405284	-0.935304	0.550896	0.951547	0.9213	0.951547	1987	tags=50%, list=33%, signal=34%	ITM2A/C12orf23/SLC37A3/CD3G/SLC38A1
B_Mem	D1	Hallmark	HALLMARK_EPITHELIAL_MESENCHYMAL_TRANSITION	32	0.298139	0.918179	0.585059	0.96445	0.974602	0.96445	892	tags=22%, list=15%, signal=19%	MCM7/PLOD3/VCAN/ACTA2/ITGAV/SGCB/EMP3
B_Mem	D1	BTM	cell cycle and transcription (M4.0)	113	-0.237304	-0.931317	0.621059	0.96445	0.9213	0.96445	1437	tags=27%, list=24%, signal=21%	SUV39H2/NPL/LILRB1/ITGAX/TACC3/LRRC25/LGALS2/RRM1/ATAD2/SLC7A7/PRC1/MKI67/TLR4/GPSM2/MCM6/LILRB2/PLXNB2/CENPW/RMI1/C1orf112/CCNF/KIF11/CPPED1/TOP2A/KIAA0101/KYNU/POC1A/CCR1/KIAA1524/MAD2L1/TRIP13
B_Mem	D1	BTM	myeloid, dendritic cell activation via NFkB (II) (M43.1)	10	0.381581	0.877648	0.621807	0.96445	0.9213	0.96445	2186	tags=50%, list=36%, signal=32%	BCL3/LTB/ICAM1/FUT7/BIRC3
B_Mem	D1	BTM	enriched in monocytes (II) (M11.0)	69	0.253858	0.915296	0.628489	0.96445	0.9213	0.96445	1182	tags=23%, list=20%, signal=19%	IFNGR2/CD86/CSF3R/S100A8/VNN2/RXRA/LY86/NCF1/FCGR2A/RAB31/FCN1/TREM1/SMPDL3A/IGSF6/SLC15A3/FBP1
B_Mem	D1	BTM	immune activation - generic cluster (M37.0)	99	0.240267	0.919775	0.635227	0.96445	0.9213	0.96445	1708	tags=33%, list=28%, signal=24%	MCM7/JUP/CD7/ENG/HLA-DRA/S100A8/FAM69B/VNN2/EMILIN2/RNASE6/EBF1/FKBP14/MEF2C/FAM49A/DBF4/TREM1/ACTN1/SMPDL3A/LARGE/FBP1/VSIG10/CD3E/CCNE1/RUNX2/MCTP1/SULF2/STX11/ANXA5/CHAF1A/VPREB3/LRP1/TRAT1/BLM
B_Mem	D1	Hallmark	HALLMARK_BILE_ACID_METABOLISM	32	-0.287799	-0.88843	0.638263	0.96445	0.974602	0.96445	1357	tags=38%, list=22%, signal=29%	PNPLA8/DHCR24/OPTN/PEX6/GSTK1/PEX7/NUDT12/PEX11A/FADS1/ABCA3/LONP2/SLC29A1
B_Mem	D1	Hallmark	HALLMARK_UV_RESPONSE_DN	36	-0.281228	-0.891382	0.648554	0.96445	0.974602	0.96445	1657	tags=36%, list=27%, signal=26%	FBLN5/MT1E/CITED2/GCNT1/NR1D2/ABCC1/CELF2/LDLR/INSIG1/NEK7/YTHDC1/GRK5/NOTCH2
B_Mem	D1	Hallmark	HALLMARK_E2F_TARGETS	83	-0.242891	-0.908274	0.653846	0.96445	0.974602	0.96445	1423	tags=28%, list=24%, signal=21%	MTHFD2/SMC4/TFRC/TACC3/RPA2/PA2G4/ATAD2/MKI67/UNG/DEK/MCM6/IPO7/DNMT1/HUS1/RAD1/ZW10/TOP2A/CHEK2/MAD2L1/TRIP13/CDKN2C/PRDX4/NUP205
B_Mem	D1	BTM	plasma cells & B cells, immunoglobulins (M156.0)	12	-0.351713	-0.855972	0.65869	0.96445	0.9213	0.96445	571	tags=17%, list=9%, signal=15%	IGLL5/ABCB4
B_Mem	D1	Hallmark	HALLMARK_APICAL_SURFACE	11	0.354395	0.837505	0.6803	0.96445	0.974602	0.96445	1445	tags=55%, list=24%, signal=42%	CROCC/NTNG1/AKAP7/MDGA1/IL2RG/SULF2
B_Mem	D1	Hallmark	HALLMARK_FATTY_ACID_METABOLISM	63	-0.246355	-0.878126	0.69754	0.96445	0.974602	0.96445	713	tags=24%, list=12%, signal=21%	SLC22A5/ACAA1/RDH11/CCDC58/D2HGDH/ACAA2/TP53INP2/SDHD/ACADS/ACOT2/HSD17B10/ACSM3/SUCLG2/IDH3G/CPT1A
B_Mem	D1	BTM	E2F1 targets (Q3) (M10.0)	14	0.32875	0.829923	0.698161	0.96445	0.9213	0.96445	1286	tags=36%, list=21%, signal=28%	GMNN/EZH2/ARHGAP6/NR3C2/HIST1H2BK
B_Mem	D1	Hallmark	HALLMARK_INFLAMMATORY_RESPONSE	59	-0.24741	-0.872287	0.70378	0.96445	0.974602	0.96445	1079	tags=22%, list=18%, signal=18%	NAMPT/MXD1/ACVR1B/LDLR/GPR132/RGS16/ADRM1/LCP2/IRF1/PTGER4/IL6/AHR/TLR1
B_Mem	D1	Hallmark	HALLMARK_PI3K_AKT_MTOR_SIGNALING	48	0.2558	0.860483	0.721771	0.96445	0.974602	0.96445	492	tags=10%, list=8%, signal=10%	RIPK1/NFKBIB/RPTOR/ARPC3/CAB39L
B_Mem	D1	Hallmark	HALLMARK_PEROXISOME	36	-0.261236	-0.828013	0.762397	0.96445	0.974602	0.96445	1340	tags=33%, list=22%, signal=26%	DHCR24/TSPO/ACAA1/RDH11/PEX6/GSTK1/PEX2/PEX11A/FADS1/TOP2A/LONP2/ABCB4
B_Mem	D1	Hallmark	HALLMARK_CHOLESTEROL_HOMEOSTASIS	25	0.274537	0.798471	0.773438	0.96445	0.974602	0.96445	777	tags=20%, list=13%, signal=18%	ALCAM/ABCA2/PNRC1/NSDHL/LGMN
B_Mem	D1	BTM	mismatch repair (I) (M22.0)	14	-0.306824	-0.776864	0.77362	0.96445	0.9213	0.96445	932	tags=36%, list=15%, signal=30%	PCNA/CENPK/MCM6/RMI1/FIGNL1
B_Mem	D1	BTM	Monocyte surface signature (S4)	29	0.262422	0.790567	0.796643	0.96445	0.9213	0.96445	1389	tags=38%, list=23%, signal=29%	ANO10/CSF3R/VNN2/SPNS1/FCGR2A/PTPRE/TNFRSF10B/TREM1/C1orf162/TMEM71/MCTP1
B_Mem	D1	BTM	cell cycle (I) (M4.1)	49	-0.242103	-0.819294	0.799216	0.96445	0.9213	0.96445	1574	tags=31%, list=26%, signal=23%	TUBG1/CENPK/SUV39H2/SMC4/TACC3/PRC1/MKI67/GPSM2/MCM6/CENPW/CCNF/KIF11/TOP2A/MAD2L1/TRIP13
B_Mem	D1	BTM	myeloid cell enriched receptors and transporters (M4.3)	11	0.313252	0.740274	0.80083	0.96445	0.9213	0.96445	1445	tags=45%, list=24%, signal=35%	CD86/RNASE6/IGSF6/SLC15A3/SULF2
B_Mem	D1	BTM	enriched in B cells (I) (M47.0)	28	0.260941	0.780516	0.806294	0.96445	0.9213	0.96445	1337	tags=25%, list=22%, signal=20%	PLEKHG1/EBF1/CR2/PTPRK/BLK/HLA-DOB/KLHL14
B_Mem	D1	BTM	enriched in activated dendritic cells (II) (M165)	10	-0.317402	-0.732492	0.8182	0.96445	0.9213	0.96445	522	tags=40%, list=9%, signal=37%	IFIH1/RSAD2/PARP9/HLX
B_Mem	D1	Hallmark	HALLMARK_ALLOGRAFT_REJECTION	93	0.221954	0.838309	0.826238	0.96445	0.974602	0.96445	1262	tags=25%, list=21%, signal=20%	RPS3A/PSMB10/CDKN2A/IFNGR2/CD86/CD7/RPL39/HLA-DRA/RPS9/LY86/RPL9/APBB1/CXCR3/GPR65/IGSF6/HLA-DOB/BCL3/LTB/CD3E/EIF5A/ST8SIA4/DEGS1/HLA-E
B_Mem	D1	BTM	enriched in B cells (III) (M47.2)	12	0.297357	0.719121	0.830211	0.96445	0.9213	0.96445	1821	tags=42%, list=30%, signal=29%	MEF2C/CELSR1/VPREB3/DENND5B/KIAA0125
B_Mem	D1	Hallmark	HALLMARK_NOTCH_SIGNALING	12	-0.297946	-0.725119	0.833908	0.96445	0.974602	0.96445	885	tags=25%, list=15%, signal=21%	HES1/CCND1/NOTCH2
B_Mem	D1	Hallmark	HALLMARK_XENOBIOTIC_METABOLISM	57	-0.226472	-0.793093	0.856323	0.96445	0.974602	0.96445	813	tags=18%, list=13%, signal=15%	HES6/CSAD/PTGES3/NQO1/ALAS1/SERTAD1/MT2A/SLC6A6/KYNU/SPINT2
B_Mem	D1	BTM	regulation of signal transduction (M3)	16	-0.261189	-0.684981	0.89114	0.96445	0.9213	0.96445	244	tags=38%, list=4%, signal=36%	TLR2/ADAP2/FOXO1/PLXNB2/SOX7/CCR1
B_Mem	D1	BTM	enriched in neutrophils (I) (M37.1)	14	0.266292	0.67225	0.892214	0.96445	0.9213	0.96445	996	tags=29%, list=16%, signal=24%	CSF3R/VNN2/FCGR2A/TREM1
B_Mem	D1	Hallmark	HALLMARK_WNT_BETA_CATENIN_SIGNALING	11	-0.277553	-0.659176	0.897187	0.96445	0.974602	0.96445	1524	tags=45%, list=25%, signal=34%	CTNNB1/PTCH1/ADAM17/LEF1/NCOR2
B_Mem	D1	BTM	blood coagulation (M11.1)	12	-0.270001	-0.657108	0.897384	0.96445	0.9213	0.96445	1953	tags=42%, list=32%, signal=28%	GNB4/P2RX1/AMICA1/ITGAX/SLC7A7
B_Mem	D1	Hallmark	HALLMARK_PROTEIN_SECRETION	43	-0.22488	-0.739827	0.901823	0.96445	0.974602	0.96445	1224	tags=30%, list=20%, signal=24%	GNAS/GLA/ARCN1/VAMP4/SEC24D/DST/YIPF6/RPS6KA3/STX16/PAM/LAMP2/ADAM10/ZW10
B_Mem	D1	BTM	PLK1 signaling events (M4.2)	13	-0.264527	-0.656973	0.902727	0.96445	0.9213	0.96445	156	tags=46%, list=3%, signal=45%	GINS2/CENPE/CLSPN/TUBG1/PRC1/TRIP13
B_Mem	D1	Hallmark	HALLMARK_REACTIVE_OXYGEN_SPECIES_PATHWAY	26	-0.232728	-0.686397	0.916667	0.96445	0.974602	0.96445	660	tags=15%, list=11%, signal=14%	ABCC1/NQO1/PFKP/PRDX4
B_Mem	D1	BTM	enriched in B cells (VI) (M69)	14	-0.254414	-0.644165	0.919223	0.96445	0.9213	0.96445	157	tags=29%, list=3%, signal=28%	CD200/CD19/CD72/ABCB4
B_Mem	D1	BTM	T cell activation and signaling (M5.1)	15	-0.250406	-0.644873	0.9213	0.96445	0.9213	0.96445	801	tags=20%, list=13%, signal=17%	CD3G/ITK/CD3D
B_Mem	D1	Hallmark	HALLMARK_IL6_JAK_STAT3_SIGNALING	37	-0.218613	-0.698027	0.926774	0.96445	0.974602	0.96445	1075	tags=30%, list=18%, signal=25%	CD38/SOCS1/TLR2/TNFRSF1A/STAT1/FAS/ACVR1B/CD44/IRF1/IL6/CCR1
B_Mem	D1	Hallmark	HALLMARK_MYOGENESIS	43	-0.211103	-0.694505	0.940762	0.96445	0.974602	0.96445	1077	tags=21%, list=18%, signal=17%	FLII/RYR1/AEBP1/PDE4DIP/PLXNB2/NQO1/PICK1/MYH3/MYOM2
B_Mem	D1	Hallmark	HALLMARK_IL2_STAT5_SIGNALING	70	0.203917	0.737515	0.946195	0.96445	0.974602	0.96445	1263	tags=21%, list=21%, signal=17%	ALCAM/PRNP/SYT11/CD86/CD83/ANXA4/SERPINB6/ITGAV/POU2F1/BCL2/SMPDL3A/GPR65/LTB/HOPX/CCNE1
B_Mem	D1	Hallmark	HALLMARK_TGF_BETA_SIGNALING	24	0.21691	0.625917	0.954298	0.96445	0.974602	0.96445	1153	tags=21%, list=19%, signal=17%	IFNGR2/ENG/SMURF2/RAB31/SPTBN1
B_Mem	D1	Hallmark	HALLMARK_HEME_METABOLISM	70	0.193122	0.698472	0.975788	0.975788	0.975788	0.975788	1024	tags=19%, list=17%, signal=16%	RIOK3/CIR1/HMBS/NUDT4/EPOR/UCP2/HTATIP2/MGST3/RAD23A/CLCN3/KLF3/ERMAP/NR3C1
B_Mem	D28	Hallmark	HALLMARK_COAGULATION	24	-0.592018	-1.7027	0.00795036	0.755284	0.381617	0.755284	1352	tags=46%, list=22%, signal=36%	DUSP14/WDR1/LTA4H/CFD/CSRP1/RAC1/LGMN/ADAM9/SERPINA1/CTSB/S100A13
B_Mem	D28	BTM	respiratory electron transport chain (mitochondrion) (M219)	12	0.64175	1.57373	0.0322846	0.908319	0.822727	0.908319	244	tags=25%, list=4%, signal=24%	COX7A2L/UQCRB/COX7C
B_Mem	D28	BTM	Resting dendritic cell surface signature (S10)	23	-0.536361	-1.53096	0.0350097	0.908319	0.822727	0.908319	558	tags=22%, list=9%, signal=20%	SFXN3/ADAM9/HLA-DQB1/IFNGR1/ITPRIPL2
B_Mem	D28	Hallmark	HALLMARK_PROTEIN_SECRETION	43	-0.438051	-1.44421	0.038245	0.908319	0.722722	0.908319	1240	tags=44%, list=21%, signal=35%	MON2/SEC24D/VAMP4/STX7/ADAM10/KRT18/GBF1/CLCN3/AP2B1/RAB14/GLA/STAM/ATP7A/ARFGEF2/ARFGEF1/PPT1/BET1/YIPF6/ARCN1
B_Mem	D28	Hallmark	HALLMARK_MTORC1_SIGNALING	82	-0.35782	-1.33507	0.0519234	0.921368	0.722722	0.921368	742	tags=22%, list=12%, signal=20%	PSPH/PPA1/TES/GLA/ITGB2/LGMN/CTH/PPP1R15A/DHCR24/POLR3G/SEC11A/UFM1/ACTR3/HSPD1/EDEM1/ACTR2/ARPC5L/RIT1
B_Mem	D28	Hallmark	HALLMARK_CHOLESTEROL_HOMEOSTASIS	25	-0.495329	-1.43873	0.0602268	0.921368	0.722722	0.921368	825	tags=24%, list=14%, signal=21%	ACSS2/LGMN/ACTG1/FBXO6/CTNNB1/LGALS3
B_Mem	D28	BTM	CORO1A-DEF6 network (I) (M32.2)	10	-0.634532	-1.46558	0.0678903	0.921368	0.980952	0.921368	1258	tags=70%, list=21%, signal=56%	AES/CORO1A/SH2B1/HGS/TECR/CBX4/TGFB1
B_Mem	D28	BTM	enriched in neutrophils (I) (M37.1)	14	0.537947	1.37836	0.10832	0.922433	0.980952	0.922433	73	tags=14%, list=1%, signal=14%	CSF3R/MME
B_Mem	D28	Hallmark	HALLMARK_DNA_REPAIR	64	-0.342864	-1.2244	0.139407	0.922433	0.760623	0.922433	645	tags=22%, list=11%, signal=20%	ITPA/ERCC4/SEC61A1/GTF2B/MPC2/ERCC3/POLR2J/POLD1/UPF3B/POLA1/POLR2E/GTF3C5/VPS37B/LIG1
B_Mem	D28	BTM	type I interferon response (M127)	10	0.568402	1.32427	0.140628	0.922433	0.980952	0.922433	361	tags=30%, list=6%, signal=28%	IFIT1/IFITM1/HERC5
B_Mem	D28	Hallmark	HALLMARK_PEROXISOME	36	0.380193	1.23259	0.159742	0.922433	0.760623	0.922433	1337	tags=31%, list=22%, signal=24%	ECI2/CDK7/PEX13/SOD1/PEX11A/RDH11/TOP2A/NUDT19/PABPC1/ESR2/IDH1
B_Mem	D28	Hallmark	HALLMARK_MYC_TARGETS_V1	90	0.305525	1.17406	0.163037	0.922433	0.760623	0.922433	892	tags=22%, list=15%, signal=19%	RPL14/CLNS1A/RPS3/NPM1/RPL18/RPL34/RPLP0/IMPDH2/DEK/RRM1/UBE2E1/AP3S1/EEF1B2/USP1/AIMP2/RPS2/CBX3/RANBP1/RPS5/SNRPA
B_Mem	D28	Hallmark	HALLMARK_KRAS_SIGNALING_DN	32	-0.398733	-1.23589	0.164352	0.922433	0.760623	0.922433	544	tags=25%, list=9%, signal=23%	MTHFR/SPHK2/SLC29A3/BARD1/CHST2/GTF3C5/CCDC106/RYR1
B_Mem	D28	Hallmark	HALLMARK_APICAL_JUNCTION	53	-0.348299	-1.20204	0.16935	0.922433	0.760623	0.922433	652	tags=19%, list=11%, signal=17%	B4GALT1/MYL12B/ADAM9/TIAL1/INPPL1/SGCE/ACTG1/PFN1/VCL/DHX16
B_Mem	D28	Hallmark	HALLMARK_ANDROGEN_RESPONSE	45	-0.361182	-1.20549	0.169521	0.922433	0.760623	0.922433	1504	tags=40%, list=25%, signal=30%	GNAI3/TSC22D1/UAP1/IQGAP2/ACTN1/PGM3/XRCC6/MYL12A/SEC24D/GPD1L/STK39/NCOA4/SLC38A2/RRP12/B4GALT1/DHCR24/PA2G4/ITGAV
B_Mem	D28	BTM	T & B cell development, activation (M62.0)	15	-0.492662	-1.26677	0.181659	0.922433	0.980952	0.922433	148	tags=13%, list=2%, signal=13%	ICOSLG/CD3G
B_Mem	D28	BTM	enriched in B cells (III) (M47.2)	12	-0.524204	-1.27533	0.184861	0.922433	0.980952	0.922433	709	tags=25%, list=12%, signal=22%	CD69/KIAA0125/HLA-DOA
B_Mem	D28	BTM	immune activation - generic cluster (M37.0)	99	-0.298109	-1.14438	0.198446	0.922433	0.980952	0.922433	884	tags=30%, list=15%, signal=26%	SIRPB1/CYFIP1/PRAM1/MS4A7/CCR9/LAT2/ADAP2/ACTN1/VANGL1/SLC19A2/CD22/MCM7/CREB5/RGL4/LRRK2/MCTP1/SMPDL3A/CD72/F13A1/DHCR24/FAM49A/MARCH1/IMPA2/BARD1/LAT/ICOSLG/CD3G/LGALS3/HLA-DOA/NLRC4
B_Mem	D28	BTM	transcription regulation in cell development (M49)	16	-0.471842	-1.23678	0.203736	0.922433	0.980952	0.922433	422	tags=31%, list=7%, signal=29%	TRIP13/CASC5/ECT2/LILRB1/RXRA
B_Mem	D28	BTM	enriched in activated dendritic cells (II) (M165)	10	0.532941	1.24165	0.208713	0.922433	0.980952	0.922433	361	tags=30%, list=6%, signal=28%	DSE/IFIT1/HERC5
B_Mem	D28	Hallmark	HALLMARK_ADIPOGENESIS	74	0.304018	1.12773	0.225936	0.922433	0.760623	0.922433	269	tags=11%, list=4%, signal=10%	STOM/CDKN2C/GADD45A/DHRS7B/BCL2L13/VEGFB/PFKFB3/CHCHD10
B_Mem	D28	Hallmark	HALLMARK_E2F_TARGETS	83	-0.300835	-1.12425	0.232523	0.922433	0.760623	0.922433	1324	tags=29%, list=22%, signal=23%	PCNA/XRCC6/WEE1/TACC3/GSPT1/MCM7/NUP205/MKI67/TRIP13/TBRG4/DCLRE1B/RAD50/LBR/GINS3/DONSON/ASF1B/PMS2/PRDX4/POLD1/ILF3/PA2G4/BARD1/SNRPB/LIG1
B_Mem	D28	Hallmark	HALLMARK_UV_RESPONSE_UP	55	-0.327389	-1.13679	0.240769	0.922433	0.760623	0.922433	1093	tags=36%, list=18%, signal=30%	ATP6V1F/TAP1/HNRNPU/GRPEL1/TFRC/CEBPG/CDK2/APOM/NAT1/FOS/FKBP4/FOSB/DDX21/ACAA1/ATP6V1C1/PPT1/NXF1/RASGRP1/HLA-F/ALAS1
B_Mem	D28	Hallmark	HALLMARK_TGF_BETA_SIGNALING	24	-0.403794	-1.16135	0.241613	0.922433	0.760623	0.922433	966	tags=29%, list=16%, signal=25%	SPTBN1/SKI/TGFB1/PPP1R15A/IFNGR2/RHOA/CTNNB1
B_Mem	D28	Hallmark	HALLMARK_COMPLEMENT	78	-0.302302	-1.11873	0.244263	0.922433	0.760623	0.922433	1067	tags=23%, list=18%, signal=19%	CASP4/CSRP1/USP14/CTSD/XPNPEP1/GATA3/GCA/LGMN/ADAM9/RASGRP1/SERPINA1/BRPF3/CALM3/CD55/PFN1/CTSB/S100A13/LGALS3
B_Mem	D28	BTM	antiviral IFN signature (M75)	11	0.493514	1.18038	0.259955	0.922433	0.989729	0.922433	838	tags=27%, list=14%, signal=24%	IFIT1/HERC5/PML
B_Mem	D28	BTM	myeloid cell enriched receptors and transporters (M4.3)	11	-0.483837	-1.15056	0.2905	0.922433	0.989729	0.922433	980	tags=27%, list=16%, signal=23%	CCR1/SLC7A7/LRRC25
B_Mem	D28	Hallmark	HALLMARK_NOTCH_SIGNALING	12	-0.468433	-1.13964	0.30181	0.922433	0.760623	0.922433	421	tags=33%, list=7%, signal=31%	NOTCH2/PSENEN/DTX4/MAML2
B_Mem	D28	Hallmark	HALLMARK_SPERMATOGENESIS	25	-0.380116	-1.10408	0.303676	0.922433	0.760623	0.922433	782	tags=28%, list=13%, signal=24%	STAM2/PRKAR2A/MAST2/BRAF/SPATA6/MTOR/TSN
B_Mem	D28	Hallmark	HALLMARK_IL6_JAK_STAT3_SIGNALING	37	0.335271	1.09288	0.313485	0.922433	0.760623	0.922433	819	tags=22%, list=14%, signal=19%	CSF3R/LTB/IL18R1/SOCS3/IL6ST/IL2RG/TNFRSF1A/ACVR1B
B_Mem	D28	Hallmark	HALLMARK_UNFOLDED_PROTEIN_RESPONSE	44	0.321259	1.08467	0.317477	0.922433	0.760623	0.922433	692	tags=20%, list=11%, signal=18%	SERP1/NPM1/EXOC2/RPS14/IFIT1/LSM4/TTC37/MTHFD2/SLC1A4
B_Mem	D28	BTM	TLR and inflammatory signaling (M16)	13	0.441798	1.10874	0.325725	0.922433	0.989729	0.922433	30	tags=8%, list=0%, signal=8%	CSF3R
B_Mem	D28	Hallmark	HALLMARK_PI3K_AKT_MTOR_SIGNALING	48	-0.318548	-1.07652	0.327175	0.922433	0.760623	0.922433	915	tags=23%, list=15%, signal=20%	PRKAG1/RIPK1/PRKAR2A/RAC1/PRKCB/MKNK1/PFN1/UBE2N/ACTR3/ACTR2/RIT1
B_Mem	D28	Hallmark	HALLMARK_INTERFERON_GAMMA_RESPONSE	93	0.273983	1.05938	0.332772	0.922433	0.760623	0.922433	1753	tags=37%, list=29%, signal=26%	CMPK2/ST8SIA4/IFITM2/IFIT1/HIF1A/SOCS3/TAPBP/ISG15/CASP7/TRIM26/PSME2/MTHFD2/PML/GBP4/ICAM1/ARL4A/PFKP/HLA-A/PARP12/VAMP5/LCP2/PSME1/STAT4/NMI/IL6/IFIH1/IRF4/PTPN6/PELI1/IL15/ARID5B/MX1/FAS/TRIM14
B_Mem	D28	BTM	MHC-TLR7-TLR8 cluster (M146)	12	-0.44221	-1.07585	0.365246	0.922433	0.989729	0.922433	923	tags=33%, list=15%, signal=28%	HLA-DPB1/HLA-C/HLA-F/HLA-DQB1
B_Mem	D28	BTM	cell adhesion (GO) (M117)	16	-0.401992	-1.05369	0.388597	0.922433	0.989729	0.922433	1501	tags=38%, list=25%, signal=28%	CD96/CORO1A/NINJ1/ADAM9/CYTIP/PSTPIP1
B_Mem	D28	Hallmark	HALLMARK_MYOGENESIS	43	-0.315788	-1.04112	0.388857	0.922433	0.848414	0.922433	1236	tags=28%, list=20%, signal=22%	NQO1/SYNGR2/CFD/SH2B1/TGFB1/PRNP/AEBP1/ABLIM1/DAPK2/MAPRE3/RYR1/RIT1
B_Mem	D28	BTM	regulation of antigen presentation and immune response (M5.0)	45	-0.31068	-1.03693	0.391572	0.922433	0.989729	0.922433	291	tags=11%, list=5%, signal=11%	FYB/LILRB1/HLA-DQB1/CD3G/HLA-DOA
B_Mem	D28	BTM	T cell activation and signaling (M5.1)	15	0.396886	1.04129	0.39553	0.922433	0.989729	0.922433	1914	tags=67%, list=32%, signal=46%	TRAF3IP3/IL2RG/CCR7/BIN2/CD3D/HLA-DRA/PRKACB/TRAT1/HLA-DRB1/CD3E
B_Mem	D28	BTM	PLK1 signaling events (M4.2)	13	-0.421325	-1.04595	0.400662	0.922433	0.989729	0.922433	1400	tags=69%, list=23%, signal=53%	MYBL2/PRC1/CENPE/GINS2/WEE1/NUSAP1/TRIP13/ASF1B/ECT2
B_Mem	D28	BTM	regulation of signal transduction (M3)	16	0.386011	1.0283	0.411063	0.922433	0.989729	0.922433	1301	tags=31%, list=22%, signal=25%	S100A12/KLF4/PSD3/FOXO1/JUP
B_Mem	D28	Hallmark	HALLMARK_GLYCOLYSIS	62	-0.283681	-1.00814	0.435162	0.922433	0.848916	0.922433	1031	tags=35%, list=17%, signal=30%	CLN6/G6PD/SPAG4/VCAN/POLR3K/SLC35A3/EXT1/HDLBP/FAM162A/RBCK1/FKBP4/GNE/MIF/ISG20/B4GALT1/PAXIP1/CTH/ECD/PYGB/NT5E/SDHC/CHST2
B_Mem	D28	BTM	DC surface signature (S5)	22	-0.35535	-1.00403	0.444057	0.922433	0.989729	0.922433	2241	tags=59%, list=37%, signal=37%	CRIM1/SPINT2/ALCAM/HLA-DQA1/SLC6A6/CD151/LAMP2/TFRC/AGPAT3/TM2D2/ADAM9/HLA-DQB1/ITPRIPL2
B_Mem	D28	BTM	T cell activation (II) (M7.3)	14	0.388377	0.995119	0.457372	0.922433	0.989729	0.922433	196	tags=14%, list=3%, signal=14%	NKG7/IL18R1
B_Mem	D28	Hallmark	HALLMARK_ALLOGRAFT_REJECTION	93	0.256342	0.991176	0.466134	0.922433	0.848916	0.922433	601	tags=15%, list=10%, signal=14%	ST8SIA4/RPS3A/ETS1/NPM1/LTB/RPS19/CD80/HIF1A/TAPBP/RPS9/RPL9/IL2RG/SRGN/RPL39
B_Mem	D28	Hallmark	HALLMARK_OXIDATIVE_PHOSPHORYLATION	82	-0.265955	-0.992312	0.469585	0.922433	0.848916	0.922433	1003	tags=29%, list=17%, signal=25%	NQO2/OAT/UQCRFS1/ACADVL/NDUFS2/UQCRC1/AIFM1/ACADM/UQCRC2/IDH3G/HSD17B10/MTX2/ACAA1/NDUFB4/MRPL15/DLAT/GLUD1/NDUFS8/ATP6V1C1/ATP6V1G1/SDHC/DECR1/ALAS1/NDUFS6
B_Mem	D28	BTM	Activated (LPS) dendritic cell surface signature (S11)	14	0.381314	0.977024	0.482496	0.922433	0.989729	0.922433	1924	tags=50%, list=32%, signal=34%	CD80/SLC43A2/IL13RA1/IFI6/TNFSF13B/CD40/SLCO5A1
B_Mem	D28	BTM	blood coagulation (M11.1)	12	-0.402703	-0.979729	0.484335	0.922433	0.989729	0.922433	471	tags=33%, list=8%, signal=31%	CFD/F13A1/SERPINA1/SLC7A7
B_Mem	D28	Hallmark	HALLMARK_IL2_STAT5_SIGNALING	70	0.266951	0.978763	0.485993	0.922433	0.848916	0.922433	974	tags=24%, list=16%, signal=21%	ENO3/LTB/SYT11/IL18R1/SERPINB6/RABGAP1L/SLC39A8/TTC39B/RHOH/CKAP4/HK2/AHCY/LRIG1/BMPR2/GBP4/RRAGD/CD83
B_Mem	D28	Hallmark	HALLMARK_MYC_TARGETS_V2	32	0.309278	0.973799	0.494626	0.922433	0.848916	0.922433	1272	tags=34%, list=21%, signal=27%	NPM1/GRWD1/HK2/AIMP2/DUSP2/CBX3/IPO4/UNG/RABEPK/MRTO4/PLK4
B_Mem	D28	Hallmark	HALLMARK_WNT_BETA_CATENIN_SIGNALING	11	-0.407399	-0.968793	0.495201	0.922433	0.848916	0.922433	228	tags=18%, list=4%, signal=18%	ADAM17/CTNNB1
B_Mem	D28	BTM	mitotic cell cycle - DNA replication (M4.4)	12	-0.39603	-0.963495	0.506908	0.926082	0.992695	0.926082	1750	tags=50%, list=29%, signal=36%	MCM6/PRIM1/CDK2/PCNA/MCM7/POLA1
B_Mem	D28	BTM	cell cycle (III) (M103)	20	0.334425	0.945694	0.529702	0.949466	0.992992	0.949466	21	tags=5%, list=0%, signal=5%	CDKN2C
B_Mem	D28	BTM	enriched in monocytes (II) (M11.0)	69	-0.257226	-0.93277	0.588046	0.992992	0.992992	0.992992	1607	tags=32%, list=27%, signal=24%	SIRPB1/CYFIP1/PRAM1/MS4A7/PILRA/LAT2/FCGR2A/ADAP2/GRN/CFD/CCR1/LGALS2/SMPDL3A/GCA/F13A1/IFNGR2/SERPINA1/SLC7A7/LILRB1/MARCH1/IMPA2/RXRA
B_Mem	D28	Hallmark	HALLMARK_P53_PATHWAY	78	0.249503	0.934568	0.589131	0.992992	0.969945	0.992992	607	tags=13%, list=10%, signal=12%	STOM/GADD45A/RPS12/RPL18/TNFSF9/RPL36/DCXR/BAX/ADA/KLF4
B_Mem	D28	Hallmark	HALLMARK_APOPTOSIS	60	-0.259652	-0.917266	0.606216	0.992992	0.969945	0.992992	709	tags=25%, list=12%, signal=22%	TXNIP/CDK2/WEE1/ROCK1/KRT18/CASP4/CD69/ISG20/CTH/BIRC3/PPT1/MCL1/IFNGR1/CTNNB1/LGALS3
B_Mem	D28	BTM	enriched in monocytes (IV) (M118.0)	18	-0.332948	-0.895993	0.606375	0.992992	0.992992	0.992992	76	tags=17%, list=1%, signal=17%	PGD/LRRK2/LGALS3
B_Mem	D28	BTM	T cell surface signature (S0)	10	-0.379419	-0.876345	0.621867	0.992992	0.992992	0.992992	129	tags=20%, list=2%, signal=20%	SLC38A1/CD3G
B_Mem	D28	BTM	cell cycle (I) (M4.1)	49	0.261869	0.899523	0.636136	0.992992	0.992992	0.992992	1775	tags=43%, list=29%, signal=31%	DHFR/SUV39H2/FANCD2/DNA2/CENPW/CENPK/RANBP1/KIF20B/SMC4/TOP2A/PLK4/CCNF/RFC5/HELLS/CDC7/CENPM/MAD2L1/KNTC1/NCAPG/E2F2/SPAG5
B_Mem	D28	BTM	enriched in T cells (I) (M7.0)	29	-0.291513	-0.881872	0.642967	0.992992	0.992992	0.992992	1501	tags=34%, list=25%, signal=26%	CD96/GNLY/GZMM/IL32/IL7R/GATA3/RASGRP1/GIMAP7/LAT/CD3G
B_Mem	D28	Hallmark	HALLMARK_HEDGEHOG_SIGNALING	11	0.352917	0.844104	0.680212	0.992992	0.980769	0.992992	838	tags=18%, list=14%, signal=16%	DPYSL2/PML
B_Mem	D28	Hallmark	HALLMARK_KRAS_SIGNALING_UP	55	0.25039	0.879865	0.686605	0.992992	0.980769	0.992992	877	tags=18%, list=15%, signal=16%	PTCD2/ETS1/GALNT3/RABGAP1L/MAFB/IL2RG/KLF4/TRIB1/SDCCAG8/SATB1
B_Mem	D28	BTM	E2F1 targets (Q3) (M10.0)	14	-0.328201	-0.829299	0.68869	0.992992	0.992992	0.992992	1956	tags=50%, list=32%, signal=34%	HIST1H2BK/ATAD2/MCM6/PCNA/WEE1/ARHGAP6/KIAA0101
B_Mem	D28	Hallmark	HALLMARK_HYPOXIA	68	0.241793	0.881729	0.698225	0.992992	0.980769	0.992992	919	tags=19%, list=15%, signal=16%	ENO3/ETS1/JMJD6/PNRC1/SLC2A5/PFKFB3/KLHL24/RBPJ/HK2/WSB1/HEXA/PAM/RRAGD
B_Mem	D28	BTM	viral sensing & immunity; IRF2 targets network (I) (M111.0)	11	-0.346936	-0.825011	0.699706	0.992992	0.992992	0.992992	1819	tags=45%, list=30%, signal=32%	KYNU/TAP1/RIPK2/USP18/ZBP1
B_Mem	D28	BTM	mismatch repair (I) (M22.0)	14	-0.32471	-0.820477	0.702099	0.992992	0.992992	0.992992	1750	tags=43%, list=29%, signal=31%	MCM6/CHEK1/PRIM1/PCNA/RMI1/POLA1
B_Mem	D28	Hallmark	HALLMARK_APICAL_SURFACE	11	0.332159	0.794456	0.737594	0.992992	0.980769	0.992992	587	tags=27%, list=10%, signal=25%	MDGA1/FLOT2/IL2RG
B_Mem	D28	Hallmark	HALLMARK_EPITHELIAL_MESENCHYMAL_TRANSITION	32	-0.263866	-0.817864	0.754993	0.992992	0.980769	0.992992	303	tags=16%, list=5%, signal=15%	IL32/MCM7/TGFB1/NT5E/ITGAV
B_Mem	D28	BTM	Monocyte surface signature (S4)	29	0.264376	0.814117	0.765886	0.992992	0.992992	0.992992	270	tags=7%, list=4%, signal=7%	CSF3R/ANO10
B_Mem	D28	BTM	myeloid, dendritic cell activation via NFkB (II) (M43.1)	10	0.322459	0.751268	0.791489	0.992992	0.992992	0.992992	147	tags=10%, list=2%, signal=10%	LTB
B_Mem	D28	BTM	Naive B cell surface signature (S8)	17	-0.287845	-0.765648	0.792087	0.992992	0.992992	0.992992	571	tags=12%, list=9%, signal=11%	CD72/HLA-DOA
B_Mem	D28	BTM	T cell activation (I) (M7.1)	20	-0.279203	-0.77141	0.792291	0.992992	0.992992	0.992992	932	tags=25%, list=15%, signal=21%	CORO1A/IL7R/GATA3/RASGRP1/CD3G
B_Mem	D28	Hallmark	HALLMARK_ESTROGEN_RESPONSE_LATE	57	0.229451	0.813229	0.818373	0.992992	0.980769	0.992992	1073	tags=23%, list=18%, signal=19%	DCXR/IL6ST/HOMER2/KLF4/RAB31/SLC1A4/NAB2/SLC16A1/DUSP2/RABEP1/SLC29A1/TOP2A/TOB1
B_Mem	D28	Hallmark	HALLMARK_TNFA_SIGNALING_VIA_NFKB	89	0.21769	0.834839	0.825601	0.992992	0.980769	0.992992	833	tags=16%, list=14%, signal=14%	GADD45A/PNRC1/TNFSF9/PFKFB3/CD80/SOCS3/B4GALT5/IL6ST/SMAD3/KLF4/IER2/TRIB1/DUSP2/SLC16A6
B_Mem	D28	Hallmark	HALLMARK_BILE_ACID_METABOLISM	32	-0.243597	-0.755038	0.852578	0.992992	0.980769	0.992992	464	tags=9%, list=8%, signal=9%	DHCR24/PNPLA8/RXRA
B_Mem	D28	BTM	plasma cells & B cells, immunoglobulins (M156.0)	12	-0.285195	-0.693846	0.860673	0.992992	0.992992	0.992992	593	tags=25%, list=10%, signal=23%	CD22/FCRL2/IGLL5
B_Mem	D28	BTM	B cell surface signature (S2)	36	-0.237316	-0.753087	0.864688	0.992992	0.992992	0.992992	593	tags=14%, list=10%, signal=13%	FCRL2/CD72/SGCE/NT5E/HLA-DOA
B_Mem	D28	Hallmark	HALLMARK_REACTIVE_OXYGEN_SPECIES_PATHWAY	26	-0.246941	-0.72568	0.873136	0.992992	0.980769	0.992992	1236	tags=27%, list=20%, signal=22%	NQO1/NDUFS2/HMOX2/LAMTOR5/PRNP/NDUFB4/PRDX4
B_Mem	D28	Hallmark	HALLMARK_MITOTIC_SPINDLE	81	0.212199	0.799218	0.878487	0.992992	0.980769	0.992992	1110	tags=23%, list=18%, signal=19%	TLK1/MID1IP1/LLGL1/WASF2/NEDD9/PCM1/BIN1/KATNB1/TAOK2/KPTN/HOOK3/KIF20B/SMC4/ARHGEF11/TOP2A/RICTOR/TUBGCP3/RALBP1/RASA2
B_Mem	D28	Hallmark	HALLMARK_INTERFERON_ALPHA_RESPONSE	54	0.219406	0.766652	0.883175	0.992992	0.980769	0.992992	653	tags=11%, list=11%, signal=10%	CMPK2/IFITM2/IFITM1/ISG15/TRIM26/PSME2
B_Mem	D28	Hallmark	HALLMARK_INFLAMMATORY_RESPONSE	59	0.213313	0.760182	0.899915	0.992992	0.980769	0.992992	554	tags=12%, list=9%, signal=11%	CSF3R/TNFSF9/IL18R1/IFITM1/HIF1A/TAPBP/GABBR1
B_Mem	D28	Hallmark	HALLMARK_UV_RESPONSE_DN	36	-0.22293	-0.707434	0.920586	0.992992	0.980769	0.992992	196	tags=33%, list=3%, signal=32%	ABCC1/PRKCE/CITED2/MGMT/SLC7A1/ANXA2/LDLR/CELF2/NR3C1/BCKDHB/GCNT1/RXRA
B_Mem	D28	BTM	myeloid, dendritic cell activation via NFkB (I) (M43.0)	10	0.255587	0.59547	0.936575	0.992992	0.992992	0.992992	1102	tags=20%, list=18%, signal=16%	CD83/ICAM1
B_Mem	D28	Hallmark	HALLMARK_HEME_METABOLISM	70	-0.203169	-0.73877	0.940265	0.992992	0.980769	0.992992	1152	tags=29%, list=19%, signal=23%	KLF3/HMBS/EPB42/LAMP2/TFRC/RCL1/FOXO3/MAP2K3/FBXO9/SIDT2/OPTN/NR3C1/NCOA4/AGPAT4/CLCN3/HBB/MINPP1/RNF19A/CTSB/CDR2
B_Mem	D28	BTM	enriched in B cells (VI) (M69)	14	0.241721	0.61935	0.942545	0.992992	0.992992	0.992992	1090	tags=29%, list=18%, signal=23%	ADAM28/CR2/PTPRK/CD200
B_Mem	D28	BTM	cell cycle and transcription (M4.0)	113	0.195422	0.777483	0.943844	0.992992	0.992992	0.992992	1593	tags=29%, list=26%, signal=22%	CSF3R/S100A12/DHFR/APOBEC3B/SUV39H2/MAFB/RRM1/FANCD2/KLF4/RAB31/RNF130/DNA2/CENPW/CENPK/KIF20B/TOP2A/IL13RA1/NCF1/C1orf112/IGSF6/LY86/KCTD12/PLK4/CFP/CCNF/RFC5/HELLS/POC1A/CDC7/CENPM/MAD2L1/FGR/KNTC1
B_Mem	D28	BTM	cell division (stimulated CD4+ T cells) (M46)	10	-0.256885	-0.593328	0.947898	0.992992	0.992992	0.992992	502	tags=50%, list=8%, signal=46%	TST/CDCA7/ACTN1/KIAA0101/DHCR24
B_Mem	D28	Hallmark	HALLMARK_ESTROGEN_RESPONSE_EARLY	54	-0.20207	-0.69974	0.954899	0.992992	0.980769	0.992992	1199	tags=22%, list=20%, signal=18%	SLC19A2/KRT18/FOS/FKBP4/RRP12/GLA/B4GALT1/ABLIM1/RASGRP1/AMFR/TMEM164/ASB13
B_Mem	D28	BTM	enriched in NK cells (I) (M7.2)	21	0.215098	0.616885	0.957473	0.992992	0.992992	0.992992	292	tags=10%, list=5%, signal=9%	NKG7/S1PR5
B_Mem	D28	Hallmark	HALLMARK_FATTY_ACID_METABOLISM	63	0.189096	0.681486	0.97562	0.992992	0.980769	0.992992	44	tags=3%, list=1%, signal=3%	ECI2/ENO3
B_Mem	D28	Hallmark	HALLMARK_XENOBIOTIC_METABOLISM	57	0.18714	0.663269	0.979609	0.992992	0.980769	0.992992	1795	tags=37%, list=30%, signal=26%	ESR1/DCXR/BPHL/AHCY/TGFB2/TNFRSF1A/DDT/ACOX3/JUP/IDH1/SLC35B1/SHMT2/CYFIP2/GSS/PTGDS/HES6/BLVRB/FAS/DDAH2/FBP1/PYCR1
B_Mem	D28	Hallmark	HALLMARK_G2M_CHECKPOINT	73	-0.185295	-0.678481	0.980769	0.992992	0.980769	0.992992	1933	tags=41%, list=32%, signal=28%	MYBL2/INCENP/SLC38A1/PRC1/PRPF4B/EWSR1/MCM6/CHEK1/MTF2/ORC6/HNRNPU/SLC7A1/RBM14/CENPE/GINS2/BCL3/TACC3/GSPT1/NUSAP1/MKI67/ODF2/G3BP1/TGFB1/E2F3/LBR/HSPA8/SS18/ILF3/BARD1/NUMA1
B_Mem	D28	BTM	enriched in B cells (I) (M47.0)	28	-0.191714	-0.575107	0.980925	0.992992	0.992992	0.992992	1190	tags=25%, list=20%, signal=20%	CD22/TCF4/CD79A/FCER2/FCRL2/KIAA0125/CD72
B_Mem	D28	BTM	mitotic cell cycle in stimulated CD4 T cells (M4.5)	13	0.191798	0.481339	0.990335	0.992992	0.992992	0.992992	1780	tags=38%, list=29%, signal=27%	CENPK/TOP2A/CENPM/MAD2L1/ENO2
B_Mem	D28	BTM	enriched in B cells (II) (M47.1)	20	-0.181502	-0.501472	0.992992	0.992992	0.992992	0.992992	1125	tags=20%, list=19%, signal=16%	TCF4/CD79A/BLNK/KIAA0125
B_Naive	Baseline	Hallmark	HALLMARK_INTERFERON_GAMMA_RESPONSE	142	0.410258	1.65403	0.000417362	0.0563439	0.0200334	0.0527194	1652	tags=30%, list=18%, signal=25%	NCOA3/GZMA/PIM1/DDX58/LAP3/UBE2L6/TNFAIP3/ZBP1/IFITM2/IRF7/PSME2/MT2A/IRF1/SLC25A28/IFITM3/JAK2/TRIM14/ISG15/EPSTI1/RNF213/IL15/CD74/PSMB10/IFI30/IFNAR2/MVP/GCH1/STAT1/HIF1A/GPR18/HLA-DRB1/PELI1/PTPN6/PDE4B/IL15RA/MX2/TAPBP/FAS/PSME1/IFI35/IRF9/TAP1
B_Naive	Baseline	Hallmark	HALLMARK_PI3K_AKT_MTOR_SIGNALING	75	0.454474	1.6675	0.00184729	0.11061	0.0393281	0.103495	1061	tags=23%, list=11%, signal=20%	PPP1CA/ARPC3/GSK3B/MAP2K3/PIN1/MAPK9/ARF1/PIKFYVE/CSNK2B/HRAS/MKNK2/SQSTM1/UBE2D3/RPS6KA1/HSP90B1/RPS6KA3/ARHGDIA
B_Naive	Baseline	Hallmark	HALLMARK_INTERFERON_ALPHA_RESPONSE	73	0.450883	1.64985	0.00245801	0.11061	0.0393281	0.103495	1740	tags=32%, list=18%, signal=26%	LAP3/PARP9/UBE2L6/IFITM2/IRF7/PSME2/IFITM1/IRF1/SLC25A28/IFITM3/TRIM14/ISG15/EPSTI1/IL15/CD74/IFI30/LPAR6/PSME1/IFI35/IRF9/TAP1/MOV10/GBP4
B_Naive	Baseline	BTM	enriched in monocytes (IV) (M118.0)	27	-0.549187	-1.62644	0.0147516	0.377696	0.505299	0.3534	2475	tags=41%, list=26%, signal=30%	EVI5/PGD/DUSP6/TNFRSF1B/TLR1/PAK1/CTSS/LRRK2/FGD4/C1orf162/HLA-DMB
B_Naive	Baseline	Hallmark	HALLMARK_APICAL_JUNCTION	82	0.390874	1.45366	0.0170887	0.377696	0.201691	0.3534	815	tags=20%, list=9%, signal=18%	PBX2/CTNND1/RAC2/CNN2/CAP1/AMIGO2/JUP/TSC1/VASP/HRAS/ACTN4/RSU1/ACTB/ICAM2/MPP5/SKAP2
B_Naive	Baseline	BTM	cell cycle and transcription (M4.0)	137	-0.345664	-1.37296	0.0180111	0.377696	0.505299	0.3534	2044	tags=33%, list=22%, signal=26%	SCPEP1/CEBPD/MNDA/RFC4/GPSM2/CENPM/TNFAIP2/KIF18A/CASC5/BUB1/PLBD1/CDC7/FES/C11orf82/PTAFR/FEN1/CST3/TGFBI/CENPH/AOAH/H2AFX/LST1/CENPE/CHAC2/MS4A6A/TLR8/KIF11/FGR/CENPK/KIF15/MCM2/CKS1B/UBE2S/CSTA/HPSE/ALDH2/FANCI/CYBB/TCF19/CHST15/KIAA1524/IGSF6/FCGRT/OIP5/RMI1
B_Naive	Baseline	BTM	cell cycle (I) (M4.1)	56	-0.431841	-1.48201	0.0230486	0.377696	0.505299	0.3534	2203	tags=43%, list=23%, signal=33%	MAD2L1/NCAPD3/RFC4/GPSM2/CENPM/KIF18A/CASC5/BUB1/CDC7/C11orf82/FEN1/DTYMK/CENPH/H2AFX/CENPE/KIF11/CENPK/KIF15/MCM2/CKS1B/UBE2S/FANCI/OIP5/PRKAR2B
B_Naive	Baseline	Hallmark	HALLMARK_TNFA_SIGNALING_VIA_NFKB	123	0.340478	1.34141	0.0273429	0.377696	0.201691	0.3534	800	tags=15%, list=8%, signal=14%	CD83/DDX58/TGIF1/MAP2K3/RELA/CCND1/TNFAIP3/PNRC1/ZFP36/BCL3/IRF1/BTG3/KLF6/MARCKS/RELB/ICOSLG/SQSTM1/ZC3H12A
B_Naive	Baseline	Hallmark	HALLMARK_COAGULATION	37	-0.477784	-1.51205	0.0279666	0.377696	0.201691	0.3534	2064	tags=38%, list=22%, signal=30%	SH2B2/DUSP6/CASP9/CSRP1/CAPN2/S100A13/RABIF/FYN/GP9/USP11/THBS1/LRP1/CLU/GP1BA
B_Naive	Baseline	BTM	viral sensing & immunity; IRF2 targets network (II) (M111.1)	10	0.687085	1.5841	0.0293582	0.377696	0.505299	0.3534	835	tags=30%, list=9%, signal=27%	DDX58/ZBP1/PSMB10
B_Naive	Baseline	Hallmark	HALLMARK_UV_RESPONSE_DN	71	-0.396019	-1.41582	0.0307752	0.377696	0.201691	0.3534	2399	tags=38%, list=25%, signal=29%	RUNX1/WDR37/RASA2/MIOS/VAV2/MGMT/MYC/PIAS3/MRPS31/CELF2/BMPR1A/DAB2/SRI/PDLIM5/SPOP/BHLHE40/NOTCH2/CAV1/CDK13/SLC7A1/MAPK14/ATP2B4/SMAD3/INSIG1/FYN/SFMBT1/PRKAR2B
B_Naive	Baseline	Hallmark	HALLMARK_HYPOXIA	102	0.350668	1.35089	0.0336152	0.378171	0.201691	0.353844	1565	tags=25%, list=17%, signal=21%	PIM1/MAP3K1/WSB1/TNFAIP3/PNRC1/NDST2/ZFP36/MT2A/ALDOA/KLF6/PLAC8/AMPD3/ENO2/JMJD6/GLRX/PGM2/HK1/ENO3/CSRP2/MYH9/NDRG1/SAP30/ANXA2/SLC2A3/GRHPR
B_Naive	Baseline	BTM	mitotic cell division (M6)	13	-0.625308	-1.55046	0.0371032	0.385302	0.505299	0.360517	2203	tags=62%, list=23%, signal=47%	MAD2L1/CENPM/KIF18A/CASC5/BUB1/CENPH/CENPE/CENPK
B_Naive	Baseline	BTM	antiviral IFN signature (M75)	12	0.626935	1.52154	0.0436194	0.412037	0.505299	0.385532	389	tags=25%, list=4%, signal=24%	DDX58/IRF7/BCL3
B_Naive	Baseline	Hallmark	HALLMARK_TGF_BETA_SIGNALING	35	0.451537	1.42319	0.0472279	0.412037	0.251882	0.385532	1743	tags=29%, list=18%, signal=23%	PPP1CA/TGIF1/TGFB1/FKBP1A/UBE2D3/SMURF2/PPM1A/SKIL/ARID4B/PMEPA1
B_Naive	Baseline	BTM	enriched in monocytes (II) (M11.0)	90	-0.357348	-1.332	0.050601	0.412037	0.505299	0.385532	916	tags=37%, list=10%, signal=33%	SLC15A3/SERPINA1/C5AR1/TNS3/IFNGR2/RBM47/SCPEP1/CEBPD/PRAM1/MNDA/TNFAIP2/PLBD1/FES/PTAFR/CST3/TGFBI/AOAH/LST1/MS4A6A/TLR8/F13A1/FGR/CSTA/HPSE/ALDH2/MARCH1/CYBB/CHST15/NRGN/IGSF6/FCGRT/LRP1/MS4A7
B_Naive	Baseline	BTM	cell cycle, mitotic phase (M230)	10	-0.64559	-1.4913	0.0549082	0.412037	0.505299	0.385532	1682	tags=30%, list=18%, signal=25%	HACE1/TUBE1/TTC19
B_Naive	Baseline	BTM	enriched in B cells (I) (M47.0)	43	0.420005	1.38228	0.0549383	0.412037	0.505299	0.385532	1812	tags=37%, list=19%, signal=30%	CD22/CXCR5/CR2/CD79B/VPREB3/PPAPDC1B/EBF1/BLK/STAP1/FCRLA/TCL1A/SPIB/PLEKHG1/PTPRK/KLHL14/BCL11A
B_Naive	Baseline	BTM	enriched in antigen presentation (II) (M95.0)	18	0.545713	1.47092	0.0580803	0.412676	0.505299	0.386129	1196	tags=33%, list=13%, signal=29%	EVI2B/HLA-DRA/FYB/PLEK/HLA-DRB1/ITGB2
B_Naive	Baseline	Hallmark	HALLMARK_ADIPOGENESIS	117	0.321963	1.26307	0.0670946	0.435709	0.322054	0.407681	1110	tags=17%, list=12%, signal=15%	PIM3/HIBCH/UBC/AGPAT3/IDH3A/VEGFB/RIOK3/RMDN3/DNAJB9/ALDOA/ACADS/RTN3/IDH1/CHCHD10/ARAF/TALDO1/DLAT/UBQLN1/ECH1/DDT
B_Naive	Baseline	BTM	Monocyte surface signature (S4)	40	-0.429432	-1.3829	0.0677769	0.435709	0.516191	0.407681	1725	tags=40%, list=18%, signal=33%	TNFRSF1B/BRI3/GLIPR1/TLR1/PTAFR/PTPRE/SLC16A3/ANO10/PYCARD/MCTP1/MS4A6A/C1orf162/APCDD1/CLEC12A/FCGRT/LRP1
B_Naive	Baseline	BTM	leukocyte differentiation (M160)	14	0.5738	1.45184	0.0711987	0.436901	0.516191	0.408796	2542	tags=64%, list=27%, signal=47%	CD83/BCL3/KLF6/BTG2/MED1/RARA/JUNB/KLF13/EGR2
B_Naive	Baseline	BTM	platelet activation (I) (M32.0)	19	0.511863	1.39675	0.0877372	0.514979	0.587164	0.481852	2330	tags=58%, list=25%, signal=44%	PPP1CA/TGFB1/ACTN4/NRBP1/GNAI2/CORO1A/PFN1/ACAP1/TLN1/H1FX/GNB2
B_Naive	Baseline	Hallmark	HALLMARK_APOPTOSIS	96	0.325063	1.24064	0.0956216	0.520928	0.417258	0.487418	1841	tags=31%, list=20%, signal=25%	ADD1/BCAP31/RELA/CREBBP/CCND1/TSPO/LMNA/CCND2/IRF1/CYLD/BTG3/IFITM3/PLCB2/ENO2/SQSTM1/SPTAN1/TGFBR3/LEF1/GCH1/MADD/DNAJA1/FAS/TIMP2/DAP/DAP3/TAP1/RHOB/ANKH/BTG2/PDCD4
B_Naive	Baseline	BTM	respiratory electron transport chain (mitochondrion) (M219)	16	0.529193	1.38471	0.0964682	0.520928	0.599481	0.487418	216	tags=12%, list=2%, signal=12%	ATP5L/COX7A2L
B_Naive	Baseline	BTM	type I interferon response (M127)	11	0.586235	1.39233	0.107042	0.555796	0.620845	0.520043	2895	tags=82%, list=31%, signal=57%	PARP9/IRF7/IFITM1/STAT1/TAP1/USP18/RSAD2/HERC5/PLSCR1
B_Naive	Baseline	BTM	enriched in B cells (VI) (M69)	20	0.484973	1.33997	0.115118	0.575591	0.625955	0.538565	565	tags=25%, list=6%, signal=24%	CD22/CXCR5/CR2/CD79B/PPAPDC1B
B_Naive	Baseline	Hallmark	HALLMARK_KRAS_SIGNALING_UP	74	0.332273	1.21658	0.130935	0.598895	0.522382	0.56037	1196	tags=19%, list=13%, signal=17%	TRIB2/MAP3K1/HDAC9/TNFAIP3/JUP/FBXO4/CDADC1/CCND2/NIN/GLRX/ATG10/TOR1AIP2/ZNF639/ITGB2
B_Naive	Baseline	Hallmark	HALLMARK_HEDGEHOG_SIGNALING	10	-0.573582	-1.32496	0.147738	0.598895	0.522382	0.56037	1952	tags=80%, list=21%, signal=64%	PML/NRP2/RASA1/CDK6/TLE1/NF1/CDK5R1/ETS2
B_Naive	Baseline	BTM	purine nucleotide biosynthesis (M212)	10	0.57721	1.33078	0.147803	0.598895	0.640446	0.56037	1169	tags=40%, list=12%, signal=35%	IMPDH2/ATIC/PAICS/GMPS
B_Naive	Baseline	BTM	platelet activation (II) (M32.1)	19	0.46957	1.28134	0.149153	0.598895	0.640446	0.56037	2471	tags=53%, list=26%, signal=39%	MAP7D1/TGFB1/ACTN4/GNAI2/PNPLA6/PFN1/ACAP1/TLN1/GNB2/SIPA1
B_Naive	Baseline	BTM	mitotic cell cycle - DNA replication (M4.4)	13	-0.526824	-1.30627	0.149603	0.598895	0.640446	0.56037	619	tags=38%, list=7%, signal=36%	CDC7/KIF15/MCM2/MCM8/OIP5
B_Naive	Baseline	BTM	inositol phosphate metabolism (M129)	13	0.527864	1.30815	0.151552	0.598895	0.640446	0.56037	825	tags=23%, list=9%, signal=21%	FNDC3A/PIKFYVE/CASC4
B_Naive	Baseline	BTM	enriched in B cells (II) (M47.1)	31	0.407344	1.25163	0.15459	0.598895	0.640446	0.56037	1991	tags=42%, list=21%, signal=33%	DENND5B/CXCR5/CR2/CD79B/EBF1/FCRLA/SP140/TCL1A/PLEKHG1/PTPRK/KLHL14/BCL11A/TCF4
B_Naive	Baseline	Hallmark	HALLMARK_IL2_STAT5_SIGNALING	113	0.299503	1.16969	0.155269	0.598895	0.522382	0.56037	1623	tags=22%, list=17%, signal=19%	CTSZ/NCOA3/CD83/PIM1/SYT11/GLIPR2/TLR7/NFKBIZ/CCND2/KLF6/CD79B/IFITM3/PLAGL1/SERPINB6/RHOH/SWAP70/TNFRSF18/ENO3/MYO1C/NDRG1/SLC39A8/SLC2A3/SNX9/IL3RA/BATF
B_Naive	Baseline	Hallmark	HALLMARK_P53_PATHWAY	121	-0.295983	-1.15435	0.169906	0.635329	0.522382	0.59446	1359	tags=21%, list=14%, signal=18%	CDKN2A/DCXR/ANKRA2/PTPRE/DEF6/PPM1D/CDK5R1/KIF13B/RHBDF2/PRKAB1/GADD45A/NUDT15/CCND3/LDHB/SLC19A2/TRIAP1/DNTTIP2/TPRKB/SOCS1/SEC61A1/S100A10/TXNIP/CDKN2AIP/SESN1/DDIT4
B_Naive	Baseline	Hallmark	HALLMARK_REACTIVE_OXYGEN_SPECIES_PATHWAY	35	0.387732	1.22208	0.174127	0.635329	0.522382	0.59446	1510	tags=23%, list=16%, signal=19%	PDLIM1/PRDX6/GLRX/ABCC1/PRDX2/MSRA/SCAF4/TXN
B_Naive	Baseline	BTM	leukocyte migration (M88.0)	10	-0.547605	-1.26496	0.191389	0.679933	0.735822	0.636194	1540	tags=60%, list=16%, signal=50%	PIP5K1B/ST14/RNF43/GUCY2C/FUT4/MAPK13
B_Naive	Baseline	BTM	mismatch repair (I) (M22.0)	16	-0.47427	-1.23543	0.200515	0.693512	0.735822	0.6489	642	tags=31%, list=7%, signal=29%	RFC4/BUB1/CENPK/FIGNL1/RMI1
B_Naive	Baseline	BTM	mitotic cell cycle in stimulated CD4 T cells (M4.5)	11	-0.523478	-1.24168	0.205485	0.693512	0.735822	0.6489	2280	tags=55%, list=24%, signal=41%	IFNG/MAD2L1/CENPM/CHAC2/KIF11/CENPK
B_Naive	Baseline	BTM	enriched in antigen presentation (III) (M95.1)	12	0.509297	1.23604	0.217285	0.715452	0.735822	0.669429	1196	tags=50%, list=13%, signal=44%	EVI2B/HLA-DRA/FYB/PLEK/HLA-DRB1/ITGB2
B_Naive	Baseline	BTM	translation initiation factor 3 complex (M245)	11	0.512756	1.21782	0.230584	0.741161	0.735822	0.693484	2197	tags=36%, list=23%, signal=28%	EIF3K/UXT/EEF1B2/EIF3F
B_Naive	Baseline	Hallmark	HALLMARK_IL6_JAK_STAT3_SIGNALING	46	0.343481	1.14464	0.237937	0.747013	0.640633	0.698959	2302	tags=35%, list=24%, signal=26%	PIM1/IL10RB/TGFB1/IFNAR1/IRF1/STAT1/STAM2/IL15RA/FAS/IL3RA/IRF9/MYD88/GRB2/TYK2/CD9/JUN
B_Naive	Baseline	BTM	myeloid, dendritic cell activation via NFkB (I) (M43.0)	10	0.51888	1.1963	0.254505	0.750742	0.735822	0.702449	745	tags=30%, list=8%, signal=28%	CD83/BCL3/RELB
B_Naive	Baseline	Hallmark	HALLMARK_G2M_CHECKPOINT	109	0.283488	1.09917	0.256672	0.750742	0.640633	0.702449	623	tags=14%, list=7%, signal=13%	NCL/RAD21/CCND1/KIF20B/ARID4A/SMARCC1/PDS5B/TGFB1/HMGA1/MT2A/BCL3/EWSR1/MCM5/DKC1/MARCKS
B_Naive	Baseline	Hallmark	HALLMARK_COMPLEMENT	107	0.283336	1.09731	0.261959	0.750742	0.640633	0.702449	1282	tags=19%, list=14%, signal=16%	GZMA/PIM1/APOBEC3G/LAP3/TNFAIP3/IRF7/CR1/LIPA/CR2/IRF1/PRDM4/JAK2/USP15/CTSO/PIK3CA/LYN/PLEK/GNAI3/KIF2A/GNAI2
B_Naive	Baseline	BTM	CORO1A-DEF6 network (I) (M32.2)	14	0.464897	1.17629	0.263073	0.750742	0.735822	0.702449	280	tags=14%, list=3%, signal=14%	ATP5D/TGFB1
B_Naive	Baseline	Hallmark	HALLMARK_DNA_REPAIR	111	0.280515	1.09167	0.266931	0.750742	0.640633	0.702449	1583	tags=21%, list=17%, signal=17%	GUK1/BCAP31/REV3L/VPS37B/DGUOK/DDB1/IMPDH2/POLR2J/POM121/RNMT/ARL6IP1/TAF6/POLR2E/POLD4/EDF1/DAD1/PDE4B/POLD3/APRT/GTF2H5/POLH/GTF2A2/ITPA
B_Naive	Baseline	BTM	cell adhesion (GO) (M117)	13	0.461693	1.14417	0.29343	0.774909	0.735822	0.725061	2151	tags=46%, list=23%, signal=36%	LEF1/PLEK/CORO1A/CD6/ADAM9/PTPRC
B_Naive	Baseline	BTM	myeloid cell enriched receptors and transporters (M4.3)	14	-0.4484	-1.13407	0.296421	0.774909	0.735822	0.725061	801	tags=21%, list=8%, signal=20%	TLR8/CHST15/IGSF6
B_Naive	Baseline	BTM	KLF12 targets network (M32.3)	11	0.481982	1.14473	0.302817	0.774909	0.735822	0.725061	2330	tags=45%, list=25%, signal=34%	NRBP1/GNAI2/CORO1A/ACAP1/GNB2
B_Naive	Baseline	BTM	cell division - E2F transcription network (M4.8)	14	-0.440452	-1.11397	0.316501	0.774909	0.735822	0.725061	1264	tags=36%, list=13%, signal=31%	MAD2L1/CASP2/DTYMK/H2AFX/MCM2
B_Naive	Baseline	BTM	regulation of transcription, transcription factors (M213)	14	0.44357	1.12233	0.318584	0.774909	0.735822	0.725061	2663	tags=43%, list=28%, signal=31%	ZDHHC17/KIAA1468/ARID4B/CLK1/MED23/PTBP2
B_Naive	Baseline	BTM	spliceosome (M250)	10	0.490473	1.1308	0.320105	0.774909	0.735822	0.725061	75	tags=10%, list=1%, signal=10%	SNRPG
B_Naive	Baseline	BTM	B cell surface signature (S2)	51	-0.321922	-1.08415	0.322543	0.774909	0.735822	0.725061	1047	tags=18%, list=11%, signal=16%	JAM3/SCN3A/CD200/CNR1/JAM2/BTLA/FCRL2/NT5E/FCGR2B
B_Naive	Baseline	BTM	enriched in myeloid cells and monocytes (M81)	11	-0.467461	-1.10881	0.336645	0.774909	0.735822	0.725061	136	tags=36%, list=1%, signal=36%	PRAM1/EHD3/THBS1/CLU
B_Naive	Baseline	Hallmark	HALLMARK_HEME_METABOLISM	109	0.26938	1.04447	0.352168	0.774909	0.771465	0.725061	2244	tags=31%, list=24%, signal=24%	ADD1/MAP2K3/FECH/RIOK3/CAST/LRP10/ISCA1/RNF19A/USP15/ASNS/NARF/RBM38/PRDX2/DCAF11/NNT/ENDOD1/SLC11A2/GMPS/HTRA2/BACH1/SLC10A3/SLC25A37/ARHGEF12/YPEL5/BTG2/BLVRA/TFDP2/SLC2A1/FBXO34/LMO2/FBXO9/MFHAS1/LPIN2/PPOX
B_Naive	Baseline	BTM	respiratory electron transport chain (mitochondrion) (M238)	15	0.422489	1.0876	0.352489	0.774909	0.735822	0.725061	880	tags=20%, list=9%, signal=18%	ATP5D/NDUFS7/NDUFA4
B_Naive	Baseline	BTM	Resting dendritic cell surface signature (S10)	27	-0.358235	-1.06093	0.358502	0.774909	0.735822	0.725061	802	tags=19%, list=8%, signal=17%	IFNGR1/HLA-DQB1/SLC27A3/SRD5A3/IGSF6
B_Naive	Baseline	BTM	transcription regulation in cell development (M49)	21	-0.382724	-1.06824	0.366601	0.774909	0.735822	0.725061	1779	tags=33%, list=19%, signal=27%	CASC5/FES/C11orf82/PAK1/ANK1/LST1/EPB42
B_Naive	Baseline	BTM	regulation of antigen presentation and immune response (M5.0)	53	0.303491	1.04571	0.374536	0.774909	0.735822	0.725061	1289	tags=25%, list=14%, signal=21%	PTPN22/MEF2C/CSK/TLR7/HLA-DRA/CARD11/VASP/INPP5D/FYB/RPS6KA1/LYN/HLA-DRB1/PTPN6
B_Naive	Baseline	BTM	enriched in cell cycle (M167)	13	0.431277	1.06879	0.37505	0.774909	0.735822	0.725061	2171	tags=46%, list=23%, signal=36%	TGFB1/SESN3/RBM38/PSMD3/GSPT1/MAD1L1
B_Naive	Baseline	BTM	enriched in DNA interacting proteins (M182)	10	0.466889	1.07643	0.375582	0.774909	0.735822	0.725061	1340	tags=40%, list=14%, signal=34%	BLM/SUV39H1/DONSON/POLD3
B_Naive	Baseline	Hallmark	HALLMARK_OXIDATIVE_PHOSPHORYLATION	144	0.255365	1.0315	0.378344	0.774909	0.771465	0.725061	1750	tags=21%, list=19%, signal=17%	OXA1L/TIMM10/IDH3A/TIMM13/COX7A2L/TCIRG1/NDUFA9/NDUFS7/COX7A2/ISCA1/IDH1/MTX2/DLAT/NDUFA4/MTRF1/NNT/SLC25A6/ECH1/SLC25A5/HTRA2/BDH2/DLST/ISCU/SDHD/NDUFS1/TIMM50/ATP6AP1/HSPA9/ATP6V1G1/NDUFA5
B_Naive	Baseline	Hallmark	HALLMARK_EPITHELIAL_MESENCHYMAL_TRANSITION	50	-0.309983	-1.03894	0.389636	0.774909	0.771465	0.725061	1818	tags=28%, list=19%, signal=23%	DST/DAB2/MYL9/MYLK/GLIPR1/TGFBI/AREG/GADD45A/NOTCH2/FBLN2/FLNA/THBS1/LRP1/NT5E
B_Naive	Baseline	Hallmark	HALLMARK_KRAS_SIGNALING_DN	44	-0.316752	-1.03741	0.393392	0.774909	0.771465	0.725061	2798	tags=43%, list=30%, signal=31%	WNT16/SLC16A7/UPK3B/NR4A2/UGT2B17/STAG3/KMT2D/IFNG/ZBTB16/ENTPD7/VPREB1/FGGY/GAMT/YPEL1/SLC29A3/PLAG1/THNSL2/CACNA1F/GP1BA
B_Naive	Baseline	BTM	regulation of signal transduction (M3)	22	-0.370257	-1.04289	0.395335	0.774909	0.735822	0.725061	1219	tags=36%, list=13%, signal=32%	C5AR1/GAB1/TRAT1/GATA3/FGD4/HPSE/APCDD1/LRP1
B_Naive	Baseline	BTM	Activated (LPS) dendritic cell surface signature (S11)	19	-0.384496	-1.04793	0.395805	0.774909	0.735822	0.725061	2189	tags=26%, list=23%, signal=20%	SLC41A2/F11R/LY75/SLCO5A1/TMCC3
B_Naive	Baseline	BTM	plasma cells & B cells, immunoglobulins (M156.0)	20	0.375446	1.03735	0.398126	0.774909	0.735822	0.725061	1306	tags=35%, list=14%, signal=30%	CD22/ITM2C/VPREB3/BLK/STAP1/CD52/SPIB
B_Naive	Baseline	Hallmark	HALLMARK_ALLOGRAFT_REJECTION	114	-0.263876	-1.0217	0.401805	0.774909	0.771465	0.725061	1584	tags=25%, list=17%, signal=21%	TLR1/AKT1/IL2RA/UBE2N/CDKN2A/CD7/PRKCB/TLR6/ETS1/LY75/CTSS/CCND3/IFNGR1/CCL4/FGR/CCL5/EIF3J/CD8B/LCP2/SRGN/SOCS1/FLNA/UBE2D1/IGSF6/TRAF2/MTIF2/HLA-DMB/FCGR2B
B_Naive	Baseline	BTM	transcription elongation, RNA polymerase II (M234)	11	0.437769	1.03972	0.414688	0.778322	0.735822	0.728254	781	tags=18%, list=8%, signal=17%	POLR2J/POLR2E
B_Naive	Baseline	BTM	viral sensing & immunity; IRF2 targets network (I) (M111.0)	16	0.393891	1.03067	0.421998	0.778322	0.735822	0.728254	1652	tags=38%, list=18%, signal=31%	ZBP1/TLR7/LY86/KYNU/IFI35/TAP1
B_Naive	Baseline	BTM	mitochondrial cluster (M235)	12	0.423626	1.02812	0.423615	0.778322	0.735822	0.728254	1233	tags=25%, list=13%, signal=22%	HIBCH/C11orf73/POP5
B_Naive	Baseline	BTM	T cell activation (IV) (M52)	10	0.446376	1.02914	0.428427	0.778322	0.735822	0.728254	2151	tags=50%, list=23%, signal=39%	CD5/PTPN6/SPI1/CD3E/PTPRC
B_Naive	Baseline	BTM	putative targets of PAX3 (M89.0)	10	0.440751	1.01617	0.443005	0.778322	0.735822	0.728254	27	tags=10%, list=0%, signal=10%	CD83
B_Naive	Baseline	Hallmark	HALLMARK_PROTEIN_SECRETION	70	0.275567	0.999612	0.448623	0.778322	0.828227	0.728254	1053	tags=17%, list=11%, signal=15%	ERGIC3/SCRN1/GNAS/COG2/ARF1/CD63/LMAN1/USO1/STAM/GBF1/SCAMP1/RPS6KA3
B_Naive	Baseline	BTM	DC surface signature (S5)	28	0.333291	1.00047	0.454788	0.778322	0.735822	0.728254	119	tags=7%, list=1%, signal=7%	CD83/AGPAT3
B_Naive	Baseline	BTM	transmembrane transport (II) (M191)	10	-0.437108	-1.00971	0.454869	0.778322	0.735822	0.728254	1020	tags=30%, list=11%, signal=27%	AXIN2/SLC19A2/SIRT1
B_Naive	Baseline	BTM	small GTPase mediated signal transduction (M215)	13	0.401418	0.994796	0.464933	0.778322	0.735822	0.728254	1672	tags=31%, list=18%, signal=25%	RAC2/RHOH/ARHGDIA/TAGAP
B_Naive	Baseline	BTM	Naive B cell surface signature (S8)	21	-0.355121	-0.991197	0.470727	0.778322	0.735822	0.728254	587	tags=33%, list=6%, signal=31%	SLC24A1/HLA-DOA/LGR4/CD200/CNR1/JAM2/BTLA
B_Naive	Baseline	BTM	nuclear pore complex (M106.0)	13	-0.399004	-0.989336	0.473214	0.778322	0.735822	0.728254	2455	tags=38%, list=26%, signal=28%	SEH1L/NUP155/NUP205/NUP43/NUP133
B_Naive	Baseline	BTM	DNA repair (M76)	17	-0.374595	-0.993203	0.473632	0.778322	0.735822	0.728254	3035	tags=65%, list=32%, signal=44%	PCNA/RPA3/FANCG/RFC3/RPA1/POLD1/RFC4/RAD50/FEN1/H2AFX/FANCI
B_Naive	Baseline	Hallmark	HALLMARK_MYC_TARGETS_V1	155	0.243219	0.991434	0.478524	0.778322	0.850709	0.728254	2319	tags=29%, list=25%, signal=22%	SNRPG/PSMD8/PSMA6/NHP2/SMARCC1/CCT5/IMPDH2/HNRNPA3/TXNL4A/EIF1AX/MCM5/XRCC6/RPLP0/PSMB3/LSM2/POLE3/U2AF1/RPS3/ERH/PSMD3/SET/RPL14/PHB/RPS2/AIMP2/EIF4A1/RPL18/PSMA7/TUFM/GSPT1/EEF1B2/NME1/LSM7/SNRPD1/PCBP1/CTPS1/RPL6/PSMA4/PA2G4/ACP1/HSPE1/MCM4/SSB/ODC1/HNRNPC
B_Naive	Baseline	BTM	cell cycle (III) (M103)	25	-0.328921	-0.955661	0.512086	0.822995	0.781605	0.770054	1726	tags=32%, list=18%, signal=26%	BUB1/CDC7/CDKN2A/TFDP1/MCM2/HDAC2/E2F5/WEE1
B_Naive	Baseline	BTM	chaperonin mediated protein folding (I) (M204.0)	10	0.409499	0.944117	0.533711	0.847659	0.800567	0.793131	949	tags=20%, list=10%, signal=18%	CCT5/ATIC
B_Naive	Baseline	BTM	enriched in B cells (III) (M47.2)	19	0.344406	0.9398	0.550092	0.863516	0.811152	0.807968	995	tags=21%, list=11%, signal=19%	DENND5B/MEF2C/VPREB3/FCRLA
B_Naive	Baseline	BTM	intracellular transport (M147)	15	0.354658	0.912983	0.566977	0.870606	0.813426	0.814602	589	tags=20%, list=6%, signal=19%	RAD21/PIKFYVE/EXOC1
B_Naive	Baseline	BTM	blood coagulation (M11.1)	16	0.350381	0.916822	0.570333	0.870606	0.813426	0.814602	2337	tags=44%, list=25%, signal=33%	P2RX1/PSAP/LYN/AMICA1/FCER1G/TREM1/ITGAX
B_Naive	Baseline	Hallmark	HALLMARK_BILE_ACID_METABOLISM	47	-0.280825	-0.931435	0.573955	0.870606	0.939096	0.814602	2791	tags=38%, list=30%, signal=27%	LCK/ATXN1/EFHC1/HSD17B11/OPTN/GSTK1/IDH2/AMACR/SCP2/SLC27A5/NR3C2/PEX16/EPHX2/GNPAT/PEX13/PHYH/SLC29A1/PFKM
B_Naive	Baseline	BTM	chemokines and inflammatory molecules in myeloid cells (M86.0)	10	0.390084	0.899353	0.593237	0.871037	0.82284	0.815005	2156	tags=50%, list=23%, signal=39%	TNFAIP3/GCH1/PDE4B/TRAF1/DUSP1
B_Naive	Baseline	BTM	golgi membrane (II) (M237)	15	-0.349382	-0.898866	0.59585	0.871037	0.82284	0.815005	1732	tags=27%, list=18%, signal=22%	SLC35A5/RAB33B/RAB21/GOPC
B_Naive	Baseline	Hallmark	HALLMARK_MITOTIC_SPINDLE	126	0.238374	0.943269	0.597579	0.871037	0.939096	0.815005	2035	tags=29%, list=22%, signal=23%	DYNC1H1/MID1IP1/KIF20B/TSC1/CLIP1/STAU1/ACTN4/LATS1/NIN/MARCKS/ARHGEF7/FLNB/UXT/CDC42/ABL1/SPTAN1/ARHGDIA/PKD2/PCNT/MARK4/ATG4B/LLGL1/TUBGCP6/MYH9/CCDC88A/CEP192/CKAP5/KIF5B/ARHGEF12/ARHGAP5/BRCA2/ARF6/SOS1/KIF22/ALMS1/KIFAP3
B_Naive	Baseline	Hallmark	HALLMARK_PEROXISOME	65	0.258985	0.927613	0.600738	0.871037	0.939096	0.815005	2274	tags=34%, list=24%, signal=26%	ABCD1/SMARCC1/TSPO/PEX11B/HRAS/SLC25A19/IDH1/CLN6/SLC25A17/MVP/ECH1/ELOVL5/MLYCD/ERCC1/CDK7/RDH11/CTPS1/PRDX5/SIAH1/ISOC1/SLC25A4/IDI1
B_Naive	Baseline	Hallmark	HALLMARK_FATTY_ACID_METABOLISM	100	0.243171	0.933767	0.6065	0.871037	0.939096	0.815005	2431	tags=32%, list=26%, signal=24%	HIBCH/ACSS1/PRDX6/UBE2L6/ALDOA/ACADS/ENO2/IDH1/ECH1/PPARA/ENO3/DLST/SDHD/ELOVL5/PSME1/GRHPR/MLYCD/RAP1GDS1/CRYZ/SMS/CD1D/BLVRA/ACSM3/RDH11/FMO1/ERP29/UGDH/IDI1/ECI1/ODC1/HCCS/ECHS1
B_Naive	Baseline	Hallmark	HALLMARK_XENOBIOTIC_METABOLISM	86	0.245252	0.919589	0.634422	0.88452	0.945153	0.827621	1471	tags=22%, list=16%, signal=19%	ADH5/SHMT2/JUP/MT2A/MAN1A1/NPC1/TMBIM6/IDH1/GSS/PSMB10/ARPP19/CYFIP2/ECH1/GCH1/DDT/KYNU/FAS/ELOVL5/LONP1
B_Naive	Baseline	BTM	T cell activation and signaling (M5.1)	14	0.34367	0.869561	0.636163	0.88452	0.850783	0.827621	2151	tags=36%, list=23%, signal=28%	HLA-DRA/CD52/HLA-DRB1/CD3E/PTPRC
B_Naive	Baseline	BTM	T cell activation (II) (M7.3)	15	0.334905	0.862133	0.645285	0.88452	0.850783	0.827621	13	tags=7%, list=0%, signal=7%	GZMA
B_Naive	Baseline	BTM	enriched in NK cells (I) (M7.2)	23	0.307377	0.879069	0.645518	0.88452	0.850783	0.827621	947	tags=17%, list=10%, signal=16%	GZMA/MYBL1/TBX21/TGFBR3
B_Naive	Baseline	Hallmark	HALLMARK_UV_RESPONSE_UP	89	0.243256	0.914925	0.649793	0.88452	0.945153	0.827621	2272	tags=33%, list=24%, signal=25%	AGO2/MARK2/STARD3/IRF1/ALDOA/BTG3/PPIF/TMBIM6/ENO2/SQSTM1/ASNS/POLE3/EIF5/GCH1/LYN/RAB27A/DNAJA1/GLS/RXRB/TAP1/SIGMAR1/RHOB/BTG2/FMO1/CASP3/PRKACA/CLTB/JUNB/SLC25A4
B_Naive	Baseline	BTM	MHC-TLR7-TLR8 cluster (M146)	15	0.332691	0.856434	0.6552	0.88452	0.850783	0.827621	1647	tags=33%, list=17%, signal=28%	TLR7/HLA-DRA/CD74/HLA-DRB1/HLA-E
B_Naive	Baseline	BTM	lymphocyte generic cluster (M60)	15	0.32966	0.848632	0.666734	0.889438	0.853027	0.832223	743	tags=13%, list=8%, signal=12%	MEF2C/FAM69B
B_Naive	Baseline	Hallmark	HALLMARK_CHOLESTEROL_HOMEOSTASIS	44	0.267069	0.883614	0.67202	0.889438	0.948734	0.832223	2510	tags=30%, list=27%, signal=22%	FBXO6/PNRC1/TM7SF2/ECH1/GUSB/FABP5/CPEB2/ALCAM/CD9/IDI1/ABCA2/SREBF2/CXCL16
B_Naive	Baseline	BTM	enriched for TF motif TNCATNTCCYR (M232)	11	0.345413	0.82037	0.697384	0.912977	0.873477	0.854248	154	tags=9%, list=2%, signal=9%	MEN1
B_Naive	Baseline	BTM	cell cycle, ATP binding (M144)	14	0.324592	0.82129	0.708367	0.912977	0.873477	0.854248	173	tags=14%, list=2%, signal=14%	RAD21/PSMA6
B_Naive	Baseline	BTM	NK cell surface signature (S1)	11	-0.341915	-0.81102	0.712838	0.912977	0.873477	0.854248	2314	tags=55%, list=25%, signal=41%	CD97/SLC7A5/PTGER2/PVRIG/GPR114/SLAMF7
B_Naive	Baseline	Hallmark	HALLMARK_ANDROGEN_RESPONSE	65	0.240983	0.863136	0.733347	0.912977	0.950939	0.854248	2530	tags=40%, list=27%, signal=29%	CCND1/DNAJB9/XRCC6/LMAN1/RPS6KA3/NKX3-1/GNAI3/NDRG1/XRCC5/ELOVL5/ELK4/VAPA/CAMKK2/SMS/PMEPA1/UAP1/ANKH/IQGAP2/GPD1L/DBI/ARID5B/PA2G4/IDI1/CENPN/INPP4B/TNFAIP8
B_Naive	Baseline	BTM	enriched in activated dendritic cells (II) (M165)	14	0.315906	0.799313	0.738737	0.912977	0.878093	0.854248	494	tags=14%, list=5%, signal=14%	PARP9/HLX
B_Naive	Baseline	BTM	enriched in antigen presentation (I) (M71)	10	0.342363	0.789332	0.740028	0.912977	0.878093	0.854248	1190	tags=30%, list=13%, signal=26%	HLA-DRA/CD74/HLA-DRB1
B_Naive	Baseline	BTM	CORO1A-DEF6 network (II) (M32.4)	12	0.322955	0.783797	0.747413	0.912977	0.878093	0.854248	2330	tags=42%, list=25%, signal=31%	NRBP1/CORO1A/ACAP1/H1FX/GNB2
B_Naive	Baseline	BTM	mismatch repair (II) (M22.1)	10	-0.334298	-0.772221	0.764566	0.912977	0.878093	0.854248	3706	tags=70%, list=39%, signal=43%	PCNA/RPA3/RFC3/RPA1/POLD1/RFC4/MLH1
B_Naive	Baseline	Hallmark	HALLMARK_MYOGENESIS	58	-0.243218	-0.839203	0.768229	0.912977	0.950939	0.854248	878	tags=12%, list=9%, signal=11%	BHLHE40/MYL6B/CTF1/LPIN1/TNNI2/PFKM/CLU
B_Naive	Baseline	Hallmark	HALLMARK_ESTROGEN_RESPONSE_LATE	85	-0.230328	-0.849918	0.778037	0.912977	0.950939	0.854248	1565	tags=19%, list=17%, signal=16%	SIAH2/TJP3/LSR/XRCC3/DCXR/AREG/ISG20/CAV1/ATP2B4/METTL3/SLC9A3R1/AMFR/GALE/SLC29A1/MAPK13/PRKAR2B
B_Naive	Baseline	BTM	TLR and inflammatory signaling (M16)	15	-0.301172	-0.774836	0.778656	0.912977	0.878093	0.854248	1584	tags=33%, list=17%, signal=28%	TLR1/FES/TLR6/TLR8/FGR
B_Naive	Baseline	Hallmark	HALLMARK_E2F_TARGETS	128	0.220155	0.873691	0.781152	0.912977	0.950939	0.854248	2447	tags=29%, list=26%, signal=22%	LYAR/RAD21/PNN/PDS5B/HMGA1/MCM5/XRCC6/SMC6/PHF5A/RBBP7/SUV39H1/PAICS/LUC7L3/ORC6/DONSON/ASF1A/POLD3/SNRPB/MYBL2/CHEK2/BRCA2/NCAPD2/PTTG1/GSPT1/NME1/GINS3/KIF22/CTPS1/EXOSC8/PA2G4/UNG/ILF3/MCM4/TIPIN/ANP32E/RAD51AP1/PPP1R8
B_Naive	Baseline	BTM	E2F1 targets (Q3) (M10.0)	19	-0.286253	-0.780173	0.786512	0.912977	0.878093	0.854248	602	tags=26%, list=6%, signal=25%	NR3C2/DCK/MCM2/ERBB2IP/WEE1
B_Naive	Baseline	BTM	T & B cell development, activation (M62.0)	21	0.281576	0.786967	0.787256	0.912977	0.878093	0.854248	2543	tags=48%, list=27%, signal=35%	VPREB3/EBF1/ICOSLG/TCL1A/CSRP2/CAMK2D/CD3E/CD9/GPM6B/PTK2
B_Naive	Baseline	Hallmark	HALLMARK_GLYCOLYSIS	106	-0.223325	-0.85493	0.791247	0.912977	0.950939	0.854248	1231	tags=14%, list=13%, signal=12%	SLC16A3/TGFBI/CYB5A/ZNF292/ISG20/B4GALT2/HOMER1/MDH1/GFPT1/GPC4/GALE/PMM2/SRD5A3/DDIT4/NT5E
B_Naive	Baseline	BTM	B cell development/activation (M58)	10	0.320778	0.739565	0.798137	0.913123	0.878961	0.854384	2234	tags=50%, list=24%, signal=38%	LYN/SPIB/TCF4/PIK3CD/BLNK
B_Naive	Baseline	BTM	enriched in neutrophils (I) (M37.1)	10	0.30977	0.714186	0.826078	0.927338	0.89836	0.867684	2495	tags=40%, list=26%, signal=29%	BASP1/VNN2/TREM1/NCF4
B_Naive	Baseline	Hallmark	HALLMARK_NOTCH_SIGNALING	14	0.28949	0.732474	0.829847	0.927338	0.950939	0.867684	164	tags=7%, list=2%, signal=7%	CCND1
B_Naive	Baseline	BTM	T cell activation (I) (M7.1)	30	-0.248794	-0.753585	0.841727	0.927338	0.904077	0.867684	2017	tags=33%, list=21%, signal=26%	RASGRP1/CD8A/IKZF1/RORA/CD7/GATA3/CCR7/CCL5/CD8B/SLAMF7
B_Naive	Baseline	Hallmark	HALLMARK_MYC_TARGETS_V2	50	-0.235195	-0.788279	0.841808	0.927338	0.950939	0.867684	1001	tags=18%, list=11%, signal=16%	WDR43/NOP16/NOC4L/GNL3/SRM/DCTPP1/LAS1L/RRP12/PPAN
B_Naive	Baseline	Hallmark	HALLMARK_INFLAMMATORY_RESPONSE	79	0.221859	0.819697	0.8456	0.927338	0.950939	0.867684	1429	tags=20%, list=15%, signal=17%	RELA/IRF7/IFNAR1/IFITM1/IRF1/KLF6/ICOSLG/IL15/GCH1/LYN/HIF1A/GNAI3/SLC11A2/PDE4B/IL15RA/TAPBP
B_Naive	Baseline	Hallmark	HALLMARK_APICAL_SURFACE	19	-0.263647	-0.718561	0.865124	0.927338	0.950939	0.867684	2581	tags=37%, list=27%, signal=27%	CROCC/B4GALT1/AFAP1L2/MAL/GATA3/CD160/DCBLD2
B_Naive	Baseline	BTM	phosphatidylinositol signaling system (M101)	12	0.282698	0.686095	0.869548	0.927338	0.910655	0.867684	2446	tags=33%, list=26%, signal=25%	PIKFYVE/SLC35A1/AGL/CLK1
B_Naive	Baseline	Hallmark	HALLMARK_WNT_BETA_CATENIN_SIGNALING	18	-0.261773	-0.703131	0.877723	0.927338	0.950939	0.867684	1020	tags=28%, list=11%, signal=25%	MYC/NOTCH4/AXIN2/NUMB/HDAC2
B_Naive	Baseline	BTM	regulation of localization (GO) (M63)	11	0.282043	0.669865	0.878471	0.927338	0.910655	0.867684	1770	tags=27%, list=19%, signal=22%	TGFB1/ARHGDIA/NAPA
B_Naive	Baseline	BTM	enriched in T cells (I) (M7.0)	30	-0.239351	-0.724983	0.879253	0.927338	0.910655	0.867684	2153	tags=33%, list=23%, signal=26%	NKG7/MAL/RASGRP1/TRAT1/RORA/CD7/GATA3/ETS1/ITM2A/CCL5
B_Naive	Baseline	Hallmark	HALLMARK_SPERMATOGENESIS	43	0.229222	0.754395	0.89465	0.936262	0.950939	0.876034	1328	tags=19%, list=14%, signal=16%	PIAS2/CLPB/PHKG2/TOPBP1/TALDO1/IP6K1/STAM2/TLE4
B_Naive	Baseline	BTM	T cell activation (III) (M7.4)	10	-0.274127	-0.633228	0.909342	0.939143	0.930739	0.878731	2017	tags=40%, list=21%, signal=31%	LCK/RASGRP1/RORA/ETS1
B_Naive	Baseline	Hallmark	HALLMARK_UNFOLDED_PROTEIN_RESPONSE	80	0.209371	0.775073	0.911317	0.939143	0.950939	0.878731	1051	tags=14%, list=11%, signal=12%	NHP2/TATDN2/DNAJB9/HYOU1/HERPUD1/DKC1/EXOSC4/ASNS/BANF1/HSP90B1/SLC30A5
B_Naive	Baseline	Hallmark	HALLMARK_MTORC1_SIGNALING	144	-0.197603	-0.790422	0.939824	0.961183	0.95982	0.899353	1511	tags=15%, list=16%, signal=12%	PITPNB/PNO1/TXNRD1/EEF1E1/UFM1/NUP205/EIF2S2/TES/ACSL3/GGA2/BHLHE40/SRD5A1/MCM2/INSIG1/SLC9A3R1/MLLT11/CYB5B/HSPA4/DDIT4/ACTR3/PNP
B_Naive	Baseline	BTM	immune activation - generic cluster (M37.0)	129	0.19575	0.777427	0.951001	0.965302	0.962059	0.903206	1154	tags=14%, list=12%, signal=12%	CD22/CR1/MEF2C/TLR7/JUP/HLA-DRA/VPREB3/RUNX2/BLM/EBF1/FAM69B/ICOSLG/BST1/GALNT6/LYN/MYO7B/AMICA1/TCL1A
B_Naive	Baseline	Hallmark	HALLMARK_ESTROGEN_RESPONSE_EARLY	86	0.18719	0.701883	0.97823	0.98553	0.97823	0.922133	704	tags=9%, list=7%, signal=9%	NRIP1/CCND1/UNC119/PPIF/JAK2/MYBL1/OPN3/FLNB
B_Naive	Baseline	BTM	T cell surface signature (S0)	16	-0.191401	-0.498583	0.988508	0.988508	0.988508	0.92492	7634	tags=100%, list=81%, signal=19%	CD6/CD3E/C12orf23/CD320/FLT3LG/CD28/PTPRCAP/GIMAP2/TMEM106C/CLEC2D/SLC38A1/CD2/SLC37A3/MAL/ITM2A
B_Naive	D28	Hallmark	HALLMARK_MYC_TARGETS_V1	155	-0.401165	-1.62458	0.000199243	0.0268978	0.00956366	0.0268978	1854	tags=33%, list=20%, signal=27%	SNRPD2/CCT5/HNRNPC/FBL/MCM4/SNRPB2/SLC25A3/GOT2/HNRNPA2B1/EXOSC7/DEK/HPRT1/RPS6/NME1/MCM2/MAD2L1/ACP1/EIF3D/PTGES3/POLE3/HNRNPU/RNPS1/HSPE1/SRM/VBP1/EIF1AX/HDDC2/PSMD7/EIF4E/RRM1/MRPL9/SSB/NCBP2/RSL1D1/NAP1L1/PSMD8/G3BP1/MYC/PSMD1/SF3A1/PHB/TCP1/POLD2/HSP90AB1/CANX/UBE2E1/GNL3/LDHA/SRSF2/YWHAQ/SYNCRIP
B_Naive	D28	Hallmark	HALLMARK_MYC_TARGETS_V2	50	-0.481901	-1.62045	0.00615935	0.415756	0.147824	0.415756	1980	tags=38%, list=21%, signal=30%	TFB2M/WDR74/NIP7/RABEPK/MCM4/RCL1/SUPV3L1/NOP2/HSPE1/SRM/TBRG4/DCTPP1/MYC/PHB/IMP4/PES1/GNL3/MRTO4/PLK4
B_Naive	D28	Hallmark	HALLMARK_SPERMATOGENESIS	43	-0.444804	-1.45638	0.0343725	0.71315	0.416381	0.71315	1994	tags=42%, list=21%, signal=33%	RFC4/CDKN3/AGFG1/SLC2A5/STRBP/LPIN1/TLE4/SPATA6/MAST2/SLC12A2/NPHP1/PRKAR2A/JAM3/IDE/COIL/IFT88/PIAS2/DBF4
B_Naive	D28	Hallmark	HALLMARK_E2F_TARGETS	128	-0.32683	-1.29233	0.0463734	0.71315	0.416381	0.71315	821	tags=16%, list=9%, signal=14%	TBRG4/DCTPP1/DCK/NUP205/ANP32E/NUP107/NAP1L1/SLBP/GINS3/MYC/MCM3/POLD2/DDX39A/EED/NAA38/SRSF2/WEE1/SYNCRIP/POLE4/PLK4
B_Naive	D28	BTM	enriched in antigen presentation (I) (M71)	10	-0.659878	-1.51523	0.0524929	0.71315	0.974503	0.71315	1655	tags=50%, list=18%, signal=41%	HLA-DPB1/CYP1B1/HLA-DPA1/ASPH/HLA-DQB1
B_Naive	D28	Hallmark	HALLMARK_COAGULATION	37	0.443204	1.40841	0.0529552	0.71315	0.416381	0.71315	1269	tags=27%, list=13%, signal=23%	SERPINA1/FURIN/KLF7/ARF4/CFD/LRP1/CD9/RAPGEF3/ISCU/S100A13
B_Naive	D28	Hallmark	HALLMARK_UV_RESPONSE_UP	89	-0.352982	-1.31943	0.0546328	0.71315	0.416381	0.71315	2031	tags=28%, list=22%, signal=22%	NFKBIA/RFC4/SULT1A1/SQSTM1/GGH/ARRB2/IL6ST/ACAA1/AQP3/POLE3/HLA-F/HNRNPU/YKT6/PDAP1/ALAS1/EIF2S3/NAT1/ATP6V1F/DNAJA1/MGAT1/STIP1/EIF5/WIZ/E2F5/CEBPG
B_Naive	D28	BTM	respiratory electron transport chain (mitochondrion) (M238)	15	0.582231	1.48133	0.0557208	0.71315	0.974503	0.71315	2132	tags=47%, list=23%, signal=36%	NDUFS8/NDUFS7/UQCRH/NDUFS4/NDUFA4/NDUFA3/NDUFA6
B_Naive	D28	BTM	enriched in B cells (I) (M47.0)	43	0.423659	1.38883	0.0598239	0.71315	0.974503	0.71315	1665	tags=33%, list=18%, signal=27%	CD79A/PKIG/FAM129C/TCL1A/PPAPDC1B/KLHL14/PNOC/CD79B/FCER2/SPIB/PLEKHG1/CXCR5/FCRLA/BLK
B_Naive	D28	BTM	myeloid cell enriched receptors and transporters (M4.3)	14	0.590961	1.47493	0.0600595	0.71315	0.974503	0.71315	2998	tags=57%, list=32%, signal=39%	SLC2A6/MS4A14/AMICA1/MPEG1/CD1D/TLR8/SULF2/RNASE6
B_Naive	D28	Hallmark	HALLMARK_G2M_CHECKPOINT	109	-0.333658	-1.28513	0.0607222	0.71315	0.416381	0.71315	1024	tags=18%, list=11%, signal=17%	HNRNPU/E2F3/UCK2/SRSF10/SQLE/SLC12A2/NCL/DR1/G3BP1/MYC/MCM3/MTF2/DMD/DDX39A/CCNT1/DBF4/SRSF2/CENPF/SYNCRIP/PLK4
B_Naive	D28	BTM	enriched in B cells (II) (M47.1)	31	0.458552	1.3959	0.0680503	0.71315	0.974503	0.71315	1632	tags=39%, list=17%, signal=32%	SP140/CD79A/PKIG/TCL1A/KLHL14/BLNK/PNOC/CD79B/CD180/PLEKHG1/CXCR5/FCRLA
B_Naive	D28	Hallmark	HALLMARK_TGF_BETA_SIGNALING	35	0.439898	1.37649	0.0702106	0.71315	0.421264	0.71315	2219	tags=43%, list=24%, signal=33%	FURIN/SMURF2/APC/ID3/PPM1A/IFNGR2/TGIF1/XIAP/TRIM33/PMEPA1/NCOR2/BMPR2/SPTBN1/HDAC1/SKIL
B_Naive	D28	BTM	small GTPase mediated signal transduction (M215)	13	0.589148	1.44405	0.0739563	0.71315	0.974503	0.71315	1895	tags=54%, list=20%, signal=43%	RAC2/RHOH/ARHGAP25/FGD3/GMIP/ARAP1/TAGAP
B_Naive	D28	BTM	CORO1A-DEF6 network (II) (M32.4)	12	0.599446	1.43976	0.0805649	0.725085	0.974503	0.725085	1014	tags=50%, list=11%, signal=45%	H1FX/HGS/MAZ/DGKZ/NRBP1/CORO1A
B_Naive	D28	Hallmark	HALLMARK_UNFOLDED_PROTEIN_RESPONSE	80	-0.346426	-1.27306	0.091054	0.768268	0.485621	0.768268	811	tags=18%, list=9%, signal=16%	ALDH18A1/YWHAZ/EIF4E/DDIT4/PDIA6/HYOU1/YIF1A/EXOSC2/DCP1A/ARFGAP1/WIPI1/CEBPG/LSM4/EIF4EBP1
B_Naive	D28	Hallmark	HALLMARK_BILE_ACID_METABOLISM	47	-0.388439	-1.28993	0.104957	0.777441	0.503793	0.777441	1949	tags=30%, list=21%, signal=24%	ISOC1/EPHX2/EFHC1/PEX13/ABCA3/AMACR/SLC23A2/PEX16/GSTK1/NR3C2/NUDT12/PHYH/PFKM/ALDH9A1
B_Naive	D28	BTM	chaperonin mediated protein folding (I) (M204.0)	10	-0.600794	-1.37955	0.112687	0.777441	0.974503	0.777441	3274	tags=70%, list=35%, signal=46%	ATIC/CCT3/NOP56/CCT2/CCT5/HSPE1/CCT6A
B_Naive	D28	BTM	enriched in NK cells (I) (M7.2)	23	-0.465457	-1.32197	0.120397	0.777441	0.974503	0.777441	836	tags=26%, list=9%, signal=24%	CCL5/CST7/NKG7/SLAMF7/RORA/CLIC3
B_Naive	D28	BTM	purine nucleotide biosynthesis (M212)	10	0.584763	1.3356	0.138911	0.777441	0.974503	0.777441	1049	tags=40%, list=11%, signal=36%	RUVBL2/MTHFD1/ADSL/IMPDH2
B_Naive	D28	BTM	enriched in T cells (I) (M7.0)	30	-0.419429	-1.27083	0.14033	0.777441	0.974503	0.777441	1436	tags=23%, list=15%, signal=20%	GATA3/CCL5/FLT3LG/IL7R/ITM2A/NKG7/RORA
B_Naive	D28	Hallmark	HALLMARK_PROTEIN_SECRETION	70	0.338604	1.21273	0.142428	0.777441	0.552847	0.777441	795	tags=16%, list=8%, signal=14%	SCAMP1/AP1G1/RAB9A/DNM1L/CTSC/STAM/SGMS1/MON2/ARF1/ADAM10/ARFGAP3
B_Naive	D28	BTM	mitotic cell cycle - DNA replication (M4.4)	13	-0.537828	-1.32335	0.143403	0.777441	0.974503	0.777441	1809	tags=54%, list=19%, signal=44%	OIP5/MCM4/KIF15/MCM2/POLA1/MCM3/PLK4
B_Naive	D28	BTM	nuclear pore complex (M106.0)	13	-0.536541	-1.32018	0.145615	0.777441	0.974503	0.777441	751	tags=38%, list=8%, signal=35%	NUP54/NUPL2/NUP205/NUP107/SEH1L
B_Naive	D28	Hallmark	HALLMARK_COMPLEMENT	107	0.305834	1.17804	0.147444	0.777441	0.552847	0.777441	2164	tags=28%, list=23%, signal=22%	SERPINA1/LIPA/CBLB/GNG2/CTSC/RNF4/AKAP10/CASP1/KYNU/PSEN1/LRP1/JAK2/PRDM4/IRF7/S100A13/CALM1/SIRT6/NOTCH4/IRF2/PIK3CG/SPOCK2/GNB4/KIF2A/APOBEC3G/LAP3/DYRK2/EHD1/ZEB1/GNAI2/DUSP5
B_Naive	D28	Hallmark	HALLMARK_P53_PATHWAY	121	0.29943	1.17236	0.149729	0.777441	0.552847	0.777441	1405	tags=20%, list=15%, signal=17%	DDIT3/NOTCH1/S100A4/RAB40C/IFI30/TOB1/ZMAT3/CASP1/BAIAP2/PITPNC1/APP/RAD51C/TRIAP1/SP1/CDKN1A/XPC/ISCU/CSRNP2/BTG2/PCNA/SLC3A2/RAP2B/PLK3/MKNK2
B_Naive	D28	Hallmark	HALLMARK_GLYCOLYSIS	106	-0.303446	-1.16393	0.162838	0.814188	0.5583	0.814188	2279	tags=29%, list=24%, signal=22%	MXI1/CLN6/CD44/TGFBI/ALDH7A1/GNE/PYGB/PGAM1/COPB2/RPE/PHKA2/B4GALT4/GOT2/AKR1A1/PMM2/XYLT2/NANP/PPP2CB/SLC25A13/CYB5A/GMPPB/DDIT4/PFKP/DLD/ISG20/GCLC/MIF/NT5E/ALDH9A1/LDHA/UGP2
B_Naive	D28	BTM	CORO1A-DEF6 network (I) (M32.2)	14	0.505357	1.26128	0.182359	0.87923	0.981427	0.87923	1909	tags=43%, list=20%, signal=34%	H1FX/HGS/CBX4/CORO1A/DEF6/TECR
B_Naive	D28	BTM	leukocyte migration (M88.0)	10	0.550677	1.25775	0.199882	0.896838	0.981427	0.896838	1451	tags=50%, list=15%, signal=42%	MYO7B/PIP5K1B/GUCY2C/CEACAM1/FUT4
B_Naive	D28	BTM	mitochondrial cluster (M235)	12	-0.512773	-1.23402	0.208844	0.896838	0.981427	0.896838	1169	tags=42%, list=12%, signal=37%	ACADM/ALDH18A1/C11orf73/SMARCAL1/TMEM218
B_Naive	D28	BTM	blood coagulation (M11.1)	16	0.46865	1.21412	0.212505	0.896838	0.981427	0.896838	1829	tags=38%, list=19%, signal=30%	SERPINA1/CFD/AMICA1/PSAP/GNB4/TREM1
B_Naive	D28	Hallmark	HALLMARK_IL2_STAT5_SIGNALING	113	-0.289373	-1.12189	0.218593	0.896838	0.657681	0.896838	1496	tags=19%, list=16%, signal=17%	MAFF/PRNP/FLT3LG/AMACR/NOP2/TTC39B/UCK2/POU2F1/GALM/CST7/BCL2/MAPKAPK2/RNH1/DCPS/MYC/GSTO1/UMPS/SOCS1/ENO3/RORA/NT5E/ITGAE
B_Naive	D28	Hallmark	HALLMARK_NOTCH_SIGNALING	14	0.486364	1.21388	0.219227	0.896838	0.657681	0.896838	938	tags=29%, list=10%, signal=26%	NOTCH1/DTX1/FBXW11/DTX4
B_Naive	D28	BTM	T cell activation and signaling (M5.1)	14	0.481944	1.20284	0.229138	0.903659	0.981427	0.903659	2655	tags=57%, list=28%, signal=41%	CD52/TRAF3IP3/ITK/CD3E/PTPRC/BIN2/HLA-DRB1/LCK
B_Naive	D28	BTM	regulation of transcription, transcription factors (M213)	14	0.476859	1.19015	0.235679	0.903659	0.981427	0.903659	1438	tags=21%, list=15%, signal=18%	KIAA1109/KIAA1468/MED23
B_Naive	D28	BTM	Resting dendritic cell surface signature (S10)	27	0.395207	1.16706	0.240976	0.903659	0.981427	0.903659	1214	tags=22%, list=13%, signal=19%	CD1A/DIRC2/CRIM1/CD1C/CD9/CSF1R
B_Naive	D28	BTM	KLF12 targets network (M32.3)	11	0.496426	1.16313	0.281367	0.980331	0.981427	0.980331	2379	tags=73%, list=25%, signal=54%	HGS/DGKZ/NRBP1/CORO1A/PPP2R1A/NR1H2/GNAI2/CNOT3
B_Naive	D28	Hallmark	HALLMARK_PEROXISOME	65	-0.310959	-1.09804	0.288412	0.980331	0.75216	0.980331	1949	tags=26%, list=21%, signal=21%	ISOC1/ABCB9/EPHX2/PEX13/FIS1/ACAA1/TSPO/CTBP1/SLC23A2/ECI2/GSTK1/ACSL4/IDE/PEX2/HRAS/ALDH9A1/SIAH1
B_Naive	D28	Hallmark	HALLMARK_FATTY_ACID_METABOLISM	100	-0.283446	-1.07828	0.291625	0.980331	0.75216	0.980331	1169	tags=15%, list=12%, signal=13%	ACADM/HSD17B10/ECI2/S100A10/BLVRA/SUCLA2/HSP90AA1/DLST/PSME1/DLD/ACSL4/ENO3/MIF/ALDH9A1/LDHA
B_Naive	D28	BTM	NK cell surface signature (S1)	11	-0.488137	-1.1477	0.292451	0.980331	0.981427	0.980331	1029	tags=36%, list=11%, signal=32%	PVRIG/CD97/RARRES3/SLAMF7
B_Naive	D28	Hallmark	HALLMARK_HEDGEHOG_SIGNALING	10	-0.49977	-1.14758	0.29773	0.980331	0.75216	0.980331	2485	tags=50%, list=26%, signal=37%	PML/RASA1/ETS2/CDK6/NF1
B_Naive	D28	BTM	T cell surface signature (S0)	16	-0.425589	-1.10255	0.320129	0.981087	0.981427	0.981087	1302	tags=31%, list=14%, signal=27%	C12orf23/FLT3LG/ANKH/GIMAP2/ITM2A
B_Naive	D28	Hallmark	HALLMARK_ESTROGEN_RESPONSE_EARLY	86	0.286819	1.06464	0.33013	0.981087	0.78487	0.981087	449	tags=10%, list=5%, signal=10%	ADD3/SLC9A3R1/SH3BP5/CANT1/TOB1/RBBP8/OPN3/ELOVL5/FASN
B_Naive	D28	BTM	cell cycle (III) (M103)	25	-0.371932	-1.08035	0.340542	0.981087	0.981427	0.981087	368	tags=16%, list=4%, signal=15%	MCM3/E2F5/DBF4/WEE1
B_Naive	D28	BTM	DC surface signature (S5)	28	0.359416	1.07267	0.346548	0.981087	0.981427	0.981087	912	tags=21%, list=10%, signal=19%	CD1A/SLC6A6/ALCAM/DIRC2/CRIM1/CD9
B_Naive	D28	BTM	myeloid, dendritic cell activation via NFkB (I) (M43.0)	10	-0.478577	-1.09892	0.346777	0.981087	0.981427	0.981087	1482	tags=70%, list=16%, signal=59%	NFKB2/FUT7/MAP3K8/NFKBID/CCL5/CTGF/RELB
B_Naive	D28	BTM	B cell development/activation (M58)	10	-0.473857	-1.08808	0.359141	0.981087	0.981427	0.981087	777	tags=30%, list=8%, signal=28%	BCL2/JAM3/PIK3CD
B_Naive	D28	Hallmark	HALLMARK_KRAS_SIGNALING_UP	74	-0.288323	-1.0426	0.366892	0.981087	0.78487	0.981087	1651	tags=19%, list=17%, signal=16%	RABGAP1L/USP12/ITGB2/TNFAIP3/IL7R/FCER1G/PPP1R15A/AMMECR1/ANKH/DOCK2/BIRC3/F13A1/ZNF277/BTBD3
B_Naive	D28	Hallmark	HALLMARK_ADIPOGENESIS	117	0.26639	1.03789	0.367682	0.981087	0.78487	0.981087	2096	tags=25%, list=22%, signal=20%	LPCAT3/SAMM50/RIOK3/ABCB8/TOB1/CCNG2/APLP2/RTN3/BCL6/RMDN3/BAZ2A/SLC25A1/SLC19A1/DHRS7/DNAJB9/PFKL/CS/UBC/DECR1/ACOX1/MTCH2/NDUFAB1/GHITM/CMPK1/IDH3G/HIBCH/ACO2/BCL2L13/ARAF
B_Naive	D28	BTM	regulation of signal transduction (M3)	22	0.375374	1.05332	0.371457	0.981087	0.981427	0.981087	1214	tags=23%, list=13%, signal=20%	BCL6/JUP/APCDD1/LRP1/CSF1R
B_Naive	D28	BTM	transcription elongation, RNA polymerase II (M234)	11	-0.456339	-1.07293	0.374216	0.981087	0.981427	0.981087	512	tags=45%, list=5%, signal=43%	MEA1/POLR2J/POLR2I/POLR2E/MIF
B_Naive	D28	Hallmark	HALLMARK_MYOGENESIS	58	0.300149	1.03866	0.380597	0.981087	0.78487	0.981087	2176	tags=29%, list=23%, signal=23%	MEF2A/NOTCH1/GADD45B/PKIA/MYO1C/ATP6AP1/APP/CFD/CDKN1A/CTF1/PDLIM7/MEF2C/PTP4A3/TNNI2/FXYD1/FLII/MYOM2
B_Naive	D28	BTM	immune activation - generic cluster (M37.0)	129	0.259521	1.02597	0.388216	0.981087	0.981427	0.981087	2232	tags=29%, list=24%, signal=22%	VNN2/KIF16B/RBBP8/FAM43A/TCL1A/BCL6/TLR7/CHAF1A/JUP/MYO7B/CKAP2/SAC3D1/CLEC12A/LRP1/RAD51C/NAV1/CD9/AMICA1/BLM/CEACAM1/FAM69B/CAMK4/HMGB2/BRCA2/MLLT4/SLC19A2/MEF2C/TREM1/GALNT6/CD3E/RAB32/MEGF9/DOK3/EMILIN2/PID1/BTK/NCF4
B_Naive	D28	Hallmark	HALLMARK_APICAL_SURFACE	19	0.385255	1.04078	0.392435	0.981087	0.78487	0.981087	1150	tags=21%, list=12%, signal=19%	MDGA1/APP/ADAM10/HSPB1
B_Naive	D28	BTM	E2F1 targets (Q3) (M10.0)	19	-0.382346	-1.03328	0.408445	0.98958	0.981427	0.98958	1809	tags=47%, list=19%, signal=38%	MCM4/HMGA1/MCM2/ATAD2/TLE4/ERBB2IP/DCK/NR3C2/WEE1
B_Naive	D28	BTM	regulation of antigen presentation and immune response (M5.0)	53	0.296711	1.01292	0.42477	0.98958	0.981427	0.98958	2435	tags=32%, list=26%, signal=24%	CARD11/MEF2A/PTPN22/TLR7/PTPN6/CSK/PAG1/INPP5D/MEF2C/ITK/CD3E/PTPRC/PAK1/BTK/RPS6KA1/HLA-DMA/HLA-DRB1
B_Naive	D28	BTM	transcription regulation in cell development (M49)	21	-0.365745	-1.01418	0.433569	0.98958	0.981427	0.98958	2655	tags=38%, list=28%, signal=27%	LST1/MSH2/BRCA1/TIMP2/PLCG1/C11orf82/EPB42/TYROBP
B_Naive	D28	BTM	MHC-TLR7-TLR8 cluster (M146)	15	-0.394414	-1.00617	0.444041	0.98958	0.981427	0.98958	1655	tags=33%, list=18%, signal=28%	HLA-DPB1/HLA-DPA1/HLA-F/HLA-C/HLA-DQB1
B_Naive	D28	BTM	leukocyte differentiation (M160)	14	0.404337	1.00915	0.449554	0.98958	0.981427	0.98958	2102	tags=36%, list=22%, signal=28%	BCL3/BTG2/ADAM8/CD83/KLF13
B_Naive	D28	BTM	mitotic cell division (M6)	13	-0.402558	-0.990512	0.468021	0.98958	0.981427	0.98958	38	tags=46%, list=0%, signal=46%	CENPN/CENPM/SGOL2/KIF18A/MAD2L1/CENPF
B_Naive	D28	BTM	viral sensing & immunity; IRF2 targets network (II) (M111.1)	10	0.434207	0.99173	0.469219	0.98958	0.981427	0.98958	983	tags=20%, list=10%, signal=18%	CASP1/IFIT2
B_Naive	D28	BTM	enriched in B cells (VI) (M69)	20	0.357303	0.978194	0.478502	0.98958	0.981427	0.98958	749	tags=15%, list=8%, signal=14%	CD79A/PPAPDC1B/CD79B
B_Naive	D28	BTM	transmembrane transport (II) (M191)	10	-0.428336	-0.983553	0.480543	0.98958	0.981427	0.98958	1742	tags=50%, list=18%, signal=41%	NUP54/ATP11C/KCNQ1/AXIN2/SLC12A2
B_Naive	D28	BTM	respiratory electron transport chain (mitochondrion) (M219)	16	0.37798	0.979219	0.489909	0.98958	0.981427	0.98958	1423	tags=19%, list=15%, signal=16%	UQCRB/UQCRH/UQCRFS1
B_Naive	D28	Hallmark	HALLMARK_APOPTOSIS	96	0.257534	0.976284	0.499702	0.98958	0.908904	0.98958	1816	tags=24%, list=19%, signal=20%	DDIT3/BCAP31/GADD45B/DNM1L/CASP1/CASP2/APP/PSEN1/CDKN1B/BCL2L1/TNFSF10/CDKN1A/SATB1/HSPB1/XIAP/GPX1/BTG2/HMGB2/PPP3R1/CDC25B/PPT1/ADD1/ETF1
B_Naive	D28	Hallmark	HALLMARK_HYPOXIA	102	0.255542	0.976931	0.507244	0.98958	0.908904	0.98958	1347	tags=19%, list=14%, signal=16%	DDIT3/S100A4/GLRX/SLC6A6/CCNG2/SLC37A4/KLF7/PLAC8/GYS1/CDKN1B/ZFP36/GRHPR/CDKN1A/GPC4/SLC25A1/HK2/PDK1/PFKL/HS3ST1
B_Naive	D28	Hallmark	HALLMARK_ESTROGEN_RESPONSE_LATE	85	0.262738	0.971762	0.511259	0.98958	0.908904	0.98958	1055	tags=14%, list=11%, signal=13%	SERPINA1/ADD3/SLC9A3R1/TOB1/RBBP8/OPN3/ELOVL5/PTPN6/ZFP36/METTL3/CD9/JAK2
B_Naive	D28	BTM	phosphatidylinositol signaling system (M101)	12	-0.396649	-0.954557	0.514573	0.98958	0.981427	0.98958	2275	tags=50%, list=24%, signal=38%	PHTF2/SYNJ1/SP3/PIK3C3/DEK/PIK3C2A
B_Naive	D28	BTM	cell cycle, mitotic phase (M230)	10	0.416612	0.951543	0.522297	0.98958	0.981427	0.98958	186	tags=10%, list=2%, signal=10%	NAE1
B_Naive	D28	BTM	golgi membrane (II) (M237)	15	0.375457	0.95525	0.523895	0.98958	0.981427	0.98958	2190	tags=40%, list=23%, signal=31%	SGMS1/PNPLA8/SLC35A5/ARFIP1/C3orf58/C1GALT1C1
B_Naive	D28	BTM	platelet activation (II) (M32.1)	19	-0.350551	-0.947353	0.525376	0.98958	0.981427	0.98958	2193	tags=32%, list=23%, signal=24%	MAP2K2/FLNA/ACAP1/MLF2/AKT1/ZYX
B_Naive	D28	BTM	inositol phosphate metabolism (M129)	13	0.385803	0.945635	0.529026	0.98958	0.981427	0.98958	1769	tags=31%, list=19%, signal=25%	KIAA1109/PIKFYVE/MED23/IMPA1
B_Naive	D28	BTM	chemokines and inflammatory molecules in myeloid cells (M86.0)	10	-0.405836	-0.931888	0.547223	0.98958	0.981427	0.98958	2031	tags=30%, list=22%, signal=24%	NFKBIA/TNFAIP3/SLAMF7
B_Naive	D28	BTM	cell cycle, ATP binding (M144)	14	-0.363317	-0.909013	0.582812	0.98958	0.981427	0.98958	1377	tags=21%, list=15%, signal=18%	TLK1/ERBB2IP/UBA3
B_Naive	D28	BTM	lymphocyte generic cluster (M60)	15	0.356059	0.905897	0.592108	0.98958	0.981427	0.98958	2796	tags=60%, list=30%, signal=42%	ADARB1/NAV1/SH2D2A/FAM69B/MEF2C/DHCR24/BANK1/LARGE/CHI3L2
B_Naive	D28	Hallmark	HALLMARK_UV_RESPONSE_DN	71	0.260023	0.933109	0.595314	0.98958	0.998807	0.98958	1798	tags=21%, list=19%, signal=17%	ADD3/PIAS3/MIOS/PRDM2/ABCC1/ANXA4/CDKN1B/AKT3/NEK7/SIPA1L1/PHF3/MTA1/WDR37/ARHGEF9/CITED2
B_Naive	D28	BTM	enriched in DNA interacting proteins (M182)	10	0.386817	0.88349	0.61247	0.98958	0.981427	0.98958	1203	tags=30%, list=13%, signal=26%	STMN1/BLM/DNAJC9
B_Naive	D28	BTM	platelet activation (I) (M32.0)	19	0.329083	0.889034	0.618794	0.98958	0.981427	0.98958	1263	tags=26%, list=13%, signal=23%	H1FX/HGS/NRBP1/CORO1A/PPP2R1A
B_Naive	D28	Hallmark	HALLMARK_MTORC1_SIGNALING	144	0.233676	0.936757	0.623007	0.98958	0.998807	0.98958	1730	tags=23%, list=18%, signal=19%	DDIT3/MTHFD2/ADD3/ASNS/SLC9A3R1/IFI30/GLRX/SLC6A6/SLC37A4/CTSC/ELOVL5/BUB1/PSMB5/CD9/HMGCS1/CORO1A/CDKN1A/PSMC6/HK2/SERP1/PDK1/GSK3B/NUFIP1/SHMT2/PFKL/BTG2/PSMD13/UCHL5/NAMPT/RPA1/PHGDH/TM7SF2/MLLT11
B_Naive	D28	Hallmark	HALLMARK_WNT_BETA_CATENIN_SIGNALING	18	0.329794	0.87608	0.644237	0.98958	0.998807	0.98958	2145	tags=28%, list=23%, signal=22%	NOTCH1/NOTCH4/NCOR2/CCND2/AXIN1
B_Naive	D28	BTM	cell cycle and transcription (M4.0)	137	-0.229496	-0.917017	0.672066	0.98958	0.981427	0.98958	2236	tags=28%, list=24%, signal=22%	ALDH2/DONSON/TGFBI/OIP5/CKS2/PADI4/BRCA1/RFC4/CTSH/WHSC1/TIMP2/CDKN3/MCM4/KIF15/CSTA/GGH/HELLS/CHAC2/RBM47/CYP1B1/RAB31/MCM2/MAD2L1/FGR/PAICS/ATAD2/FCER1G/TNFAIP2/C11orf82/KIAA1598/POLA1/RRM1/FCGRT/GRN/MS4A6A/TYROBP/PTAFR/CENPF/PLK4
B_Naive	D28	BTM	T cell activation (III) (M7.4)	10	-0.360809	-0.828498	0.690717	0.98958	0.981427	0.98958	223	tags=20%, list=2%, signal=20%	ETS1/RORA
B_Naive	D28	Hallmark	HALLMARK_XENOBIOTIC_METABOLISM	86	-0.239417	-0.890665	0.702417	0.98958	0.998807	0.98958	1389	tags=17%, list=15%, signal=15%	ACP1/SAR1B/PTGES3/ETS2/COMT/ALAS1/CYB5A/NFS1/BCAT1/PGD/GSTO1/PINK1/GCLC/ALDH9A1/NDRG2
B_Naive	D28	Hallmark	HALLMARK_APICAL_JUNCTION	82	-0.240429	-0.887729	0.702907	0.98958	0.998807	0.98958	2069	tags=29%, list=22%, signal=23%	LDLRAP1/ADAM9/EPB41L2/ITGB1/SORBS3/RASA1/MVD/VCL/PTK2/TMEM8B/SKAP2/CDK8/INSIG1/SGCE/PLCG1/MPP5/TSPAN4/NF1/MYL9/GAMT/JAM3/ZYX/HRAS/TIAL1
B_Naive	D28	BTM	plasma cells & B cells, immunoglobulins (M156.0)	20	0.303087	0.829769	0.721022	0.98958	0.981427	0.98958	1048	tags=25%, list=11%, signal=22%	CD52/TNFRSF17/CPNE5/ITM2C/SPIB
B_Naive	D28	BTM	Monocyte surface signature (S4)	40	0.260092	0.840567	0.741974	0.98958	0.981427	0.98958	2478	tags=40%, list=26%, signal=30%	VNN2/CLEC12A/APCDD1/LRP1/TMEM154/AMICA1/SPNS1/TREM1/C10orf54/TMEM55A/GLIPR1/PTGIR/TNFRSF10B/SLC40A1/AGTRAP/ABCA1
B_Naive	D28	BTM	enriched in myeloid cells and monocytes (M81)	11	0.336774	0.789063	0.743924	0.98958	0.981427	0.98958	1214	tags=27%, list=13%, signal=24%	BCL6/TLR7/CSF1R
B_Naive	D28	Hallmark	HALLMARK_REACTIVE_OXYGEN_SPECIES_PATHWAY	35	-0.264113	-0.826942	0.757624	0.98958	0.998807	0.98958	1663	tags=26%, list=18%, signal=21%	MSRA/PRDX6/EGLN2/MBP/PRNP/PRDX2/PFKP/GCLC/LAMTOR5
B_Naive	D28	Hallmark	HALLMARK_ALLOGRAFT_REJECTION	114	0.224845	0.873962	0.764741	0.98958	0.998807	0.98958	2012	tags=23%, list=21%, signal=18%	CD79A/EIF3A/PTPN6/CSK/MAP4K1/IFNGR2/BCL3/DEGS1/CCL4/HLA-G/RPS3A/SRGN/JAK2/IL12A/SOCS5/IRF7/LTB/IFNAR2/CD40/TAPBP/ITK/CDKN2A/LY86/CD3E/CCND2/PTPRC
B_Naive	D28	BTM	cell cycle (I) (M4.1)	56	-0.242664	-0.835816	0.768669	0.98958	0.981427	0.98958	2189	tags=27%, list=23%, signal=21%	OIP5/CKS2/NCAPD3/BRCA1/RFC4/CDKN3/MCM4/KIF15/HELLS/MCM2/MAD2L1/C11orf82/POLA1/CENPF/PLK4
B_Naive	D28	Hallmark	HALLMARK_MITOTIC_SPINDLE	126	0.221626	0.873452	0.772617	0.98958	0.998807	0.98958	1729	tags=19%, list=18%, signal=16%	KIF20B/TUBGCP2/APC/RICTOR/BUB1/ARHGEF2/CEP57/MID1IP1/SAC3D1/RALBP1/CLIP1/CCDC88A/ABL1/KIF22/PCNT/ARHGEF7/ATG4B/ABR/BRCA2/PKD2/INCENP/WASF1/TUBD1/FLNB
B_Naive	D28	BTM	enriched in B cells (III) (M47.2)	19	-0.284763	-0.769563	0.801259	0.98958	0.981427	0.98958	279	tags=16%, list=3%, signal=15%	CD69/PAWR/FCGR2B
B_Naive	D28	BTM	enriched for TF motif TNCATNTCCYR (M232)	11	-0.316835	-0.744934	0.802267	0.98958	0.981427	0.98958	2131	tags=45%, list=23%, signal=35%	PDE6D/TTC1/MEN1/HDDC3/SMARCAL1
B_Naive	D28	BTM	spliceosome (M250)	10	0.317442	0.725037	0.823204	0.98958	0.981427	0.98958	1279	tags=20%, list=14%, signal=17%	SNRPG/SNRPA
B_Naive	D28	BTM	T cell activation (IV) (M52)	10	0.314083	0.717366	0.832281	0.98958	0.981427	0.98958	2655	tags=50%, list=28%, signal=36%	PTPN6/CD3E/PTPRC/CD5/LCK
B_Naive	D28	BTM	T cell activation (II) (M7.3)	15	-0.286988	-0.73212	0.836056	0.98958	0.981427	0.98958	259	tags=27%, list=3%, signal=26%	IL12RB1/CCL5/NKG7/SLAMF7
B_Naive	D28	Hallmark	HALLMARK_KRAS_SIGNALING_DN	44	0.239211	0.789676	0.837455	0.98958	0.998807	0.98958	2781	tags=43%, list=29%, signal=31%	ASB7/YPEL1/TCL1A/SPHK2/C5/BTG2/SNN/MTHFR/SIDT1/SKIL/FGGY/SLC16A7/GTF3C5/THRB/RSAD2/PTPRJ/VPREB1/IFNG/DTNB
B_Naive	D28	Hallmark	HALLMARK_PI3K_AKT_MTOR_SIGNALING	75	-0.225482	-0.817292	0.840455	0.98958	0.998807	0.98958	909	tags=13%, list=10%, signal=12%	GRB2/ATF1/TRAF2/EIF4E/PRKAR2A/ECSIT/RALB/AKT1/HRAS/ACTR3
B_Naive	D28	BTM	T cell activation (I) (M7.1)	30	0.249361	0.754181	0.845863	0.98958	0.981427	0.98958	1878	tags=23%, list=20%, signal=19%	IL21R/PTPN22/RHOH/CORO1A/CAMK4/ITK/CD3E
B_Naive	D28	Hallmark	HALLMARK_DNA_REPAIR	111	-0.216135	-0.835283	0.848943	0.98958	0.998807	0.98958	2186	tags=24%, list=23%, signal=19%	CLP1/SNAPC5/TAF6/RFC4/MRPL40/CDA/NT5C3A/POLR2F/APRT/HPRT1/POM121/EDF1/ADA/DDB1/DGUOK/NME1/NME3/RALA/POLA1/USP11/TMED2/NCBP2/NELFE/POLR2E/UMPS/ELL/POLE4
B_Naive	D28	BTM	B cell surface signature (S2)	51	-0.232013	-0.783052	0.857257	0.98958	0.981427	0.98958	2580	tags=37%, list=27%, signal=27%	TRPC1/CCR9/FCRL1/P2RX5/LY9/CD22/TMEM156/JAM2/CNR1/ADAM28/HLA-DPB1/HLA-DPA1/SLC24A1/BTLA/SGCE/CD19/JAM3/FCGR2B/NT5E
B_Naive	D28	BTM	DNA repair (M76)	17	-0.273369	-0.719624	0.860105	0.98958	0.981427	0.98958	174	tags=47%, list=2%, signal=46%	RAD50/FANCD2/FEN1/RFC3/FANCG/BRCA1/RFC4/MRE11A
B_Naive	D28	BTM	TLR and inflammatory signaling (M16)	15	-0.278114	-0.709483	0.864086	0.98958	0.981427	0.98958	2197	tags=33%, list=23%, signal=26%	TLR1/PADI4/TLR6/FGR/TYROBP
B_Naive	D28	BTM	enriched in activated dendritic cells (II) (M165)	14	0.279486	0.697547	0.86442	0.98958	0.981427	0.98958	1128	tags=21%, list=12%, signal=19%	IFNGR2/IFIT2/DSE
B_Naive	D28	BTM	cell division - E2F transcription network (M4.8)	14	-0.280509	-0.701829	0.865645	0.98958	0.981427	0.98958	1809	tags=29%, list=19%, signal=23%	MCM4/MCM2/MAD2L1/MCM3
B_Naive	D28	BTM	enriched in neutrophils (I) (M37.1)	10	0.295997	0.676057	0.875493	0.98958	0.981427	0.98958	105	tags=10%, list=1%, signal=10%	VNN2
B_Naive	D28	BTM	type I interferon response (M127)	11	-0.28688	-0.674505	0.878769	0.98958	0.981427	0.98958	2030	tags=55%, list=22%, signal=43%	PARP9/USP18/TAP1/STAT1/HERC5/IFIH1
B_Naive	D28	Hallmark	HALLMARK_EPITHELIAL_MESENCHYMAL_TRANSITION	50	-0.226111	-0.760327	0.88933	0.98958	0.998807	0.98958	2270	tags=28%, list=24%, signal=21%	CD44/TGFBI/NOTCH2/ITGB1/FLNA/TNFAIP3/SNTB1/DST/COLGALT1/MYL9/THBS1/COPA/MAGEE1/NT5E
B_Naive	D28	BTM	Activated (LPS) dendritic cell surface signature (S11)	19	-0.258487	-0.698551	0.890987	0.98958	0.981427	0.98958	919	tags=21%, list=10%, signal=19%	CSF2RB/F11R/TMCC3/SLCO5A1
B_Naive	D28	Hallmark	HALLMARK_OXIDATIVE_PHOSPHORYLATION	144	0.206658	0.828446	0.893037	0.98958	0.998807	0.98958	2060	tags=23%, list=22%, signal=18%	NDUFS8/ISCA1/NDUFC1/NNT/NDUFS7/TIMM8B/UQCRB/ATP6V0E1/SURF1/ATP6AP1/SLC25A5/RHOT1/MRPL11/NQO2/NDUFS2/UQCRH/NDUFS4/ISCU/NDUFV1/CS/DECR1/UQCRFS1/COX10/TIMM9/IDH2/NDUFAB1/NDUFB4/COX7A2/IDH3G/NDUFA4/OXA1L/NDUFA3/ACO2
B_Naive	D28	BTM	T & B cell development, activation (M62.0)	21	0.246074	0.683608	0.909432	0.98958	0.981427	0.98958	912	tags=14%, list=10%, signal=13%	TCL1A/NAV1/CD9
B_Naive	D28	BTM	viral sensing & immunity; IRF2 targets network (I) (M111.0)	16	0.249213	0.645627	0.917689	0.98958	0.981427	0.98958	633	tags=12%, list=7%, signal=12%	TLR7/KYNU
B_Naive	D28	BTM	cell adhesion (GO) (M117)	13	0.260132	0.637606	0.921074	0.98958	0.981427	0.98958	2012	tags=31%, list=21%, signal=24%	CORO1A/PPP2R1A/SPOCK2/PTPRC
B_Naive	D28	BTM	mismatch repair (II) (M22.1)	10	0.268369	0.612955	0.923441	0.98958	0.981427	0.98958	2439	tags=30%, list=26%, signal=22%	PCNA/RPA1/POLD3
B_Naive	D28	Hallmark	HALLMARK_INFLAMMATORY_RESPONSE	79	-0.205798	-0.754084	0.927701	0.98958	0.998807	0.98958	2197	tags=25%, list=23%, signal=20%	TLR1/ATP2B1/CD55/NFKBIA/SLC7A1/RGS1/CD69/PTGER4/IRAK2/CCL5/IL7R/CD70/GPR183/SRI/CCR7/EIF2AK2/BEST1/KCNA3/MYC/PTAFR
B_Naive	D28	BTM	putative targets of PAX3 (M89.0)	10	-0.266379	-0.611664	0.929672	0.98958	0.981427	0.98958	1496	tags=30%, list=16%, signal=25%	DUSP2/MAFF/EGR1
B_Naive	D28	BTM	enriched in monocytes (II) (M11.0)	90	0.202708	0.759438	0.935626	0.98958	0.981427	0.98958	2331	tags=28%, list=25%, signal=21%	SERPINA1/VNN2/IFI30/NCF1/AOAH/KYNU/CFD/LRP1/IFNGR2/PLBD1/CPVL/CSF1R/TREM1/LY86/NCF2/RAB32/LMO2/MEGF9/MPEG1/TNFSF13/ALOX5/FES/BTK/CD1D/TLR8
B_Naive	D28	BTM	translation initiation factor 3 complex (M245)	11	-0.251577	-0.591501	0.94657	0.98958	0.981427	0.98958	3343	tags=45%, list=35%, signal=29%	EIF3G/UXT/EEF1G/FBL/EIF3D
B_Naive	D28	BTM	antiviral IFN signature (M75)	12	-0.246753	-0.593826	0.946935	0.98958	0.981427	0.98958	2485	tags=42%, list=26%, signal=31%	PML/OAS1/HERC5/DDX58/IFIH1
B_Naive	D28	BTM	Naive B cell surface signature (S8)	21	-0.2315	-0.641929	0.947422	0.98958	0.981427	0.98958	2205	tags=24%, list=23%, signal=18%	JAM2/CNR1/SLC24A1/BTLA/TMEM56
B_Naive	D28	BTM	enriched in antigen presentation (II) (M95.0)	18	0.233663	0.620714	0.948039	0.98958	0.981427	0.98958	3262	tags=44%, list=35%, signal=29%	PTPRC/HLA-DMA/HLA-DRB1/SLA/ITGA4/CD53/AIF1/SELL
B_Naive	D28	BTM	intracellular transport (M147)	15	-0.23672	-0.603885	0.952813	0.98958	0.981427	0.98958	1693	tags=20%, list=18%, signal=16%	ZFAND6/PIK3C2A/NUP107
B_Naive	D28	BTM	mismatch repair (I) (M22.0)	16	0.229463	0.594461	0.953304	0.98958	0.981427	0.98958	2521	tags=31%, list=27%, signal=23%	BUB1/PCNA/GMNN/POLD3/TOPBP1
B_Naive	D28	Hallmark	HALLMARK_IL6_JAK_STAT3_SIGNALING	46	0.202408	0.674684	0.962527	0.98958	0.998807	0.98958	2327	tags=26%, list=25%, signal=20%	TNFRSF1A/IFNGR2/STAM2/CD9/STAT3/LTB/HAX1/IFNAR1/IL3RA/CBL/IL10RB/IL2RA
B_Naive	D28	BTM	enriched in antigen presentation (III) (M95.1)	12	-0.229461	-0.55221	0.966633	0.98958	0.981427	0.98958	2617	tags=33%, list=28%, signal=24%	LAPTM5/HLA-DMB/FYB/ITGB2
B_Naive	D28	BTM	enriched in cell cycle (M167)	13	0.230042	0.563851	0.967594	0.98958	0.981427	0.98958	2661	tags=46%, list=28%, signal=33%	BCL2L1/PPP2R1A/SESN3/PSMD3/MAD1L1/GSPT1
B_Naive	D28	BTM	regulation of localization (GO) (M63)	11	0.231032	0.541309	0.967793	0.98958	0.981427	0.98958	1949	tags=27%, list=21%, signal=22%	SNX17/ARAP1/NR1H2
B_Naive	D28	Hallmark	HALLMARK_HEME_METABOLISM	109	-0.191169	-0.736315	0.971757	0.98958	0.998807	0.98958	2070	tags=23%, list=22%, signal=18%	PICALM/ALAD/KLF3/PPP2R5B/SYNJ1/FBXO34/KAT2B/TCEA1/RCL1/RNF19A/TRIM58/GLRX5/AQP3/FBXO7/PRDX2/GDE1/VEZF1/BLVRA/PIGQ/EPB42/AGPAT4/ADD2/GCLC/ATP6V0A1/EPOR
B_Naive	D28	Hallmark	HALLMARK_INTERFERON_ALPHA_RESPONSE	73	0.191117	0.689112	0.975517	0.98958	0.998807	0.98958	1464	tags=14%, list=16%, signal=12%	IFI30/PARP12/CASP1/IFITM2/UBA7/IFIT2/NMI/IRF7/TRIM14/IRF2
B_Naive	D28	Hallmark	HALLMARK_INTERFERON_GAMMA_RESPONSE	142	-0.186551	-0.748411	0.976529	0.98958	0.998807	0.98958	547	tags=20%, list=6%, signal=19%	NFKBIA/STAT1/TOR1B/ISOC1/HELZ2/DDX58/CSF2RB/SOCS3/CD69/TNFAIP3/PTPN1/CCL5/SRI/TNFAIP2/EIF2AK2/ZNFX1/IFIH1/VAMP8/EIF4E3/PFKP/PSME1/SOCS1/TXNIP/ISG20/APOL6/SLAMF7/NUP93/RAPGEF6
B_Naive	D28	Hallmark	HALLMARK_TNFA_SIGNALING_VIA_NFKB	123	-0.186871	-0.734883	0.97655	0.98958	0.998807	0.98958	2522	tags=29%, list=27%, signal=22%	DUSP2/CFLAR/MAP3K8/BHLHE40/CEBPD/CEBPB/CD44/CCND1/ATP2B1/CCNL1/NFKBIA/SMAD3/DDX58/SOCS3/SQSTM1/CD69/PTGER4/TNFAIP3/IL6ST/HES1/TNIP2/MAFF/CCL5/IL7R/ETS2/GPR183/TNFAIP2/PPP1R15A/NFE2L2/NFKBIE/EGR1/IFIH1/KLF9/MYC/BIRC3/RELB
B_Naive	D28	BTM	enriched in monocytes (IV) (M118.0)	27	0.199281	0.588485	0.980563	0.98958	0.981427	0.98958	2998	tags=41%, list=32%, signal=28%	BCL6/AMICA1/MYO1F/DOK3/PAK1/EMILIN2/PID1/TNFSF13B/DUSP6/EVI5/RNASE6
B_Naive	D28	BTM	mitotic cell cycle in stimulated CD4 T cells (M4.5)	11	0.215526	0.504978	0.981427	0.98958	0.981427	0.98958	2113	tags=27%, list=22%, signal=21%	RNF144A/TACC3/ZEB1
B_Naive	D28	Hallmark	HALLMARK_CHOLESTEROL_HOMEOSTASIS	44	0.190577	0.629127	0.98225	0.98958	0.998807	0.98958	1934	tags=20%, list=20%, signal=16%	FASN/GUSB/ALCAM/CD9/HMGCS1/MVK/TM7SF2/ACAT2/CHKA
B_Naive	D28	Hallmark	HALLMARK_ANDROGEN_RESPONSE	65	-0.161099	-0.568864	0.998807	0.998807	0.998807	0.998807	3198	tags=37%, list=34%, signal=25%	SMS/FKBP5/GSR/CENPN/CCND3/B2M/PIAS1/SAT1/UAP1/PDLIM5/GNAI3/RPS6KA3/SEC24D/PTK2B/PA2G4/CCND1/HOMER2/HMGCR/INSIG1/CDK6/ELK4/ANKH/AKT1/CDC14B
B_Naive	D1	BTM	enriched in B cells (I) (M47.0)	43	0.512086	1.69784	0.00407135	0.313771	0.202208	0.300927	2182	tags=44%, list=23%, signal=34%	PLEKHG1/CR2/PPAPDC1B/CXCR5/VPREB3/TCL1A/KIAA0125/PKIG/BCL11A/STAP1/EBF1/ADAM28/PAX5/KLHL14/PTPRK/HLA-DOB/CD79B/BLK/CD79A
B_Naive	D1	BTM	enriched in B cells (II) (M47.1)	31	0.551193	1.70078	0.00464846	0.313771	0.202208	0.300927	1401	tags=45%, list=15%, signal=39%	PLEKHG1/CR2/CXCR5/TCL1A/KIAA0125/PAWR/PKIG/TPD52/BCL11A/SP140/EBF1/PAX5/DENND5B/KLHL14
B_Naive	D1	BTM	T cell activation and signaling (M5.1)	14	0.677672	1.71628	0.0074759	0.336416	0.216801	0.322644	1999	tags=64%, list=21%, signal=51%	HLA-DRA/IL12RB1/CD52/CD2/PTPRC/HLA-DRB1/LCK/BIN2/TRAF3IP3
B_Naive	D1	BTM	inositol phosphate metabolism (M129)	13	0.657974	1.63696	0.0155054	0.395397	0.254812	0.379212	2568	tags=62%, list=27%, signal=45%	PIKFYVE/KIAA1109/PANK3/PIK3C3/AVL9/SRP9/MED23/PLEKHF2
B_Naive	D1	BTM	respiratory electron transport chain (mitochondrion) (M238)	15	0.634409	1.64077	0.0172718	0.395397	0.254812	0.379212	334	tags=20%, list=4%, signal=19%	ATP5O/NDUFA3/NDUFS7
B_Naive	D1	BTM	enriched in monocytes (II) (M11.0)	90	-0.380094	-1.44893	0.0175732	0.395397	0.254812	0.379212	1517	tags=24%, list=16%, signal=21%	PRKCD/TIMP2/FCGRT/BTK/TGFBI/TLR8/CFD/AOAH/SCPEP1/LGALS2/NCF2/CEBPD/BST1/NRGN/C5AR1/BLVRB/RAB31/KIAA1598/GRN/TREM1/CHST15/PLXDC2
B_Naive	D1	BTM	DNA repair (M76)	17	0.595943	1.58908	0.0243285	0.463621	0.302369	0.444642	940	tags=24%, list=10%, signal=21%	POLD3/MRE11A/RFC5/RFC4
B_Naive	D1	BTM	spliceosome (M250)	10	0.680106	1.56351	0.0305479	0.463621	0.332208	0.444642	655	tags=30%, list=7%, signal=28%	MAGOH/SNRPA/SNRPD3
B_Naive	D1	Hallmark	HALLMARK_KRAS_SIGNALING_UP	74	0.385035	1.41539	0.030908	0.463621	0.594051	0.444642	1580	tags=23%, list=17%, signal=19%	AMMECR1/DOCK2/ADAM17/YRDC/ATG10/WDR33/JUP/ETS1/TRIB2/EVI5/TRAF1/GLRX/BIRC3/IL10RA/SATB1/CXCR4/SDCCAG8
B_Naive	D1	BTM	enriched in NK cells (I) (M7.2)	23	-0.518746	-1.50016	0.0397007	0.509013	0.383773	0.488176	1080	tags=26%, list=11%, signal=23%	TGFBR3/SH2D2A/RORA/TBX21/HOPX/CST7
B_Naive	D1	BTM	TLR and inflammatory signaling (M16)	15	-0.579861	-1.51407	0.0497249	0.509013	0.394007	0.488176	2158	tags=53%, list=23%, signal=41%	FES/FGR/TLR8/MYD88/TLR6/PADI4/BST1/C5AR1
B_Naive	D1	BTM	NK cell surface signature (S1)	11	-0.639304	-1.53006	0.049817	0.509013	0.394007	0.488176	1080	tags=36%, list=11%, signal=32%	GPR114/TGFBR3/PVRIG/SYNGR3
B_Naive	D1	Hallmark	HALLMARK_KRAS_SIGNALING_DN	44	-0.417453	-1.3902	0.05	0.509013	0.594051	0.488176	1228	tags=27%, list=13%, signal=24%	MFSD6/STAG3/DLK2/UPK3B/PDE6B/SLC16A7/WNT16/CACNA1F/RSAD2/GP1BA/PLAG1/THNSL2
B_Naive	D1	Hallmark	HALLMARK_UV_RESPONSE_UP	89	-0.35099	-1.33373	0.0527865	0.509013	0.594051	0.488176	1916	tags=29%, list=20%, signal=24%	MGAT1/NFKBIA/ASNS/APOM/ARRB2/DDX21/PRKCD/HLA-F/PPAT/ABCB1/FKBP4/STARD3/RASGRP1/POLG2/GRINA/RXRB/CYB5B/STIP1/DNAJA1/TFRC/CNP/PRKACA/GRPEL1/PSMC3/AQP3/BID
B_Naive	D1	BTM	enriched in antigen presentation (II) (M95.0)	18	0.540597	1.45762	0.0610732	0.527611	0.44278	0.506013	1495	tags=39%, list=16%, signal=33%	HCLS1/HLA-DRA/SELL/PTPRC/IL10RA/ITGA4/HLA-DRB1
B_Naive	D1	Hallmark	HALLMARK_COMPLEMENT	107	0.329386	1.27986	0.069084	0.527611	0.594051	0.506013	1943	tags=25%, list=21%, signal=20%	CALM1/CR2/APOBEC3G/CASP3/GNG2/FDX1/DUSP5/CR1/CD55/CASP1/GNB4/PIK3CG/IRF2/CBLB/PIM1/CASP7/GRB2/SPOCK2/ATOX1/SIRT6/PIK3CA/LCK/SRC/IRF1/MSRB1/USP8/GZMA
B_Naive	D1	BTM	mitotic cell division (M6)	13	-0.578979	-1.45236	0.0707153	0.527611	0.468645	0.506013	1527	tags=38%, list=16%, signal=32%	APITD1/CENPH/BUB1/CENPK/CENPE
B_Naive	D1	Hallmark	HALLMARK_OXIDATIVE_PHOSPHORYLATION	144	0.307941	1.24727	0.0739962	0.527611	0.594051	0.506013	1208	tags=19%, list=13%, signal=17%	NQO2/SLC25A6/NDUFA3/RHOT2/ATP6V1G1/NDUFS7/COX6C/FDX1/TIMM8B/MTRF1/NDUFB5/MRPL11/TIMM9/GOT2/IDH2/ATP6V0E1/SDHC/NNT/COX7A2/SDHD/MGST3/COX6A1/ISCU/TIMM10/IMMT/NDUFV2/CASP7/SURF1
B_Naive	D1	Hallmark	HALLMARK_COAGULATION	37	-0.421211	-1.36002	0.0742564	0.527611	0.594051	0.506013	2311	tags=35%, list=24%, signal=27%	MMP11/MAFF/S100A13/ADAM9/GP9/CFD/CTSO/CAPN2/USP11/LTA4H/CSRP1/ARF4/GP1BA
B_Naive	D1	BTM	T & B cell development, activation (M62.0)	21	0.494256	1.38779	0.0827024	0.537501	0.468645	0.515498	949	tags=29%, list=10%, signal=26%	CAMK2D/FKBP14/VPREB3/TCL1A/CD9/EBF1
B_Naive	D1	BTM	antiviral IFN signature (M75)	12	-0.582414	-1.42527	0.0850977	0.537501	0.468645	0.515498	897	tags=33%, list=10%, signal=30%	OAS1/PML/IFIH1/RSAD2
B_Naive	D1	BTM	cell adhesion (GO) (M117)	13	0.562727	1.4	0.0910697	0.537501	0.468645	0.515498	1262	tags=46%, list=13%, signal=40%	CD6/LEF1/CORO1A/LY9/PTPRC/SPOCK2
B_Naive	D1	BTM	cell cycle and transcription (M4.0)	137	-0.301691	-1.22299	0.0915743	0.537501	0.468645	0.515498	1527	tags=23%, list=16%, signal=19%	APITD1/PRKCD/TIMP2/CENPH/GMNN/FCGRT/PAICS/TGFBI/TLR8/CFD/TACC3/PLK4/AOAH/RMI1/SCPEP1/LGALS2/HELLS/NCF2/CEBPD/PADI4/CKS2/ECT2/BUB1/C5AR1/DNA2/RAB31/KIAA1598/GRN/CENPK/CENPE/CHST15
B_Naive	D1	BTM	T cell activation (I) (M7.1)	30	0.428889	1.31252	0.105365	0.572034	0.479237	0.548617	1011	tags=27%, list=11%, signal=24%	SLAMF1/TCF7/IL12RB1/IL21R/LEF1/CD2/RHOH/CORO1A
B_Naive	D1	BTM	platelet activation (I) (M32.0)	19	0.492055	1.34445	0.10968	0.572034	0.479237	0.548617	1151	tags=26%, list=12%, signal=23%	H1FX/PPP1CA/TLN1/CORO1A/NRBP1
B_Naive	D1	BTM	mismatch repair (II) (M22.1)	10	0.595969	1.37009	0.110169	0.572034	0.479237	0.548617	979	tags=40%, list=10%, signal=36%	POLD3/RFC5/RFC4/MLH1
B_Naive	D1	Hallmark	HALLMARK_UNFOLDED_PROTEIN_RESPONSE	80	-0.325383	-1.21448	0.136287	0.657286	0.745064	0.630379	1867	tags=31%, list=20%, signal=25%	ASNS/SPCS3/PAIP1/DDIT4/YWHAZ/HYOU1/FUS/KIF5B/HSPA9/EIF4EBP1/PDIA6/EXOSC2/LSM1/PARN/ATP6V0D1/DNAJA4/ATF4/MTHFD2/NFYA/CXXC1/NHP2/BANF1/SRPRB/TTC37/PREB
B_Naive	D1	BTM	cell cycle, mitotic phase (M230)	10	-0.568886	-1.33247	0.145698	0.657286	0.570918	0.630379	621	tags=40%, list=7%, signal=37%	CD28/JMY/RANBP2/TTC19
B_Naive	D1	BTM	enriched in activated dendritic cells (II) (M165)	14	-0.510259	-1.30713	0.149217	0.657286	0.570918	0.630379	553	tags=43%, list=6%, signal=40%	MX2/PRKAR2B/IFIT2/IFIH1/RSAD2/IFIT3
B_Naive	D1	Hallmark	HALLMARK_ALLOGRAFT_REJECTION	114	0.30179	1.18129	0.150794	0.657286	0.745064	0.630379	2282	tags=31%, list=24%, signal=24%	PSMB10/HCLS1/CD47/HIF1A/HLA-DRA/IFNAR2/TPD52/IL15/BCAT1/IL12RB1/BCL10/CD2/RPS3A/TAPBP/HLA-DOA/ETS1/SPI1/PTPRC/EIF3D/IFNGR2/RPS19/LTB/HLA-E/IL12A/LCK/PTPN6/HLA-DQA1/HLA-DOB/GZMA/SRGN/CD79A/LY86/RPL39/MRPL3/CSK
B_Naive	D1	BTM	T cell activation (II) (M7.3)	15	0.502583	1.29983	0.150932	0.657286	0.570918	0.630379	1943	tags=33%, list=21%, signal=27%	SLAMF1/IL12RB1/SP140/LCK/GZMA
B_Naive	D1	BTM	enriched in B cells (III) (M47.2)	19	0.460133	1.25723	0.17057	0.692552	0.618316	0.664202	977	tags=37%, list=10%, signal=33%	MEF2C/VPREB3/KIAA0125/PAWR/TPD52/HLA-DOA/ALOX5
B_Naive	D1	Hallmark	HALLMARK_PI3K_AKT_MTOR_SIGNALING	75	0.318104	1.172	0.175928	0.692552	0.745064	0.664202	1713	tags=23%, list=18%, signal=19%	MAP2K3/PPP1CA/CFL1/DDIT3/CDKN1B/GSK3B/RPS6KA1/RALB/CSNK2B/ARPC3/PIKFYVE/GRB2/DUSP3/CXCR4/CLTC/DAPP1/LCK
B_Naive	D1	Hallmark	HALLMARK_NOTCH_SIGNALING	14	-0.494821	-1.26759	0.178492	0.692552	0.745064	0.664202	1428	tags=36%, list=15%, signal=30%	DTX4/DTX2/ARRB1/NOTCH2/HES1
B_Naive	D1	BTM	transcription regulation in cell development (M49)	21	-0.437477	-1.24114	0.179551	0.692552	0.624836	0.664202	2357	tags=48%, list=25%, signal=36%	KLF4/FES/BASP1/ANK1/PLCG1/TIMP2/MSH2/ECT2/PAK1/EPB42
B_Naive	D1	BTM	Activated (LPS) dendritic cell surface signature (S11)	19	-0.445389	-1.236	0.196802	0.713642	0.65853	0.684429	2045	tags=37%, list=22%, signal=29%	CD58/TMEM140/SLC41A2/TMCC3/SLCO5A1/TNFSF13B/F11R
B_Naive	D1	Hallmark	HALLMARK_ESTROGEN_RESPONSE_EARLY	86	-0.304312	-1.14989	0.200126	0.713642	0.745064	0.684429	1877	tags=35%, list=20%, signal=28%	KLF4/ELF1/RBBP8/FDFT1/TJP3/DHCR7/SLC2A1/FKBP5/MYC/MPPED2/RHOBTB3/ZNF185/BAG1/TIPARP/FKBP4/SCARB1/AKAP1/SLC16A1/RASGRP1/NAV2/ABCA3/FASN/SNX24/BLVRB/BCL2/RAB31/HES1/KRT18/NADSYN1/AQP3
B_Naive	D1	Hallmark	HALLMARK_INTERFERON_ALPHA_RESPONSE	73	-0.31476	-1.15798	0.200877	0.713642	0.745064	0.684429	1439	tags=26%, list=15%, signal=22%	HELZ2/EPSTI1/TRIM21/RIPK2/LY6E/CMTR1/OAS1/TXNIP/ISG20/HLA-C/LPAR6/MOV10/EIF2AK2/IFIH1/CNP/RSAD2/TRIM14/TRIM25/IFIT3
B_Naive	D1	BTM	DC surface signature (S5)	28	0.395709	1.18953	0.209907	0.7214	0.676369	0.691869	1182	tags=25%, list=13%, signal=22%	DIRC2/CD1A/CD83/CXCL16/LHFPL2/CD9/CSF2RB
B_Naive	D1	Hallmark	HALLMARK_TNFA_SIGNALING_VIA_NFKB	123	0.280197	1.1107	0.236476	0.7214	0.745064	0.691869	2338	tags=32%, list=25%, signal=24%	MAP2K3/BCL6/CD83/PNRC1/ZC3H12A/BHLHE40/YRDC/DUSP5/AREG/TNFAIP2/KLF2/KDM6B/PMEPA1/B4GALT1/ABCA1/TRAF1/SLC2A3/BIRC3/IFNGR2/BTG2/RELB/MCL1/FOS/EGR2/IRF1/DUSP1/IER2/CD44/BTG1/RNF19B/RHOB/ZFP36/SGK1/BTG3/TGIF1/TNFSF9/GADD45A/NR4A1/PDE4B
B_Naive	D1	Hallmark	HALLMARK_EPITHELIAL_MESENCHYMAL_TRANSITION	50	-0.333249	-1.14262	0.238439	0.7214	0.745064	0.691869	1574	tags=36%, list=17%, signal=30%	FLNA/CD59/VIM/BASP1/DAB2/MAGEE1/PCOLCE/FAS/TGFBI/TGFBR3/LGALS1/SAT1/FBLN2/NOTCH2/MYL9/DST/PLOD3/NT5E
B_Naive	D1	Hallmark	HALLMARK_ANDROGEN_RESPONSE	65	-0.310928	-1.12038	0.247655	0.7214	0.745064	0.691869	1871	tags=28%, list=20%, signal=22%	HSD17B14/FKBP5/SPCS3/ACSL3/IDI1/UAP1/PDLIM5/SAT1/NKX3-1/ELK4/GPD1L/SORD/ACTN1/CDC14B/SLC38A2/APPBP2/HMGCS1/GSR
B_Naive	D1	BTM	leukocyte migration (M88.0)	10	0.520744	1.19715	0.25404	0.7214	0.706278	0.691869	2538	tags=50%, list=27%, signal=37%	MYO7B/GMDS/ACSL5/RNF43/GUCY2C
B_Naive	D1	BTM	plasma cells & B cells, immunoglobulins (M156.0)	20	0.417546	1.15765	0.25789	0.7214	0.706278	0.691869	1493	tags=35%, list=16%, signal=30%	TNFRSF17/VPREB3/CD52/STAP1/GNG7/ADAM28/ITM2C
B_Naive	D1	Hallmark	HALLMARK_APICAL_SURFACE	19	0.424194	1.15903	0.258002	0.7214	0.745064	0.691869	3632	tags=74%, list=38%, signal=45%	AKAP7/B4GALT1/CD160/DCBLD2/AFAP1L2/BRCA1/GHRL/TMEM8B/MDGA1/HSPB1/APP/LYN/SULF2/IL2RG
B_Naive	D1	BTM	blood coagulation (M11.1)	16	-0.439159	-1.16294	0.26412	0.7214	0.706278	0.691869	223	tags=25%, list=2%, signal=24%	ITGAM/CFD/SLC16A3/TREM1
B_Naive	D1	Hallmark	HALLMARK_MTORC1_SIGNALING	144	-0.265366	-1.08264	0.26865	0.7214	0.745064	0.691869	1976	tags=29%, list=21%, signal=23%	DHCR7/EEF1E1/HSPA4/SLC2A1/ASNS/PSMB5/ARPC5L/DDIT4/MCM2/P4HA1/CCT6A/SLC1A5/ACSL3/IDI1/CANX/GMPS/PPA1/GGA2/HSPA9/DDX39A/FKBP2/QDPR/ATP6V1D/SRD5A1/PNO1/MLLT11/LTA4H/ETF1/EIF2S2/CYB5B/STIP1/TFRC/MTHFD2/SORD/BUB1/NUP205/COPS5/RAB1A/HMGCS1/NFYC/EGLN3/GSR
B_Naive	D1	BTM	enriched in B cells (VI) (M69)	20	0.413674	1.14691	0.2697	0.7214	0.706278	0.691869	2182	tags=40%, list=23%, signal=31%	CR2/PPAPDC1B/CXCR5/ADAM28/PTPRK/HLA-DOB/CD79B/CD79A
B_Naive	D1	BTM	T cell surface signature (S0)	16	0.440307	1.1587	0.270602	0.7214	0.706278	0.691869	1488	tags=31%, list=16%, signal=26%	CD6/CD320/CD2/SLC38A1/GIMAP2
B_Naive	D1	Hallmark	HALLMARK_HYPOXIA	102	0.281528	1.08598	0.281363	0.7214	0.745064	0.691869	1920	tags=30%, list=20%, signal=24%	DDIT3/PNRC1/BHLHE40/HS3ST1/TPD52/SAP30/CDKN1B/PFKL/PGM2/WSB1/GALK1/PGM1/ENO2/NDRG1/ETS1/TES/GLRX/PIM1/CCNG2/SLC2A3/CITED2/KLF7/FOS/CXCR4/SLC6A6/GCNT2/NR3C1/DUSP1/GRHPR/MXI1/BTG1
B_Naive	D1	BTM	T cell activation (IV) (M52)	10	0.505929	1.16309	0.2838	0.7214	0.706278	0.691869	2341	tags=60%, list=25%, signal=45%	SELL/SPI1/PTPRC/LCK/PTPN6/CD5
B_Naive	D1	BTM	B cell development/activation (M58)	10	-0.488561	-1.14433	0.289976	0.7214	0.706278	0.691869	1338	tags=50%, list=14%, signal=43%	BLNK/SPIB/BTK/BCL2/JAM3
B_Naive	D1	BTM	nuclear pore complex (M106.0)	13	-0.452368	-1.13476	0.292847	0.7214	0.706278	0.691869	1270	tags=46%, list=13%, signal=40%	NUP43/NUP133/NUPL2/NUP37/SEH1L/NUP205
B_Naive	D1	BTM	mitochondrial cluster (M235)	12	-0.459257	-1.12388	0.304967	0.7214	0.706278	0.691869	1862	tags=42%, list=20%, signal=33%	ALDH6A1/TMEM218/ACADM/DNAJA3/TCHP
B_Naive	D1	BTM	B cell surface signature (S2)	51	-0.315334	-1.0845	0.313766	0.7214	0.706278	0.691869	804	tags=16%, list=9%, signal=14%	CNR1/SLC44A5/CCR9/FCRL2/JAM3/SLC24A1/NT5E/FCGR2B
B_Naive	D1	Hallmark	HALLMARK_INTERFERON_GAMMA_RESPONSE	142	0.262256	1.06002	0.314203	0.7214	0.745064	0.691869	1943	tags=27%, list=21%, signal=22%	NCOA3/CD38/PSMB10/CASP3/PSMB2/HIF1A/SLC25A28/TNFAIP2/ZNFX1/IFNAR2/IFITM2/CASP1/IL15/SPPL2A/OGFR/DDX60/RAPGEF6/TRIM26/TAPBP/IRF9/IRF2/PIM1/GPR18/CASP7/CSF2RB/SAMHD1/IL10RA/HLA-DRB1/PSME1/ISOC1/TNFSF10/AUTS2/PTPN6/IRF1/HLA-DQA1/IFITM3/BTG1/GZMA
B_Naive	D1	BTM	enriched in antigen presentation (III) (M95.1)	12	0.46008	1.11732	0.318468	0.7214	0.706278	0.691869	1495	tags=25%, list=16%, signal=21%	HLA-DRA/PTPRC/HLA-DRB1
B_Naive	D1	BTM	CORO1A-DEF6 network (I) (M32.2)	14	0.439131	1.11215	0.322644	0.7214	0.706278	0.691869	1011	tags=21%, list=11%, signal=19%	H1FX/CBX4/CORO1A
B_Naive	D1	BTM	type I interferon response (M127)	11	-0.463046	-1.10822	0.324725	0.7214	0.706278	0.691869	553	tags=55%, list=6%, signal=51%	PLSCR1/HERC5/IFITM1/USP18/IFIH1/RSAD2
B_Naive	D1	Hallmark	HALLMARK_HEDGEHOG_SIGNALING	10	-0.47251	-1.10673	0.325893	0.7214	0.745064	0.691869	3506	tags=50%, list=37%, signal=31%	LDB1/NRP2/CDK5R1/RASA1/PML
B_Naive	D1	Hallmark	HALLMARK_P53_PATHWAY	121	-0.263871	-1.05167	0.325966	0.7214	0.745064	0.691869	1431	tags=23%, list=15%, signal=20%	NUDT15/RGS16/FAS/CDKN2A/LDHB/TRIAP1/SOCS1/ST14/FBXW7/FAM162A/RAB40C/WRAP73/CD82/SAT1/S100A10/TXNIP/CD81/ABHD4/XPC/BAIAP2/RRP8/PPM1D/VWA5A/SEC61A1/CSRNP2/SESN1/TPRKB/KIF13B
B_Naive	D1	BTM	enriched in neutrophils (I) (M37.1)	10	-0.466138	-1.09181	0.341721	0.733691	0.709234	0.703657	393	tags=40%, list=4%, signal=38%	REPS2/BASP1/C5AR1/TREM1
B_Naive	D1	BTM	cell cycle (III) (M103)	25	-0.365688	-1.07989	0.342389	0.733691	0.709234	0.703657	2684	tags=44%, list=28%, signal=32%	PCNA/MCM4/SMC1A/PTTG1/ANAPC10/MCM2/CDKN2A/TFDP1/WEE1/CDK4/BUB1
B_Naive	D1	BTM	enriched for TF motif TNCATNTCCYR (M232)	11	-0.451639	-1.08092	0.353192	0.745015	0.714598	0.714517	793	tags=64%, list=8%, signal=58%	HSD17B4/HDDC3/ELP4/TBCK/TTC1/MEN1/TCHP
B_Naive	D1	BTM	MHC-TLR7-TLR8 cluster (M146)	15	-0.406268	-1.06081	0.366212	0.759231	0.723287	0.728151	1384	tags=40%, list=15%, signal=34%	HLA-DPB1/HLA-F/TLR8/HLA-C/HLA-G/HLA-DQB1
B_Naive	D1	BTM	platelet activation (II) (M32.1)	19	0.387643	1.05917	0.375488	0.759231	0.723287	0.728151	1067	tags=16%, list=11%, signal=14%	PKN1/TLN1/MAP7D1
B_Naive	D1	Hallmark	HALLMARK_GLYCOLYSIS	106	0.266249	1.03359	0.379513	0.759231	0.810649	0.728151	1752	tags=26%, list=19%, signal=22%	B4GALT4/FUT8/STMN1/PKM/PGAM1/MPI/COPB2/GOT2/TXN/SAP30/PGM2/SDHC/TALDO1/GALK1/B4GALT1/ENO2/GLRX/B4GALT2/AGL/XYLT2/CITED2/ARPP19/LHPP/CXCR4/G6PD/EXT2/RPE/SLC25A13
B_Naive	D1	BTM	mismatch repair (I) (M22.0)	16	0.403411	1.0616	0.382427	0.759231	0.723287	0.728151	940	tags=31%, list=10%, signal=28%	POLD3/SSBP1/POLA1/RFC5/RFC4
B_Naive	D1	Hallmark	HALLMARK_ADIPOGENESIS	117	0.261272	1.02586	0.388436	0.759984	0.810649	0.728873	1225	tags=21%, list=13%, signal=18%	DNAJB9/PPM1B/BCL6/RIOK3/PIM3/RTN3/MAP4K3/LIPE/GHITM/PFKL/SDHC/TALDO1/MTCH2/PGM1/ABCA1/TOB1/UBC/MGST3/COX6A1/CCNG2/IMMT/UCP2/HIBCH/PTCD3
B_Naive	D1	BTM	respiratory electron transport chain (mitochondrion) (M219)	16	0.399142	1.05037	0.397039	0.765718	0.724884	0.734372	2047	tags=38%, list=22%, signal=29%	COX6C/ATP5L/COX6A1/COX6B1/COX5B/UQCRQ
B_Naive	D1	BTM	CORO1A-DEF6 network (II) (M32.4)	12	0.42875	1.04123	0.407269	0.766357	0.724884	0.734986	1151	tags=25%, list=12%, signal=22%	H1FX/CORO1A/NRBP1
B_Naive	D1	BTM	small GTPase mediated signal transduction (M215)	13	-0.407533	-1.02229	0.424088	0.766357	0.724884	0.734986	2446	tags=46%, list=26%, signal=34%	RAC2/GMIP/ARHGAP4/FGD3/ARAP1/ARHGAP30
B_Naive	D1	BTM	enriched in DNA interacting proteins (M182)	10	0.449379	1.03309	0.428656	0.766357	0.724884	0.734986	281	tags=20%, list=3%, signal=19%	POLD3/STMN1
B_Naive	D1	BTM	chaperonin mediated protein folding (I) (M204.0)	10	0.449249	1.03279	0.428853	0.766357	0.724884	0.734986	126	tags=10%, list=1%, signal=10%	SSBP1
B_Naive	D1	Hallmark	HALLMARK_G2M_CHECKPOINT	109	-0.257143	-1.00784	0.431652	0.766357	0.823604	0.734986	1285	tags=20%, list=14%, signal=18%	ABL1/DDX39A/TFDP1/TACC3/SFPQ/DR1/PLK4/GSPT1/CBX1/NUP50/ODF2/SLC7A1/PML/HSPA8/CUL3/SS18/CDK4/CKS2/BUB1/NOTCH2/CENPE/SRSF2
B_Naive	D1	BTM	cell cycle (I) (M4.1)	56	-0.286361	-1.00408	0.433264	0.766357	0.724884	0.734986	1774	tags=25%, list=19%, signal=20%	MCM2/GPSM2/APITD1/CENPH/GMNN/TACC3/PLK4/HELLS/CKS2/ECT2/BUB1/DNA2/CENPK/CENPE
B_Naive	D1	Hallmark	HALLMARK_XENOBIOTIC_METABOLISM	86	0.267884	1.00641	0.437108	0.766357	0.823604	0.734986	1311	tags=17%, list=14%, signal=15%	PSMB10/ADH5/GSS/MAN1A1/DHPS/ELOVL5/FMO1/IGFBP4/BCAT1/CBR1/JUP/HACL1/HPRT1/SHMT2/ARPP19
B_Naive	D1	Hallmark	HALLMARK_MYC_TARGETS_V2	50	-0.292542	-1.00305	0.446119	0.772129	0.823604	0.740521	2209	tags=30%, list=23%, signal=23%	PES1/NOP16/SRM/GNL3/MYC/SLC29A2/DCTPP1/PLK4/RABEPK/NOP2/CBX3/CDK4/SORD/NOC4L/SLC19A1
B_Naive	D1	BTM	translation initiation factor 3 complex (M245)	11	0.419582	0.991154	0.4762	0.808419	0.767263	0.775325	1376	tags=27%, list=15%, signal=23%	EIF3H/EIF3D/EIF3K
B_Naive	D1	BTM	immune activation - generic cluster (M37.0)	129	0.246058	0.983329	0.48262	0.808419	0.767263	0.775325	1397	tags=19%, list=15%, signal=17%	CENPL/BCL6/MEF2C/MYO7B/FKBP14/VPREB3/TCL1A/CR1/MARCH3/HLA-DRA/UNG/CD2/HMGB2/CD9/JUP/HLA-DOA/EBF1/SLC19A2/RNASE6/CSF2RB/PPIL4/SAMHD1/MS4A7/PAX5/KIF16B
B_Naive	D1	BTM	transcription elongation, RNA polymerase II (M234)	11	0.417189	0.985503	0.485051	0.808419	0.767263	0.775325	2560	tags=45%, list=27%, signal=33%	NDUFA3/MEA1/TCEB2/UQCRQ/AURKAIP1
B_Naive	D1	BTM	regulation of localization (GO) (M63)	11	0.408226	0.964329	0.512195	0.836654	0.785117	0.802405	1303	tags=18%, list=14%, signal=16%	PKN1/SNX17
B_Naive	D1	BTM	viral sensing & immunity; IRF2 targets network (II) (M111.1)	10	0.419703	0.964866	0.514387	0.836654	0.785117	0.802405	573	tags=20%, list=6%, signal=19%	PSMB10/CASP1
B_Naive	D1	Hallmark	HALLMARK_APOPTOSIS	96	0.250858	0.956153	0.546884	0.863838	0.888634	0.828476	1986	tags=28%, list=21%, signal=22%	CD38/CASP3/RHOT2/DNM1L/DDIT3/BCAP31/CASP1/LEF1/BCL10/CDKN1B/CD2/HMGB2/ENO2/BCL2L1/CASP7/SPTAN1/BIRC3/BTG2/MCL1/SATB1/GSTM1/TNFSF10/IRF1/CD44/NEDD9/IFITM3/RHOB
B_Naive	D1	BTM	enriched in cell cycle (M167)	13	0.376922	0.937737	0.547203	0.863838	0.81401	0.828476	987	tags=23%, list=10%, signal=21%	RBM38/MAD1L1/BCL2L1
B_Naive	D1	BTM	putative targets of PAX3 (M89.0)	10	0.40514	0.931387	0.55203	0.863838	0.81401	0.828476	3547	tags=70%, list=38%, signal=44%	CD83/EGR2/NR4A1/SIK1/NR4A2/DUSP2/GEM
B_Naive	D1	Hallmark	HALLMARK_E2F_TARGETS	128	-0.237487	-0.953087	0.567906	0.863838	0.888634	0.828476	1492	tags=34%, list=16%, signal=29%	EZH2/MCM4/SMC1A/ORC6/DCK/RPA1/TUBB/HNRNPD/PTTG1/PSIP1/CCP110/BRCA2/BRMS1L/SLBP/KPNA2/MYC/MCM2/POP7/DCTPP1/NME1/DEK/PAICS/CDKN2A/MMS22L/DDX39A/TACC3/WEE1/PLK4/GSPT1/CSE1L/EED/UBR7/HELLS/PPM1D/MSH2/TFRC/MTHFD2/CDK4/AK2/CKS2/NAP1L1/NUP205/CENPE/SRSF2
B_Naive	D1	Hallmark	HALLMARK_IL2_STAT5_SIGNALING	113	0.241375	0.94348	0.57728	0.863838	0.888634	0.828476	1277	tags=18%, list=14%, signal=15%	NCOA3/BATF/POU2F1/AHR/CD83/CASP3/BHLHE40/ANXA4/CKAP4/SELL/RHOH/NDRG1/SNX9/BCL2L1/TRAF1/PIM1/PDCD2L/GLIPR2/SLC2A3/IL10RA
B_Naive	D1	BTM	intracellular transport (M147)	15	-0.348434	-0.909797	0.578969	0.863838	0.839505	0.828476	1073	tags=20%, list=11%, signal=18%	ZFAND6/NUP133/CLINT1
B_Naive	D1	Hallmark	HALLMARK_ESTROGEN_RESPONSE_LATE	85	0.250256	0.938542	0.582144	0.863838	0.888634	0.828476	2240	tags=29%, list=24%, signal=23%	RABEP1/BATF/COX6C/ELOVL5/AREG/IGFBP4/IDH2/ADD3/JAK1/CD9/TOB1/HPRT1/FLNB/FOS/DNAJC1/UGDH/PTPN6/CD44/AFF1/ZFP36/SGK1/BTG3/DYNLT3/CHPT1/ARL3
B_Naive	D1	Hallmark	HALLMARK_HEME_METABOLISM	109	0.242374	0.943668	0.583158	0.863838	0.888634	0.828476	1694	tags=22%, list=18%, signal=18%	ATG4A/MAP2K3/MFHAS1/RIOK3/SLC25A37/RBM38/EZH1/GDE1/NNT/MGST3/ATP6V0A1/BACH1/PIGQ/UCP2/VEZF1/KDM7A/TFDP2/BTG2/TCEA1/MARK3/UROD/GLRX5/YPEL5/NR3C1
B_Naive	D1	Hallmark	HALLMARK_APICAL_JUNCTION	82	-0.24798	-0.931978	0.592423	0.863838	0.888634	0.828476	687	tags=12%, list=7%, signal=11%	BAIAP2/TIAL1/YWHAH/MAPK11/ACTN1/JAM3/MYL9/EPB41L2/THBS3/SORBS3
B_Naive	D1	BTM	phosphatidylinositol signaling system (M101)	12	0.370525	0.899832	0.595088	0.863838	0.848733	0.828476	1790	tags=25%, list=19%, signal=20%	PIKFYVE/AGL/PIK3C3
B_Naive	D1	BTM	KLF12 targets network (M32.3)	11	-0.367742	-0.880127	0.617324	0.877743	0.866245	0.841812	1163	tags=27%, list=12%, signal=24%	CNOT3/UBE2M/ACAP1
B_Naive	D1	Hallmark	HALLMARK_SPERMATOGENESIS	43	-0.274705	-0.911732	0.617671	0.877743	0.898431	0.841812	453	tags=9%, list=5%, signal=9%	STAM2/BUB1/JAM3/NPHP1
B_Naive	D1	BTM	enriched in myeloid cells and monocytes (M81)	11	-0.362815	-0.868334	0.635014	0.887488	0.873645	0.851158	572	tags=18%, list=6%, signal=17%	EHD3/ACTN1
B_Naive	D1	BTM	E2F1 targets (Q3) (M10.0)	19	-0.314623	-0.87311	0.642681	0.887488	0.873645	0.851158	2684	tags=53%, list=28%, signal=38%	PCNA/EZH2/MCM4/DCK/HIST1H2BK/MCM2/MAP4K1/GMNN/WEE1/NR3C2
B_Naive	D1	Hallmark	HALLMARK_BILE_ACID_METABOLISM	47	-0.26648	-0.898788	0.644251	0.887488	0.90953	0.851158	1805	tags=26%, list=19%, signal=21%	SLC29A1/OPTN/EFHC1/IDI1/PEX16/EPHX2/PHYH/PEX26/SLC22A18/ABCA3/GSTK1/NR3C2
B_Naive	D1	Hallmark	HALLMARK_CHOLESTEROL_HOMEOSTASIS	44	-0.263951	-0.879008	0.675311	0.916247	0.915953	0.87874	1976	tags=25%, list=21%, signal=20%	DHCR7/ACAT2/IDI1/MVD/ANXA5/FASN/ECH1/PDK3/CTNNB1/MVK/HMGCS1
B_Naive	D1	BTM	Resting dendritic cell surface signature (S10)	27	0.28978	0.865441	0.678702	0.916247	0.908416	0.87874	1245	tags=19%, list=13%, signal=16%	DIRC2/CD1A/LHFPL2/CD9/SFXN3
B_Naive	D1	Hallmark	HALLMARK_WNT_BETA_CATENIN_SIGNALING	18	0.310663	0.837645	0.702049	0.93508	0.915953	0.896801	785	tags=22%, list=8%, signal=20%	ADAM17/TCF7/LEF1/AXIN1
B_Naive	D1	BTM	lymphocyte generic cluster (M60)	15	0.318976	0.824964	0.709912	0.93508	0.922305	0.896801	3286	tags=53%, list=35%, signal=35%	MEF2C/CD2/ADARB1/LARGE/BANK1/GAB1/CD19/DHCR24
B_Naive	D1	BTM	enriched in T cells (I) (M7.0)	30	0.278277	0.851603	0.713431	0.93508	0.922305	0.896801	1943	tags=23%, list=21%, signal=19%	CD6/LEF1/CD2/ETS1/LCK/GIMAP7/GZMA
B_Naive	D1	BTM	Naive B cell surface signature (S8)	21	-0.290551	-0.824302	0.720882	0.935761	0.922305	0.897455	804	tags=19%, list=9%, signal=17%	CD72/CNR1/TMEM56/SLC24A1
B_Naive	D1	Hallmark	HALLMARK_UV_RESPONSE_DN	71	-0.237673	-0.86963	0.730013	0.938588	0.915953	0.900166	1930	tags=27%, list=20%, signal=21%	PRKAR2B/DAB2/ID1/PRDM2/AGGF1/MYC/BCKDHB/PIAS3/ABCC1/SRI/PDLIM5/TGFBR3/SLC22A18/SLC7A1/MAP2K5/SPOP/NOTCH2/NR1D2/ATRN
B_Naive	D1	BTM	golgi membrane (II) (M237)	15	0.30745	0.795156	0.751914	0.949568	0.948065	0.910697	2113	tags=27%, list=22%, signal=21%	COPB2/RAB33B/C1GALT1C1/ARFIP1
B_Naive	D1	Hallmark	HALLMARK_MYC_TARGETS_V1	155	0.216092	0.884845	0.763918	0.949568	0.915953	0.910697	1505	tags=18%, list=16%, signal=15%	PSMD8/AIMP2/PSMD1/SSBP1/PSMB2/XRCC6/ERH/PSMA4/SNRPA/GOT2/SNRPD3/RPL18/PSMC6/HNRNPA1/POLD2/PWP1/RFC4/RPL14/HPRT1/ILF2/PSMB3/RUVBL2/EIF3D/RPS3/PSMD7/TXNL4A/C1QBP/PSMD14
B_Naive	D1	Hallmark	HALLMARK_MITOTIC_SPINDLE	126	-0.219202	-0.878155	0.767311	0.949568	0.915953	0.910697	2685	tags=35%, list=28%, signal=25%	CENPF/SAC3D1/PCNT/NCK2/ARL8A/CEP192/SMC1A/SASS6/CCDC88A/CEP72/RALBP1/RASA1/FLNA/CLASP1/CLIP2/BRCA2/SOS1/CD2AP/ARFIP2/KATNB1/ARHGAP4/BCR/PCM1/DYNC1H1/KIF5B/CEP57/ABL1/PXN/PDLIM5/ARFGEF1/TUBGCP6/TRIO/CLIP1/SUN2/PKD2/ECT2/BUB1/ARF6/ARHGEF2/NOTCH2/STAU1/EPB41L2/DST/CENPE
B_Naive	D1	Hallmark	HALLMARK_PROTEIN_SECRETION	70	0.232412	0.847134	0.779099	0.949568	0.915953	0.910697	2113	tags=24%, list=22%, signal=19%	ERGIC3/DNM1L/AP1G1/COPB2/TPD52/ABCA1/RAB5A/SNX2/YIPF6/VPS4B/CLTC/ARCN1/GOLGA4/TMX1/RAB22A/RAB2A/ARFIP1
B_Naive	D1	Hallmark	HALLMARK_FATTY_ACID_METABOLISM	100	0.222401	0.854988	0.782377	0.949568	0.915953	0.910697	1933	tags=23%, list=20%, signal=18%	OSTC/ACSM3/ELOVL5/FMO1/GLUL/SERINC1/GSTZ1/SDHC/CBR1/SDHD/ENO2/D2HGDH/ACSS1/HIBCH/ADSL/UROD/PSME1/HADH/UGDH/HSD17B7/ACSL5/GRHPR/ACADS
B_Naive	D1	BTM	cell cycle, ATP binding (M144)	14	0.303716	0.769191	0.783396	0.949568	0.952773	0.910697	1815	tags=29%, list=19%, signal=23%	PSMC6/RBM7/VPS4B/MCTS1
B_Naive	D1	BTM	enriched in monocytes (IV) (M118.0)	27	-0.262608	-0.788774	0.806048	0.949568	0.952773	0.910697	514	tags=11%, list=5%, signal=11%	PADI4/TNFSF13B/PAK1
B_Naive	D1	BTM	regulation of antigen presentation and immune response (M5.0)	53	0.236126	0.816423	0.808576	0.949568	0.952773	0.910697	1840	tags=25%, list=19%, signal=20%	MEF2C/HLA-DRA/CARD11/HLA-DOA/RPS6KA1/PTPRC/MEF2A/HLA-DRB1/FOS/LCK/PTPN6/HLA-DQA1/HLA-DOB
B_Naive	D1	Hallmark	HALLMARK_INFLAMMATORY_RESPONSE	79	-0.223423	-0.832162	0.821924	0.949568	0.924705	0.910697	2039	tags=29%, list=22%, signal=23%	CD70/PSEN1/CYBB/LTA/NFKBIA/MYC/ACVR1B/RGS16/SLC11A2/SRI/RIPK2/RASGRP1/CD82/PTGIR/LY6E/IFNAR1/IRAK2/SLC7A1/GPR183/EIF2AK2/IL15RA/C5AR1/GP1BA
B_Naive	D1	BTM	leukocyte differentiation (M160)	14	-0.288168	-0.7382	0.827607	0.949568	0.952773	0.910697	1926	tags=36%, list=20%, signal=28%	ID1/KLF13/NFKB2/ADAM8/NAA15
B_Naive	D1	BTM	chemokines and inflammatory molecules in myeloid cells (M86.0)	10	0.313798	0.721398	0.828735	0.949568	0.952773	0.910697	3439	tags=50%, list=36%, signal=32%	TRAF1/DUSP1/PDE4B/BCL2A1/SLAMF7
B_Naive	D1	BTM	T cell activation (III) (M7.4)	10	0.31393	0.721703	0.828735	0.949568	0.952773	0.910697	1713	tags=30%, list=18%, signal=25%	LEF1/ETS1/LCK
B_Naive	D1	Hallmark	HALLMARK_TGF_BETA_SIGNALING	35	0.243435	0.771477	0.843926	0.949568	0.924705	0.910697	2374	tags=34%, list=25%, signal=26%	PPP1CA/APC/ID3/PMEPA1/CDK9/ARID4B/IFNGR2/ACVR1/UBE2D3/TGIF1/HDAC1/TRIM33
B_Naive	D1	Hallmark	HALLMARK_PEROXISOME	65	0.22379	0.804325	0.847646	0.949568	0.924705	0.910697	2771	tags=38%, list=29%, signal=27%	SLC25A17/ABCD1/ELOVL5/IDH2/BCL10/PEX11B/PEX2/VPS4B/SCP2/ISOC1/LONP2/ACSL5/CDK7/ERCC1/ERCC3/PRDX1/PRDX5/FIS1/STS/PABPC1/ACOX1/PEX5/CAT/ABCC5/ACSL4
B_Naive	D1	BTM	myeloid cell enriched receptors and transporters (M4.3)	14	-0.281045	-0.719954	0.847937	0.949568	0.952773	0.910697	72	tags=29%, list=1%, signal=28%	LRRC25/MS4A14/TLR8/CHST15
B_Naive	D1	BTM	myeloid, dendritic cell activation via NFkB (I) (M43.0)	10	-0.295972	-0.693238	0.862419	0.949568	0.952773	0.910697	986	tags=20%, list=10%, signal=18%	NFKB2/FUT7
B_Naive	D1	BTM	purine nucleotide biosynthesis (M212)	10	0.298558	0.686364	0.86421	0.949568	0.952773	0.910697	1424	tags=30%, list=15%, signal=25%	FKBP3/RUVBL2/ADSL
B_Naive	D1	BTM	mitotic cell cycle - DNA replication (M4.4)	13	0.28042	0.697652	0.865162	0.949568	0.952773	0.910697	1829	tags=31%, list=19%, signal=25%	POLA1/OIP5/MCM3/MCM5
B_Naive	D1	Hallmark	HALLMARK_IL6_JAK_STAT3_SIGNALING	46	-0.224561	-0.754927	0.888427	0.961415	0.947656	0.922059	1654	tags=24%, list=18%, signal=20%	ACVR1B/IFNGR1/STAT3/FAS/TYK2/MYD88/SOCS1/IFNAR1/IL15RA/STAM2/SOCS3
B_Naive	D1	BTM	mitotic cell cycle in stimulated CD4 T cells (M4.5)	11	-0.278549	-0.666658	0.890199	0.961415	0.955648	0.922059	1126	tags=36%, list=12%, signal=32%	MIR155HG/CHAC2/TACC3/CENPK
B_Naive	D1	BTM	transmembrane transport (II) (M191)	10	-0.273248	-0.640012	0.9097	0.961569	0.955648	0.922207	2154	tags=40%, list=23%, signal=31%	KCNQ1/NUP54/SLC35A3/AXIN2
B_Naive	D1	BTM	regulation of transcription, transcription factors (M213)	14	-0.256125	-0.656118	0.909738	0.961569	0.955648	0.922207	253	tags=21%, list=3%, signal=21%	CLK4/KIAA1468/CREBZF
B_Naive	D1	BTM	Monocyte surface signature (S4)	40	-0.222653	-0.727804	0.91171	0.961569	0.955648	0.922207	2128	tags=28%, list=23%, signal=21%	ITGAM/AGTRAP/GPR133/SLC40A1/MBOAT7/FCGRT/SPNS1/PTGIR/C5AR1/SLC16A3/TREM1
B_Naive	D1	BTM	viral sensing & immunity; IRF2 targets network (I) (M111.0)	16	-0.242067	-0.641022	0.928322	0.9715	0.961476	0.931731	2470	tags=44%, list=26%, signal=32%	KYNU/BST2/PSMB8/FES/USP18/RIPK2/TNFSF13B
B_Naive	D1	BTM	enriched in antigen presentation (I) (M71)	10	-0.250414	-0.586529	0.952313	0.972442	0.970693	0.932635	220	tags=60%, list=2%, signal=59%	CYP1B1/ASPH/HLA-DPA1/HLA-DPB1/ITPR3/HLA-DQB1
B_Naive	D1	Hallmark	HALLMARK_REACTIVE_OXYGEN_SPECIES_PATHWAY	35	-0.207793	-0.662492	0.95594	0.972442	0.965239	0.932635	1400	tags=29%, list=15%, signal=24%	TXNRD2/GPX4/PRNP/FES/NDUFB4/ABCC1/MBP/MSRA/PRDX6/GSR
B_Naive	D1	BTM	regulation of signal transduction (M3)	22	0.218277	0.620312	0.959535	0.972442	0.970693	0.932635	908	tags=9%, list=10%, signal=8%	BCL6/JUP
B_Naive	D1	Hallmark	HALLMARK_MYOGENESIS	58	0.197786	0.696359	0.959639	0.972442	0.965239	0.932635	1489	tags=17%, list=16%, signal=15%	MEF2C/BHLHE40/FLII/RB1/SPTAN1/AGL/PDE4DIP/MEF2A/PFKM/MYO1C
B_Naive	D1	Hallmark	HALLMARK_DNA_REPAIR	111	0.189904	0.741317	0.965239	0.972442	0.965239	0.932635	1312	tags=15%, list=14%, signal=13%	POLD3/HCLS1/BCAP31/NT5C/POLD4/ERCC4/POLA1/RFC5/GUK1/DAD1/EDF1/RNMT/RFC4/HPRT1/SURF1/POLH/COX17
B_Naive	D1	BTM	cell division - E2F transcription network (M4.8)	14	0.212369	0.537846	0.98013	0.98013	0.98013	0.940008	3045	tags=43%, list=32%, signal=29%	RFC5/PRKDC/MCM3/DTYMK/RNASEH2A/TIMELESS
B_Naive_Intermediate	D1	Hallmark	HALLMARK_MYC_TARGETS_V1	121	-0.386094	-1.47813	0.0079457	0.650283	0.373448	0.646898	931	tags=21%, list=15%, signal=19%	CANX/SNRPG/SRSF2/DUT/NOP56/MCM4/BUB3/MCM7/SRPK1/MRPL23/NME1/UBA2/PRPF31/PRDX3/CAD/HNRNPD/NHP2/CYC1/YWHAQ/MAD2L1/HSP90AB1/PABPC4/GNL3/SNRPA1/AIMP2/XPOT
B_Naive_Intermediate	D1	BTM	cell cycle (III) (M103)	23	-0.544642	-1.53164	0.0314845	0.650283	0.494896	0.646898	870	tags=26%, list=14%, signal=23%	RBL1/ATR/MCM4/MCM7/MAD2L1/WEE1
B_Naive_Intermediate	D1	BTM	enriched in antigen presentation (III) (M95.1)	13	0.627675	1.57163	0.0331622	0.650283	0.494896	0.646898	611	tags=38%, list=10%, signal=35%	EVI2B/HLA-DRA/LAPTM5/HLA-DMA/HLA-DRB1
B_Naive_Intermediate	D1	Hallmark	HALLMARK_APICAL_JUNCTION	52	0.399245	1.39028	0.0432636	0.650283	0.685248	0.646898	1489	tags=40%, list=24%, signal=31%	MVD/ICAM2/VCL/JUP/LDLRAP1/HRAS/MAP4K2/MPP5/CD99/IRS1/MAPK13/INPPL1/SYMPK/EVL/RAC2/ARHGEF6/PTPRC/MSN/RRAS/VASP/TAOK2
B_Naive_Intermediate	D1	Hallmark	HALLMARK_G2M_CHECKPOINT	80	-0.375359	-1.3508	0.0468536	0.650283	0.685248	0.646898	899	tags=25%, list=14%, signal=22%	HSPA8/SRSF2/RBL1/EWSR1/LIG3/BUB3/CUL5/BCL3/ILF3/PRPF4B/SFPQ/NUP98/HNRNPD/BRCA2/HIRA/MAD2L1/CHAF1A/NOTCH2/PML/DMD
B_Naive_Intermediate	D1	BTM	Naive B cell surface signature (S8)	15	0.574537	1.48942	0.0517954	0.650283	0.494896	0.646898	1706	tags=73%, list=27%, signal=54%	PPAPDC1B/TSPAN13/HLA-DMA/FAM26F/CXCR4/FCRL3/GABBR1/SLC38A11/CD200/CD72/BTLA
B_Naive_Intermediate	D1	BTM	CORO1A-DEF6 network (I) (M32.2)	10	0.631926	1.47356	0.0676298	0.650283	0.494896	0.646898	899	tags=40%, list=14%, signal=34%	SH2B1/CLPTM1/H1FX/BRD2
B_Naive_Intermediate	D1	Hallmark	HALLMARK_ANDROGEN_RESPONSE	41	-0.430292	-1.37012	0.0707855	0.650283	0.685248	0.646898	644	tags=22%, list=10%, signal=20%	GNAI3/HOMER2/INSIG1/PTK2B/SAT1/RAB4A/LMAN1/GPD1L/SLC38A2
B_Naive_Intermediate	D1	BTM	plasma cells & B cells, immunoglobulins (M156.0)	15	-0.566798	-1.44243	0.0708341	0.650283	0.494896	0.646898	23	tags=13%, list=0%, signal=13%	CPNE5/P2RX5
B_Naive_Intermediate	D1	BTM	enriched in monocytes (IV) (M118.0)	17	0.536065	1.44092	0.0714597	0.650283	0.494896	0.646898	409	tags=24%, list=7%, signal=22%	C1orf162/HHEX/PGD/NAIP
B_Naive_Intermediate	D1	Hallmark	HALLMARK_APOPTOSIS	71	-0.367311	-1.2926	0.0815133	0.65125	0.685248	0.64786	663	tags=15%, list=11%, signal=14%	BCL10/TXNIP/CFLAR/BCL2L2/TAP1/SQSTM1/SAT1/SOD2/DAP3/MCL1/WEE1
B_Naive_Intermediate	D1	Hallmark	HALLMARK_MYOGENESIS	40	-0.415735	-1.31803	0.0983404	0.65125	0.685248	0.64786	1071	tags=22%, list=17%, signal=19%	LSP1/SIRT2/PRNP/GABARAPL2/BHLHE40/SSPN/FHL1/DMD/AEBP1
B_Naive_Intermediate	D1	Hallmark	HALLMARK_E2F_TARGETS	86	-0.343411	-1.24933	0.102058	0.65125	0.685248	0.64786	878	tags=22%, list=14%, signal=19%	SRSF2/DUT/NOP56/POP7/MCM4/NUP107/MCM7/TUBB/ILF3/RBBP7/NME1/RFC3/RNASEH2A/HNRNPD/SHMT1/BRCA2/MAD2L1/POLD3/WEE1
B_Naive_Intermediate	D1	BTM	enriched in B cells (I) (M47.0)	36	0.402499	1.29594	0.110958	0.65125	0.494896	0.64786	907	tags=28%, list=14%, signal=24%	EBF1/PPAPDC1B/CD79B/HLA-DOB/TCL1A/ADAM28/TSPAN13/PLEKHG1/CD22/CD79A
B_Naive_Intermediate	D1	BTM	E2F1 targets (Q4) (M10.1)	10	-0.59368	-1.35188	0.132606	0.65125	0.494896	0.64786	3	tags=20%, list=0%, signal=20%	MCM4/WEE1
B_Naive_Intermediate	D1	BTM	T cell activation and signaling (M5.1)	10	0.579503	1.35132	0.134003	0.65125	0.494896	0.64786	1891	tags=60%, list=30%, signal=42%	HLA-DRA/CD52/HLA-DRB1/PTPRC/TRAF3IP3/ZAP70
B_Naive_Intermediate	D1	BTM	E2F1 targets (Q3) (M10.0)	15	-0.517565	-1.31714	0.142038	0.65125	0.494896	0.64786	761	tags=20%, list=12%, signal=18%	MCM4/ARHGAP6/WEE1
B_Naive_Intermediate	D1	BTM	regulation of antigen presentation and immune response (M5.0)	39	0.379415	1.24311	0.145434	0.65125	0.494896	0.64786	1891	tags=38%, list=30%, signal=27%	HLA-DOB/HLA-DRA/HLA-DMA/LILRB1/HLA-DRB1/JUN/LY96/LAT2/PTPRC/VASP/INPP5D/FGR/BTLA/HLA-DQA1/ZAP70
B_Naive_Intermediate	D1	BTM	enriched in antigen presentation (II) (M95.0)	15	0.503843	1.30616	0.149293	0.65125	0.494896	0.64786	611	tags=27%, list=10%, signal=24%	EVI2B/HLA-DRA/HLA-DMA/HLA-DRB1
B_Naive_Intermediate	D1	Hallmark	HALLMARK_UV_RESPONSE_UP	65	0.329856	1.20142	0.150179	0.65125	0.879711	0.64786	277	tags=11%, list=4%, signal=10%	KLHDC3/RXRB/RAB27A/SLC25A4/GLS/DNAJB1/AP2S1
B_Naive_Intermediate	D1	BTM	translation initiation factor 3 complex (M245)	10	0.560035	1.30592	0.163945	0.65125	0.494896	0.64786	604	tags=30%, list=10%, signal=27%	EIF3F/EIF3G/EIF3H
B_Naive_Intermediate	D1	BTM	regulation of transcription, transcription factors (M213)	11	0.532267	1.27638	0.178413	0.65125	0.494896	0.64786	913	tags=36%, list=15%, signal=31%	MED23/FMR1/ZDHHC17/CLK1
B_Naive_Intermediate	D1	Hallmark	HALLMARK_COMPLEMENT	85	-0.321917	-1.16927	0.18123	0.65125	0.879711	0.64786	792	tags=15%, list=13%, signal=14%	CSRP1/PRCP/CR2/GNAI3/PREP/HSPA5/IRF2/KLK1/PIM1/APOBEC3F/NOTCH4/TNFAIP3/DOCK9
B_Naive_Intermediate	D1	BTM	Resting dendritic cell surface signature (S10)	19	0.449074	1.2385	0.185542	0.65125	0.494896	0.64786	1406	tags=37%, list=22%, signal=29%	KMO/HLA-DMA/CRIM1/GPR137B/SERINC5/SFXN3/ABHD12
B_Naive_Intermediate	D1	Hallmark	HALLMARK_GLYCOLYSIS	68	-0.332689	-1.16443	0.202874	0.65125	0.879711	0.64786	933	tags=25%, list=15%, signal=22%	SLC25A13/ENO2/MPI/PHKA2/DLD/HSPA5/IL13RA1/ALG1/PKM/FKBP4/G6PD/GMPPA/GALK2/CYB5A/B3GALT6/MDH1/B4GALT7
B_Naive_Intermediate	D1	BTM	cell division - E2F transcription network (M4.8)	10	-0.549765	-1.25188	0.203023	0.65125	0.494896	0.64786	1806	tags=60%, list=29%, signal=43%	DNMT1/NASP/RFC5/MCM4/RNASEH2A/MAD2L1
B_Naive_Intermediate	D1	BTM	Monocyte surface signature (S4)	19	0.437476	1.20652	0.218182	0.65125	0.494896	0.64786	822	tags=26%, list=13%, signal=23%	C1orf162/TMEM154/LILRB1/PTAFR/ABCA1
B_Naive_Intermediate	D1	BTM	enriched in B cells (II) (M47.1)	24	0.403703	1.1848	0.220819	0.65125	0.494896	0.64786	157	tags=17%, list=3%, signal=16%	EBF1/CD79B/HLA-DOB/TCL1A
B_Naive_Intermediate	D1	Hallmark	HALLMARK_TGF_BETA_SIGNALING	21	-0.434333	-1.19795	0.220994	0.65125	0.879711	0.64786	745	tags=43%, list=12%, signal=38%	BMPR2/HIPK2/SMAD3/PPM1A/SKIL/SKI/PPP1R15A/BMPR1A/KLF10
B_Naive_Intermediate	D1	BTM	cell cycle, ATP binding (M144)	12	-0.508172	-1.2193	0.225577	0.65125	0.494896	0.64786	688	tags=50%, list=11%, signal=45%	NEK7/VPS4B/COPS5/CUL5/PCNP/CCNC
B_Naive_Intermediate	D1	Hallmark	HALLMARK_TNFA_SIGNALING_VIA_NFKB	85	-0.31265	-1.13561	0.225686	0.65125	0.879711	0.64786	662	tags=18%, list=11%, signal=16%	BCL3/RELB/CFLAR/PPP1R15A/TAP1/SQSTM1/BHLHE40/PLK2/SAT1/SOD2/RCAN1/KLF10/MCL1/TNFAIP3/GPR183
B_Naive_Intermediate	D1	BTM	enriched in B cells (VI) (M69)	19	0.431832	1.19095	0.231763	0.65125	0.494896	0.64786	907	tags=37%, list=14%, signal=32%	PPAPDC1B/CD79B/HLA-DOB/ADAM28/TSPAN13/CD22/CD79A
B_Naive_Intermediate	D1	BTM	respiratory electron transport chain (mitochondrion) (M219)	13	0.480521	1.20317	0.2362	0.65125	0.494896	0.64786	336	tags=23%, list=5%, signal=22%	COX5A/COX7A2L/COX5B
B_Naive_Intermediate	D1	Hallmark	HALLMARK_OXIDATIVE_PHOSPHORYLATION	109	0.277491	1.10162	0.243324	0.65125	0.879711	0.64786	756	tags=19%, list=12%, signal=17%	OGDH/FH/MDH2/COX5A/SLC25A4/MRPL34/PDHA1/COX7A2L/MFN2/NDUFB1/COX5B/ACADVL/IDH1/SLC25A11/NDUFC1/ATP6V1H/MRPL11/SURF1/ATP6V1E1/GLUD1/MRPS11
B_Naive_Intermediate	D1	BTM	B cell surface signature (S2)	42	0.334028	1.11193	0.277893	0.722521	0.543325	0.71876	1706	tags=52%, list=27%, signal=38%	CD79B/HLA-DOB/HLA-DRA/ADAM28/SCN3A/TSPAN13/CD52/HLA-DMA/FAM26F/CD22/CD79A/NT5E/ITM2C/FCRL3/CXCR5/CD180/GABBR1/MS4A1/CD200/CD72/TMEM156/BTLA
B_Naive_Intermediate	D1	BTM	cell cycle (I) (M4.1)	28	-0.38027	-1.11583	0.295719	0.723885	0.543325	0.720117	1827	tags=50%, list=29%, signal=36%	CENPK/CENPF/PRC1/CKS2/STMN1/PTTG1/CENPM/RFC5/NCAPG2/MCM4/NCAPD3/RFC3/MAD2L1/KIF18A
B_Naive_Intermediate	D1	BTM	mismatch repair (I) (M22.0)	13	-0.469815	-1.14966	0.296359	0.723885	0.543325	0.720117	1322	tags=38%, list=21%, signal=30%	RFC5/NCAPG2/FIGNL1/RFC3/POLD3
B_Naive_Intermediate	D1	Hallmark	HALLMARK_NOTCH_SIGNALING	11	-0.485575	-1.13633	0.30434	0.723885	0.928641	0.720117	94	tags=18%, list=1%, signal=18%	NOTCH2/DTX2
B_Naive_Intermediate	D1	Hallmark	HALLMARK_WNT_BETA_CATENIN_SIGNALING	17	-0.426714	-1.11911	0.310237	0.723885	0.928641	0.720117	1651	tags=47%, list=26%, signal=35%	HDAC5/MAML1/ADAM17/RBPJ/AXIN2/NCSTN/AXIN1/NOTCH4
B_Naive_Intermediate	D1	BTM	mitochondrial cluster (M235)	13	-0.455644	-1.11498	0.332395	0.756198	0.585015	0.752262	1003	tags=38%, list=16%, signal=32%	ACADM/HIBADH/TMEM218/DNAJA3/PUS7
B_Naive_Intermediate	D1	Hallmark	HALLMARK_COAGULATION	24	-0.381504	-1.08123	0.348824	0.77422	0.928641	0.77019	1636	tags=42%, list=26%, signal=31%	USP11/LGMN/KLF7/RAC1/CRIP2/SIRT2/CSRP1/PREP/ARF4/SH2B2
B_Naive_Intermediate	D1	Hallmark	HALLMARK_CHOLESTEROL_HOMEOSTASIS	33	0.326672	1.03153	0.407195	0.8571	0.928641	0.852639	1562	tags=33%, list=25%, signal=25%	MVD/ATXN2/TRIB3/HSD17B7/ACSS2/PNRC1/FDPS/STX5/FBXO6/LGALS3/ANXA5
B_Naive_Intermediate	D1	Hallmark	HALLMARK_HYPOXIA	69	-0.291598	-1.02351	0.41094	0.8571	0.928641	0.852639	862	tags=29%, list=14%, signal=25%	GPI/RBPJ/KLF7/SLC2A5/HEXA/GYS1/KLF6/ENO2/GAPDH/NAGK/KLHL24/BCL2/PPP1R15A/HSPA5/BHLHE40/TPST2/PIM1/PLIN2/TNFAIP3/B3GALT6
B_Naive_Intermediate	D1	BTM	intracellular transport (M147)	14	-0.415125	-1.03773	0.415425	0.8571	0.703026	0.852639	748	tags=21%, list=12%, signal=19%	NUP107/SRP9/PIKFYVE
B_Naive_Intermediate	D1	Hallmark	HALLMARK_SPERMATOGENESIS	25	0.343827	1.017	0.429691	0.8571	0.928641	0.852639	1999	tags=40%, list=32%, signal=27%	CHFR/POMC/IFT88/GMCL1/TLE4/PHKG2/IP6K1/VDAC3/STRBP/TOPBP1
B_Naive_Intermediate	D1	BTM	T cell activation (I) (M7.1)	20	-0.37352	-1.01684	0.43326	0.8571	0.706053	0.852639	730	tags=35%, list=12%, signal=31%	IL7R/IKZF1/CD5/CD8A/CD27/PRKCH/SIT1
B_Naive_Intermediate	D1	Hallmark	HALLMARK_MYC_TARGETS_V2	30	-0.333889	-0.99647	0.45814	0.872987	0.928641	0.868443	836	tags=20%, list=13%, signal=17%	NOP56/MCM4/RABEPK/RCL1/GNL3/AIMP2
B_Naive_Intermediate	D1	Hallmark	HALLMARK_APICAL_SURFACE	10	-0.430542	-0.980398	0.48584	0.872987	0.928641	0.868443	894	tags=20%, list=14%, signal=17%	NCOA6/ADIPOR2
B_Naive_Intermediate	D1	BTM	immune activation - generic cluster (M37.0)	74	-0.276523	-0.980627	0.496062	0.872987	0.779525	0.868443	921	tags=19%, list=15%, signal=16%	CSF2RB/CEACAM1/JAM3/NCAPD3/MCM7/BANK1/CIITA/PPIL4/MS4A7/FGD4/STX11/BRCA2/CHAF1A/UPP1
B_Naive_Intermediate	D1	Hallmark	HALLMARK_UNFOLDED_PROTEIN_RESPONSE	66	-0.279285	-0.973009	0.507811	0.872987	0.928641	0.868443	621	tags=20%, list=10%, signal=18%	SSR1/NFYA/DNAJC3/CEBPG/HSP90B1/NOP56/CNOT2/HSPA5/GEMIN4/NHP2/HSPA9/EXOSC1/XPOT
B_Naive_Intermediate	D1	Hallmark	HALLMARK_REACTIVE_OXYGEN_SPECIES_PATHWAY	25	-0.333215	-0.954142	0.524747	0.872987	0.928641	0.868443	1291	tags=36%, list=21%, signal=29%	PRDX1/PRDX4/STK25/LSP1/PRNP/LAMTOR5/SOD2/G6PD/NDUFS2
B_Naive_Intermediate	D1	BTM	DC surface signature (S5)	20	0.339754	0.950134	0.530799	0.872987	0.79813	0.868443	1834	tags=40%, list=29%, signal=28%	KMO/CD83/CRIM1/GPR137B/ABHD12/DIRC2/LAMP2/HLA-DQA1
B_Naive_Intermediate	D1	Hallmark	HALLMARK_INTERFERON_GAMMA_RESPONSE	106	-0.256735	-0.964004	0.534989	0.872987	0.928641	0.868443	1573	tags=29%, list=25%, signal=22%	PSMB2/PSME1/B2M/PSMA3/IRF8/TNFAIP2/HLA-B/MVP/ZBP1/PTPN1/CD40/SOCS3/FGL2/AUTS2/CSF2RB/SP110/BANK1/CIITA/TXNIP/SRI/OGFR/MX2/TAP1/SSPN/SOD2/OAS2/IRF2/PIM1/TNFAIP3/PML/UPP1
B_Naive_Intermediate	D1	Hallmark	HALLMARK_DNA_REPAIR	73	-0.270883	-0.95757	0.544148	0.872987	0.928641	0.868443	1322	tags=27%, list=21%, signal=22%	RFC5/ALYREF/POLD1/NT5C/XPC/ITPA/RAD52/UPF3B/DUT/TSG101/POLL/NME1/RFC3/DDB1/POLR2E/TARBP2/NELFE/ARL6IP1/ADA/POLD3
B_Naive_Intermediate	D1	BTM	mitotic cell cycle - DNA replication (M4.4)	10	0.399936	0.932593	0.544179	0.872987	0.79813	0.868443	1400	tags=50%, list=22%, signal=39%	PRIM1/CDK2/POLA1/RPA2/MCM2
B_Naive_Intermediate	D1	Hallmark	HALLMARK_FATTY_ACID_METABOLISM	73	-0.267764	-0.946546	0.565708	0.872987	0.928641	0.868443	1003	tags=23%, list=16%, signal=20%	ACADM/IDH3G/DLST/HSPH1/ACOT8/ENO2/ACO2/ACOX1/GLUL/DLD/SUCLG2/HSP90AA1/HADHB/ADIPOR2/ETFDH/MDH1/ACOT2
B_Naive_Intermediate	D1	Hallmark	HALLMARK_MITOTIC_SPINDLE	92	0.244854	0.9457	0.56858	0.872987	0.928641	0.868443	1433	tags=30%, list=23%, signal=24%	RAPGEF6/PDLIM5/VCL/TUBGCP3/NUMA1/NCK2/MARK4/BIN1/SASS6/MYO9B/YWHAE/KIF1B/CNTROB/ARHGEF12/KNTC1/ALS2/ARFGEF1/STK38L/KIF20B/ATG4B/CCDC88A/RFC1/ARL8A/MAP3K11/LATS1/APC/SYNPO/TUBGCP2
B_Naive_Intermediate	D1	BTM	enriched in T cells (I) (M7.0)	24	-0.327035	-0.926857	0.569892	0.872987	0.80888	0.868443	460	tags=42%, list=7%, signal=39%	LCK/GNLY/GZMB/NKG7/GIMAP7/IL7R/IL32/CD27/PRKCH/SIT1
B_Naive_Intermediate	D1	Hallmark	HALLMARK_P53_PATHWAY	82	-0.261686	-0.945217	0.569968	0.872987	0.928641	0.868443	1717	tags=30%, list=27%, signal=22%	DGKA/RETSAT/KIF13B/CCNK/CCNG1/VWA5A/RB1/ABAT/WRAP73/HEXIM1/S100A10/RALGDS/CTSD/XPC/ZBTB16/SESN1/TXNIP/APAF1/PPP1R15A/PMM1/TAP1/PLK2/SAT1/ADA/UPP1
B_Naive_Intermediate	D1	Hallmark	HALLMARK_EPITHELIAL_MESENCHYMAL_TRANSITION	28	-0.311933	-0.915308	0.591976	0.872987	0.928641	0.868443	1947	tags=46%, list=31%, signal=32%	CD59/VIM/MAGEE1/TAGLN/IL32/AREG/LGALS1/FLNA/ENO2/MCM7/SAT1/TNFAIP3/NOTCH2
B_Naive_Intermediate	D1	Hallmark	HALLMARK_INTERFERON_ALPHA_RESPONSE	42	-0.287049	-0.917743	0.59275	0.872987	0.928641	0.868443	795	tags=19%, list=13%, signal=17%	SP110/TXNIP/OGFR/TAP1/HLA-C/PARP9/MOV10/IRF2
B_Naive_Intermediate	D1	BTM	platelet activation (I) (M32.0)	13	-0.366291	-0.89633	0.594782	0.872987	0.817826	0.868443	1413	tags=31%, list=23%, signal=24%	NUCB1/FLNA/NRBP1/POR
B_Naive_Intermediate	D1	Hallmark	HALLMARK_UV_RESPONSE_DN	44	-0.27764	-0.89462	0.644236	0.917433	0.957018	0.912658	914	tags=25%, list=15%, signal=22%	MAP2K5/RASA2/AKT3/SRI/INSIG1/BMPR1A/BHLHE40/ATXN1/CACNA1A/PIAS3/NOTCH2
B_Naive_Intermediate	D1	BTM	cell adhesion (GO) (M117)	12	-0.357902	-0.858746	0.645228	0.917433	0.853475	0.912658	505	tags=50%, list=8%, signal=46%	CYTIP/PLEK/PSTPIP1/SELPLG/BCL2/CD300A
B_Naive_Intermediate	D1	BTM	enriched in B cells (III) (M47.2)	16	-0.332754	-0.85932	0.659504	0.923305	0.853475	0.918499	261	tags=25%, list=4%, signal=24%	FCRL5/ALOX5/TBC1D9/FCGR2B
B_Naive_Intermediate	D1	BTM	transcription regulation in cell development (M49)	11	0.339003	0.812928	0.70328	0.953569	0.884124	0.948605	952	tags=36%, list=15%, signal=31%	LILRB1/TYROBP/SEMA4A/ARHGEF12
B_Naive_Intermediate	D1	Hallmark	HALLMARK_INFLAMMATORY_RESPONSE	60	-0.252717	-0.864944	0.711385	0.953569	0.957018	0.948605	644	tags=12%, list=10%, signal=11%	GNAI3/CD70/SRI/SLC31A1/BEST1/RGS1/GPR183
B_Naive_Intermediate	D1	Hallmark	HALLMARK_PI3K_AKT_MTOR_SIGNALING	46	-0.263931	-0.856764	0.715859	0.953569	0.957018	0.948605	1548	tags=30%, list=25%, signal=23%	GRB2/CSNK2B/ECSIT/CAB39/RAC1/ARF1/HSP90B1/ATF1/VAV3/GSK3B/TBK1/SQSTM1/PIKFYVE/TRAF2
B_Naive_Intermediate	D1	Hallmark	HALLMARK_ESTROGEN_RESPONSE_EARLY	54	-0.253958	-0.852768	0.726151	0.953569	0.957018	0.948605	676	tags=15%, list=11%, signal=13%	RHOBTB3/TGIF2/FDFT1/BCL2/BHLHE40/FKBP4/KLF10/LRIG1
B_Naive_Intermediate	D1	Hallmark	HALLMARK_IL2_STAT5_SIGNALING	82	0.229721	0.870707	0.746312	0.953569	0.957018	0.948605	330	tags=10%, list=5%, signal=9%	RHOH/CD79B/RABGAP1L/PHTF2/HK2/IRF4/CD83/PDCD2L
B_Naive_Intermediate	D1	BTM	golgi membrane (II) (M237)	10	-0.34499	-0.785586	0.748182	0.953569	0.890386	0.948605	1838	tags=60%, list=29%, signal=42%	SLC35A5/SLC35A3/COPB2/ARFIP1/GOPC/SLC35B3
B_Naive_Intermediate	D1	BTM	regulation of signal transduction (M3)	13	0.310544	0.777566	0.759521	0.953569	0.890386	0.948605	410	tags=15%, list=7%, signal=14%	FOXO1/JUP
B_Naive_Intermediate	D1	BTM	cell cycle and transcription (M4.0)	77	0.228744	0.857059	0.76897	0.953569	0.890386	0.948605	837	tags=19%, list=13%, signal=17%	RAD51AP1/CCDC34/CYBB/NCF1/GCA/PLBD1/MYBL2/PRIM1/LILRB1/CPVL/TYROBP/PTAFR/SEMA4A/MPEG1/POLA1
B_Naive_Intermediate	D1	Hallmark	HALLMARK_PEROXISOME	47	0.2421	0.82752	0.784088	0.953569	0.957018	0.948605	362	tags=9%, list=6%, signal=8%	ACSL4/ESR2/SLC25A4/IDH1
B_Naive_Intermediate	D1	Hallmark	HALLMARK_MTORC1_SIGNALING	101	0.219984	0.862592	0.785909	0.953569	0.957018	0.948605	706	tags=15%, list=11%, signal=13%	PSMA4/SLC7A5/NFYC/UFM1/HK2/PSMD13/SHMT2/ABCF2/PSMC4/IDH1/SEC11A/MAP2K3/ENO1/UCHL5/CCT6A
B_Naive_Intermediate	D1	Hallmark	HALLMARK_XENOBIOTIC_METABOLISM	59	-0.239545	-0.816781	0.800383	0.953604	0.957018	0.94864	939	tags=19%, list=15%, signal=16%	SERTAD1/SLC46A3/ACO2/ACOX1/DHRS7/PMM1/MTHFD1/POR/ETFDH/UPP1/CYB5A
B_Naive_Intermediate	D1	Hallmark	HALLMARK_IL6_JAK_STAT3_SIGNALING	27	-0.264471	-0.769777	0.819722	0.953604	0.957018	0.94864	1252	tags=48%, list=20%, signal=39%	IL10RB/PTPN11/IFNGR2/MYD88/CBL/STAT2/GRB2/PTPN1/SOCS3/CSF2RB/TYK2/IL13RA1/PIM1
B_Naive_Intermediate	D1	Hallmark	HALLMARK_BILE_ACID_METABOLISM	31	0.250557	0.779542	0.821314	0.953604	0.957018	0.94864	943	tags=23%, list=15%, signal=19%	SLC22A18/IDH1/PEX1/ABCA1/PAOX/PEX6/ABCD3
B_Naive_Intermediate	D1	BTM	Activated (LPS) dendritic cell surface signature (S11)	11	-0.305862	-0.715769	0.83665	0.953604	0.924958	0.94864	1766	tags=45%, list=28%, signal=33%	IFI6/TMCC3/CD40/CSF2RB/IL13RA1
B_Naive_Intermediate	D1	BTM	T cell activation (II) (M7.3)	10	0.301245	0.702461	0.840871	0.953604	0.924958	0.94864	4387	tags=100%, list=70%, signal=30%	PTPRCAP/SLAMF1/ZAP70/GZMA/PTPN7/SLAMF7/CD3E/SP140/LCK/NKG7
B_Naive_Intermediate	D1	Hallmark	HALLMARK_ESTROGEN_RESPONSE_LATE	52	0.229167	0.79802	0.848813	0.953604	0.957018	0.94864	630	tags=12%, list=10%, signal=10%	SLC7A5/IGFBP4/JAK2/TSPAN13/MICB/RABEP1
B_Naive_Intermediate	D1	Hallmark	HALLMARK_PROTEIN_SECRETION	48	-0.232164	-0.760337	0.874339	0.962512	0.957018	0.957502	1793	tags=40%, list=29%, signal=28%	GBF1/RAB14/COPB1/VPS4B/COPB2/ARFIP1/NAPA/GALC/ARF1/RER1/CLCN3/BNIP3/TSG101/M6PR/SSPN/YKT6/LMAN1/ERGIC3/ARCN1
B_Naive_Intermediate	D1	Hallmark	HALLMARK_KRAS_SIGNALING_UP	59	-0.22559	-0.769199	0.877896	0.962512	0.957018	0.957502	1465	tags=25%, list=23%, signal=20%	ADAM17/IRF8/VWA5A/IKZF1/RBM4/FBXO4/PTBP2/ABCB1/STRN/PRDM1/PPP1R15A/PPBP/GNG11/AMMECR1/TNFAIP3
B_Naive_Intermediate	D1	Hallmark	HALLMARK_HEME_METABOLISM	83	0.20805	0.790973	0.899012	0.967652	0.957018	0.962615	497	tags=11%, list=8%, signal=10%	UCP2/EZH1/CDR2/ERMAP/ALAD/MAP2K3/HTATIP2/TRIM58/TSPAN5
B_Naive_Intermediate	D1	BTM	enriched in NK cells (I) (M7.2)	20	-0.249476	-0.679153	0.905052	0.967652	0.958317	0.962615	210	tags=35%, list=3%, signal=34%	GZMM/GNLY/GZMB/NKG7/GIMAP7/HOPX/PRKCH
B_Naive_Intermediate	D1	BTM	MHC-TLR7-TLR8 cluster (M146)	12	0.257009	0.630613	0.914757	0.967652	0.958317	0.962615	611	tags=17%, list=10%, signal=15%	HLA-DRA/HLA-DRB1
B_Naive_Intermediate	D1	Hallmark	HALLMARK_ADIPOGENESIS	91	-0.20524	-0.75352	0.938807	0.967652	0.957018	0.962615	1003	tags=16%, list=16%, signal=14%	ACADM/IDH3G/GRPEL1/ACO2/ACLY/ACOX1/DHRS7/DLD/POR/PRDX3/SSPN/CYC1/PLIN2/ADIPOR2/PHYH
B_Naive_Intermediate	D1	BTM	enriched in monocytes (II) (M11.0)	51	-0.212212	-0.703694	0.939548	0.967652	0.961398	0.962615	1441	tags=25%, list=23%, signal=20%	TNFAIP2/S100A11/NCF2/FCGR2A/FGL2/CSTA/ALOX5/DMXL2/MS4A6A/IL13RA1/MS4A7/KCTD12/TBXAS1
B_Naive_Intermediate	D1	Hallmark	HALLMARK_KRAS_SIGNALING_DN	26	-0.221389	-0.63978	0.94858	0.967652	0.957018	0.962615	784	tags=15%, list=12%, signal=14%	ZBTB16/SKIL/FGGY/SIDT1
B_Naive_Intermediate	D1	Hallmark	HALLMARK_ALLOGRAFT_REJECTION	81	0.196133	0.741627	0.957018	0.967652	0.957018	0.962615	942	tags=16%, list=15%, signal=14%	ETS1/GCNT1/HLA-DOB/IRF4/HLA-DRA/JAK2/HLA-DMA/IL12A/EIF4G3/IL4R/RPS9/CD79A/GLMN
B_Naive_Intermediate	D1	BTM	platelet activation (II) (M32.1)	13	-0.207954	-0.508873	0.97973	0.97973	0.97973	0.97463	4973	tags=100%, list=79%, signal=21%	MAP7D1/SIPA1/GNB2/ZYX/HGS/PKN1/PFN1/NBEAL2/GNAI2/MAP2K2/EHMT2/FLNA
B_Naive_Intermediate	D28	Hallmark	HALLMARK_ANDROGEN_RESPONSE	41	-0.551269	-1.82636	0.00114943	0.104598	0.054023	0.102843	1167	tags=41%, list=19%, signal=34%	RAB4A/UAP1/CCND3/GNAI3/ELL2/FKBP5/PTK2B/ANKH/XRCC6/ABHD2/SRF/ABCC4/HOMER2/SLC26A2/TNFAIP8/IDI1/SRP19
B_Naive_Intermediate	D28	BTM	enriched in B cells (I) (M47.0)	36	0.507098	1.59011	0.0163229	0.529368	0.383937	0.520489	972	tags=28%, list=15%, signal=24%	PPAPDC1B/TCL1A/FCRLA/FAM129C/KIAA0125/FCER2/CD200/CXCR5/CR2/EBF1
B_Naive_Intermediate	D28	BTM	T cell activation and signaling (M5.1)	10	0.716876	1.63418	0.0174517	0.529368	0.383937	0.520489	876	tags=50%, list=14%, signal=43%	HLA-DRA/HLA-DRB1/LCK/CD3E/PRKACB
B_Naive_Intermediate	D28	BTM	E2F1 targets (Q4) (M10.1)	10	-0.684692	-1.59553	0.0297453	0.676707	0.436265	0.665356	554	tags=60%, list=9%, signal=55%	STMN1/SLBP/KNTC1/ERBB2IP/MCM4/WEE1
B_Naive_Intermediate	D28	Hallmark	HALLMARK_MYC_TARGETS_V1	121	-0.326664	-1.31429	0.0414392	0.712528	0.86076	0.700577	1226	tags=26%, list=20%, signal=21%	CYC1/DDX21/SLC25A3/GSPT1/EIF3B/C1QBP/HNRNPA2B1/SERBP1/MCM7/SET/CDK2/PABPC1/USP1/PRPF31/XRCC6/EIF2S1/DUT/PSMD1/MCM4/NME1/TXNL4A/PABPC4/CBX3/ILF2/SYNCRIP/TCP1/EIF3J/SRSF2/PRDX3/DHX15/YWHAE
B_Naive_Intermediate	D28	BTM	immune activation - generic cluster (M37.0)	74	0.382851	1.36875	0.0469799	0.712528	0.516779	0.700577	505	tags=15%, list=8%, signal=14%	JUP/SAMHD1/NRGN/STX11/NUP37/TCL1A/GALNT6/LYZ/LGALS3/FOXO1/HLA-DRA
B_Naive_Intermediate	D28	Hallmark	HALLMARK_INTERFERON_GAMMA_RESPONSE	106	0.344387	1.30416	0.0588136	0.737537	0.86076	0.725167	873	tags=23%, list=14%, signal=20%	SAMHD1/NUP93/TRIM25/PNPT1/IFITM2/IFIT3/NMI/CD86/TAPBP/HLA-DRB1/MTHFD2/ICAM1/IL2RB/EIF2AK2/IL4R/IFIH1/IL18BP/STAT3/CASP3/GCH1/PELI1/SOCS3/IFITM3/CD74
B_Naive_Intermediate	D28	BTM	intracellular transport (M147)	14	-0.56734	-1.46124	0.0648384	0.737537	0.570578	0.725167	1340	tags=57%, list=21%, signal=45%	RAD21/VPS4B/PIKFYVE/CEP120/CLINT1/SIRT1/SEC63/PIK3C2A
B_Naive_Intermediate	D28	BTM	enriched in B cells (II) (M47.1)	24	0.488533	1.39793	0.078714	0.795886	0.577236	0.782537	972	tags=25%, list=15%, signal=21%	TCL1A/FCRLA/KIAA0125/CXCR5/CR2/EBF1
B_Naive_Intermediate	D28	Hallmark	HALLMARK_DNA_REPAIR	73	-0.334023	-1.23881	0.115357	0.962172	0.86076	0.946034	496	tags=18%, list=8%, signal=17%	DUT/NME1/RFC3/SDCBP/TAF9/GUK1/ELL/BRF2/ERCC5/SRSF6/ADA/POLE4/NT5C
B_Naive_Intermediate	D28	Hallmark	HALLMARK_UNFOLDED_PROTEIN_RESPONSE	66	0.345889	1.21452	0.149256	0.962172	0.86076	0.946034	1273	tags=23%, list=20%, signal=18%	GEMIN4/EXOSC1/RRP9/CNOT6/ARFGAP1/MTHFD2/EXOSC2/NFYA/ATP6V0D1/WIPI1/RPS14/YWHAZ/NFYB/DCTN1/HSPA5
B_Naive_Intermediate	D28	BTM	regulation of antigen presentation and immune response (M5.0)	39	0.39371	1.25243	0.149267	0.962172	0.932139	0.946034	978	tags=21%, list=16%, signal=17%	MNDA/HLA-DRA/CD86/HLA-DRB1/LCK/CD3E/JUN/CSK
B_Naive_Intermediate	D28	Hallmark	HALLMARK_MYOGENESIS	40	0.388298	1.24272	0.15423	0.962172	0.86076	0.946034	1202	tags=30%, list=19%, signal=24%	FLII/SH2B1/AKT2/TAGLN/PRNP/OCEL1/BIN1/GAA/CRAT/DAPK2/SIRT2/RB1
B_Naive_Intermediate	D28	Hallmark	HALLMARK_MYC_TARGETS_V2	30	0.416053	1.25121	0.157455	0.962172	0.86076	0.946034	745	tags=17%, list=12%, signal=15%	MYBBP1A/RRP9/CDK4/HK2/MPHOSPH10
B_Naive_Intermediate	D28	Hallmark	HALLMARK_WNT_BETA_CATENIN_SIGNALING	17	0.474102	1.24588	0.190476	0.962172	0.86076	0.946034	2085	tags=53%, list=33%, signal=35%	TCF7/ADAM17/MAML1/PPARD/CCND2/LEF1/TP53/PSEN2/KAT2A
B_Naive_Intermediate	D28	Hallmark	HALLMARK_ADIPOGENESIS	91	-0.296378	-1.14091	0.197714	0.962172	0.86076	0.946034	1369	tags=36%, list=22%, signal=29%	CS/SULT1A1/GPD2/MDH2/PDCD4/UBQLN1/CYC1/RTN3/PTCD3/PLIN2/DNAJC15/GPAM/DHRS7/DGAT1/RAB34/JAGN1/ACO2/ECHS1/SLC1A5/UQCRC1/POR/ESRRA/PEMT/ABCB8/CHCHD10/COQ9/STAT5A/CPT2/ACADM/ADIPOR2/PEX14/PRDX3/QDPR
B_Naive_Intermediate	D28	Hallmark	HALLMARK_INTERFERON_ALPHA_RESPONSE	42	0.36658	1.18616	0.200674	0.962172	0.86076	0.946034	873	tags=26%, list=14%, signal=23%	TRIM25/PNPT1/IFITM2/IFIT3/NMI/MVB12A/EIF2AK2/IL4R/IFIH1/IFITM3/CD74
B_Naive_Intermediate	D28	Hallmark	HALLMARK_TNFA_SIGNALING_VIA_NFKB	85	-0.288896	-1.09931	0.256218	0.962172	0.86076	0.946034	1446	tags=28%, list=23%, signal=22%	GADD45B/MAP2K3/RCAN1/IFNGR2/GPR183/KLF6/BCL2A1/NFKB1/TNIP2/SQSTM1/LITAF/DRAM1/FOSB/TAP1/NFE2L2/DDX58/STAT5A/EGR1/IL23A/SOD2/NR4A1/BIRC2/PLK2/TNFAIP8
B_Naive_Intermediate	D28	BTM	enriched in B cells (VI) (M69)	19	0.429293	1.16195	0.258232	0.962172	0.932139	0.946034	746	tags=21%, list=12%, signal=19%	PPAPDC1B/CD200/CXCR5/CR2
B_Naive_Intermediate	D28	BTM	Naive B cell surface signature (S8)	15	0.456309	1.15877	0.272608	0.962172	0.932139	0.946034	1455	tags=40%, list=23%, signal=31%	PPAPDC1B/CD200/GABBR1/SLC38A11/CXCR4/FAM26F
B_Naive_Intermediate	D28	Hallmark	HALLMARK_FATTY_ACID_METABOLISM	73	-0.295457	-1.09578	0.274182	0.962172	0.86076	0.946034	1449	tags=34%, list=23%, signal=27%	GLUL/RETSAT/LGALS1/GPD2/MDH2/ACAT2/S100A10/IDH3B/SDHA/ACSL4/MCEE/YWHAH/PTPRG/ACO2/ECHS1/HSD17B4/PDHB/ACSL1/HSP90AA1/CCDC58/CPT2/ACADM/ACADVL/ADIPOR2/IDI1
B_Naive_Intermediate	D28	Hallmark	HALLMARK_ALLOGRAFT_REJECTION	81	0.302499	1.09787	0.275111	0.962172	0.86076	0.946034	1222	tags=31%, list=19%, signal=25%	IL12A/GALNT1/HLA-DRA/CD86/TAPBP/FLNA/ICAM1/IL2RB/IL4R/RPS19/LCK/CD3E/CD96/ITGB2/CD74/CSK/JAK2/GZMA/BCL3/TRAF2/RPS3A/SOCS5/GZMB/GBP2/LY86
B_Naive_Intermediate	D28	Hallmark	HALLMARK_XENOBIOTIC_METABOLISM	59	0.322919	1.11051	0.275357	0.962172	0.86076	0.946034	820	tags=19%, list=13%, signal=16%	IDH1/JUP/AP4B1/MTHFD1/SLC35D1/PGRMC1/ETFDH/IGFBP4/ACOX3/GCH1/MCCC2
B_Naive_Intermediate	D28	Hallmark	HALLMARK_PEROXISOME	47	-0.326775	-1.11526	0.27924	0.962172	0.86076	0.946034	1157	tags=36%, list=18%, signal=30%	IDE/VPS4B/SLC25A17/ACSL4/YWHAH/PABPC1/FIS1/HSD17B4/ABCB4/ACSL1/MVP/SIAH1/SOD2/HRAS/PEX14/LONP2/IDI1
B_Naive_Intermediate	D28	BTM	enriched in antigen presentation (III) (M95.1)	13	0.460558	1.12574	0.316008	0.962172	0.932139	0.946034	859	tags=31%, list=14%, signal=27%	HLA-DRA/HLA-DRB1/ICAM1/ITGB2
B_Naive_Intermediate	D28	BTM	T cell activation (I) (M7.1)	20	0.406191	1.1108	0.316892	0.962172	0.932139	0.946034	957	tags=25%, list=15%, signal=21%	TCF7/IL7R/LCK/CD3E/PRKCH
B_Naive_Intermediate	D28	Hallmark	HALLMARK_KRAS_SIGNALING_UP	59	0.31272	1.07544	0.322761	0.962172	0.86076	0.946034	859	tags=19%, list=14%, signal=16%	JUP/AKT2/PPBP/KIF5C/ABCB1/ADAM17/SDCCAG8/SATB1/IL7R/LCP1/ITGB2
B_Naive_Intermediate	D28	Hallmark	HALLMARK_APICAL_JUNCTION	52	0.316585	1.06647	0.336976	0.962172	0.86076	0.946034	1466	tags=31%, list=23%, signal=24%	JUP/AKT2/AMIGO2/CD86/ICAM1/CTNND1/MPP5/PTEN/CRAT/IRS1/GNAI2/RHOF/MPZL1/ICAM2/EVL/SKAP2
B_Naive_Intermediate	D28	Hallmark	HALLMARK_G2M_CHECKPOINT	80	-0.27944	-1.05028	0.342706	0.962172	0.86076	0.946034	1351	tags=29%, list=22%, signal=23%	BRCA2/RAD21/MCM5/RBL1/NUP50/KIF20B/DMD/GSPT1/FOXN3/DKC1/SLC7A5/PRPF4B/TLE3/CKS1B/SQLE/NUP98/CDKN1B/LIG3/SYNCRIP/CENPF/SRSF2/CBX1/POLE
B_Naive_Intermediate	D28	Hallmark	HALLMARK_ESTROGEN_RESPONSE_LATE	52	-0.303299	-1.0561	0.347967	0.962172	0.86076	0.946034	781	tags=19%, list=12%, signal=17%	SLC7A5/FDFT1/FKBP4/ABHD2/BAG1/MAPK13/HOMER2/SLC26A2/ARL3/COX6C
B_Naive_Intermediate	D28	BTM	mitochondrial cluster (M235)	13	-0.422786	-1.06155	0.377664	0.962172	0.932139	0.946034	591	tags=15%, list=9%, signal=14%	TCHP/ACADM
B_Naive_Intermediate	D28	Hallmark	HALLMARK_P53_PATHWAY	82	-0.272631	-1.03174	0.379856	0.962172	0.871833	0.946034	1443	tags=38%, list=23%, signal=29%	CASP1/CD81/SAT1/CDKN1A/ABCC5/VAMP8/ABHD4/RETSAT/TAX1BP3/SESN1/FBXW7/ISCU/S100A10/CCND3/WWP1/TRIB3/HDAC3/PRMT2/DRAM1/TXNIP/SLC3A2/TAP1/CYFIP2/RALGDS/SLC19A2/HMOX1/UPP1/HRAS/ERCC5/PLK2/ADA
B_Naive_Intermediate	D28	BTM	golgi membrane (II) (M237)	10	0.470574	1.07271	0.384688	0.962172	0.932139	0.946034	721	tags=30%, list=11%, signal=27%	SLC35A3/ZDHHC17/GOLT1B
B_Naive_Intermediate	D28	BTM	CORO1A-DEF6 network (I) (M32.2)	10	0.466438	1.06329	0.397073	0.962172	0.932139	0.946034	282	tags=20%, list=4%, signal=19%	SH2B1/CCDC22
B_Naive_Intermediate	D28	BTM	enriched in monocytes (IV) (M118.0)	17	0.395754	1.03999	0.402446	0.962172	0.932139	0.946034	1152	tags=35%, list=18%, signal=29%	SAMHD1/LYZ/LGALS3/NAIP/HHEX/BCL6
B_Naive_Intermediate	D28	Hallmark	HALLMARK_E2F_TARGETS	86	-0.267232	-1.01881	0.404589	0.962172	0.871833	0.946034	873	tags=22%, list=14%, signal=19%	MCM7/ZW10/POP7/USP1/MMS22L/XRCC6/EIF2S1/DUT/CKS1B/MCM4/NME1/RFC3/SHMT1/CDKN1B/WEE1/SYNCRIP/SRSF2/POLE/POLE4
B_Naive_Intermediate	D28	Hallmark	HALLMARK_INFLAMMATORY_RESPONSE	60	0.296949	1.02334	0.408092	0.962172	0.871833	0.946034	813	tags=20%, list=13%, signal=18%	LTA/ABCA1/NMI/TAPBP/ICAM1/IL2RB/GABBR1/EIF2AK2/IL4R/GCH1/IL7R/LCK
B_Naive_Intermediate	D28	BTM	regulation of signal transduction (M3)	13	0.428584	1.04759	0.410358	0.962172	0.932139	0.946034	1152	tags=31%, list=18%, signal=25%	JUP/FOXO1/CD3E/BCL6
B_Naive_Intermediate	D28	Hallmark	HALLMARK_KRAS_SIGNALING_DN	26	0.345893	1.00985	0.435124	0.962172	0.889167	0.946034	1427	tags=27%, list=23%, signal=21%	TCL1A/SIDT1/GTF3C5/STAG3/MAST3/CCDC106/ZBTB16
B_Naive_Intermediate	D28	Hallmark	HALLMARK_BILE_ACID_METABOLISM	31	-0.310653	-0.971962	0.493679	0.962172	0.918402	0.946034	689	tags=23%, list=11%, signal=20%	HSD17B4/OPTN/ACSL1/PEX19/NPC1/LONP2/IDI1
B_Naive_Intermediate	D28	Hallmark	HALLMARK_PI3K_AKT_MTOR_SIGNALING	46	-0.285588	-0.969842	0.499657	0.962172	0.918402	0.946034	1116	tags=33%, list=18%, signal=27%	PRKAR2A/CFL1/TRIB3/PRKAG1/PIKFYVE/SQSTM1/CDK2/HSP90B1/TBK1/ITPR2/GSK3B/PTPN11/CDKN1B/HRAS/ECSIT
B_Naive_Intermediate	D28	BTM	mismatch repair (I) (M22.0)	13	0.395982	0.967898	0.510546	0.962172	0.932139	0.946034	1091	tags=31%, list=17%, signal=25%	POLA1/CENPK/SMC1A/FIGNL1
B_Naive_Intermediate	D28	Hallmark	HALLMARK_OXIDATIVE_PHOSPHORYLATION	109	-0.244102	-0.966561	0.531583	0.962172	0.918402	0.946034	1526	tags=33%, list=24%, signal=25%	MGST3/NDUFS8/NDUFA6/SUPV3L1/UQCRC2/RETSAT/OAT/MRPL11/CS/MDH2/FDX1/ISCU/CYC1/SLC25A3/ATP6V0B/IDH3B/COX5B/SDHA/BDH2/ACO2/ECHS1/MFN2/PDHB/NNT/SLC25A11/UQCRC1/POR/NDUFS2/ACADM/ACADVL/NDUFB4/PMPCA/MTRF1/CYB5A/PRDX3/COX6C
B_Naive_Intermediate	D28	Hallmark	HALLMARK_REACTIVE_OXYGEN_SPECIES_PATHWAY	25	-0.31696	-0.939997	0.538259	0.962172	0.918402	0.946034	538	tags=32%, list=9%, signal=29%	NDUFA6/LSP1/CDKN2D/FTL/ATOX1/NDUFS2/SOD2/NDUFB4
B_Naive_Intermediate	D28	BTM	Monocyte surface signature (S4)	19	0.344253	0.931776	0.553829	0.962172	0.932139	0.946034	359	tags=16%, list=6%, signal=15%	ABCA1/FCGR2A/TMEM154
B_Naive_Intermediate	D28	Hallmark	HALLMARK_HYPOXIA	69	0.268701	0.949323	0.554024	0.962172	0.918402	0.946034	1728	tags=38%, list=28%, signal=28%	PDK1/HK2/SIAH2/CITED2/NR3C1/ENO1/DUSP1/PRDX5/JUN/KLHL24/HK1/GAA/PDK3/SCARB1/TPI1/TPST2/HSPA5/SLC2A5/SLC2A3/CXCR4/JMJD6/GRHPR/VHL/FOS/CASP6/ENO2
B_Naive_Intermediate	D28	BTM	respiratory electron transport chain (mitochondrion) (M219)	13	-0.363257	-0.912082	0.571398	0.962172	0.932139	0.946034	1458	tags=38%, list=23%, signal=30%	UQCRC2/CYC1/COX5B/UQCRC1/COX6C
B_Naive_Intermediate	D28	BTM	T cell activation (II) (M7.3)	10	0.401124	0.914398	0.580972	0.962172	0.932139	0.946034	1028	tags=30%, list=16%, signal=25%	LCK/CD3E/GZMA
B_Naive_Intermediate	D28	Hallmark	HALLMARK_IL6_JAK_STAT3_SIGNALING	27	0.31191	0.917809	0.582193	0.962172	0.918402	0.946034	951	tags=26%, list=15%, signal=22%	GRB2/IL6ST/IL4R/STAT3/SOCS3/JUN/BAK1
B_Naive_Intermediate	D28	Hallmark	HALLMARK_NOTCH_SIGNALING	11	-0.369273	-0.887182	0.603481	0.962172	0.918402	0.946034	774	tags=18%, list=12%, signal=16%	SKP1/FBXW11
B_Naive_Intermediate	D28	BTM	cell cycle (I) (M4.1)	28	0.301998	0.896859	0.616391	0.962172	0.932139	0.946034	704	tags=18%, list=11%, signal=16%	DHFR/POLA1/MYBL2/PTTG1/CENPK
B_Naive_Intermediate	D28	Hallmark	HALLMARK_CHOLESTEROL_HOMEOSTASIS	33	0.290621	0.894631	0.618696	0.962172	0.918402	0.946034	1151	tags=24%, list=18%, signal=20%	PMVK/FBXO6/LGALS3/STARD4/ACSS2/ANTXR2/PDK3/ALCAM
B_Naive_Intermediate	D28	Hallmark	HALLMARK_EPITHELIAL_MESENCHYMAL_TRANSITION	28	0.300427	0.892195	0.625295	0.962172	0.918402	0.946034	1025	tags=21%, list=16%, signal=18%	TAGLN/MAGEE1/IGFBP4/FLNA/JUN/AREG
B_Naive_Intermediate	D28	BTM	translation initiation factor 3 complex (M245)	10	-0.370644	-0.863705	0.635352	0.962172	0.932139	0.946034	1077	tags=30%, list=17%, signal=25%	EEF1G/EIF3E/UXT
B_Naive_Intermediate	D28	BTM	enriched in B cells (III) (M47.2)	16	0.335945	0.867134	0.645179	0.962172	0.932139	0.946034	2175	tags=50%, list=35%, signal=33%	FCRLA/KIAA0125/HHEX/HLA-DQA1/CD180/FCRL3/TPD52/HLA-DOA
B_Naive_Intermediate	D28	BTM	cell cycle, ATP binding (M144)	12	-0.350044	-0.860955	0.646884	0.962172	0.932139	0.946034	2124	tags=67%, list=34%, signal=44%	NEK7/RBM7/MCTS1/UBA3/RAD21/VPS4B/CCNC/ERBB2IP
B_Naive_Intermediate	D28	BTM	enriched in antigen presentation (II) (M95.0)	15	0.339868	0.863076	0.648968	0.962172	0.932139	0.946034	859	tags=20%, list=14%, signal=17%	HLA-DRA/HLA-DRB1/ITGB2
B_Naive_Intermediate	D28	BTM	DC surface signature (S5)	20	-0.303968	-0.854111	0.675418	0.962172	0.932139	0.946034	840	tags=20%, list=13%, signal=17%	CD58/CRIM1/HLA-DQB1/GPR137B
B_Naive_Intermediate	D28	Hallmark	HALLMARK_COAGULATION	24	-0.292227	-0.859487	0.676035	0.962172	0.943378	0.946034	2104	tags=54%, list=34%, signal=36%	CSRP1/LAMP2/ARF4/RABIF/PLEK/MSRB2/CFD/LGMN/USP11/PREP/ISCU/CTSB/GNB2
B_Naive_Intermediate	D28	Hallmark	HALLMARK_COMPLEMENT	85	-0.236602	-0.900325	0.682444	0.962172	0.943378	0.946034	538	tags=22%, list=9%, signal=21%	GPD2/PREP/FDX1/CALM1/AKAP10/USP16/CTSB/GNAI3/CBLB/ATOX1/CALM3/RNF4/GCA/DOCK9/KLK1/GNB2/SIRT6/USP8/SH2B3
B_Naive_Intermediate	D28	BTM	regulation of transcription, transcription factors (M213)	11	0.355683	0.833331	0.685315	0.962172	0.932139	0.946034	810	tags=18%, list=13%, signal=16%	ZDHHC17/KIAA1468
B_Naive_Intermediate	D28	BTM	B cell surface signature (S2)	42	0.26383	0.853684	0.70874	0.962172	0.932139	0.946034	980	tags=19%, list=16%, signal=16%	ITM2C/CD200/HLA-DRA/CXCR5/GABBR1/CR2/SCN3A/SLC44A5
B_Naive_Intermediate	D28	Hallmark	HALLMARK_UV_RESPONSE_UP	65	-0.236979	-0.861103	0.747011	0.962172	0.956128	0.946034	1366	tags=29%, list=22%, signal=23%	DNAJB1/SULT1A1/RAB27A/DDX21/E2F5/CCND3/DGAT1/SQSTM1/CDK2/FKBP4/FOSB/TAP1/ARRB2/EIF5/HMOX1/SOD2/NR4A1/CDC34/GGH
B_Naive_Intermediate	D28	Hallmark	HALLMARK_PROTEIN_SECRETION	48	0.252851	0.838255	0.748048	0.962172	0.956128	0.946034	1040	tags=19%, list=17%, signal=16%	SCAMP3/ABCA1/ARF1/MON2/COPB1/NAPG/ARFGEF1/CLCN3/RAB2A
B_Naive_Intermediate	D28	Hallmark	HALLMARK_MTORC1_SIGNALING	101	0.231084	0.86785	0.754695	0.962172	0.956128	0.946034	1567	tags=31%, list=25%, signal=23%	IDH1/DHFR/RRP9/CCNG1/PSMC6/PDK1/HK2/PSMC2/STARD4/ACACA/MTHFD2/ENO1/ITGB2/PSMB5/DAPP1/TOMM40/TPI1/HSPA5/MCM2/NAMPT/CYB5B/SLC2A3/PNO1/CXCR4/PITPNB/CANX/SKAP2/ACLY/PSMC4/HMGCS1/TM7SF2
B_Naive_Intermediate	D28	BTM	cell cycle (III) (M103)	23	-0.277232	-0.805521	0.765632	0.962172	0.932139	0.946034	1340	tags=39%, list=21%, signal=31%	RAD21/MCM5/RBL1/E2F5/MCM7/CDK2/MCM4/CDKN1B/WEE1
B_Naive_Intermediate	D28	Hallmark	HALLMARK_ESTROGEN_RESPONSE_EARLY	54	-0.240137	-0.841909	0.777057	0.962172	0.956128	0.946034	944	tags=22%, list=15%, signal=19%	FKBP5/KDM4B/INPP5F/SLC7A5/TGIF2/FDFT1/FKBP4/ABHD2/SLC19A2/BAG1/SLC26A2/ARL3
B_Naive_Intermediate	D28	BTM	enriched in T cells (I) (M7.0)	24	-0.270704	-0.796185	0.780392	0.962172	0.932139	0.946034	275	tags=17%, list=4%, signal=16%	NKG7/GZMM/GIMAP7/FLT3LG
B_Naive_Intermediate	D28	BTM	platelet activation (II) (M32.1)	13	0.313384	0.766003	0.780979	0.962172	0.932139	0.946034	1926	tags=54%, list=31%, signal=37%	FLNA/MLF2/GNAI2/MAP7D1/NBEAL2/SIPA1/HGS
B_Naive_Intermediate	D28	Hallmark	HALLMARK_APOPTOSIS	71	-0.228044	-0.841407	0.793383	0.962172	0.956128	0.946034	1826	tags=35%, list=29%, signal=25%	MADD/BMF/BCL10/CASP1/VDAC2/TNFSF10/SAT1/CDKN1A/GADD45B/RETSAT/PDCD4/PTK2/PPP3R1/BRCA1/SQSTM1/CDK2/ANKH/TXNIP/TAP1/IGF2R/DNAJC3/CDKN1B/HMOX1/WEE1/SOD2
B_Naive_Intermediate	D28	BTM	transcription regulation in cell development (M49)	11	-0.310849	-0.746817	0.794311	0.962172	0.932139	0.946034	1057	tags=27%, list=17%, signal=23%	STMN1/BRCA1/SOD2
B_Naive_Intermediate	D28	BTM	cell division - E2F transcription network (M4.8)	10	-0.318765	-0.742812	0.796276	0.962172	0.932139	0.946034	498	tags=100%, list=8%, signal=92%	PRKDC/DNMT1/NASP/RFC5/RNASEH2A/RANBP1/TOPBP1/MAD2L1/MCM4
B_Naive_Intermediate	D28	BTM	E2F1 targets (Q3) (M10.0)	15	-0.288393	-0.757902	0.797945	0.962172	0.932139	0.946034	1707	tags=53%, list=27%, signal=39%	STMN1/ZNF367/HMGA1/MAP4K1/TLE4/ERBB2IP/MCM4/WEE1
B_Naive_Intermediate	D28	BTM	enriched in NK cells (I) (M7.2)	20	0.279847	0.765292	0.806972	0.962172	0.932139	0.946034	1257	tags=35%, list=20%, signal=28%	IL2RB/CD96/PRKCH/GZMA/GZMH/GZMB/HOPX
B_Naive_Intermediate	D28	BTM	MHC-TLR7-TLR8 cluster (M146)	12	0.309866	0.741472	0.810371	0.962172	0.932139	0.946034	873	tags=25%, list=14%, signal=22%	HLA-DRA/HLA-DRB1/CD74
B_Naive_Intermediate	D28	BTM	cell cycle and transcription (M4.0)	77	0.22953	0.826651	0.812287	0.962172	0.932139	0.946034	540	tags=12%, list=9%, signal=11%	DHFR/MNDA/POLA1/SEMA4A/FCGR2A/MYBL2/PTTG1/EZH2/CD86
B_Naive_Intermediate	D28	BTM	Resting dendritic cell surface signature (S10)	19	-0.27273	-0.757388	0.821584	0.962172	0.932139	0.946034	671	tags=16%, list=11%, signal=14%	CRIM1/HLA-DQB1/GPR137B
B_Naive_Intermediate	D28	Hallmark	HALLMARK_GLYCOLYSIS	68	0.229478	0.808899	0.833161	0.962172	0.976361	0.946034	1176	tags=21%, list=19%, signal=17%	IDH1/SLC35A3/PYGB/HK2/DLD/RPE/ECD/CITED2/GMPPA/ENO1/PDK3/AK3/TPI1/TPST1
B_Naive_Intermediate	D28	Hallmark	HALLMARK_MITOTIC_SPINDLE	92	0.219685	0.813107	0.857435	0.962172	0.976361	0.946034	1622	tags=32%, list=26%, signal=24%	PLEKHG2/GEMIN4/FGD6/STK38L/NET1/ALS2/NEDD9/FLNA/ARFGEF1/CSNK1D/ROCK1/SMC1A/RAPGEF5/BIN1/CD2AP/HOOK3/RHOF/LATS1/CLIP2/SOS1/KATNA1/RICTOR/ARHGEF3/ARHGEF7/PREX1/ATG4B/TUBD1/TAOK2/MID1IP1
B_Naive_Intermediate	D28	BTM	platelet activation (I) (M32.0)	13	-0.275336	-0.691327	0.871057	0.962172	0.932139	0.946034	819	tags=23%, list=13%, signal=20%	NR1H2/POR/GNB2
B_Naive_Intermediate	D28	Hallmark	HALLMARK_UV_RESPONSE_DN	44	0.233568	0.758836	0.872493	0.962172	0.976361	0.946034	1124	tags=23%, list=18%, signal=19%	BMPR1A/SMAD3/CITED2/NR3C1/DUSP1/MIOS/ATXN1/SYNJ2/PTEN/IRS1
B_Naive_Intermediate	D28	BTM	mitotic cell cycle - DNA replication (M4.4)	10	-0.287003	-0.668799	0.877595	0.962172	0.932139	0.946034	1301	tags=50%, list=21%, signal=40%	RPA2/MCM5/MCM7/CDK2/MCM4
B_Naive_Intermediate	D28	BTM	enriched in monocytes (II) (M11.0)	51	0.228131	0.765334	0.878488	0.962172	0.932139	0.946034	540	tags=8%, list=9%, signal=7%	NRGN/MNDA/FCGR2A/CD86
B_Naive_Intermediate	D28	BTM	plasma cells & B cells, immunoglobulins (M156.0)	15	-0.260713	-0.685157	0.889769	0.962172	0.932139	0.946034	1183	tags=47%, list=19%, signal=38%	FCRL2/CPNE5/P2RX5/E2F5/PCDH9/ABCB4/ADAM28
B_Naive_Intermediate	D28	Hallmark	HALLMARK_SPERMATOGENESIS	25	0.241014	0.697218	0.898732	0.962172	0.982335	0.946034	531	tags=12%, list=8%, signal=11%	PHKG2/CLPB/EZH2
B_Naive_Intermediate	D28	Hallmark	HALLMARK_HEME_METABOLISM	83	-0.198618	-0.752197	0.945284	0.987476	0.982589	0.970913	645	tags=17%, list=10%, signal=15%	CCND3/CTSB/ELL2/GAPVD1/HTATIP2/NNT/OPTN/CROCCP2/CCDC28A/BPGM/SDCBP/TCEA1/MXI1/DAAM1
B_Naive_Intermediate	D28	Hallmark	HALLMARK_APICAL_SURFACE	10	0.247081	0.563243	0.954963	0.987476	0.982589	0.970913	1767	tags=50%, list=28%, signal=36%	IL2RB/ATP8B1/AKAP7/APP/MDGA1
B_Naive_Intermediate	D28	Hallmark	HALLMARK_IL2_STAT5_SIGNALING	82	-0.194034	-0.734297	0.96307	0.987476	0.982589	0.970913	1477	tags=29%, list=24%, signal=23%	XBP1/BCL2/GADD45B/PIM1/BMPR2/LRIG1/KLF6/PLIN2/CCND3/P4HA1/UMPS/SWAP70/ITGAE/IL2RA/NT5E/HIPK2/SLC1A5/FGL2/CD48/IGF2R/TNFRSF1B/PTRH2/CDC42SE2/FLT3LG
B_Naive_Intermediate	D28	BTM	cell adhesion (GO) (M117)	12	-0.219981	-0.541058	0.970962	0.987476	0.987476	0.970913	236	tags=33%, list=4%, signal=32%	PLEK/BCL2/PSTPIP1/CD300A
B_Naive_Intermediate	D28	Hallmark	HALLMARK_TGF_BETA_SIGNALING	21	0.196122	0.543722	0.982589	0.987476	0.982589	0.970913	479	tags=10%, list=8%, signal=9%	BMPR1A/SMAD3
B_Naive_Intermediate	D28	BTM	Activated (LPS) dendritic cell surface signature (S11)	11	-0.19997	-0.480428	0.987476	0.987476	0.987476	0.970913	919	tags=45%, list=15%, signal=39%	IL13RA1/LAMP2/F11R/IFI6/CD58
B_Naive_Intermediate	Baseline	Hallmark	HALLMARK_TGF_BETA_SIGNALING	21	0.584414	1.67121	0.0110159	0.522234	0.358527	0.513474	783	tags=33%, list=12%, signal=29%	SMURF1/SMAD3/HIPK2/JUNB/ENG/PPM1A/KLF10
B_Naive_Intermediate	Baseline	BTM	enriched in B cells (II) (M47.1)	24	0.536347	1.5799	0.0189691	0.522234	0.588845	0.513474	397	tags=25%, list=6%, signal=24%	TCL1A/PNOC/CD79B/FCRLA/CD79A/PLEKHG1
B_Naive_Intermediate	Baseline	Hallmark	HALLMARK_ALLOGRAFT_REJECTION	81	0.370673	1.40559	0.0289347	0.522234	0.358527	0.513474	1231	tags=30%, list=20%, signal=24%	CSK/IFNAR2/BCL3/HLA-DRA/CD74/STAT1/CD79A/CD8A/GZMB/RPS3A/IL2RA/HIF1A/BCL10/IL12A/JAK2/ITGB2/EIF3J/RPS9/HLA-DMB/TAPBP/HLA-DMA/EIF5A/HLA-E/HLA-A
B_Naive_Intermediate	Baseline	Hallmark	HALLMARK_HYPOXIA	69	0.384538	1.42028	0.0301464	0.522234	0.358527	0.513474	543	tags=16%, list=9%, signal=15%	PRDX5/SLC2A3/GRHPR/JUN/ZFP36/HK1/SCARB1/PLAC8/EXT1/TNFAIP3/DUSP1
B_Naive_Intermediate	Baseline	Hallmark	HALLMARK_APOPTOSIS	71	-0.389077	-1.40389	0.0338002	0.522234	0.358527	0.513474	400	tags=25%, list=6%, signal=24%	TAP1/WEE1/PEA15/MADD/ANKH/DNAJA1/VDAC2/CFLAR/BRCA1/DNAJC3/BCL2L2/IGF2R/PTK2/SPTAN1/TXNIP/PSEN2/BIRC3/SOD2
B_Naive_Intermediate	Baseline	BTM	enriched in T cells (I) (M7.0)	24	0.510509	1.50379	0.034433	0.522234	0.588845	0.513474	581	tags=17%, list=9%, signal=15%	GZMM/IL7R/GZMB/PTPRCAP
B_Naive_Intermediate	Baseline	Hallmark	HALLMARK_KRAS_SIGNALING_UP	59	0.377523	1.35305	0.0575972	0.523139	0.358527	0.514364	851	tags=25%, list=14%, signal=22%	IL7R/JUP/SDCCAG8/BPGM/TRIB2/RABGAP1L/PPBP/CAB39L/GYPC/TNFAIP3/ENG/MMD/ITGB2/KIF5C/MMP11
B_Naive_Intermediate	Baseline	Hallmark	HALLMARK_APICAL_JUNCTION	52	0.386307	1.35113	0.0618491	0.523139	0.358527	0.514364	1321	tags=35%, list=21%, signal=28%	JUP/VASP/ARPC2/PTEN/INPPL1/CD99/MAP4K2/VCAN/CAP1/GNAI2/RAC2/TAOK2/SKAP2/YWHAH/ARHGEF6/HRAS/AKT2/MVD
B_Naive_Intermediate	Baseline	Hallmark	HALLMARK_WNT_BETA_CATENIN_SIGNALING	17	-0.543728	-1.4431	0.0687573	0.523139	0.358527	0.514364	924	tags=35%, list=15%, signal=30%	TP53/AXIN1/RBPJ/PPARD/ADAM17/PSEN2
B_Naive_Intermediate	Baseline	Hallmark	HALLMARK_TNFA_SIGNALING_VIA_NFKB	85	0.337361	1.29171	0.0723469	0.523139	0.358527	0.514364	1229	tags=29%, list=20%, signal=24%	SLC2A3/CD83/IL7R/BCL3/JUN/ZFP36/SMAD3/TNIP2/NFKBIA/IER2/TNFAIP3/DUSP1/JUNB/DUSP2/GADD45B/EIF1/KLF10/TNFAIP2/KYNU/FOS/PNRC1/NR4A1/BCL6/IL6ST/CCND1
B_Naive_Intermediate	Baseline	Hallmark	HALLMARK_COAGULATION	24	-0.487801	-1.41123	0.0723991	0.523139	0.358527	0.514364	1063	tags=38%, list=17%, signal=31%	RAC1/CTSB/CRIP2/SIRT2/RABIF/MSRB2/LTA4H/ARF4/CPQ
B_Naive_Intermediate	Baseline	Hallmark	HALLMARK_IL2_STAT5_SIGNALING	82	0.338541	1.2864	0.0762823	0.523139	0.358527	0.514364	682	tags=16%, list=11%, signal=14%	IFITM3/SLC2A3/CD83/LRIG1/NOP2/CD79B/PHTF2/RABGAP1L/HIPK2/IL2RA/GADD45B/RHOH/XBP1
B_Naive_Intermediate	Baseline	BTM	regulation of transcription, transcription factors (M213)	11	0.585967	1.40325	0.0936239	0.523139	0.588845	0.514364	249	tags=27%, list=4%, signal=26%	CCNT2/STAG2/ZDHHC17
B_Naive_Intermediate	Baseline	BTM	platelet activation (II) (M32.1)	13	0.551973	1.3886	0.097512	0.523139	0.588845	0.514364	1156	tags=38%, list=18%, signal=31%	MLF2/MAP2K2/GNAI2/HGS/PKN1
B_Naive_Intermediate	Baseline	BTM	enriched in B cells (I) (M47.0)	36	0.404495	1.31003	0.10191	0.523139	0.588845	0.514364	507	tags=22%, list=8%, signal=21%	TCL1A/PNOC/CD79B/FCRLA/CD79A/PLEKHG1/FCER2/STAP1
B_Naive_Intermediate	Baseline	Hallmark	HALLMARK_BILE_ACID_METABOLISM	31	-0.43302	-1.32621	0.104002	0.523139	0.418086	0.514364	1207	tags=42%, list=19%, signal=34%	IDI1/PAOX/ALDH9A1/ATXN1/PHYH/ABCD3/PEX1/PEX16/NPC1/LIPE/PEX6/GNPAT/LONP2
B_Naive_Intermediate	Baseline	Hallmark	HALLMARK_G2M_CHECKPOINT	80	0.327627	1.24037	0.106745	0.523139	0.418086	0.514364	1366	tags=38%, list=22%, signal=30%	CUL5/BCL3/KIF20B/CKS1B/SMAD3/KPNB1/FOXN3/SMC4/DKC1/HIF1A/YTHDC1/CBX1/LBR/HMGN2/NASP/PDS5B/MNAT1/PTTG1/CENPF/POLE/RPS6KA5/RBL1/LMNB1/RAD23B/SMARCC1/CCND1/SMC1A/MT2A/HIRA/CKS2
B_Naive_Intermediate	Baseline	BTM	T cell activation (I) (M7.1)	20	0.473265	1.33129	0.11059	0.523139	0.588845	0.514364	781	tags=25%, list=12%, signal=22%	IL7R/CD5/CD8A/RHOH/SLAMF1
B_Naive_Intermediate	Baseline	BTM	enriched in B cells (III) (M47.2)	16	0.506149	1.34767	0.110637	0.523139	0.588845	0.514364	278	tags=19%, list=4%, signal=18%	PNOC/HHEX/FCRLA
B_Naive_Intermediate	Baseline	Hallmark	HALLMARK_INTERFERON_GAMMA_RESPONSE	106	0.304452	1.2036	0.117258	0.523139	0.423933	0.514364	739	tags=17%, list=12%, signal=15%	UPP1/IFITM2/IFITM3/IFNAR2/BST2/ZNFX1/CD74/BPGM/STAT1/NFKBIA/HLA-DRB1/TNFAIP3/HIF1A/NLRC5/JAK2/IRF2/STAT3/NUP93
B_Naive_Intermediate	Baseline	BTM	golgi membrane (II) (M237)	10	0.580044	1.35224	0.120724	0.523139	0.588845	0.514364	358	tags=20%, list=6%, signal=19%	ZDHHC17/C3orf58
B_Naive_Intermediate	Baseline	BTM	immune activation - generic cluster (M37.0)	74	0.325449	1.21558	0.132914	0.537538	0.588845	0.528522	1144	tags=26%, list=18%, signal=21%	UPP1/JUP/TCL1A/HLA-DRA/MARCH3/SLC19A2/CR1/SMC4/PSD3/MYO7B/ENG/GALNT6/S100A8/SAC3D1/FAM46A/CHI3L2/VNN2/BCL6/ADAP2
B_Naive_Intermediate	Baseline	BTM	mitochondrial cluster (M235)	13	-0.537112	-1.32513	0.137704	0.537538	0.588845	0.528522	916	tags=38%, list=15%, signal=33%	ACADM/DNAJA3/ALG8/POP5/ALDH6A1
B_Naive_Intermediate	Baseline	Hallmark	HALLMARK_FATTY_ACID_METABOLISM	73	0.325252	1.2108	0.141768	0.537538	0.475936	0.528522	1109	tags=26%, list=18%, signal=22%	HCCS/ACSS1/GRHPR/ACO2/APEX1/GLUL/MCEE/ERP29/IDH1/HMGCS1/MDH1/FH/CPT2/D2HGDH/UROD/ACSL4/MLYCD/YWHAH/ACOT2
B_Naive_Intermediate	Baseline	BTM	cell adhesion (GO) (M117)	12	-0.539776	-1.30248	0.154949	0.564015	0.588845	0.554555	226	tags=17%, list=4%, signal=16%	BCL2/CD300A
B_Naive_Intermediate	Baseline	Hallmark	HALLMARK_IL6_JAK_STAT3_SIGNALING	27	0.409838	1.23933	0.16442	0.572124	0.515184	0.562528	773	tags=22%, list=12%, signal=20%	JUN/STAT1/IL2RA/STAT3/IL10RB/GRB2
B_Naive_Intermediate	Baseline	BTM	transcription regulation in cell development (M49)	11	-0.541529	-1.27765	0.174197	0.572124	0.588845	0.562528	548	tags=27%, list=9%, signal=25%	MSH2/BRCA1/SOD2
B_Naive_Intermediate	Baseline	BTM	CORO1A-DEF6 network (I) (M32.2)	10	-0.558221	-1.28269	0.176038	0.572124	0.588845	0.562528	534	tags=30%, list=9%, signal=27%	STXBP2/CCDC22/BRD2
B_Naive_Intermediate	Baseline	BTM	mismatch repair (I) (M22.0)	13	-0.50461	-1.24494	0.198286	0.607991	0.588845	0.597793	861	tags=31%, list=14%, signal=27%	CENPK/MSH2/FIGNL1/POLD3
B_Naive_Intermediate	Baseline	BTM	Monocyte surface signature (S4)	19	-0.45163	-1.232	0.200743	0.607991	0.588845	0.597793	751	tags=26%, list=12%, signal=23%	MFSD1/PYCARD/FCGR2A/PTAFR/SPNS1
B_Naive_Intermediate	Baseline	Hallmark	HALLMARK_EPITHELIAL_MESENCHYMAL_TRANSITION	28	0.389422	1.18894	0.207118	0.607991	0.602953	0.597793	605	tags=21%, list=10%, signal=19%	JUN/WIPF1/IGFBP4/TNFAIP3/GADD45B/VCAN
B_Naive_Intermediate	Baseline	Hallmark	HALLMARK_ANDROGEN_RESPONSE	41	-0.359872	-1.17079	0.221755	0.625995	0.602953	0.615495	1259	tags=34%, list=20%, signal=27%	NCOA4/IDI1/GPD1L/ANKH/ABCC4/ADRM1/ELOVL5/INSIG1/TNFAIP8/SPCS3/GNAI3/ITGAV/FKBP5/ABHD2
B_Naive_Intermediate	Baseline	BTM	cell cycle (I) (M4.1)	28	0.378735	1.15631	0.241465	0.625995	0.608308	0.615495	913	tags=25%, list=15%, signal=21%	KIF20B/CKS1B/KIF18A/SMC4/RFC5/PTTG1/CENPF
B_Naive_Intermediate	Baseline	BTM	regulation of antigen presentation and immune response (M5.0)	39	0.349111	1.15076	0.243568	0.625995	0.608308	0.615495	435	tags=15%, list=7%, signal=14%	CSK/HLA-DRA/JUN/VASP/NFKBIA/HLA-DRB1
B_Naive_Intermediate	Baseline	Hallmark	HALLMARK_NOTCH_SIGNALING	11	-0.503854	-1.18876	0.251685	0.625995	0.602953	0.615495	1136	tags=36%, list=18%, signal=30%	RBX1/NOTCH2/PPARD/PSEN2
B_Naive_Intermediate	Baseline	BTM	Resting dendritic cell surface signature (S10)	19	-0.428692	-1.16942	0.255473	0.625995	0.608308	0.615495	884	tags=32%, list=14%, signal=27%	SPINT2/HLA-DQB1/MFSD1/CD86/GPR137B/PSEN2
B_Naive_Intermediate	Baseline	BTM	T cell activation and signaling (M5.1)	10	0.506369	1.18049	0.263581	0.625995	0.608308	0.615495	435	tags=20%, list=7%, signal=19%	HLA-DRA/HLA-DRB1
B_Naive_Intermediate	Baseline	Hallmark	HALLMARK_ESTROGEN_RESPONSE_EARLY	54	-0.325022	-1.11674	0.268191	0.625995	0.602953	0.615495	928	tags=26%, list=15%, signal=22%	MYBL1/SYBU/TGIF2/CHPT1/SYNGR1/ELOVL5/MAST4/MYBBP1A/FDFT1/BCL2/TOB1/ADD3/FKBP5/ABHD2
B_Naive_Intermediate	Baseline	BTM	MHC-TLR7-TLR8 cluster (M146)	12	0.470473	1.15751	0.28147	0.625995	0.608308	0.615495	1231	tags=50%, list=20%, signal=40%	HLA-DRA/CD74/HLA-DRB1/HLA-E/HLA-DPA1/HLA-A
B_Naive_Intermediate	Baseline	Hallmark	HALLMARK_PI3K_AKT_MTOR_SIGNALING	46	0.32565	1.11245	0.284541	0.625995	0.602953	0.615495	773	tags=22%, list=12%, signal=19%	ARHGDIA/GSK3B/PTEN/CAB39L/CFL1/ARF1/ACTR2/PDK1/TRIB3/GRB2
B_Naive_Intermediate	Baseline	Hallmark	HALLMARK_ESTROGEN_RESPONSE_LATE	52	-0.323696	-1.10582	0.286766	0.625995	0.602953	0.615495	777	tags=21%, list=12%, signal=19%	CHPT1/ELOVL5/SNX10/MOCS2/IMPA2/FDFT1/BCL2/TOB1/ADD3/FKBP5/ABHD2
B_Naive_Intermediate	Baseline	BTM	enriched in antigen presentation (III) (M95.1)	13	0.452991	1.13959	0.290329	0.625995	0.608308	0.615495	1672	tags=54%, list=27%, signal=40%	HLA-DRA/HLA-DRB1/ITGB2/HLA-DMB/HLA-DMA/LAPTM5/CD53
B_Naive_Intermediate	Baseline	Hallmark	HALLMARK_KRAS_SIGNALING_DN	26	0.371088	1.11355	0.299855	0.625995	0.602953	0.615495	1590	tags=35%, list=25%, signal=26%	TCL1A/MAST3/GTF3C5/SLC16A7/MX1/SIDT1/ENTPD7/MSH5/PLAG1
B_Naive_Intermediate	Baseline	BTM	Naive B cell surface signature (S8)	15	0.429254	1.12217	0.304162	0.625995	0.608325	0.615495	1541	tags=40%, list=25%, signal=30%	SLC38A11/FAM26F/CD200/HLA-DMA/TSPAN13/PPAPDC1B
B_Naive_Intermediate	Baseline	Hallmark	HALLMARK_DNA_REPAIR	73	0.286924	1.06812	0.314678	0.625995	0.602953	0.615495	1046	tags=26%, list=17%, signal=22%	ERCC5/DAD1/NFX1/APRT/POLD4/ADA/UPF3B/RALA/POLL/POLR2G/RFC5/AK3/GTF3C5/SAC3D1/SF3A3/GTF2H5/SUPT4H1/REV3L/TAF9
B_Naive_Intermediate	Baseline	Hallmark	HALLMARK_INTERFERON_ALPHA_RESPONSE	42	0.324227	1.08508	0.317145	0.625995	0.602953	0.615495	153	tags=10%, list=2%, signal=9%	IFITM2/IFITM3/BST2/CD74
B_Naive_Intermediate	Baseline	Hallmark	HALLMARK_REACTIVE_OXYGEN_SPECIES_PATHWAY	25	0.365214	1.08851	0.331884	0.625995	0.602953	0.615495	760	tags=32%, list=12%, signal=28%	TXNRD2/HHEX/NDUFS2/SCAF4/JUNB/PRDX1/LAMTOR5/SBNO2
B_Naive_Intermediate	Baseline	Hallmark	HALLMARK_XENOBIOTIC_METABOLISM	59	0.29713	1.06492	0.333548	0.625995	0.602953	0.615495	961	tags=19%, list=15%, signal=16%	UPP1/JUP/ACO2/MTHFD1/IGFBP4/IDH1/TMEM97/ACOX3/COMT/AHCY/KYNU
B_Naive_Intermediate	Baseline	BTM	enriched in NK cells (I) (M7.2)	20	0.387635	1.09042	0.337074	0.625995	0.631364	0.615495	428	tags=10%, list=7%, signal=9%	GZMM/GZMB
B_Naive_Intermediate	Baseline	BTM	respiratory electron transport chain (mitochondrion) (M219)	13	0.427013	1.07424	0.367978	0.665207	0.631364	0.654049	402	tags=23%, list=6%, signal=22%	COX6C/UQCRFS1/COX5B
B_Naive_Intermediate	Baseline	BTM	cell cycle (III) (M103)	23	-0.371154	-1.06142	0.374634	0.665207	0.631364	0.654049	1178	tags=26%, list=19%, signal=21%	WEE1/E2F5/MAD2L1/RAD21/ANAPC10/ATR
B_Naive_Intermediate	Baseline	BTM	enriched in monocytes (II) (M11.0)	51	-0.305518	-1.04198	0.383644	0.665207	0.631364	0.654049	1124	tags=25%, list=18%, signal=21%	TBXAS1/TFEC/MARCH1/MS4A7/NCF2/CD86/SCPEP1/IL13RA1/CYBB/IMPA2/FCGR2A/PTAFR/CSTA
B_Naive_Intermediate	Baseline	BTM	enriched in monocytes (IV) (M118.0)	17	0.390914	1.05497	0.387428	0.665207	0.631364	0.654049	2145	tags=47%, list=34%, signal=31%	HHEX/HLA-DMB/BCL6/C1orf162/LY96/SAMHD1/RNASE6/AMICA1
B_Naive_Intermediate	Baseline	BTM	E2F1 targets (Q3) (M10.0)	15	-0.404185	-1.03675	0.410479	0.691733	0.635025	0.68013	1178	tags=27%, list=19%, signal=22%	WEE1/EZH2/MAP4K1/ARHGAP6
B_Naive_Intermediate	Baseline	BTM	regulation of signal transduction (M3)	13	0.410197	1.03194	0.418539	0.692492	0.635025	0.680877	1329	tags=46%, list=21%, signal=36%	JUP/PSD3/ENG/BCL6/ADAP2/TIAM2
B_Naive_Intermediate	Baseline	Hallmark	HALLMARK_PEROXISOME	47	-0.300432	-1.0068	0.44548	0.714852	0.764791	0.702862	1075	tags=23%, list=17%, signal=20%	ALDH9A1/ATXN1/ACOT8/ABCD3/ELOVL5/MVP/MSH2/PEX6/GNPAT/LONP2/SOD2
B_Naive_Intermediate	Baseline	BTM	enriched in antigen presentation (II) (M95.0)	15	0.384618	1.00549	0.453807	0.714852	0.665584	0.702862	680	tags=20%, list=11%, signal=18%	HLA-DRA/HLA-DRB1/ITGB2
B_Naive_Intermediate	Baseline	Hallmark	HALLMARK_CHOLESTEROL_HOMEOSTASIS	33	0.314829	1.00051	0.45562	0.714852	0.764791	0.702862	1911	tags=52%, list=30%, signal=36%	STARD4/TM7SF2/HMGCS1/ACSS2/TRIB3/TMEM97/ANTXR2/LGMN/PNRC1/CPEB2/MVD/FDPS/LSS/ACAT2/STX5/FBXO6/ANXA5
B_Naive_Intermediate	Baseline	BTM	cell cycle and transcription (M4.0)	77	0.262663	0.987724	0.470087	0.72505	0.667221	0.712889	1047	tags=26%, list=17%, signal=22%	NCF1/KIF20B/SEMA4A/CKS1B/KIF18A/SLC15A3/KCTD12/VCAN/PLBD1/RFC5/PTTG1/TNFAIP2/RNASEH2A/GRN/CENPF/FCN1/KYNU/CFD/RAD51AP1/LMNB1
B_Naive_Intermediate	Baseline	Hallmark	HALLMARK_MYC_TARGETS_V2	30	0.315576	0.978498	0.490984	0.73497	0.795733	0.722643	979	tags=20%, list=16%, signal=17%	NOP2/DCTPP1/DUSP2/CBX3/TMEM97/TBRG4
B_Naive_Intermediate	Baseline	BTM	cell cycle, ATP binding (M144)	12	0.396538	0.975607	0.492672	0.73497	0.677424	0.722643	378	tags=17%, list=6%, signal=16%	CUL5/UBA3
B_Naive_Intermediate	Baseline	BTM	Activated (LPS) dendritic cell surface signature (S11)	11	0.396532	0.949598	0.528047	0.775036	0.704062	0.762037	1961	tags=64%, list=31%, signal=44%	ANTXR2/LAMP2/RNF144B/CD40/IL3RA/TMCC3/CSF2RB
B_Naive_Intermediate	Baseline	Hallmark	HALLMARK_HEME_METABOLISM	83	0.251379	0.958292	0.539655	0.779501	0.841482	0.766427	540	tags=16%, list=9%, signal=15%	GMPS/BPGM/HAGH/LRP10/MFHAS1/BACH1/RIOK3/CROCCP2/GYPC/SLC11A2/NNT/ERMAP/USP15
B_Naive_Intermediate	Baseline	Hallmark	HALLMARK_P53_PATHWAY	82	0.250737	0.952757	0.55502	0.789169	0.841482	0.775932	987	tags=18%, list=16%, signal=16%	UPP1/ERCC5/JUN/HINT1/WWP1/SLC19A2/ADA/RB1/CCNG1/ABAT/TRIB3/RPL18/BLCAP/STOM/FOS
B_Naive_Intermediate	Baseline	Hallmark	HALLMARK_UNFOLDED_PROTEIN_RESPONSE	66	0.250689	0.917736	0.627228	0.872051	0.9008	0.857425	682	tags=18%, list=11%, signal=16%	DNAJB9/NHP2/EIF4EBP1/BANF1/WIPI1/SEC11A/CKS1B/DKC1/EXOSC2/PAIP1/NFYB/XBP1
B_Naive_Intermediate	Baseline	Hallmark	HALLMARK_UV_RESPONSE_DN	44	0.267062	0.902305	0.632477	0.872051	0.9008	0.857425	1196	tags=25%, list=19%, signal=20%	RUNX1/SLC22A18/SMAD3/PTEN/DUSP1/YTHDC1/TGFBR2/SYNJ2/NEK7/MRPS31/SIPA1L1
B_Naive_Intermediate	Baseline	BTM	cell division - E2F transcription network (M4.8)	10	0.366666	0.854798	0.65493	0.87277	0.811536	0.858131	873	tags=30%, list=14%, signal=26%	RFC5/NASP/RNASEH2A
B_Naive_Intermediate	Baseline	BTM	platelet activation (I) (M32.0)	13	-0.343269	-0.846891	0.672579	0.87277	0.811536	0.858131	1251	tags=31%, list=20%, signal=25%	PPP1CA/POR/NUCB1/CCDC22
B_Naive_Intermediate	Baseline	BTM	DC surface signature (S5)	20	0.30377	0.854504	0.679657	0.87277	0.811536	0.858131	112	tags=10%, list=2%, signal=10%	CD83/SLC36A1
B_Naive_Intermediate	Baseline	Hallmark	HALLMARK_GLYCOLYSIS	68	0.242549	0.894719	0.681225	0.87277	0.916621	0.858131	785	tags=13%, list=13%, signal=12%	ALG1/NDUFV3/AKR1A1/EXT1/IDH1/VCAN/MDH1/AK3/NASP
B_Naive_Intermediate	Baseline	Hallmark	HALLMARK_MITOTIC_SPINDLE	92	0.231379	0.895115	0.700176	0.87277	0.916621	0.858131	1047	tags=17%, list=17%, signal=15%	ARHGEF7/MAP3K11/ARHGDIA/KIF20B/ARHGEF3/CD2AP/SMC4/NEDD9/WASF1/LATS1/SAC3D1/UXT/CENPF/SSH2/TAOK2/LMNB1
B_Naive_Intermediate	Baseline	Hallmark	HALLMARK_OXIDATIVE_PHOSPHORYLATION	109	-0.229567	-0.892938	0.707095	0.87277	0.916621	0.858131	1157	tags=26%, list=18%, signal=21%	BDH2/ACADSB/IDH3A/OAT/OGDH/POR/ACADM/HSPA9/BCKDHA/NDUFS6/COX10/COX7A2L/CYB5A/MGST3/VDAC2/PHYH/MRPS11/ATP6V0E1/SLC25A3/UQCRB/HADHB/DLD/MFN2/PDHX/SURF1/HADHA/SDHD/ALDH6A1
B_Naive_Intermediate	Baseline	BTM	T cell activation (II) (M7.3)	10	0.349573	0.81495	0.71167	0.87277	0.811536	0.858131	781	tags=20%, list=12%, signal=18%	PTPRCAP/SLAMF1
B_Naive_Intermediate	Baseline	BTM	translation initiation factor 3 complex (M245)	10	0.348262	0.811894	0.716499	0.87277	0.811536	0.858131	1994	tags=70%, list=32%, signal=48%	EEF1B2/UXT/EIF3H/EIF3E/EIF3G/EIF3K/EIF3F
B_Naive_Intermediate	Baseline	BTM	intracellular transport (M147)	14	-0.324467	-0.815355	0.719316	0.87277	0.811536	0.858131	753	tags=43%, list=12%, signal=38%	VPS4B/G3BP2/NUP133/RAD21/PIK3C2A/PIKFYVE
B_Naive_Intermediate	Baseline	Hallmark	HALLMARK_E2F_TARGETS	86	-0.231017	-0.862147	0.751949	0.891865	0.916621	0.876906	947	tags=23%, list=15%, signal=20%	USP1/TP53/BRCA2/WEE1/EED/TFRC/MAD2L1/POP7/EZH2/ZW10/PRKDC/RAD21/MSH2/POLD3/BRCA1/SYNCRIP/HNRNPD/ILF3/POLE4/SHMT1
B_Naive_Intermediate	Baseline	Hallmark	HALLMARK_MYOGENESIS	40	0.252482	0.835119	0.757804	0.891865	0.916621	0.876906	598	tags=15%, list=10%, signal=14%	DMPK/CNN3/DAPK2/RB1/MYL6B/GADD45B
B_Naive_Intermediate	Baseline	Hallmark	HALLMARK_COMPLEMENT	85	-0.229523	-0.855646	0.764456	0.891865	0.916621	0.876906	1716	tags=33%, list=27%, signal=24%	PDP1/CASP1/KCNIP2/RCE1/USP16/CASP3/SPOCK2/DGKG/PSMB9/CTSH/GZMA/CA2/APOBEC3F/PRCP/CD59/CEBPB/CTSB/EHD1/KLK1/RAF1/RABIF/L3MBTL4/LTA4H/MSRB1/BRPF3/GNAI3/HSPA1A/CPQ
B_Naive_Intermediate	Baseline	Hallmark	HALLMARK_MTORC1_SIGNALING	101	-0.223096	-0.857209	0.780103	0.898599	0.916621	0.883527	1327	tags=28%, list=21%, signal=22%	PPIA/DHFR/ADIPOR2/TOMM40/ACTR3/IDI1/P4HA1/EEF1E1/TFRC/UCHL5/HSPA9/PSMD14/COPS5/ENO1/GAPDH/CYP51A1/PSMC6/ELOVL5/INSIG1/CCT6A/ABCF2/SLC1A5/LTA4H/RRP9/FKBP2/ADD3/QDPR/CACYBP
B_Naive_Intermediate	Baseline	Hallmark	HALLMARK_ADIPOGENESIS	91	-0.223474	-0.842673	0.801101	0.909096	0.918335	0.893848	977	tags=18%, list=16%, signal=15%	POR/ACADM/NKIRAS1/BCKDHA/MGST3/PHYH/SLC1A5/STAT5A/RTN3/DHRS7/GPHN/LIPE/DLD/TOB1/PLIN2/QDPR
B_Naive_Intermediate	Baseline	BTM	plasma cells & B cells, immunoglobulins (M156.0)	15	0.286071	0.74786	0.815431	0.909096	0.889846	0.893848	723	tags=20%, list=12%, signal=18%	GNG7/STAP1/ITM2C
B_Naive_Intermediate	Baseline	Hallmark	HALLMARK_MYC_TARGETS_V1	121	-0.214468	-0.846337	0.825554	0.909096	0.923834	0.893848	942	tags=16%, list=15%, signal=14%	MAD2L1/MRPL23/HSP90AB1/PSMD14/COPS5/PSMC6/SLC25A3/BUB3/SF3B3/LSM7/UBE2L3/PSMB2/SYNCRIP/RRP9/UBA2/HNRNPD/FBL/AIMP2/XPOT
B_Naive_Intermediate	Baseline	BTM	mitotic cell cycle - DNA replication (M4.4)	10	0.310983	0.724988	0.829175	0.909096	0.889846	0.893848	4326	tags=100%, list=69%, signal=31%	CDK2/MCM2/RPA2/PRIM1/MCM6/MCM5/MCM7/C1orf112/MCM4/POLA1
B_Naive_Intermediate	Baseline	Hallmark	HALLMARK_SPERMATOGENESIS	25	-0.244492	-0.714452	0.883217	0.949554	0.939331	0.933628	1151	tags=32%, list=18%, signal=26%	PHKG2/ZC3H14/JAM3/STRBP/PEBP1/IFT88/EZH2/CHFR
B_Naive_Intermediate	Baseline	Hallmark	HALLMARK_APICAL_SURFACE	10	-0.289937	-0.666225	0.886946	0.949554	0.939331	0.933628	2468	tags=60%, list=39%, signal=36%	MDGA1/NCOA6/AKAP7/NTNG1/ADIPOR2/BRCA1
B_Naive_Intermediate	Baseline	BTM	B cell surface signature (S2)	42	0.217708	0.728597	0.913544	0.955648	0.957046	0.939619	1216	tags=24%, list=19%, signal=19%	HLA-DRA/CD79B/CD79A/ITM2C/FAM26F/CD200/HLA-DMA/TSPAN13/TMEM156/HLA-DPA1
B_Naive_Intermediate	Baseline	Hallmark	HALLMARK_PROTEIN_SECRETION	48	0.211859	0.730301	0.92251	0.955648	0.939331	0.939619	1214	tags=25%, list=19%, signal=20%	COPE/GNAS/DNM1L/NAPA/ARF1/YKT6/GALC/OCRL/LAMP2/SCAMP3/CLTA/SGMS1
B_Naive_Intermediate	Baseline	Hallmark	HALLMARK_INFLAMMATORY_RESPONSE	60	-0.210529	-0.73856	0.924143	0.955648	0.939331	0.939619	1264	tags=22%, list=20%, signal=17%	SRI/CD82/BEST1/CCR7/ATP2C1/ADRM1/SLC31A1/ABI1/RAF1/CYBB/LTA/GNAI3/PTAFR
B_Naive_Intermediate	Baseline	Hallmark	HALLMARK_UV_RESPONSE_UP	65	-0.204205	-0.725996	0.939331	0.96044	0.939331	0.944331	1658	tags=26%, list=26%, signal=19%	CDC5L/CASP3/GCH1/CYB5B/CA2/DNAJB1/TAP1/PSMC3/PPP1R2/E2F5/TFRC/MRPL23/DNAJA1/CDC34/TGFBRAP1/HLA-F/SOD2
B_Naive_Intermediate	Baseline	BTM	enriched in B cells (VI) (M69)	19	0.21467	0.596305	0.962341	0.973034	0.984721	0.956714	324	tags=11%, list=5%, signal=10%	CD79B/CD79A
B_Naive_Intermediate	Baseline	BTM	E2F1 targets (Q4) (M10.1)	10	0.187739	0.437672	0.995372	0.995372	0.995372	0.978677	5098	tags=100%, list=81%, signal=19%	NASP/ERBB2IP/STMN1/PRIM1/SLBP/SKP2/MCM4/RANBP1/KNTC1/WEE1
CD4_CM	Baseline	Hallmark	HALLMARK_MYC_TARGETS_V1	158	0.465186	1.89123	0.000177778	0.0275556	0.00888889	0.0248889	2744	tags=42%, list=26%, signal=32%	PSMA4/CYC1/SET/SF3A1/PPIA/EIF4A1/PABPC1/SRSF3/SNRPA1/STARD7/PGK1/EIF2S2/TRIM28/XPOT/HNRNPR/PSMD7/HSP90AB1/MCM7/COX5A/CCT2/ACP1/CTPS1/PSMA1/MRPL23/NOP56/MAD2L1/LDHA/RFC4/UBE2L3/PPM1G/HNRNPD/NPM1/KPNA2/GSPT1/EIF3B/EXOSC7/SLC25A3/HNRNPC/RANBP1/IFRD1/C1QBP/TUFM/MRPL9/CBX3/MCM2/HDAC2/GLO1/YWHAE/TRA2B/CCT7/RPS3/AP3S1/DUT/NHP2/RPS2/SRSF7/HNRNPA3/RPLP0/HDDC2/SRPK1/SRM/ERH/CCNA2/SNRPD2/RSL1D1/ODC1/RPL22
CD4_CM	Baseline	BTM	cell cycle (I) (M4.1)	69	0.495088	1.76757	0.00036543	0.0283208	0.0383702	0.0255801	2588	tags=48%, list=25%, signal=36%	ANLN/KIF18A/HELLS/POLE2/TIPIN/NUF2/CENPH/TIMELESS/MAD2L1/RFC4/BRCA1/PRIM1/NCAPG2/PRKAR2B/CKS1B/KIF15/MCM10/NCAPH/RANBP1/UBE2C/SKA3/MCM2/UBE2S/DNA2/FBXO5/GINS2/ESPL1/NDC80/CDK1/BUB1/TACC3/CCNA2/SMC4
CD4_CM	Baseline	BTM	cell cycle and transcription (M4.0)	183	0.363837	1.50466	0.00211864	0.0861278	0.077027	0.0777928	2962	tags=37%, list=28%, signal=27%	WDR76/SIRPA/LILRA1/SYK/SLC11A1/ANLN/CEBPA/CDCA7/KIF18A/CSF1R/HELLS/TGFBI/POLE2/TIPIN/NCF2/LILRA2/FCN1/NUF2/CD302/CENPH/TIMELESS/MAD2L1/RNASEH2A/RFC4/LGALS2/BRCA1/PRIM1/NCAPG2/PTAFR/WHSC1/CKS1B/KIF15/MCM10/CPPED1/NCAPH/UBE2C/GGH/SKA3/UBE2T/S100A9/KYNU/FES/MCM2/UBE2S/APOBEC3B/DNA2/FBXO5/GINS2/PLBD1/ESPL1/NDC80/CDK1/BUB1/NCF1/CCR1/TACC3/CCNA2/LMO2/TK1/CPVL/AIF1/AOAH/KIAA0101/MYBL2/LRRC25/PAICS/KIF14
CD4_CM	Baseline	BTM	KLF12 targets network (M32.3)	12	0.754042	1.8151	0.00286917	0.0861278	0.077027	0.0777928	2399	tags=75%, list=23%, signal=58%	RHOG/GNB2/HGS/PPP2R1A/NBEAL2/POR/GNAI2/CORO1A/UBE2M
CD4_CM	Baseline	BTM	platelet activation (I) (M32.0)	19	0.658313	1.77934	0.00365666	0.0861278	0.077027	0.0777928	2604	tags=68%, list=25%, signal=52%	H1FX/CCDC22/GNB2/HGS/PPP2R1A/PFN1/POR/GNAI2/CORO1A/NUCB1/TGFB1/UBE2M/AKT1
CD4_CM	Baseline	BTM	cell division in stimulated CD4 T cells (M4.6)	11	0.760207	1.78174	0.00366795	0.0861278	0.077027	0.0777928	2167	tags=64%, list=21%, signal=51%	ANLN/CDCA7/POLE2/BRCA1/NCAPG2/UBE2T/GINS2
CD4_CM	Baseline	Hallmark	HALLMARK_ESTROGEN_RESPONSE_EARLY	111	0.396503	1.53001	0.00416742	0.0861278	0.104186	0.0777928	2216	tags=32%, list=21%, signal=26%	BAG1/ELF1/RRP12/NXT1/SEC14L2/TGIF2/SIAH2/RAPGEFL1/TIPARP/PMAIP1/MED13L/CBFA2T3/BLVRB/KLF10/SLC16A1/PPIF/GLA/UNC119/CHPT1/CCND1/SYNGR1/PRSS23/ITPK1/WWC1/UGCG/KDM4B/B4GALT1/SCNN1A/RASGRP1/BHLHE40/SNX24/KRT18/SLC37A1/SLC26A2/CLIC3/CD44
CD4_CM	Baseline	BTM	platelet activation (II) (M32.1)	20	0.649874	1.77568	0.0044453	0.0861278	0.0777928	0.0777928	1327	tags=45%, list=13%, signal=39%	MAP7D1/SIPA1/MLF2/PKN1/MAP2K2/GNB2/HGS/NBEAL2/PFN1
CD4_CM	Baseline	BTM	respiratory electron transport chain (mitochondrion) (M219)	17	0.649038	1.70793	0.00980204	0.14519	0.129223	0.131139	2106	tags=53%, list=20%, signal=42%	CYC1/UQCRFS1/COX5A/UQCRH/COX5B/UQCRC2/COX6A1/COX8A/UQCRC1
CD4_CM	Baseline	BTM	T cell activation (IV) (M52)	11	0.71416	1.67382	0.00984556	0.14519	0.129223	0.131139	2502	tags=55%, list=24%, signal=42%	LCK/LAG3/CD5/LPXN/GFI1/SELL
CD4_CM	Baseline	Hallmark	HALLMARK_INTERFERON_GAMMA_RESPONSE	165	0.344159	1.40553	0.0103038	0.14519	0.17173	0.131139	3290	tags=44%, list=31%, signal=30%	MT2A/LCP2/LAP3/HLA-DMA/SOCS3/PML/STAT3/VAMP5/CD74/IFITM3/GCH1/TAPBP/RNF213/PSME2/PDE4B/PELI1/PNPT1/NMI/IFITM2/GZMA/CASP8/PSMA3/IFI35/ARL4A/GBP4/CD38/OGFR/IRF7/CASP7/MTHFD2/IRF5/TNFAIP3/ISG15/IRF9/CASP1/LGALS3BP/SP110/IFI27/IFIT2/IFIT3/IRF8/PSMB8/IRF1/IRF4/PSMB10/IFI44/CD69/ZNFX1/EPSTI1/PSME1/PFKP/CASP4/CCL5/TRIM14/RBCK1/DDX60/RIPK1/HLA-A/UBE2L6/IFI44L/NOD1/PTPN2/NAMPT/NCOA3/IFI30/ARID5B/NLRC5/PIM…
CD4_CM	Baseline	BTM	cell division (stimulated CD4+ T cells) (M46)	14	0.662354	1.65778	0.0143023	0.184738	0.162347	0.16686	2847	tags=64%, list=27%, signal=47%	CDCA7/GNB4/DHCR24/GGH/APOBEC3B/CDK1/TST/MYB/KIAA0101
CD4_CM	Baseline	BTM	respiratory electron transport chain (mitochondrion) (M231)	10	0.707468	1.61627	0.0164219	0.191724	0.162347	0.17317	1510	tags=50%, list=14%, signal=43%	UQCRFS1/ATP5C1/COX5A/NDUFB1/NDUFS3
CD4_CM	Baseline	BTM	chemokines and inflammatory molecules in myeloid cells (M86.0)	11	0.691847	1.62152	0.0183398	0.191724	0.162347	0.17317	1580	tags=55%, list=15%, signal=46%	CCL4/BCL2A1/GCH1/PDE4B/TRAF1/TNFAIP3
CD4_CM	Baseline	BTM	chaperonin mediated protein folding (I) (M204.0)	12	0.679783	1.63635	0.0185539	0.191724	0.162347	0.17317	959	tags=33%, list=9%, signal=30%	FBXW2/CCT2/CCT8/NOP56
CD4_CM	Baseline	BTM	MAPK, RAS signaling (M100)	10	0.6936	1.58459	0.0235703	0.228338	0.190376	0.20624	2604	tags=80%, list=25%, signal=60%	RAC2/MAP2K2/RASGRP4/ARRB2/RASGRP2/MAP4K1/TGFB1/AKT1
CD4_CM	Baseline	Hallmark	HALLMARK_APICAL_JUNCTION	97	0.367684	1.39346	0.0269196	0.245443	0.336495	0.221691	2057	tags=28%, list=20%, signal=23%	TSC1/IRS1/MAPK11/SIRPA/MVD/SYK/SYMPK/NEXN/YWHAH/RAC2/TGFBI/VASP/ACTB/INSIG1/MAP4K2/PFN1/RHOF/TRAF1/EVL/TAOK2/PLCG1/VAV2/GNAI2/B4GALT1/DSC1/ARPC2/PKD1
CD4_CM	Baseline	BTM	transmembrane transport (I) (M87)	10	0.683389	1.56126	0.0309119	0.266186	0.231839	0.240426	838	tags=30%, list=8%, signal=28%	VDR/SLC11A1/NLRP3
CD4_CM	Baseline	BTM	transmembrane transport (II) (M191)	11	-0.647735	-1.54433	0.0408544	0.324506	0.279951	0.293103	1078	tags=82%, list=10%, signal=73%	SIRT1/NUP54/ATP11C/ATP8A1/KCNQ1/AXIN2/ACSL5/SLC12A2/MDFIC
CD4_CM	Baseline	BTM	mitotic cell division (M6)	12	0.63592	1.53076	0.044759	0.324506	0.279951	0.293103	2376	tags=50%, list=23%, signal=39%	KIF18A/NUF2/CENPH/MAD2L1/NDC80/BUB1
CD4_CM	Baseline	Hallmark	HALLMARK_MTORC1_SIGNALING	152	0.320599	1.29598	0.0455276	0.324506	0.381571	0.293103	1565	tags=22%, list=15%, signal=19%	PSMA4/ARPC5L/PPIA/STARD4/GPI/ALDOA/MTHFD2L/G6PD/PGK1/SC5D/SLC2A3/EIF2S2/TCEA1/ASNS/NFIL3/PHGDH/PSME3/TPI1/HSPA5/LDHA/UCHL5/GLA/PITPNB/SHMT2/INSIG1/RAB1A/DHCR24/SCD/PSMA3/GAPDH/SEC11A/IFRD1/MTHFD2/SLC6A6
CD4_CM	Baseline	BTM	respiratory electron transport chain (mitochondrion) (M238)	15	0.596603	1.52163	0.046059	0.324506	0.279951	0.293103	1956	tags=40%, list=19%, signal=33%	ATP5D/NDUFB6/UQCRH/ATP5I/NDUFA6/ATP5O
CD4_CM	Baseline	Hallmark	HALLMARK_TNFA_SIGNALING_VIA_NFKB	135	0.327483	1.30048	0.0503338	0.327759	0.381571	0.29604	2113	tags=32%, list=20%, signal=26%	YRDC/TNFSF9/SIK1/CCL4/MAP3K8/DUSP5/SOCS3/BCL2A1/GADD45A/SLC2A3/TIPARP/GCH1/RHOB/FOSL2/ATF3/NFIL3/PDE4B/KLF10/EIF1/REL/RELB/SGK1/CSF1/DRAM1/JUNB/GADD45B/CCND1/DNAJB4/TRAF1/NFAT5/BTG3/TNFAIP3/SLC2A6/MAP2K3/KYNU/PNRC1/TNIP2/B4GALT1/SLC16A6/NR4A2/BHLHE40/IFIT2/RNF19B
CD4_CM	Baseline	BTM	intracellular transport (M147)	10	0.654597	1.49548	0.054289	0.327759	0.279951	0.29604	1414	tags=40%, list=13%, signal=35%	EXOC1/NUP133/G3BP2/TMX1
CD4_CM	Baseline	BTM	DNA repair (M76)	15	0.58492	1.49184	0.0549239	0.327759	0.279951	0.29604	2793	tags=33%, list=27%, signal=24%	POLE2/RFC4/BRCA1/MRE11A/FANCG
CD4_CM	Baseline	BTM	mitotic cell cycle - DNA replication (M4.4)	17	0.558609	1.46997	0.0584278	0.327759	0.279951	0.29604	1826	tags=41%, list=17%, signal=34%	POLE2/MCM7/PRIM1/KIF15/MCM10/MCM8/MCM2
CD4_CM	Baseline	BTM	CORO1A-DEF6 network (I) (M32.2)	17	0.558321	1.46921	0.05862	0.327759	0.279951	0.29604	2399	tags=53%, list=23%, signal=41%	ATP5D/SIPA1/H1FX/CCDC22/HGS/SH2B1/CORO1A/TGFB1/UBE2M
CD4_CM	Baseline	BTM	enriched in neutrophils (I) (M37.1)	19	0.541432	1.46342	0.0600462	0.327759	0.279951	0.29604	1497	tags=32%, list=14%, signal=27%	NCF4/BASP1/PTAFR/REPS2/FCGR3A/MANSC1
CD4_CM	Baseline	BTM	enriched in cell cycle (M167)	13	0.604845	1.48752	0.0613226	0.327759	0.279951	0.29604	1262	tags=38%, list=12%, signal=34%	RBM38/SESN3/PPP2R1A/STRADB/GSPT1
CD4_CM	Baseline	Hallmark	HALLMARK_E2F_TARGETS	128	0.323743	1.27746	0.0654206	0.332682	0.381571	0.300487	2974	tags=40%, list=28%, signal=29%	SNRPB/PRPS1/MLH1/HELLS/TIPIN/PNN/MCM7/CCNE1/RFC1/ANP32E/CTPS1/TIMELESS/NOP56/MAD2L1/RNASEH2A/BRCA1/RBBP7/HNRNPD/KPNA2/GSPT1/CKS1B/RANBP1/TP53/MTHFD2/UBE2T/LBR/HMGA1/MCM2/UBE2S/SHMT1/TRA2B/SMC3/NASP/SMC1A/ESPL1/CDK1/DUT/DCTPP1/RAD21/BRMS1L/TACC3/SMC4/CDC25B/PMS2/TK1/SLBP/DNMT1/MYBL2/DDX39A/PAICS/TFRC
CD4_CM	Baseline	Hallmark	HALLMARK_FATTY_ACID_METABOLISM	109	-0.322754	-1.27703	0.0674928	0.332682	0.381571	0.300487	1636	tags=24%, list=16%, signal=20%	GPD2/ACAA1/HSDL2/HSD17B4/CBR3/PDHB/CPT2/ECHS1/HCCS/ALDH3A2/GCDH/ACSL5/GSTZ1/CPT1A/NBN/ECI1/HPGD/S100A10/ECI2/SDHD/ACOX1/SUCLG2/ACADM/MLYCD/ACSS1/CPOX
CD4_CM	Baseline	Hallmark	HALLMARK_INTERFERON_ALPHA_RESPONSE	86	0.349519	1.29556	0.0686828	0.332682	0.381571	0.300487	3092	tags=44%, list=29%, signal=31%	ELF1/LAP3/CNP/CD74/IFITM3/PSME2/TRIM5/PNPT1/NMI/IFITM2/CSF1/CASP8/PSMA3/IFI35/IFITM1/GBP4/OGFR/IRF7/ISG15/IRF9/CASP1/LGALS3BP/SP110/IFI27/IFIT2/IFIT3/PSMB8/IRF1/IFI44/SELL/EPSTI1/PSME1/TRIM14/DDX60/UBE2L6/IFI44L/NUB1/IFI30
CD4_CM	Baseline	Hallmark	HALLMARK_OXIDATIVE_PHOSPHORYLATION	150	0.304633	1.22934	0.0883563	0.415007	0.420966	0.374845	1916	tags=27%, list=18%, signal=22%	CYC1/UQCRFS1/SLC25A5/GPI/IDH3A/BAX/RHOT1/NDUFB6/DLD/SDHA/MDH2/OGDH/COX5A/UQCRH/ATP6V1G1/COX5B/COX10/LDHA/PDHA1/TIMM8B/NDUFB1/NDUFS2/NDUFB7/NDUFA9/UQCRC2/SLC25A3/CASP7/ISCA1/NDUFS3/MDH1/TIMM10/SUPV3L1/POR/COX6A1/COX8A/ACO2/IDH3B/SLC25A4/MTRR/NDUFA6
CD4_CM	Baseline	Hallmark	HALLMARK_G2M_CHECKPOINT	120	0.31771	1.24051	0.0926126	0.419706	0.420966	0.37909	2886	tags=41%, list=27%, signal=30%	PRPF4B/SLC7A1/MT2A/DBF4/PML/LIG3/MAD2L1/HMGN2/HNRNPD/KPNA2/GSPT1/CCND1/ODF2/CKS1B/KIF15/CUL3/UBE2C/LBR/SFPQ/HMGA1/MCM2/CHMP1A/UBE2S/YTHDC1/FBXO5/TRA2B/GINS2/NASP/SMC1A/ABL1/ESPL1/NDC80/CDK1/TGFB1/BUB1/RAD21/CCNT1/NUP98/AMD1/TACC3/CCNA2/SMC4/ATF5/CDC25B/ODC1/E2F3/MYBL2/CUL1/DDX39A
CD4_CM	Baseline	BTM	cell division - E2F transcription network (M4.8)	15	0.545275	1.39072	0.0971285	0.419706	0.40015	0.37909	3022	tags=53%, list=29%, signal=38%	TIMELESS/MAD2L1/RNASEH2A/RANBP1/MCM2/NASP/DNMT1/E2F7
CD4_CM	Baseline	BTM	viral sensing & immunity; IRF2 targets network (II) (M111.1)	10	0.611813	1.39774	0.10085	0.419706	0.40015	0.37909	2407	tags=50%, list=23%, signal=39%	TNFSF13B/CASP1/IFIT2/PSMB8/PSMB10
CD4_CM	Baseline	BTM	enriched in monocytes (IV) (M118.0)	29	-0.43463	-1.32887	0.102307	0.419706	0.40015	0.37909	1573	tags=28%, list=15%, signal=24%	SMARCD3/EMILIN2/F5/C1orf162/CD4/LGALS3/DPYD/SLC24A4
CD4_CM	Baseline	BTM	leukocyte activation and migration (M45)	11	0.594434	1.39321	0.102896	0.419706	0.40015	0.37909	328	tags=18%, list=3%, signal=18%	LCK/INPP5D
CD4_CM	Baseline	BTM	BCR signaling (M54)	10	0.603816	1.37947	0.112249	0.446117	0.420933	0.402945	512	tags=30%, list=5%, signal=29%	SYK/INPP5D/RAC2
CD4_CM	Baseline	BTM	Monocyte surface signature (S4)	47	-0.373739	-1.27046	0.121311	0.463316	0.429569	0.418479	1940	tags=32%, list=18%, signal=26%	VNN2/GLIPR1/EMR2/SLC40A1/MFSD1/MCTP1/SIRPB1/TNFSF12/TMTC2/KCNQ1/C1orf162/CD4/C10orf54/KCNE3/SLC24A4
CD4_CM	Baseline	BTM	T & B cell development, activation (M62.0)	22	-0.462932	-1.32129	0.122734	0.463316	0.429569	0.418479	2396	tags=36%, list=23%, signal=28%	SH2D1A/CSRP2/NAV1/CD9/GPM6B/RGL1/CAMK2D/TRAT1
CD4_CM	Baseline	Hallmark	HALLMARK_COMPLEMENT	113	0.309571	1.19721	0.131641	0.463316	0.51036	0.418479	1835	tags=26%, list=17%, signal=21%	RHOG/LCK/LCP2/WAS/CSRP1/LAP3/DUSP5/CALM3/FCN1/HSPA5/GNB4/KIF2A/CPQ/GNB2/XPNPEP1/GZMA/PFN1/CASP9/IRF7/CASP7/SPOCK2/PHEX/TNFAIP3/CTSS/S100A9/KYNU/GMFB/CASP1/GNAI2
CD4_CM	Baseline	Hallmark	HALLMARK_ADIPOGENESIS	132	0.300871	1.18948	0.132694	0.463316	0.51036	0.418479	1722	tags=23%, list=16%, signal=20%	PIM3/CYC1/BCL2L13/ALDOA/UBC/TKT/ATP1B3/RIOK3/IDH3A/GADD45A/DLD/ELMOD3/MDH2/DNAJC15/UCK1/CD302/CMPK1/NDUFB7/ARL4A/G3BP2/FAH/DRAM2/NDUFS3/UBQLN1/POR/RNF11/RMDN3/PPP1R15B/COX6A1/COX8A/ACO2
CD4_CM	Baseline	BTM	regulation of antigen presentation and immune response (M5.0)	59	0.354784	1.23312	0.136439	0.463316	0.433865	0.418479	1219	tags=22%, list=12%, signal=20%	LCK/CTLA4/LCP2/SYK/HLA-DMA/INPP5D/CSK/ZAP70/VASP/MEF2A/TLR1/SLA2/UBASH3A
CD4_CM	Baseline	BTM	TLR and inflammatory signaling (M16)	19	0.484103	1.30847	0.137221	0.463316	0.433865	0.418479	2285	tags=21%, list=22%, signal=16%	NCF4/TLR1/FES/TLR6
CD4_CM	Baseline	BTM	cytoskeletal remodeling (M32.8)	10	0.585939	1.33863	0.139297	0.463316	0.433865	0.418479	3998	tags=70%, list=38%, signal=43%	MAP7D1/TGFB1/AKT1/FLNA/ATP2A3/AP2M1/ACIN1
CD4_CM	Baseline	BTM	golgi membrane (II) (M237)	16	0.504772	1.31043	0.140489	0.463316	0.433865	0.418479	1959	tags=50%, list=19%, signal=41%	PNPLA8/GOLPH3L/C1GALT1C1/GOLT1B/C3orf58/SLC35B3/PAQR3/GALNT7
CD4_CM	Baseline	BTM	T cell activation and signaling (M5.1)	20	-0.449562	-1.25537	0.1686	0.544437	0.5058	0.49175	2009	tags=40%, list=19%, signal=32%	IL2RG/CD2/CD247/CCR7/GIMAP6/CD4/ITK/TRAT1
CD4_CM	Baseline	BTM	antiviral IFN signature (M75)	12	0.512563	1.23382	0.209449	0.653489	0.610893	0.590248	3732	tags=50%, list=36%, signal=32%	PML/IRF7/DDX60/BCL3/RSAD2/DDX58
CD4_CM	Baseline	Hallmark	HALLMARK_INFLAMMATORY_RESPONSE	105	0.297664	1.13992	0.210803	0.653489	0.739326	0.590248	1478	tags=21%, list=14%, signal=18%	RHOG/LCK/TNFSF9/SLC7A1/LCP2/GCH1/TAPBP/P2RX4/P2RX7/DCBLD2/PDE4B/NLRP3/CD70/BEST1/TLR1/NMI/CSF1/RNF144B/PTAFR/IFITM1/IRF7/TNFRSF1B
CD4_CM	Baseline	BTM	immune activation - generic cluster (M37.0)	155	-0.265239	-1.09919	0.23704	0.718824	0.672682	0.649261	1940	tags=26%, list=18%, signal=21%	VNN2/CD2/S100P/SLC22A15/RBBP8/IGFBP7/NAV1/SLC40A1/RUNX2/CR1/IL1R1/MCTP1/SIRPB1/MSH2/CD9/FBP1/C3AR1/CYFIP1/EMILIN2/F5/RGL1/IL18RAP/CENPL/ZNF467/MARCH1/MLLT4/SAC3D1/MS4A7/CHAF1B/ENG/B3GNT5/TUBG1/CDKN2C/GRAP2/LGALS3/GSN/KCNE3/MGST1/SLC24A4/TRAT1
CD4_CM	Baseline	BTM	innate antiviral response (M150)	12	0.493658	1.18831	0.247896	0.718824	0.674232	0.649261	4634	tags=58%, list=44%, signal=33%	IRF7/RSAD2/APOBEC3A/OASL/SP100/OAS1/PLSCR1
CD4_CM	Baseline	Hallmark	HALLMARK_XENOBIOTIC_METABOLISM	99	0.292607	1.11087	0.248727	0.718824	0.739326	0.649261	2407	tags=32%, list=23%, signal=25%	PTS/MT2A/SLC12A4/MAN1A1/ACSM1/GCH1/BLVRB/ACP1/CNDP2/PTGDS/ARPP19/SHMT2/PC/ITIH4/FAH/SLC35B1/SLC6A6/SERTAD1/POR/KYNU/ACO2/ASL/MCCC2/ENTPD5/NMT1/LEAP2/IRF8/CBR1/LONP1/IGFBP4/AHCY/PSMB10
CD4_CM	Baseline	BTM	mitotic cell cycle in stimulated CD4 T cells (M4.5)	23	0.410602	1.16728	0.250429	0.718824	0.674232	0.649261	3029	tags=52%, list=29%, signal=37%	LAG3/CDCA7/NUF2/MAD2L1/UBE2T/FBXO5/CXCR6/NDC80/CDK1/TACC3/KIAA0101/IFNG
CD4_CM	Baseline	Hallmark	HALLMARK_APOPTOSIS	111	-0.276281	-1.09494	0.256748	0.723562	0.739326	0.65354	778	tags=14%, list=7%, signal=13%	CTH/FAS/LMNA/RNASEL/CCND2/IFNGR1/LGALS3/GSN/ANXA1/DPYD/TIMP1/TXNIP/XIAP/BIRC3/DNAJA1/BNIP3L
CD4_CM	Baseline	Hallmark	HALLMARK_SPERMATOGENESIS	59	0.322726	1.1217	0.262058	0.724785	0.739326	0.654644	2376	tags=37%, list=23%, signal=29%	DBF4/IL12RB2/STRBP/MLF1/POMC/GMCL1/ALOX15/PIAS2/RFC4/AGFG1/CHFR/MAST2/ARL4A/NCAPH/RPL39L/CCT6B/ZC2HC1C/PRKAR2A/GFI1/TALDO1/CDK1/BUB1
CD4_CM	Baseline	Hallmark	HALLMARK_DNA_REPAIR	104	0.287457	1.0996	0.266534	0.724785	0.739326	0.654644	1901	tags=23%, list=18%, signal=19%	EDF1/ALYREF/DGUOK/ZNF707/POLR2H/UPF3B/NELFB/SRSF6/REV3L/PDE4B/HCLS1/POLB/NT5C3A/TMED2/RFC4/PRIM1/GTF2H3/POLR2G/TP53/POLD4/MPC2/POLR2C/ADA/DDB2
CD4_CM	Baseline	Hallmark	HALLMARK_KRAS_SIGNALING_UP	102	-0.276775	-1.08265	0.280944	0.736969	0.739326	0.66565	1518	tags=21%, list=14%, signal=18%	DNMBP/CCL20/C3AR1/RGS16/PRDM1/CFH/PLAUR/PRKG2/PCSK1N/ADAM8/CDADC1/FUCA1/HBEGF/ENG/ETS1/CCND2/FGF9/BIRC3/IL7R/PTCD2/WDR33
CD4_CM	Baseline	BTM	CORO1A-DEF6 network (II) (M32.4)	10	0.508838	1.16248	0.282844	0.736969	0.717773	0.66565	2399	tags=60%, list=23%, signal=46%	H1FX/GNB2/HGS/SH2B1/CORO1A/UBE2M
CD4_CM	Baseline	BTM	T cell differentiation via ITK and PKC (M18)	10	-0.49578	-1.1502	0.289681	0.736969	0.717773	0.66565	625	tags=30%, list=6%, signal=28%	SH2D1A/ETS1/ITK
CD4_CM	Baseline	BTM	cell cycle (III) (M103)	35	0.354236	1.10938	0.291346	0.736969	0.717773	0.66565	2582	tags=40%, list=25%, signal=30%	DBF4/MCM7/CCNE1/MAD2L1/MCM2/HDAC2/SMC3/SMC1A/ATR/ESPL1/CDK1/BUB1/RAD21/CCNA2
CD4_CM	Baseline	BTM	enriched in antigen presentation (III) (M95.1)	11	0.488436	1.14477	0.294788	0.736969	0.717773	0.66565	517	tags=18%, list=5%, signal=17%	HLA-DMA/LAPTM5
CD4_CM	Baseline	BTM	E2F1 targets (Q4) (M10.1)	17	0.427657	1.12537	0.301172	0.737092	0.717773	0.665761	3196	tags=53%, list=30%, signal=37%	POLE2/DCLRE1A/PRIM1/RANBP1/FBXO5/NASP/SLBP/E2F7/WEE1
CD4_CM	Baseline	BTM	T cell differentiation (Th2) (M19)	16	-0.420076	-1.10429	0.321629	0.737092	0.717773	0.665761	829	tags=31%, list=8%, signal=29%	DPP4/SIT1/GRAP2/GPR171/TRAT1
CD4_CM	Baseline	BTM	T cell differentiation (M14)	12	-0.457115	-1.11328	0.323628	0.737092	0.717773	0.665761	281	tags=25%, list=3%, signal=24%	SH2D1A/ITK/TXK
CD4_CM	Baseline	Hallmark	HALLMARK_IL2_STAT5_SIGNALING	144	0.263394	1.05634	0.324004	0.737092	0.759245	0.665761	1494	tags=20%, list=14%, signal=18%	ICOS/CTLA4/NFKBIZ/MAP3K8/DCPS/FURIN/CAPN3/SYT11/SLC2A3/CTSZ/IFITM3/RHOB/P2RX4/NFIL3/CCNE1/RABGAP1L/PLEC/SYNGR2/CSF1/GADD45B/ARL4A/TRAF1/GBP4/CDCP1/SLC29A2/FAH/TNFRSF1B/RHOH/MYO1E
CD4_CM	Baseline	BTM	MHC-TLR7-TLR8 cluster (M146)	14	-0.438257	-1.11769	0.324358	0.737092	0.717773	0.665761	1733	tags=50%, list=17%, signal=42%	HLA-B/HLA-DPB1/HLA-G/HLA-F/HLA-DQB1/HLA-C/CD4
CD4_CM	Baseline	Hallmark	HALLMARK_GLYCOLYSIS	120	0.27212	1.0625	0.324865	0.737092	0.759245	0.665761	1043	tags=16%, list=10%, signal=14%	PRPS1/PPIA/ALDOA/G6PD/GNPDA1/GMPPA/PGK1/TXN/DLD/FUT8/TGFBI/MDH2/B4GALT2/BPNT1/TPI1/HSPA5/KIF2A/LDHA/ARPP19
CD4_CM	Baseline	BTM	endoplasmic reticulum (M37.2)	13	-0.446472	-1.11169	0.328125	0.737092	0.717773	0.665761	1062	tags=23%, list=10%, signal=21%	MARCH1/CD4/MGST1
CD4_CM	Baseline	Hallmark	HALLMARK_IL6_JAK_STAT3_SIGNALING	57	0.310202	1.07121	0.334068	0.739722	0.759245	0.668136	2426	tags=33%, list=23%, signal=26%	MAP3K8/SOCS3/STAT3/CBL/PF4/CSF1/CD38/TNFRSF1B/LEPR/IRF9/PTPN11/A2M/GRB2/IL3RA/IL12RB1/CD44/TGFB1/IRF1/CCR1
CD4_CM	Baseline	BTM	enriched in NK cells (III) (M157)	11	0.470595	1.10296	0.345367	0.753472	0.735	0.680556	2028	tags=45%, list=19%, signal=37%	CCL4/PPP1R16B/MATK/CX3CR1/RASGRP1
CD4_CM	Baseline	BTM	enriched in antigen presentation (I) (M71)	11	0.468684	1.09848	0.35	0.753472	0.735	0.680556	1049	tags=27%, list=10%, signal=25%	ITPR3/CD74/FAR2
CD4_CM	Baseline	BTM	nuclear pore complex (M106.0)	15	-0.413433	-1.07147	0.369416	0.769944	0.750456	0.695433	2230	tags=40%, list=21%, signal=32%	NUP85/SEH1L/XPO1/NUP205/RAN/NUP155
CD4_CM	Baseline	BTM	enriched in T cells (I) (M7.0)	49	-0.305062	-1.04503	0.371654	0.769944	0.750456	0.695433	1365	tags=22%, list=13%, signal=20%	CD247/SAMD3/TIGIT/SIT1/GIMAP6/GIMAP7/ETS1/ITK/IL7R/GPR171/TRAT1
CD4_CM	Baseline	Hallmark	HALLMARK_COAGULATION	51	-0.302305	-1.04327	0.372553	0.769944	0.809899	0.695433	1529	tags=29%, list=15%, signal=25%	PLEK/CD9/CRIP2/GP1BA/CLU/MMP15/DPP4/CTSB/CFH/USP11/RABIF/SERPINA1/GSN/ANXA1/TIMP1
CD4_CM	Baseline	BTM	type I interferon response (M127)	12	0.436484	1.05069	0.399962	0.791703	0.762132	0.715087	4001	tags=42%, list=38%, signal=26%	IFITM1/IRF7/DDX60/RSAD2/STAT1
CD4_CM	Baseline	BTM	E2F1 targets (Q3) (M10.0)	24	0.359998	1.03231	0.405503	0.791703	0.762132	0.715087	4086	tags=62%, list=39%, signal=38%	POLE2/RFC1/RANBP1/HMGA1/MCM2/FBXO5/MAP4K1/KIAA0101/E2F7/WEE1/OSBPL7/MELK/GMNN/MCM4/CDC6
CD4_CM	Baseline	BTM	blood coagulation (M11.1)	15	0.407241	1.03867	0.407978	0.791703	0.762132	0.715087	983	tags=20%, list=9%, signal=18%	SIRPA/SYK/GNB4
CD4_CM	Baseline	BTM	mismatch repair (I) (M22.0)	14	0.414357	1.03708	0.409934	0.791703	0.762132	0.715087	2376	tags=36%, list=23%, signal=28%	RFC4/PRIM1/NCAPG2/SMC1A/BUB1
CD4_CM	Baseline	Hallmark	HALLMARK_MYC_TARGETS_V2	44	0.31342	1.02612	0.410024	0.791703	0.842892	0.715087	2536	tags=34%, list=24%, signal=26%	NIP7/RRP12/RCL1/NOP56/NPM1/SLC29A2/SUPV3L1/MPHOSPH10/PPAN/CBX3/RABEPK/EXOSC5/DCTPP1/SRM/BYSL
CD4_CM	Baseline	BTM	cell cycle, ATP binding (M144)	11	-0.435339	-1.03794	0.413729	0.791703	0.762132	0.715087	870	tags=18%, list=8%, signal=17%	PSMC6/UBA3
CD4_CM	Baseline	BTM	enriched in myeloid cells and monocytes (M81)	18	0.381702	1.01959	0.428242	0.805964	0.768068	0.727968	889	tags=17%, list=8%, signal=15%	CSF1R/NLRP3/PRAM1
CD4_CM	Baseline	BTM	small GTPase mediated signal transduction (M215)	14	0.407866	1.02083	0.431581	0.805964	0.768068	0.727968	1537	tags=36%, list=15%, signal=31%	RHOG/ARAP1/RAC2/RHOH/HMHA1
CD4_CM	Baseline	Hallmark	HALLMARK_KRAS_SIGNALING_DN	57	-0.284116	-1.00215	0.43691	0.806203	0.842892	0.728184	2980	tags=42%, list=28%, signal=30%	SPHK2/STAG3/IDUA/TCL1A/CACNA1F/CALCB/LFNG/MYOT/ENTPD7/THNSL2/ZBTB16/SNN/CD40LG/CAMK1D/GP1BA/KMT2D/MTHFR/EFHD1/OXT/CD80/UPK3B/MSH5/KRT1/CCR8
CD4_CM	Baseline	Hallmark	HALLMARK_TGF_BETA_SIGNALING	37	-0.310987	-1.00354	0.443394	0.808542	0.842892	0.730296	678	tags=14%, list=6%, signal=13%	ENG/ACVR1/XIAP/TGIF1/CDKN1C
CD4_CM	Baseline	BTM	enriched in monocytes (II) (M11.0)	115	0.255792	0.99175	0.468382	0.844177	0.819668	0.762482	1222	tags=16%, list=12%, signal=14%	SIRPA/LILRA1/SYK/RAB32/SLC11A1/CEBPA/CSF1R/TGFBI/BLVRB/NCF2/LILRA2/NLRP3/FCN1/PRAM1/CD302/LGALS2/SGK1/PTAFR
CD4_CM	Baseline	Hallmark	HALLMARK_WNT_BETA_CATENIN_SIGNALING	22	-0.344136	-0.982227	0.478433	0.852381	0.842892	0.769892	1013	tags=27%, list=10%, signal=25%	PTCH1/AXIN2/DVL2/SKP2/HDAC11/CCND2
CD4_CM	Baseline	BTM	mitotic cell cycle (M4.7)	10	-0.423093	-0.981567	0.484874	0.854039	0.834618	0.77139	2235	tags=60%, list=21%, signal=47%	PLK1/CEP152/CCNB1/CKAP5/CEP72/TUBG1
CD4_CM	Baseline	Hallmark	HALLMARK_UV_RESPONSE_UP	96	0.257858	0.975584	0.500724	0.856195	0.842892	0.773338	2541	tags=35%, list=24%, signal=27%	MARK2/ALDOA/FURIN/CNP/POLR2H/GCH1/RHOB/ASNS/DNAJB1/ATF3/CCNE1/APOM/TGFBRAP1/MRPL23/PPIF/WIZ/RFC4/STARD3/JUNB/BTG3/GGH/SLC25A4/PSMC3/RASGRP1/BSG/PLCL1/ARRB2/NXF1/IRF1/BID/TST/RAB27A/AMD1/YKT6
CD4_CM	Baseline	Hallmark	HALLMARK_ANGIOGENESIS	11	-0.405745	-0.96738	0.504562	0.856195	0.842892	0.773338	1921	tags=45%, list=18%, signal=37%	LRPAP1/VCAN/S100A4/CCND2/TIMP1
CD4_CM	Baseline	BTM	enriched in B cells (III) (M47.2)	15	0.378205	0.964609	0.507227	0.856195	0.856195	0.773338	3327	tags=47%, list=32%, signal=32%	HLA-DOA/FCRLA/CD69/FAIM3/TBC1D9/HLA-DQA1/TPD52
CD4_CM	Baseline	Hallmark	HALLMARK_APICAL_SURFACE	24	0.335024	0.960694	0.511195	0.856195	0.842892	0.773338	1093	tags=21%, list=10%, signal=19%	FLOT2/MDGA1/DCBLD2/APP/BRCA1
CD4_CM	Baseline	BTM	T cell signaling and costimulation (M44)	10	0.422855	0.966048	0.513717	0.856195	0.856195	0.773338	18	tags=10%, list=0%, signal=10%	LCK
CD4_CM	Baseline	Hallmark	HALLMARK_ESTROGEN_RESPONSE_LATE	107	0.252652	0.968966	0.525251	0.866035	0.842892	0.782225	2319	tags=26%, list=22%, signal=21%	BAG1/SNX10/NXT1/SIAH2/SLC29A1/RAPGEFL1/BLVRB/FABP5/SLC16A1/PPIF/RNASEH2A/GLA/SGK1/CHPT1/PRKAR2B/CCND1/PRSS23/ITPK1/BTG3/LLGL2/S100A9/SCNN1A/GINS2/SLC26A2/CLIC3/CD44/PERP/IGFBP4
CD4_CM	Baseline	BTM	enriched in activated dendritic cells/monocytes (M64)	12	0.39763	0.95716	0.530796	0.866035	0.870837	0.782225	1240	tags=25%, list=12%, signal=22%	SIRPA/BASP1/DRAM1
CD4_CM	Baseline	Hallmark	HALLMARK_HEME_METABOLISM	110	0.248514	0.956991	0.554767	0.882869	0.842892	0.79743	2140	tags=25%, list=20%, signal=20%	BMP2K/RBM38/RIOK3/RCL1/ERMAP/PPP2R5B/TCEA1/RNF19A/ASNS/EPB41/ELL2/EPB42/BLVRB/YPEL5/CIR1/RANBP10/PC/CROCCP2/ISCA1/MAP2K3/GYPC/GLRX5/UROS/CDR2/BSG/OPTN/HAGH/FBXO34
CD4_CM	Baseline	BTM	translation initiation factor 3 complex (M245)	10	0.40458	0.924296	0.563369	0.882869	0.88137	0.79743	3477	tags=60%, list=33%, signal=40%	EIF3K/EIF3H/EIF3F/FBL/EIF3G/EEF1B2
CD4_CM	Baseline	Hallmark	HALLMARK_MITOTIC_SPINDLE	133	0.239962	0.950417	0.571325	0.882869	0.842892	0.79743	2595	tags=32%, list=25%, signal=24%	TSC1/ANLN/ARF6/TBCD/CDC42/EPB41/CDC42BPA/SUN2/RFC1/CNTROB/PIF1/ATG4B/STAU1/KIF15/RHOF/NCK1/DST/MYO1E/TUBGCP5/TLK1/TAOK2/CD2AP/PCM1/NEDD9/YWHAE/FBXO5/SMC3/ROCK1/SMC1A/ABL1/ESPL1/NDC80/CLASP1/CDK1/BUB1/HOOK3/KPTN/SPTBN1/ARHGEF7/MYO9B/SMC4/PPP4R2
CD4_CM	Baseline	Hallmark	HALLMARK_PI3K_AKT_MTOR_SIGNALING	76	0.25932	0.942939	0.573166	0.882869	0.842892	0.79743	3109	tags=36%, list=30%, signal=25%	LCK/MAPK8/CAB39L/PIN1/PFN1/NCK1/PLCG1/MAP2K3/PTPN11/RAC1/CFL1/CSNK2B/GRB2/PAK4/PRKAR2A/CDK1/CAB39/TRIB3/MAPK1/AKT1/MAP2K6/RPS6KA1/MAPK9/RIPK1/NOD1/MKNK1/PIK3R3
CD4_CM	Baseline	BTM	viral sensing & immunity; IRF2 targets network (I) (M111.0)	15	0.35909	0.915857	0.579495	0.882869	0.88137	0.79743	2808	tags=53%, list=27%, signal=39%	TNFSF13B/IFI35/CTSS/KYNU/FES/PSMB8/CXCL16/AIF1
CD4_CM	Baseline	BTM	Naive B cell surface signature (S8)	16	0.350115	0.908924	0.589902	0.882869	0.88137	0.79743	2844	tags=31%, list=27%, signal=23%	HLA-DMA/HLA-DOA/FAM26F/GABBR1/HVCN1
CD4_CM	Baseline	BTM	T cell activation (I) (M7.1)	42	0.282898	0.917943	0.590071	0.882869	0.88137	0.79743	1148	tags=17%, list=11%, signal=15%	LCK/ICOS/CD8B/ITPR3/ZAP70/CD5/SLA2
CD4_CM	Baseline	BTM	CD4 T cell surface signature Th2-stimulated (S7)	11	-0.377308	-0.899579	0.594774	0.882869	0.88137	0.79743	829	tags=27%, list=8%, signal=25%	SLC4A7/SIT1/GPR171
CD4_CM	Baseline	BTM	T cell activation (III) (M7.4)	12	0.376985	0.907464	0.596404	0.882869	0.88137	0.79743	18	tags=8%, list=0%, signal=8%	LCK
CD4_CM	Baseline	Hallmark	HALLMARK_ALLOGRAFT_REJECTION	143	0.234774	0.940165	0.603746	0.882869	0.862495	0.79743	1402	tags=17%, list=13%, signal=15%	LCK/CD8B/LCP2/CCL4/WAS/HLA-DMA/NCF4/RPS3A/CD74/BCL10/TAPBP/CSK/ZAP70/HCLS1/NLRP3/TLR1/BRCA1/PF4/CSF1/GZMA/NPM1/EIF5A/NCK1/IRF7
CD4_CM	Baseline	BTM	enriched in activated dendritic cells (II) (M165)	21	0.325414	0.900161	0.606709	0.882869	0.88137	0.79743	2145	tags=29%, list=20%, signal=23%	BCL2A1/ATF3/PRKAR2B/IFI27/IFIT2/IFIT3
CD4_CM	Baseline	BTM	receptors, cell migration (M109)	13	-0.357353	-0.88979	0.614375	0.882869	0.88137	0.79743	2007	tags=46%, list=19%, signal=37%	CCR2/LEF1/C3AR1/NCKAP1L/CCR7/S1PR1
CD4_CM	Baseline	BTM	transcription regulation in cell development (M49)	19	0.328091	0.886787	0.617975	0.882869	0.88137	0.79743	2273	tags=42%, list=22%, signal=33%	CEBPA/EPB42/BASP1/BRCA1/PLCG1/FES/FBXO5/CDK1
CD4_CM	Baseline	BTM	double positive thymocytes (M126)	11	-0.368363	-0.878254	0.621319	0.882869	0.88137	0.79743	537	tags=36%, list=5%, signal=35%	SH2D1A/SLC40A1/APBB1/CD4
CD4_CM	Baseline	BTM	plasma cells & B cells, immunoglobulins (M156.0)	12	0.364667	0.877812	0.631599	0.882869	0.88137	0.79743	1310	tags=17%, list=12%, signal=15%	P2RX5/OSBPL10
CD4_CM	Baseline	Hallmark	HALLMARK_UV_RESPONSE_DN	76	-0.24542	-0.912529	0.637739	0.882869	0.878565	0.79743	1657	tags=22%, list=16%, signal=19%	DBP/LDLR/FBLN5/KIT/SCN8A/PHF3/PTEN/WDR37/BMPR1A/GCNT1/NIPBL/CELF2/KALRN/MAPK14/SPOP/ATP2B1/MAP2K5
CD4_CM	Baseline	BTM	myeloid, dendritic cell activation via NFkB (I) (M43.0)	10	0.381099	0.870653	0.637944	0.882869	0.88137	0.79743	1112	tags=20%, list=11%, signal=18%	MAP3K8/RELB
CD4_CM	Baseline	BTM	proteasome (M226)	10	-0.368936	-0.855923	0.647741	0.883959	0.883284	0.798415	1119	tags=30%, list=11%, signal=27%	RAN/PSMC6/POLR2K
CD4_CM	Baseline	Hallmark	HALLMARK_BILE_ACID_METABOLISM	57	0.26094	0.901098	0.650138	0.883959	0.878565	0.798415	1272	tags=16%, list=12%, signal=14%	LCK/NUDT12/SLC29A1/PNPLA8/SLC22A18/ABCA2/PXMP2/DHCR24/SULT1B1
CD4_CM	Baseline	BTM	T cell activation (II) (M7.3)	27	-0.289401	-0.868435	0.668026	0.900383	0.899265	0.813249	281	tags=22%, list=3%, signal=22%	STAT4/CD247/TIGIT/ITK/GPR171/TRAT1
CD4_CM	Baseline	BTM	regulation of signal transduction (M3)	26	-0.287713	-0.855884	0.691337	0.920881	0.912341	0.831764	1238	tags=12%, list=12%, signal=10%	RGL1/ENG/TRAT1
CD4_CM	Baseline	BTM	T cell surface signature (S0)	25	-0.28851	-0.850335	0.695117	0.920881	0.912341	0.831764	883	tags=24%, list=8%, signal=22%	CD2/C12orf23/CD320/SIT1/GIMAP2/GPR171
CD4_CM	Baseline	BTM	enriched in B cells (VI) (M69)	11	0.346643	0.812445	0.715637	0.940032	0.927678	0.849061	1126	tags=18%, list=11%, signal=16%	PTPRK/P2RX5
CD4_CM	Baseline	BTM	Plasma cell surface signature (S3)	10	-0.343437	-0.796766	0.729175	0.942435	0.9337	0.851231	1586	tags=50%, list=15%, signal=42%	ICAM2/KRTCAP2/SLC44A1/CCR10/TRAM2
CD4_CM	Baseline	Hallmark	HALLMARK_HYPOXIA	119	0.227919	0.887377	0.729627	0.942435	0.940997	0.851231	1067	tags=14%, list=10%, signal=13%	MT2A/GPI/SIAH2/ALDOA/PLAC8/PGK1/SLC2A3/TIPARP/FOSL2/TGFBI/ATF3/NFIL3/TPI1/HSPA5/MAP3K1/LDHA/XPNPEP1
CD4_CM	Baseline	Hallmark	HALLMARK_NOTCH_SIGNALING	17	-0.298911	-0.799309	0.755782	0.955783	0.940997	0.863288	997	tags=18%, list=9%, signal=16%	SKP1/FBXW11/SAP30
CD4_CM	Baseline	Hallmark	HALLMARK_UNFOLDED_PROTEIN_RESPONSE	88	0.231412	0.860632	0.762532	0.955783	0.940997	0.863288	1531	tags=18%, list=15%, signal=16%	EIF4A1/XPOT/ASNS/LSM4/ATF4/ATF3/NOP56/HSPA5/SPCS3/NPM1/CKS1B/SEC11A/BANF1/POP4/RPS14/MTHFD2
CD4_CM	Baseline	BTM	myeloid, dendritic cell activation via NFkB (II) (M43.1)	12	-0.321055	-0.781912	0.76393	0.955783	0.951098	0.863288	1811	tags=25%, list=17%, signal=21%	NFKB2/FUT7/BIRC3
CD4_CM	Baseline	BTM	Resting dendritic cell surface signature (S10)	36	-0.254265	-0.816631	0.774823	0.955783	0.951098	0.863288	1775	tags=25%, list=17%, signal=21%	ADAM12/MFSD1/IL1R1/CD9/CH25H/KMO/HLA-DQB1/ENG/IFNGR1
CD4_CM	Baseline	BTM	myeloid cell enriched receptors and transporters (M4.3)	18	-0.288392	-0.782683	0.776436	0.955783	0.951098	0.863288	61	tags=11%, list=1%, signal=11%	KCTD12/SLC24A4
CD4_CM	Baseline	BTM	regulation of transcription, transcription factors (M213)	13	0.309517	0.761207	0.787197	0.955783	0.951098	0.863288	824	tags=15%, list=8%, signal=14%	PTBP2/ARID4B
CD4_CM	Baseline	Hallmark	HALLMARK_P53_PATHWAY	128	-0.215479	-0.870644	0.78977	0.955783	0.940997	0.863288	1226	tags=23%, list=12%, signal=21%	CD81/CDK5R1/ZBTB16/DEF6/NDRG1/RPS27L/VAMP8/FOXO3/S100A4/WWP1/RGS16/BTG1/DDIT4/PITPNC1/CSRNP2/PROCR/FUCA1/ZNF365/HBEGF/FAS/RALGDS/S100A10/PLK3/TM7SF3/ITGB4/CCND2/TXNIP/PPM1D/POLH/SESN1
CD4_CM	Baseline	Hallmark	HALLMARK_CHOLESTEROL_HOMEOSTASIS	53	0.240458	0.820225	0.790438	0.955783	0.940997	0.863288	864	tags=15%, list=8%, signal=14%	STARD4/MVD/SC5D/FBXO6/ATF3/NFIL3/ABCA2/FABP5
CD4_CM	Baseline	BTM	PLK1 signaling events (M4.2)	13	0.306073	0.752737	0.797386	0.955783	0.951098	0.863288	3196	tags=62%, list=30%, signal=43%	FBXO5/GINS2/ESPL1/NDC80/BUB1/MYBL2/KIF14/WEE1
CD4_CM	Baseline	BTM	NK cell surface signature (S1)	27	-0.256703	-0.770316	0.817597	0.955783	0.951098	0.863288	2546	tags=37%, list=24%, signal=28%	PTGER2/TNFSF14/SLCO4C1/GPR114/GPR82/CD97/KIT/IL18RAP/ELOVL6/SYNGR3
CD4_CM	Baseline	BTM	lymphocyte generic cluster (M60)	10	0.31736	0.725034	0.819165	0.955783	0.951098	0.863288	1185	tags=30%, list=11%, signal=27%	DTX3/CHI3L2/DHCR24
CD4_CM	Baseline	BTM	enriched in T cells (II) (M223)	11	-0.303246	-0.723001	0.822066	0.955783	0.951098	0.863288	1836	tags=45%, list=17%, signal=38%	TC2N/HOPX/CD40LG/DENND2D/DPP4
CD4_CM	Baseline	BTM	cell adhesion (M51)	10	-0.308028	-0.714618	0.824285	0.955783	0.951098	0.863288	1496	tags=60%, list=14%, signal=51%	JAM3/COL6A1/TPM1/PARVB/GP1BA/ENG
CD4_CM	Baseline	Hallmark	HALLMARK_PROTEIN_SECRETION	73	-0.22284	-0.822849	0.82629	0.955783	0.960667	0.863288	2918	tags=34%, list=28%, signal=25%	KIF1B/M6PR/SCAMP3/SOD1/BNIP3/ADAM10/LAMP2/GOSR2/RPS6KA3/ARCN1/AP3B1/ARFGAP3/CLTC/MON2/ATP1A1/VAMP4/CD63/SNAP23/CLTA/TMED10/VAMP3/COPB2/RAB9A/CLCN3/COG2
CD4_CM	Baseline	Hallmark	HALLMARK_EPITHELIAL_MESENCHYMAL_TRANSITION	71	-0.216605	-0.796353	0.862749	0.990564	0.960667	0.894703	2077	tags=24%, list=20%, signal=19%	IL15/ITGA2/GLIPR1/TPM2/ADAM12/VCAN/FBLN5/PLAUR/CD59/FUCA1/QSOX1/SERPINH1/FAS/PLOD3/EMP3/TIMP1/MAGEE1
CD4_CM	Baseline	Hallmark	HALLMARK_HEDGEHOG_SIGNALING	13	0.277407	0.682237	0.874279	0.996421	0.960667	0.899993	395	tags=8%, list=4%, signal=7%	PML
CD4_CM	Baseline	Hallmark	HALLMARK_ANDROGEN_RESPONSE	63	0.22044	0.773462	0.887933	0.997354	0.960667	0.900836	1992	tags=22%, list=19%, signal=18%	RRP12/ELL2/VAPA/SGK1/XRCC5/INSIG1/DHCR24/SPCS3/SCD/CCND1/AKAP12/SEC24D/B4GALT1/NKX3-1
CD4_CM	Baseline	BTM	cell adhesion (GO) (M117)	18	-0.250005	-0.678502	0.902789	0.997354	0.997354	0.900836	2491	tags=39%, list=24%, signal=30%	CYTIP/PSTPIP1/LEF1/CD40LG/PLEK/SELPLG/CD300A
CD4_CM	Baseline	BTM	leukocyte migration (M88.0)	11	-0.270078	-0.643921	0.908129	0.997354	0.997354	0.900836	1954	tags=27%, list=19%, signal=22%	FUT4/GPR35/ACSL5
CD4_CM	Baseline	BTM	enriched in NK cells (I) (M7.2)	35	-0.223224	-0.712865	0.913583	0.997354	0.997354	0.900836	2319	tags=29%, list=22%, signal=22%	GZMM/GNLY/GPR56/EOMES/STAT4/CD247/SAMD3/IL18RAP/GIMAP7/ITK
CD4_CM	Baseline	BTM	B cell surface signature (S2)	39	0.22181	0.709068	0.921447	0.997354	0.997354	0.900836	3051	tags=28%, list=29%, signal=20%	HLA-DMA/PTPRK/P2RX5/SEMA4B/TMEM156/HLA-DOA/FAM26F/GP5/GABBR1/MS4A1/FAIM3
CD4_CM	Baseline	Hallmark	HALLMARK_MYOGENESIS	88	0.206599	0.768351	0.924259	0.997354	0.960667	0.900836	2913	tags=32%, list=28%, signal=23%	BAG1/MYL6B/SIRT2/SYNGR2/APP/MEF2A/MAPRE3/SCD/PC/MYOM1/GADD45B/COL6A3/IFRD1/SPARC/SH2B1/TNNC2/BHLHE40/PSEN2/TGFB1/MAPK12/COL6A2/ABLIM1/TPM3/PRNP/PYGM/PTP4A3/CKB/MYH9
CD4_CM	Baseline	Hallmark	HALLMARK_PANCREAS_BETA_CELLS	13	0.249842	0.614446	0.930027	0.997354	0.960667	0.900836	189	tags=8%, list=2%, signal=8%	VDR
CD4_CM	Baseline	BTM	enriched in neutrophils (II) (M163)	12	0.246532	0.593441	0.938217	0.997354	0.997354	0.900836	2394	tags=17%, list=23%, signal=13%	BEST1/FRAT2
CD4_CM	Baseline	Hallmark	HALLMARK_REACTIVE_OXYGEN_SPECIES_PATHWAY	38	-0.21045	-0.684316	0.941454	0.997354	0.960667	0.900836	3170	tags=42%, list=30%, signal=29%	PRDX1/SOD2/MSRA/SOD1/LSP1/HHEX/SCAF4/EGLN2/GLRX/GLRX2/CAT/MBP/IPCEF1/ATOX1/SRXN1/MGST1
CD4_CM	Baseline	BTM	mitochondrial cluster (M235)	12	-0.240857	-0.586593	0.948261	0.997354	0.997354	0.900836	1058	tags=33%, list=10%, signal=30%	ALG8/DNAJA3/ALDH6A1/ACADM
CD4_CM	Baseline	BTM	Activated (LPS) dendritic cell surface signature (S11)	21	0.217658	0.602086	0.960285	0.997354	0.997354	0.900836	2157	tags=24%, list=21%, signal=19%	TNFSF13B/RNF144B/IFI27/SLC41A2/IL3RA
CD4_CM	Baseline	Hallmark	HALLMARK_PEROXISOME	64	-0.192972	-0.695827	0.965889	0.997354	0.965889	0.900836	1677	tags=30%, list=16%, signal=25%	ECH1/SOD1/ABCD2/HMGCL/SLC25A19/IDE/ACOT8/ALDH9A1/CAT/ACAA1/MSH2/FDPS/HSD17B4/PRDX5/GNPAT/ACSL5/ECI2/ACOX1/MLYCD
CD4_CM	Baseline	BTM	transcription elongation, RNA polymerase II (M234)	12	-0.22589	-0.550141	0.967114	0.997354	0.997354	0.900836	8128	tags=100%, list=77%, signal=23%	POLR2I/POLR2J/UQCRQ/UQCR10/NDUFB11/MIF/AURKAIP1/NDUFA3/TCEB2/POLR2E/MEA1
CD4_CM	Baseline	BTM	collagen, TGFB family et al (M77)	16	0.217306	0.564144	0.967817	0.997354	0.997354	0.900836	189	tags=6%, list=2%, signal=6%	VDR
CD4_CM	Baseline	BTM	extracellular matrix (II) (M2.1)	11	0.213266	0.499843	0.980888	0.997354	0.997354	0.900836	2628	tags=27%, list=25%, signal=20%	TGFBI/SPARC/COL6A2
CD4_CM	Baseline	BTM	enriched in antigen presentation (II) (M95.0)	20	0.201252	0.54989	0.981252	0.997354	0.997354	0.900836	3050	tags=35%, list=29%, signal=25%	HLA-DMA/HCLS1/IRF8/SELL/FYB/AIF1/ITGAL
CD4_CM	Baseline	BTM	enriched in B cells (II) (M47.1)	21	0.17363	0.480297	0.99518	0.997354	0.997354	0.900836	3327	tags=29%, list=32%, signal=20%	PTPRK/FCRLA/SP140/KLF8/MS4A1/TPD52
CD4_CM	Baseline	BTM	DC surface signature (S5)	39	-0.159191	-0.520634	0.997215	0.997354	0.997354	0.900836	1910	tags=38%, list=18%, signal=32%	ITPRIPL2/DIRC2/SPINT2/CD151/RAMP1/ATP1B1/SRD5A3/LAMP2/GPR157/ADAM12/IL1R1/CD9/KMO/TSPAN33/HLA-DQB1
CD4_CM	Baseline	BTM	enriched in B cells (I) (M47.0)	25	0.156447	0.453963	0.997354	0.997354	0.997354	0.900836	8857	tags=100%, list=84%, signal=16%	PTPRK/P2RX5/FCRLA/MS4A1/PKIG/BCL11A/FCRL1/E2F5/AFF3/TSPAN13/CR2/TCF4/CXCR5/STAP1/PPAPDC1B/BANK1/BLK/PLEKHG1/TCL1A/FAM129C/CD79A/FCER2/BTLA/RALGPS2/CD79B
CD4_CM	D1	BTM	cell cycle and transcription (M4.0)	183	0.404073	1.70043	0.000229621	0.0355913	0.0241102	0.0328721	1887	tags=32%, list=18%, signal=26%	CST3/CSF1R/RFC5/PLBD1/NUF2/MAD2L1/MCM2/KIF15/APOBEC3B/SIRPA/KIAA0101/ZWILCH/DEPDC1/ALDH2/DEPDC1B/ANLN/MCM10/KIF14/RAB31/CHST15/CSTA/CLEC4E/GGH/CCNB1/NEIL3/KCTD12/TIMELESS/PLK1/RNASEH2A/FANCD2/CCNA2/LY86/SPC24/FBXO5/KIF18A/HCK/CDCA7/NCF1/ASGR1/LMO2/HMOX1/TGFBI/TLR8/NPL/CPPED1/CCNF/MELK/SKA3/NCAPG2/SGOL2/LILRA2/STIL/KIAA1524/UBE2C/PADI4/SLC7A7/MYBL2/POLA2
CD4_CM	D1	BTM	mitotic cell division (M6)	12	0.777322	1.89788	0.0012613	0.0649215	0.0464602	0.0599614	1542	tags=58%, list=15%, signal=50%	NUF2/MAD2L1/ZWILCH/PLK1/SPC24/KIF18A/SGOL2
CD4_CM	D1	BTM	cell cycle (I) (M4.1)	69	0.484022	1.76655	0.00132743	0.0649215	0.0464602	0.0599614	2959	tags=55%, list=28%, signal=40%	RFC5/NUF2/MAD2L1/MCM2/KIF15/ZWILCH/ANLN/MCM10/CCNB1/TIMELESS/PLK1/FANCD2/CCNA2/SPC24/FBXO5/KIF18A/CCNF/MELK/SKA3/NCAPG2/SGOL2/SMC4/UBE2C/MYBL2/POLA2/TIPIN/KIF20A/SPAG5/AURKA/GMNN/CDC7/NCAPH/E2F7/BRCA1/DNA2/UBE2S/BUB1/TTK
CD4_CM	D1	Hallmark	HALLMARK_APOPTOSIS	111	-0.426663	-1.63655	0.0018031	0.0649215	0.053889	0.0599614	1966	tags=32%, list=19%, signal=27%	PLCB2/CASP7/ENO2/CD14/ROCK1/ATF3/DNM1L/NEDD9/TNFSF10/TNF/GCH1/BID/TAP1/RELA/CYLD/KRT18/NEFH/DFFA/SPTAN1/SOD2/CASP4/LMNA/PRF1/PPP2R5B/TIMP1/TXNIP/XIAP/RARA/BNIP3L/LGALS3/IGF2R/DNAJA1/ANXA1/SQSTM1/CCND2/DPYD
CD4_CM	D1	Hallmark	HALLMARK_IL2_STAT5_SIGNALING	144	-0.39278	-1.55967	0.00215556	0.0649215	0.053889	0.0599614	2062	tags=33%, list=20%, signal=27%	ITGAE/AHR/TIAM1/SPRED2/PRNP/PTCH1/POU2F1/ABCB1/SNX9/LTB/TNFRSF4/CISH/CD86/TNFRSF18/F2RL2/BCL2/P4HA1/TNFSF10/LCLAT1/CYFIP1/GSTO1/KLF6/PUS1/MAPKAPK2/PTGER2/IL2RA/TNFRSF1B/RNH1/CCND3/PHLDA1/DCPS/FLT3LG/ADAM19/DENND5A/MUC1/GLIPR2/SOCS2/ITGAV/AHNAK/TWSG1/CAPN3/PLEC/IGF2R/MYO1C/SWAP70/SLC1A5/CCND2
CD4_CM	D1	BTM	cell division (stimulated CD4+ T cells) (M46)	14	0.722117	1.8437	0.00251309	0.0649215	0.0659686	0.0599614	2080	tags=64%, list=20%, signal=52%	APOBEC3B/TST/KIAA0101/GGH/GNB4/CDCA7/ACTN1/SLC27A2/KIF20A
CD4_CM	D1	Hallmark	HALLMARK_ANDROGEN_RESPONSE	63	-0.466009	-1.62814	0.00364897	0.0807986	0.0608162	0.0746255	800	tags=19%, list=8%, signal=18%	NCOA4/CCND3/VAPA/ITGAV/SGK1/RPS6KA3/IQGAP2/TMEM50A/HPGD/FKBP5/B2M/SLC38A2
CD4_CM	D1	BTM	T cell activation (I) (M7.1)	42	0.49589	1.63379	0.00696258	0.124032	0.126033	0.114556	1795	tags=38%, list=17%, signal=32%	TIGIT/LCK/CD27/ITPR3/SLAMF7/ICOS/EOMES/CD28/CCR7/CCL5/ZAP70/CORO1A/BCL11B/SIRPG/TCF7/RORA
CD4_CM	D1	BTM	mitotic cell cycle - DNA replication (M4.4)	17	0.650104	1.73963	0.00720186	0.124032	0.126033	0.114556	2869	tags=53%, list=27%, signal=39%	MCM2/KIF15/MCM10/RPA2/STIL/POLA2/MCM7/CDC7/MCM3
CD4_CM	D1	BTM	cell division - E2F transcription network (M4.8)	15	0.646817	1.68384	0.0127802	0.198093	0.191703	0.182959	1740	tags=47%, list=17%, signal=39%	RFC5/MAD2L1/MCM2/TIMELESS/RNASEH2A/DNMT1/CASP2
CD4_CM	D1	BTM	mitotic cell cycle in stimulated CD4 T cells (M4.5)	23	0.554997	1.60401	0.016302	0.22971	0.213964	0.21216	1488	tags=39%, list=14%, signal=34%	NUF2/MAD2L1/KIAA0101/DEPDC1B/ZEB1/FBXO5/CDCA7/MELK/MIR155HG
CD4_CM	D1	Hallmark	HALLMARK_INTERFERON_ALPHA_RESPONSE	86	-0.387934	-1.43188	0.0205813	0.239069	0.257267	0.220804	2734	tags=41%, list=26%, signal=30%	ISG20/PSMB8/PROCR/GBP2/IFIT2/PARP12/IFIT3/OGFR/TRIM26/LAMP3/PSMB9/CMPK2/TRIM21/OAS1/NCOA7/TRIM5/LAP3/USP18/IFI30/TRIM14/IFIH1/TAP1/PARP9/LPAR6/NUB1/PARP14/LY6E/TXNIP/HLA-C/STAT2/RIPK2/EIF2AK2/PSME1/TDRD7/B2M
CD4_CM	D1	BTM	T cell activation (IV) (M52)	11	0.683186	1.62942	0.0207547	0.239069	0.22673	0.220804	302	tags=18%, list=3%, signal=18%	LPXN/LCK
CD4_CM	D1	BTM	cell division in stimulated CD4 T cells (M4.6)	11	0.680112	1.62209	0.0215933	0.239069	0.22673	0.220804	1492	tags=45%, list=14%, signal=39%	DEPDC1B/ANLN/FANCD2/CDCA7/NCAPG2
CD4_CM	D1	BTM	enriched in NK cells (III) (M157)	11	0.669	1.59558	0.0262055	0.27079	0.250143	0.250101	2082	tags=45%, list=20%, signal=36%	TIGIT/CX3CR1/CCL4/PTPN4/GPR18
CD4_CM	D1	Hallmark	HALLMARK_PROTEIN_SECRETION	73	-0.393554	-1.41108	0.0284317	0.275432	0.284317	0.254389	1981	tags=29%, list=19%, signal=24%	MAPK1/ARF1/VAMP4/NAPG/DNM1L/BNIP3/MON2/USO1/KRT18/AP2S1/RAB22A/YKT6/TMED2/VPS45/ARFIP1/AP2B1/ATP1A1/RPS6KA3/IGF2R/COG2/CD63
CD4_CM	D1	BTM	nuclear pore complex (M106.0)	15	0.582141	1.51547	0.0456736	0.378546	0.336571	0.349625	713	tags=33%, list=7%, signal=31%	XPO1/NUP54/SEH1L/NUP37/NUP155
CD4_CM	D1	BTM	cell cycle (III) (M103)	35	0.450171	1.4299	0.0460939	0.378546	0.336571	0.349625	2959	tags=51%, list=28%, signal=37%	MAD2L1/MCM2/SMC3/CCNB1/PLK1/RAD21/CCNA2/CDKN2A/CCNE1/CDKN1B/MCM7/DBF4/E2F5/CDC7/PKMYT1/MCM3/BUB1/TTK
CD4_CM	D1	BTM	T cell differentiation (M14)	12	0.61742	1.50747	0.0483498	0.378546	0.336571	0.349625	1936	tags=50%, list=18%, signal=41%	SH2D1A/CD28/BCL11B/TCF7/UBASH3A/SPOCK2
CD4_CM	D1	BTM	plasma cells & B cells, immunoglobulins (M156.0)	12	0.613263	1.49732	0.0508724	0.378546	0.336571	0.349625	2580	tags=58%, list=25%, signal=44%	FCRL1/BLK/IGLL5/STAP1/E2F5/OSBPL10/CD52
CD4_CM	D1	BTM	type I interferon response (M127)	12	-0.620627	-1.49757	0.0512869	0.378546	0.336571	0.349625	2243	tags=58%, list=21%, signal=46%	IFIT1/STAT1/USP18/HERC5/IFIH1/TAP1/PARP9
CD4_CM	D1	BTM	T cell signaling and costimulation (M44)	10	0.645684	1.49824	0.0590437	0.383275	0.349947	0.353993	1712	tags=60%, list=16%, signal=50%	FYN/LCK/ARHGDIB/IL23A/CD37/TCF7
CD4_CM	D1	BTM	antiviral IFN signature (M75)	12	-0.609983	-1.47189	0.0606292	0.383275	0.349947	0.353993	2243	tags=92%, list=21%, signal=72%	RSAD2/DDX60/BCL3/PML/DDX58/IFIT1/OAS1/HERC5/OAS3/IFIH1/RARA
CD4_CM	D1	Hallmark	HALLMARK_PI3K_AKT_MTOR_SIGNALING	76	-0.361207	-1.30589	0.064586	0.383275	0.451857	0.353993	2346	tags=34%, list=22%, signal=27%	SLA/SMAD2/CALR/FASLG/RALB/YWHAB/MAPK8/MAPKAP1/MAP2K6/MAPK1/TIAM1/ARF1/ACACA/GSK3B/MAPK9/PIK3R3/HRAS/TRAF2/MYD88/MKNK2/ACTR2/STAT2/IL2RG/RPS6KA3/VAV3/SQSTM1
CD4_CM	D1	Hallmark	HALLMARK_ANGIOGENESIS	11	-0.622046	-1.46213	0.0661315	0.383275	0.451857	0.353993	1049	tags=36%, list=10%, signal=33%	S100A4/TIMP1/ITGAV/CCND2
CD4_CM	D1	BTM	lymphocyte generic cluster (M60)	10	0.633475	1.46991	0.0677755	0.383275	0.349947	0.353993	2196	tags=50%, list=21%, signal=40%	NAV1/CD28/DTX3/CD2/CHI3L2
CD4_CM	D1	Hallmark	HALLMARK_SPERMATOGENESIS	59	0.372433	1.31625	0.0722971	0.383275	0.451857	0.353993	1285	tags=27%, list=12%, signal=24%	POMC/TSN/IDE/SPATA6/JAM3/ARL4A/ACE/ALOX15/NPHP1/VDAC3/MLF1/GMCL1/STRBP/PARP2/PIAS2/MAP7
CD4_CM	D1	BTM	viral sensing & immunity; IRF2 targets network (II) (M111.1)	10	-0.632704	-1.44214	0.0747304	0.383275	0.349947	0.353993	3342	tags=80%, list=32%, signal=55%	TNFSF13B/ZBP1/CASP1/DDX58/PSMB8/IFIT2/USP18/TAP1
CD4_CM	D1	BTM	collagen, TGFB family et al (M77)	16	0.540884	1.42897	0.0750575	0.383275	0.349947	0.353993	2135	tags=38%, list=20%, signal=30%	COL6A3/JAM3/VDR/SEMA6A/BCL11B/IGFBP3
CD4_CM	D1	BTM	immune activation - generic cluster (M37.0)	155	0.297368	1.22512	0.0754247	0.383275	0.349947	0.353993	1804	tags=25%, list=17%, signal=21%	KIF16B/SH2D1A/MCTP1/KCNE3/CKAP2/IGFBP7/NUP37/TLR1/LY96/ACSL1/JAM3/EMR1/IL1R1/FCGR3A/NLRP3/NAV1/RBBP8/GSN/ICOSLG/SULF2/TM6SF1/LPCAT2/ACPP/BASP1/HLA-DRA/NCF4/SLCO4C1/RASGRP4/MARCH1/B3GNT5/CCNE1/LILRA3/ACTN1/SLC27A2/SMC4/BCL11B/UBASH3A/S100P
CD4_CM	D1	BTM	enriched in T cells (I) (M7.0)	49	0.387786	1.31935	0.0766551	0.383275	0.349947	0.353993	2058	tags=37%, list=20%, signal=30%	SH2D1A/TIGIT/LCK/CD27/ICOS/KLRB1/EOMES/CD28/GZMK/CCL5/ZAP70/BCL11B/SIRPG/UBASH3A/RORA/GZMA/CD2/ITM2A
CD4_CM	D1	BTM	Resting dendritic cell surface signature (S10)	36	0.409634	1.311	0.0971983	0.459209	0.410622	0.424126	895	tags=17%, list=9%, signal=15%	CSF1R/SERINC5/HLA-DMA/IL1R1/ACE/LPCAT2
CD4_CM	D1	BTM	B cell surface signature (S2)	39	0.401281	1.30454	0.0977672	0.459209	0.410622	0.424126	734	tags=21%, list=7%, signal=19%	FCRL1/FAIM3/FCRL3/JAM3/HLA-DMA/CXCR5/SEMA4B/GP5
CD4_CM	D1	BTM	enriched in antigen presentation (III) (M95.1)	11	0.56934	1.35789	0.116352	0.504986	0.452044	0.466405	1239	tags=36%, list=12%, signal=32%	HLA-DMA/FYB/EVI2B/HLA-DRA
CD4_CM	D1	Hallmark	HALLMARK_MYOGENESIS	88	-0.329418	-1.22073	0.117	0.504986	0.633129	0.466405	1693	tags=28%, list=16%, signal=24%	AGL/PYGM/FST/TPM2/FLII/GAA/HBEGF/FDPS/PICK1/SORBS3/SPARC/AK1/SPTAN1/LPIN1/DMPK/SPEG/TGFB1/FHL1/MEF2A/CKB/MYH3/FOXO4/CNN3/TPM3/MYO1C
CD4_CM	D1	BTM	transmembrane transport (II) (M191)	11	-0.57693	-1.35608	0.119839	0.504986	0.452044	0.466405	605	tags=36%, list=6%, signal=34%	SIRT1/AXIN2/ATP8A1/MDFIC
CD4_CM	D1	BTM	enriched in antigen presentation (I) (M71)	11	0.566703	1.3516	0.120545	0.504986	0.452044	0.466405	1609	tags=55%, list=15%, signal=46%	ITPR3/HLA-DQA1/HMOX1/HLA-DRA/FAR2/SLC27A2
CD4_CM	D1	Hallmark	HALLMARK_UV_RESPONSE_UP	96	-0.321452	-1.20646	0.126626	0.5165	0.633129	0.477039	2083	tags=28%, list=20%, signal=23%	LYN/RXRB/HYAL2/ENO2/PPIF/ABCB1/ATF3/GCH1/BID/TAP1/AP2S1/MARK2/FKBP4/HLA-F/POLE3/SOD2/PPP1R2/CCND3/YKT6/MGAT1/AGO2/STIP1/TGFBRAP1/TUBA4A/DNAJA1/TFRC/SQSTM1
CD4_CM	D1	BTM	innate antiviral response (M150)	12	-0.548994	-1.32472	0.135558	0.538755	0.490812	0.497594	2374	tags=75%, list=23%, signal=58%	SP100/OASL/RXRA/APOBEC3A/IFIT1/OAS1/OAS3/TAP1/EIF2AK2
CD4_CM	D1	Hallmark	HALLMARK_INTERFERON_GAMMA_RESPONSE	165	-0.288758	-1.16709	0.142448	0.551986	0.647491	0.509814	2243	tags=27%, list=21%, signal=21%	IFIT1/IL10RA/PSMB9/CMPK2/SPPL2A/TRIM21/STAT1/LAP3/UPP1/USP18/CASP7/XAF1/IFI30/OAS2/CD86/LYSMD2/TNFSF10/OAS3/GCH1/TRIM14/IFIH1/PTPN2/TAP1/EIF4E3/CFH/MYD88/SOD2/VAMP8/CASP4/PARP14/SAMHD1/ITGB7/LY6E/TXNIP/IL15RA/MVP/STAT2/RIPK2/HIF1A/EIF2AK2/PSME1/TDRD7/CD40/B2M
CD4_CM	D1	BTM	leukocyte activation and migration (M45)	11	0.548372	1.30788	0.152621	0.57698	0.534172	0.532898	2908	tags=64%, list=28%, signal=46%	FYN/LCK/SIRPG/ITGAL/CD2/ITGA4/FCER1G
CD4_CM	D1	BTM	chaperonin mediated protein folding (I) (M204.0)	12	-0.534114	-1.28881	0.163775	0.600959	0.550456	0.555045	2094	tags=67%, list=20%, signal=53%	NOP56/CCT3/FBXW2/SUCLG1/CCT6A/HSPD1/SSBP1/CCT5
CD4_CM	D1	BTM	Plasma cell surface signature (S3)	10	-0.565847	-1.28975	0.167758	0.600959	0.550456	0.555045	2166	tags=50%, list=21%, signal=40%	SLC44A1/CCR10/TRAM2/KRTCAP2/ICAM2
CD4_CM	D1	Hallmark	HALLMARK_E2F_TARGETS	128	0.284953	1.14622	0.170595	0.600959	0.710812	0.555045	2180	tags=30%, list=21%, signal=24%	XPO1/MAD2L1/MCM2/SMC3/CTCF/LBR/MLH1/DEPDC1/EXOSC8/HNRNPD/TP53/TIMELESS/PLK1/RAD21/RNASEH2A/SMC6/SPC24/CDKN2A/DNMT1/HMGA1/NUP107/DUT/MELK/CCNE1/SNRPB/RPA2/POLE/SMC4/CDC25B/MYBL2/POLA2/TIPIN/CDKN1B/ING3/TRA2B/MCM7/RAD1/SPAG5
CD4_CM	D1	BTM	enriched in monocytes (IV) (M118.0)	29	-0.407665	-1.22345	0.177671	0.609524	0.55447	0.562956	1797	tags=34%, list=17%, signal=29%	PGD/CD4/F5/CTSS/TNFRSF1B/RHOU/SAMHD1/LGALS3/TMEM176B/DPYD
CD4_CM	D1	BTM	DNA repair (M76)	15	0.481844	1.25437	0.183951	0.609524	0.55447	0.562956	923	tags=13%, list=9%, signal=12%	RFC5/FANCD2
CD4_CM	D1	BTM	proteasome (M226)	10	0.548734	1.27328	0.184823	0.609524	0.55447	0.562956	1698	tags=30%, list=16%, signal=25%	NUP37/PSMA4/PSMC2
CD4_CM	D1	BTM	CORO1A-DEF6 network (II) (M32.4)	10	0.538964	1.25061	0.202079	0.640654	0.585876	0.591708	5	tags=10%, list=0%, signal=10%	H1FX
CD4_CM	D1	Hallmark	HALLMARK_INFLAMMATORY_RESPONSE	105	-0.298943	-1.13752	0.202529	0.640654	0.778959	0.591708	2438	tags=33%, list=23%, signal=26%	LAMP3/IL18RAP/GABBR1/CD48/IL10RA/LYN/AHR/ACVR1B/TLR3/ATP2B1/CD14/IL7R/TNFSF10/GCH1/PLAUR/HBEGF/SGMS2/TPBG/KLF6/RELA/PROK2/PTGER2/TNFRSF1B/PTAFR/CD55/LY6E/SEMA4D/TIMP1/IL15RA/RIPK2/HIF1A/EMP3/KCNA3/EIF2AK2/CD40
CD4_CM	D1	BTM	MAPK, RAS signaling (M100)	10	0.534819	1.24099	0.210395	0.644409	0.585876	0.595176	1331	tags=40%, list=13%, signal=35%	MAP4K1/RAC2/ARRB2/RASGRP4
CD4_CM	D1	BTM	CORO1A-DEF6 network (I) (M32.2)	17	0.454213	1.21544	0.212031	0.644409	0.585876	0.595176	741	tags=24%, list=7%, signal=22%	H1FX/ATP5D/SIPA1/CCDC22
CD4_CM	D1	BTM	cytoskeletal remodeling (M32.8)	10	-0.536276	-1.22235	0.228621	0.681466	0.615518	0.629402	1557	tags=40%, list=15%, signal=34%	MAP7D1/SPTAN1/TGFB1/TLN1
CD4_CM	D1	BTM	transmembrane transport (I) (M87)	10	0.518209	1.20245	0.243867	0.704195	0.620641	0.650394	1835	tags=40%, list=17%, signal=33%	VDR/NLRP3/HMOX1/SLC7A7
CD4_CM	D1	Hallmark	HALLMARK_WNT_BETA_CATENIN_SIGNALING	22	-0.410662	-1.15906	0.252051	0.704195	0.873002	0.650394	2070	tags=27%, list=20%, signal=22%	NCOR2/PTCH1/DVL2/MAML1/AXIN2/CCND2
CD4_CM	D1	BTM	cell adhesion (M51)	10	0.509053	1.1812	0.261746	0.704195	0.620641	0.650394	656	tags=20%, list=6%, signal=19%	JAM3/SLAMF7
CD4_CM	D1	Hallmark	HALLMARK_MTORC1_SIGNALING	152	-0.272578	-1.08942	0.2619	0.704195	0.873002	0.650394	2346	tags=24%, list=22%, signal=19%	SLA/CALR/GSR/SC5D/ADD3/PRDX1/ENO1/PITPNB/ARPC5L/CCT6A/ACACA/HSPD1/IFI30/GSK3B/IMMT/GGA2/TM7SF2/P4HA1/GMPS/USO1/PIK3R3/ELOVL6/SDF2L1/NMT1/UCHL5/SKAP2/ACTR2/YKT6/STIP1/TUBA4A/QDPR/SLC1A5/HSPA4/TFRC/SQSTM1/GBE1
CD4_CM	D1	BTM	enriched in cell cycle (M167)	13	0.465111	1.1626	0.268528	0.704195	0.620641	0.650394	686	tags=15%, list=7%, signal=14%	SESN3/EHMT2
CD4_CM	D1	BTM	enriched in neutrophils (II) (M163)	12	-0.483947	-1.16776	0.269781	0.704195	0.620641	0.650394	3776	tags=75%, list=36%, signal=48%	TYROBP/MBOAT7/IMPA2/ARAP3/DENND3/HSPA6/TSPAN2/SLC40A1/FRAT2
CD4_CM	D1	BTM	E2F1 targets (Q3) (M10.0)	24	0.387882	1.13357	0.272339	0.704195	0.620641	0.650394	1474	tags=29%, list=14%, signal=25%	HIST1H2BK/MCM2/KIAA0101/MAP4K1/FBXO5/HMGA1/MELK
CD4_CM	D1	BTM	enriched in activated dendritic cells (II) (M165)	21	-0.410654	-1.14319	0.274366	0.704195	0.620641	0.650394	2734	tags=48%, list=26%, signal=35%	IFIT2/IFIT3/CSF2RA/LAMP3/IFIT1/RBM47/HERC5/ATF3/IFIH1/PARP9
CD4_CM	D1	BTM	E2F1 targets (Q4) (M10.1)	17	-0.430571	-1.14085	0.285552	0.704195	0.620641	0.650394	332	tags=12%, list=3%, signal=11%	SLBP/KNTC1
CD4_CM	D1	BTM	chemokines and inflammatory molecules in myeloid cells (M86.0)	11	0.485575	1.15811	0.290147	0.704195	0.620641	0.650394	2027	tags=55%, list=19%, signal=44%	SLAMF7/TRAF1/BCL2A1/CCL4/TNFAIP3/CCL20
CD4_CM	D1	BTM	enriched in monocytes (II) (M11.0)	115	0.271834	1.07588	0.29119	0.704195	0.620641	0.650394	1432	tags=19%, list=14%, signal=17%	CST3/CSF1R/PLBD1/KCNE3/SIRPA/ALDH2/NLRP3/RAB31/CHST15/CSTA/CLEC4E/KCTD12/SULF2/LY86/HCK/NCF1/ASGR1/LMO2/TGFBI/TLR8/CPPED1/MARCH1
CD4_CM	D1	BTM	enriched in B cells (III) (M47.2)	15	0.435074	1.13261	0.292479	0.704195	0.620641	0.650394	1034	tags=20%, list=10%, signal=18%	FAIM3/FCRL3/HLA-DQA1
CD4_CM	D1	BTM	cell cycle, ATP binding (M144)	11	0.483291	1.15266	0.295807	0.704195	0.620641	0.650394	866	tags=18%, list=8%, signal=17%	MCTS1/RAD21
CD4_CM	D1	BTM	extracellular matrix (II) (M2.1)	11	0.479623	1.14391	0.303774	0.704195	0.620641	0.650394	1653	tags=27%, list=16%, signal=23%	CST3/TGFBI/CD40LG
CD4_CM	D1	BTM	platelet activation (I) (M32.0)	19	0.405788	1.11879	0.307365	0.704195	0.620641	0.650394	1685	tags=26%, list=16%, signal=22%	H1FX/ZYX/CCDC22/CORO1A/POR
CD4_CM	D1	Hallmark	HALLMARK_HYPOXIA	119	-0.275443	-1.06695	0.308937	0.704195	0.927572	0.650394	1684	tags=23%, list=16%, signal=19%	ENO1/ETS1/KLHL24/ENO2/FAM162A/FOSL2/PYGM/ATF3/GAA/BCL2/ILVBL/P4HA1/SLC25A1/PLAUR/TPBG/KLF6/S100A4/HK1/ANXA2/ZNF292/MIF/NAGK/CSRP2/BNIP3L/WSB1/UGP2/GBE1
CD4_CM	D1	BTM	enriched in NK cells (I) (M7.2)	35	0.341794	1.08565	0.32309	0.725782	0.640084	0.670332	2384	tags=34%, list=23%, signal=27%	IL2RB/CST7/SLAMF7/KLRB1/EOMES/CCL5/ZAP70/RORA/TBX21/GZMA/CTSW/NKG7
CD4_CM	D1	Hallmark	HALLMARK_PANCREAS_BETA_CELLS	13	0.440136	1.10018	0.331724	0.733971	0.927572	0.677895	1966	tags=38%, list=19%, signal=31%	VDR/GCK/LMO2/SEC11A/AKT3
CD4_CM	D1	BTM	enriched in antigen presentation (II) (M95.0)	20	0.38906	1.08679	0.341285	0.733971	0.658141	0.677895	2588	tags=40%, list=25%, signal=30%	HLA-DMA/FYB/EVI2B/HLA-DRA/IRF8/ITGAL/ITGA4/SELL
CD4_CM	D1	BTM	PLK1 signaling events (M4.2)	13	0.435349	1.08821	0.344741	0.733971	0.658141	0.677895	2896	tags=54%, list=28%, signal=39%	KIF14/PLK1/FBXO5/MYBL2/KIF20A/AURKA/BUB1
CD4_CM	D1	Hallmark	HALLMARK_HEDGEHOG_SIGNALING	13	-0.445711	-1.09529	0.345677	0.733971	0.927572	0.677895	3413	tags=62%, list=33%, signal=42%	PML/DPYSL2/CDK6/CDK5R1/RASA1/AMOT/PTCH1/CELSR1
CD4_CM	D1	Hallmark	HALLMARK_G2M_CHECKPOINT	120	0.26107	1.03926	0.352477	0.738297	0.927572	0.681891	2661	tags=32%, list=25%, signal=25%	XPO1/MAD2L1/MCM2/KIF15/CTCF/LBR/ODC1/HNRNPD/PLK1/RAD21/CCNA2/FBXO5/HMGN2/HMGA1/KIF5B/CCNF/RPA2/POLE/STIL/SMC4/CDC25B/MT2A/UBE2C/MYBL2/POLA2/CCNT1/HIRA/CDKN1B/TRA2B/DKC1/KATNA1/DBF4/LIG3/AURKA/CDC7/NUMA1/ORC5/CCND1/KIF22
CD4_CM	D1	BTM	T cell differentiation (Th2) (M19)	16	-0.412861	-1.07088	0.366354	0.754984	0.681921	0.697303	723	tags=19%, list=7%, signal=17%	TRAT1/GRAP2/GPR171
CD4_CM	D1	BTM	golgi membrane (II) (M237)	16	-0.411641	-1.06772	0.370186	0.754984	0.681921	0.697303	2391	tags=31%, list=23%, signal=24%	RAB33B/GOLPH3L/C3orf58/PAQR3/ARFIP1
CD4_CM	D1	Hallmark	HALLMARK_ESTROGEN_RESPONSE_LATE	107	-0.266665	-1.0191	0.406524	0.818328	0.997217	0.755808	2186	tags=24%, list=21%, signal=19%	ADD3/AFF1/NCOR2/AMFR/TIAM1/FLNB/MAPT/PPIF/NBL1/CISH/ITPK1/BCL2/TPBG/MYOF/FKBP4/CACNA2D2/ALDH3B1/ALDH3A2/JAK1/CKB/SERPINA1/COX6C/SGK1/NAB2/FKBP5/UNC13B
CD4_CM	D1	BTM	leukocyte migration (M88.0)	11	0.432247	1.03092	0.420545	0.835699	0.761332	0.771851	1321	tags=36%, list=13%, signal=32%	GPA33/PIP5K1B/FUT4/CLDN7
CD4_CM	D1	BTM	transcription elongation, RNA polymerase II (M234)	12	-0.422628	-1.0198	0.44061	0.851493	0.771573	0.786438	613	tags=42%, list=6%, signal=39%	NDUFB11/POLR2L/MEA1/MIF/UQCRQ
CD4_CM	D1	BTM	T cell differentiation via ITK and PKC (M18)	10	0.43736	1.01485	0.448025	0.851493	0.771573	0.786438	2058	tags=40%, list=20%, signal=32%	SH2D1A/SIRPG/SPOCK2/ITM2A
CD4_CM	D1	BTM	endoplasmic reticulum (M37.2)	13	0.400775	1.00179	0.448247	0.851493	0.771573	0.786438	1432	tags=31%, list=14%, signal=27%	ACSL1/LPCAT2/TLR8/MARCH1
CD4_CM	D1	Hallmark	HALLMARK_TGF_BETA_SIGNALING	37	-0.318948	-1.00374	0.450467	0.851493	0.997217	0.786438	3339	tags=46%, list=32%, signal=31%	FURIN/TGFBR1/ID2/UBE2D3/SMAD3/KLF10/THBS1/HIPK2/CDK9/BMPR1A/APC/NCOR2/SMURF2/SKI/TGFB1/XIAP/ACVR1
CD4_CM	D1	BTM	myeloid cell enriched receptors and transporters (M4.3)	18	0.361648	0.982189	0.479753	0.875981	0.789761	0.809056	1835	tags=33%, list=17%, signal=28%	CHST15/KCTD12/SULF2/ASGR1/TLR8/SLC7A7
CD4_CM	D1	Hallmark	HALLMARK_KRAS_SIGNALING_DN	57	-0.284371	-0.976081	0.498993	0.875981	0.997217	0.809056	561	tags=19%, list=5%, signal=18%	CAMK1D/MFSD6/SLC5A5/DTNB/CCR8/MTHFR/LYPD3/SNN/KRT1/SGK1/ENTPD7
CD4_CM	D1	BTM	regulation of transcription, transcription factors (M213)	13	-0.394826	-0.970242	0.504676	0.875981	0.789761	0.809056	1291	tags=15%, list=12%, signal=14%	ZNF700/MED23
CD4_CM	D1	BTM	mitochondrial cluster (M235)	12	-0.401755	-0.969431	0.506578	0.875981	0.789761	0.809056	194	tags=17%, list=2%, signal=16%	HIBADH/PUS7
CD4_CM	D1	BTM	double positive thymocytes (M126)	11	0.399519	0.952865	0.517191	0.875981	0.789761	0.809056	2196	tags=36%, list=21%, signal=29%	SH2D1A/BCL11B/UBASH3A/CHI3L2
CD4_CM	D1	BTM	T & B cell development, activation (M62.0)	22	0.336656	0.961871	0.519189	0.875981	0.789761	0.809056	864	tags=14%, list=8%, signal=13%	SH2D1A/NAV1/ICOSLG
CD4_CM	D1	BTM	enriched in B cells (VI) (M69)	11	0.398006	0.949257	0.52327	0.875981	0.789761	0.809056	458	tags=18%, list=4%, signal=17%	FCRL1/CXCR5
CD4_CM	D1	BTM	intracellular transport (M147)	10	0.408241	0.947279	0.535135	0.875981	0.789761	0.809056	1349	tags=30%, list=13%, signal=26%	TMX1/RAD21/NUP107
CD4_CM	D1	BTM	small GTPase mediated signal transduction (M215)	14	0.365779	0.933905	0.542618	0.875981	0.789761	0.809056	3061	tags=50%, list=29%, signal=35%	RAC2/ARHGDIB/ARHGAP25/FGD3/HMHA1/RHOG/GMIP
CD4_CM	D1	BTM	mitotic cell cycle (M4.7)	10	0.403732	0.936815	0.546778	0.875981	0.789761	0.809056	1542	tags=40%, list=15%, signal=34%	CCNB1/PLK1/CCNA2/SGOL2
CD4_CM	D1	BTM	mismatch repair (I) (M22.0)	14	0.363384	0.927789	0.549738	0.875981	0.789761	0.809056	92	tags=7%, list=1%, signal=7%	RFC5
CD4_CM	D1	BTM	TLR and inflammatory signaling (M16)	19	0.337601	0.930792	0.553214	0.875981	0.789761	0.809056	2074	tags=37%, list=20%, signal=30%	TLR1/LY96/NCF4/TLR8/NPL/PADI4/FGR
CD4_CM	D1	BTM	Monocyte surface signature (S4)	47	0.278928	0.940934	0.556907	0.875981	0.789761	0.809056	409	tags=11%, list=4%, signal=10%	MCTP1/KCNE3/TLR1/PTPRE/EMR1
CD4_CM	D1	BTM	BCR signaling (M54)	10	0.398503	0.924681	0.561538	0.875981	0.789761	0.809056	808	tags=20%, list=8%, signal=18%	PLCG2/RAC2
CD4_CM	D1	BTM	enriched in activated dendritic cells/monocytes (M64)	12	0.374866	0.915259	0.570948	0.875981	0.789761	0.809056	1159	tags=25%, list=11%, signal=22%	SIRPA/DRAM1/BASP1
CD4_CM	D1	BTM	platelet activation (II) (M32.1)	20	-0.33446	-0.921697	0.572443	0.875981	0.789761	0.809056	1557	tags=30%, list=15%, signal=26%	MAP7D1/ACTN4/HGS/MLF2/TGFB1/TLN1
CD4_CM	D1	Hallmark	HALLMARK_HEME_METABOLISM	110	0.241016	0.947704	0.576811	0.875981	0.997217	0.809056	843	tags=12%, list=8%, signal=11%	SDCBP/TMCC2/CIR1/RIOK3/CDR2/UROD/RCL1/RNF19A/ATG4A/OSBP2/ACP5/ALAD/PPOX
CD4_CM	D1	Hallmark	HALLMARK_MITOTIC_SPINDLE	133	-0.240011	-0.944291	0.591056	0.875981	0.997217	0.809056	2385	tags=28%, list=23%, signal=22%	CKAP5/STAU1/RASA1/APC/ARHGAP27/MAP3K11/RFC1/CDK5RAP2/TIAM1/FLNB/DOCK2/DYNLL2/ARFIP2/RACGAP1/AKAP13/ROCK1/NEDD9/ACTN4/CEP72/KPTN/CSNK1D/SSH2/ATG4B/SPTAN1/HDAC6/NCK2/CLASP1/ESPL1/VCL/CD2AP/PCGF5/ARF6/CEP192/BCR/TUBA4A/EZR/KNTC1
CD4_CM	D1	BTM	viral sensing & immunity; IRF2 targets network (I) (M111.0)	15	-0.356113	-0.906688	0.593039	0.875981	0.789761	0.809056	3582	tags=53%, list=34%, signal=35%	AIF1/ZBP1/PSMB8/THBS1/USP18/TAP1/CTSS/RIPK2
CD4_CM	D1	BTM	MHC-TLR7-TLR8 cluster (M146)	14	-0.360185	-0.900806	0.600344	0.875981	0.789761	0.809056	2345	tags=43%, list=22%, signal=33%	HLA-B/HLA-DQB1/HLA-E/CD4/HLA-F/HLA-C
CD4_CM	D1	BTM	enriched in B cells (I) (M47.0)	25	0.308375	0.910231	0.603467	0.875981	0.789761	0.809056	2690	tags=40%, list=26%, signal=30%	FCRL1/CXCR5/PLEKHG1/BLK/PPAPDC1B/FAM129C/STAP1/E2F5/CR2/TCL1A
CD4_CM	D1	Hallmark	HALLMARK_REACTIVE_OXYGEN_SPECIES_PATHWAY	38	-0.28698	-0.907366	0.608493	0.875981	0.997217	0.809056	2540	tags=47%, list=24%, signal=36%	SOD1/LSP1/PRDX2/CAT/MGST1/CDKN2D/PRDX6/TXNRD1/G6PD/IPCEF1/GSR/PRDX1/PRNP/SRXN1/ATOX1/SOD2/GLRX2/MBP
CD4_CM	D1	BTM	Activated (LPS) dendritic cell surface signature (S11)	21	-0.323465	-0.900471	0.608826	0.875981	0.789761	0.809056	1147	tags=14%, list=11%, signal=13%	LY75/GPR157/CD40
CD4_CM	D1	Hallmark	HALLMARK_EPITHELIAL_MESENCHYMAL_TRANSITION	71	-0.258148	-0.921508	0.617965	0.875981	0.997217	0.809056	2810	tags=34%, list=27%, signal=25%	THBS1/VIM/TPM1/SAT1/ADAM12/CAPG/VCAN/FBLN5/GEM/PCOLCE/DAB2/ENO2/TPM2/QSOX1/PLAUR/SPARC/SGCB/BMP1/TGFB1/TIMP1/ITGA2/EMP3/ITGAV/PLOD3
CD4_CM	D1	BTM	CD4 T cell surface signature Th2-stimulated (S7)	11	0.371044	0.884951	0.618029	0.875981	0.789761	0.809056	2058	tags=45%, list=20%, signal=37%	CLDND1/SLC37A3/CD28/SLC4A7/ITM2A
CD4_CM	D1	BTM	regulation of antigen presentation and immune response (M5.0)	59	0.258373	0.91314	0.62547	0.875981	0.789761	0.809056	1271	tags=19%, list=12%, signal=16%	FYN/TLR1/LCK/LY96/HLA-DMA/CTLA4/HLA-DQA1/FYB/HCK/HLA-DRA/CCR7
CD4_CM	D1	BTM	T cell activation and signaling (M5.1)	20	0.318187	0.888811	0.626692	0.875981	0.789761	0.809056	2972	tags=45%, list=28%, signal=32%	LCK/PRKACB/HLA-DRA/CCR7/ZAP70/CD2/CD52/IL12RB1/PTPRC
CD4_CM	D1	BTM	translation initiation factor 3 complex (M245)	10	0.375248	0.870721	0.631809	0.875981	0.789761	0.809056	3284	tags=50%, list=31%, signal=34%	EIF3G/EIF3K/EIF3E/EIF3F/PHB2
CD4_CM	D1	BTM	myeloid, dendritic cell activation via NFkB (II) (M43.1)	12	-0.357907	-0.863627	0.646139	0.875981	0.791217	0.809056	59	tags=17%, list=1%, signal=17%	LTB/FUT7
CD4_CM	D1	BTM	myeloid, dendritic cell activation via NFkB (I) (M43.0)	10	-0.376529	-0.858235	0.651387	0.875981	0.791217	0.809056	59	tags=20%, list=1%, signal=20%	TNF/FUT7
CD4_CM	D1	Hallmark	HALLMARK_P53_PATHWAY	128	-0.235618	-0.921257	0.651523	0.875981	0.997217	0.809056	1738	tags=22%, list=17%, signal=18%	IFI30/FAM162A/ATF3/WRAP73/RALGDS/CSRNP2/PLK3/MAPKAPK3/APAF1/HBEGF/GLS2/HRAS/TAP1/S100A4/RAD9A/AK1/RPS27L/VAMP8/CCND3/TGFB1/TXNIP/MKNK2/SESN1/ZNF365/S100A10/TPRKB/PPM1D/CCND2
CD4_CM	D1	Hallmark	HALLMARK_APICAL_SURFACE	24	0.301345	0.880667	0.654981	0.875981	0.997217	0.809056	1991	tags=33%, list=19%, signal=27%	IL2RB/MDGA1/SULF2/DCBLD2/APP/AKAP7/RTN4RL1/ADIPOR2
CD4_CM	D1	BTM	blood coagulation (M11.1)	15	-0.335978	-0.855423	0.662077	0.875981	0.791217	0.809056	1429	tags=40%, list=14%, signal=35%	LYN/P2RX1/F5/PLAUR/ITGAM/SERPINA1
CD4_CM	D1	Hallmark	HALLMARK_CHOLESTEROL_HOMEOSTASIS	53	-0.262919	-0.890475	0.667767	0.875981	0.997217	0.809056	2238	tags=25%, list=21%, signal=19%	SC5D/MVK/SREBF2/ATF3/MAL2/TM7SF2/PLAUR/FDPS/STX5/PMVK/ANXA5/S100A11/LGALS3
CD4_CM	D1	BTM	Naive B cell surface signature (S8)	16	0.322022	0.850755	0.669245	0.875981	0.791217	0.809056	1506	tags=25%, list=14%, signal=21%	FCRL3/HLA-DMA/CD37/PPAPDC1B
CD4_CM	D1	BTM	T cell activation (II) (M7.3)	27	0.290303	0.86989	0.674293	0.875981	0.791217	0.809056	1687	tags=26%, list=16%, signal=22%	TIGIT/LCK/SLAMF7/ICOS/CCL5/ZAP70/SIRPG
CD4_CM	D1	Hallmark	HALLMARK_PEROXISOME	64	0.249018	0.896191	0.674691	0.875981	0.997217	0.809056	1797	tags=17%, list=17%, signal=14%	PABPC1/IDE/CTBP1/ACSL1/HSD17B11/PEX11B/HMGCL/SLC27A2/PRDX5/ELOVL5/CDK7
CD4_CM	D1	BTM	regulation of signal transduction (M3)	26	0.29208	0.868128	0.678186	0.875981	0.791217	0.809056	1744	tags=15%, list=17%, signal=13%	CSF1R/SULF2/HMOX1/UBASH3A
CD4_CM	D1	Hallmark	HALLMARK_KRAS_SIGNALING_UP	102	-0.237662	-0.899616	0.688616	0.875981	0.997217	0.809056	2622	tags=30%, list=25%, signal=23%	ZNF277/G0S2/CSF2RA/CROT/KIF5C/TSPAN13/IKZF1/ZNF639/IL10RA/HKDC1/ETS1/STRN/CCSER2/DOCK2/ABCB1/IL7R/PLAUR/HBEGF/MAFB/CFH/CTSS/TOR1AIP2/TNFRSF1B/RBM4/ITGA2/PRDM1/IL2RG/ADAM8/TMEM176B/TSPAN7/CCND2
CD4_CM	D1	Hallmark	HALLMARK_DNA_REPAIR	104	0.231727	0.902683	0.693476	0.875981	0.997217	0.809056	1915	tags=20%, list=18%, signal=17%	SDCBP/ARL6IP1/RFC5/DGUOK/POM121/RAE1/TP53/NME3/NCBP2/GTF2H3/TAF13/DUT/RPA2/POLR2G/POLR3C/POLR1D/XPC/HPRT1/POLA2/NME4/NFX1
CD4_CM	D1	BTM	respiratory electron transport chain (mitochondrion) (M219)	17	-0.31521	-0.835188	0.695133	0.875981	0.802077	0.809056	491	tags=18%, list=5%, signal=17%	UQCRC1/UQCRQ/COX6C
CD4_CM	D1	Hallmark	HALLMARK_APICAL_JUNCTION	97	0.232718	0.895462	0.708539	0.885674	0.997217	0.818008	1445	tags=20%, list=14%, signal=17%	SIRPA/JAM3/MADCAM1/INSIG1/PKD1/NEXN/TRAF1/ZYX/IRS1/RAC2/ITGB4/NLGN2/CD274/TGFBI/CLDN7/CNN2/ACTB/SYMPK/AMIGO2
CD4_CM	D1	BTM	enriched in myeloid cells and monocytes (M81)	18	0.304808	0.827819	0.715686	0.887451	0.814691	0.819649	550	tags=11%, list=5%, signal=11%	CSF1R/NLRP3
CD4_CM	D1	BTM	transcription regulation in cell development (M49)	19	0.297275	0.819608	0.721584	0.887662	0.814691	0.819844	1159	tags=21%, list=11%, signal=19%	CCNB1/GSN/FBXO5/BASP1
CD4_CM	D1	BTM	T cell surface signature (S0)	25	-0.28667	-0.830164	0.732783	0.894341	0.818534	0.826013	2516	tags=28%, list=24%, signal=21%	LRRN3/PTPRCAP/CD320/SLC38A1/C12orf23/FLT3LG/GPR171
CD4_CM	D1	Hallmark	HALLMARK_ADIPOGENESIS	132	0.221157	0.892461	0.741695	0.898146	0.997217	0.829527	1422	tags=17%, list=14%, signal=15%	RIOK3/ENPP2/COX8A/TST/MDH2/DNAJC15/MYLK/ALDH2/ARL4A/COQ3/DBT/STAT5A/ITSN1/MGLL/ETFB/CCNG2/DLD/NDUFB7/SLC27A1/PFKFB3/PTCD3/DRAM2
CD4_CM	D1	Hallmark	HALLMARK_BILE_ACID_METABOLISM	57	0.239735	0.842044	0.773959	0.920152	0.997217	0.849852	1704	tags=21%, list=16%, signal=18%	LCK/ACSL1/SULT1B1/HSD17B11/PEX19/PEX7/FADS2/PFKM/PNPLA8/SLC27A2/ABCA5/PRDX5
CD4_CM	D1	BTM	enriched in B cells (II) (M47.1)	21	-0.283397	-0.788929	0.781221	0.920152	0.863454	0.849852	2617	tags=48%, list=25%, signal=36%	CD79B/PTPRK/PAWR/TCF4/SP140/BCL11A/PKIG/KLF8/MS4A1/CELSR1
CD4_CM	D1	BTM	enriched in T cells (II) (M223)	11	-0.322397	-0.757799	0.790902	0.920152	0.865049	0.849852	2516	tags=36%, list=24%, signal=28%	LRRN3/DPP4/SLC38A1/PLEKHF1
CD4_CM	D1	Hallmark	HALLMARK_GLYCOLYSIS	120	-0.221672	-0.859939	0.796296	0.920152	0.997217	0.849852	3168	tags=33%, list=30%, signal=24%	PRPS1/EXT2/ISG20/PKM/NASP/GMPPB/CASP6/GOT1/HDLBP/G6PD/XYLT2/GALE/CITED2/VCAN/PKP2/TPST1/GOT2/PAXIP1/GFPT1/ENO1/PGAM1/ENO2/AGL/FAM162A/P4HA1/NOL3/QSOX1/TPBG/B4GALT4/FKBP4/GNPDA1/SPAG4/PPP2CB/CYB5A/ZNF292/MIF/B3GNT3/UGP2/COG2/HOMER1
CD4_CM	D1	Hallmark	HALLMARK_UNFOLDED_PROTEIN_RESPONSE	88	-0.228853	-0.848066	0.797909	0.920152	0.997217	0.849852	2760	tags=31%, list=26%, signal=23%	PARN/HSP90B1/EIF2S1/TSPYL2/HSPA9/YWHAZ/ARFGAP1/TUBB2A/CALR/HERPUD1/IFIT1/SPCS3/PREB/CNOT4/EIF4G1/ATF3/WIPI1/EXOSC5/EXOSC2/EXOSC10/SPCS1/NOP14/DCP2/CXXC1/TATDN2/SHC1/NHP2
CD4_CM	D1	BTM	enriched in neutrophils (I) (M37.1)	19	0.278421	0.767626	0.805236	0.920152	0.871388	0.849852	1804	tags=37%, list=17%, signal=31%	FCGR3A/RNF24/BASP1/NCF4/ST6GALNAC2/MME/S100P
CD4_CM	D1	Hallmark	HALLMARK_COAGULATION	51	-0.240837	-0.809293	0.806274	0.920152	0.997217	0.849852	1535	tags=45%, list=15%, signal=39%	GNB2/LAMP2/CD9/KLF7/PF4/FURIN/PLEK/USP11/CLU/THBS1/MSRB2/DPP4/CRIP2/MMP15/F2RL2/CTSB/CFH/SPARC/BMP1/TIMP1/ITGA2/SERPINA1/ANXA1
CD4_CM	D1	Hallmark	HALLMARK_COMPLEMENT	113	-0.220686	-0.850617	0.81195	0.920152	0.997217	0.849852	1549	tags=23%, list=15%, signal=20%	LYN/LAP3/CASP7/MMP15/CD46/HSPA1A/USP15/CTSB/ATOX1/F5/DOCK9/PLAUR/CDA/ITGAM/CALM1/CFH/CTSS/CASP4/PPP2CB/RCE1/CD55/TIMP1/ANXA5/SERPINA1/SH2B3/LGALS3
CD4_CM	D1	BTM	NK cell surface signature (S1)	27	0.261873	0.784699	0.813296	0.920152	0.871388	0.849852	1752	tags=26%, list=17%, signal=22%	CX3CR1/ATP9A/IL2RB/SLAMF7/SLCO4C1/ENPP5/GPR114
CD4_CM	D1	Hallmark	HALLMARK_ESTROGEN_RESPONSE_EARLY	111	-0.219025	-0.840113	0.829968	0.929404	0.997217	0.858397	2267	tags=23%, list=22%, signal=19%	SNX24/ADD3/AFF1/NCOR2/ZNF185/AMFR/TIAM1/FLNB/MAPT/PPIF/NBL1/CISH/ITPK1/BCL2/TPBG/SLC39A6/KRT18/MYOF/FKBP4/ALDH3B1/SH3BP5/CELSR1/MUC1/SYNGR1/RARA/FKBP5
CD4_CM	D1	Hallmark	HALLMARK_TNFA_SIGNALING_VIA_NFKB	135	-0.215522	-0.850136	0.833692	0.929404	0.997217	0.858397	1703	tags=19%, list=16%, signal=16%	IL7R/FOSL2/ATF3/BIRC2/KLF9/TNF/GCH1/PLAUR/HBEGF/IFIH1/TAP1/KLF6/RELA/B4GALT5/PANX1/SOD2/SLC2A6/PHLDA1/IL15RA/RIPK2/DENND5A/SNN/SGK1/NFE2L2/SQSTM1
CD4_CM	D1	Hallmark	HALLMARK_ALLOGRAFT_REJECTION	143	-0.213957	-0.849229	0.839462	0.929404	0.997217	0.858397	1699	tags=18%, list=16%, signal=15%	HLA-E/LTB/CD86/CD4/KLRD1/TNF/TAP1/UBE2D1/LY75/TRAF2/CTSS/IL2RA/PRF1/CCND3/EIF3A/TGFB1/TRAT1/TIMP1/RIPK2/HIF1A/IL2RG/HLA-DOA/KRT1/CD40/B2M/CCND2
CD4_CM	D1	BTM	cell adhesion (GO) (M117)	18	0.26644	0.723618	0.861679	0.947236	0.913902	0.874867	2972	tags=39%, list=28%, signal=28%	ZAP70/CORO1A/CD40LG/SPOCK2/NINJ1/NELL2/PTPRC
CD4_CM	D1	Hallmark	HALLMARK_NOTCH_SIGNALING	17	-0.261995	-0.69419	0.879379	0.959885	0.997217	0.88655	1320	tags=35%, list=13%, signal=31%	CUL1/DTX2/PRKCA/ARRB1/FBXW11/SKP1
CD4_CM	D1	Hallmark	HALLMARK_OXIDATIVE_PHOSPHORYLATION	150	-0.206675	-0.8244	0.888069	0.962592	0.997217	0.88905	2696	tags=25%, list=26%, signal=19%	SLC25A6/HSPA9/ATP6V0E1/ATP6V1F/NDUFA7/TIMM17A/NDUFB2/MFN2/NDUFA9/GOT2/SLC25A20/DLST/UQCRC1/SUCLG1/ATP1B1/CASP7/FH/CYB5R3/SDHB/IMMT/ATP6V0B/NDUFA4/TOMM22/NDUFA1/NDUFB1/CPT1A/VDAC1/CYB5A/NDUFS6/MRPS12/COX4I1/UQCRQ/COX6C/GLUD1/CS/ATP6V0C/PDHA1/SDHA
CD4_CM	D1	Hallmark	HALLMARK_MYC_TARGETS_V2	44	-0.220752	-0.719021	0.925658	0.988288	0.997217	0.912782	2078	tags=23%, list=20%, signal=18%	PA2G4/PHB/NIP7/HSPD1/EXOSC5/PPAN/SLC19A1/PUS1/MRTO4/TCOF1
CD4_CM	D1	Hallmark	HALLMARK_IL6_JAK_STAT3_SIGNALING	57	0.212004	0.744642	0.929059	0.988288	0.997217	0.912782	1413	tags=16%, list=13%, signal=14%	CD38/IL1R1/IRF9/MAP3K8/SOCS3/IL3RA/HMOX1/CD44/A2M
CD4_CM	D1	BTM	T cell activation (III) (M7.4)	12	0.247661	0.604678	0.940299	0.988288	0.977974	0.912782	302	tags=8%, list=3%, signal=8%	LCK
CD4_CM	D1	Hallmark	HALLMARK_XENOBIOTIC_METABOLISM	99	-0.203171	-0.765467	0.941707	0.988288	0.997217	0.912782	1350	tags=13%, list=13%, signal=12%	GCH1/DHRS1/CDA/GSTO1/PTGDS/NMT1/ABHD6/DHRS7/CYB5A/PINK1/AP4B1/TMEM176B/SLC1A5
CD4_CM	D1	BTM	respiratory electron transport chain (mitochondrion) (M231)	10	-0.252482	-0.575491	0.948767	0.988288	0.977974	0.912782	3110	tags=40%, list=30%, signal=28%	NDUFB11/NDUFAB1/NDUFA8/NDUFB1
CD4_CM	D1	BTM	receptors, cell migration (M109)	13	0.239616	0.598949	0.950031	0.988288	0.977974	0.912782	1836	tags=23%, list=17%, signal=19%	CCR7/CORO1A/TRIB1
CD4_CM	D1	Hallmark	HALLMARK_FATTY_ACID_METABOLISM	109	0.19079	0.748334	0.967727	0.996561	0.997217	0.920423	1228	tags=14%, list=12%, signal=12%	NSDHL/ODC1/MDH2/UROD/ACSL1/ACSM3/HSD17B11/ALAD/GRHPR/HMGCL/MGLL/HADHB/DLD/GSTZ1/OSTC
CD4_CM	D1	BTM	respiratory electron transport chain (mitochondrion) (M238)	15	-0.216251	-0.550588	0.973609	0.996561	0.992514	0.920423	1309	tags=20%, list=12%, signal=18%	NDUFB2/NDUFA4/UQCRQ
CD4_CM	D1	Hallmark	HALLMARK_MYC_TARGETS_V1	158	0.185302	0.766234	0.977273	0.996561	0.997217	0.920423	1058	tags=9%, list=10%, signal=8%	XPO1/PABPC1/PSMA1/MAD2L1/MCM2/HNRNPR/ODC1/EIF3B/HNRNPD/PSMA4/MRPL23/CCNA2/VDAC3/SF3A1
CD4_CM	D1	BTM	DC surface signature (S5)	39	-0.184605	-0.587545	0.988124	0.999776	0.997625	0.923392	3549	tags=41%, list=34%, signal=27%	LAMP2/CD9/TM2D2/DIRC2/SRD5A3/PTGFRN/LRFN4/LRP11/ADAM12/AGPAT3/ATP1B1/HLA-DQB1/TSPAN33/CD151/GPR157/TFRC
CD4_CM	D1	BTM	KLF12 targets network (M32.3)	12	-0.162856	-0.392971	0.999237	0.999776	0.999237	0.923392	2652	tags=33%, list=25%, signal=25%	GNB2/CLPTM1/LTBP3/HGS
CD4_CM	D1	Hallmark	HALLMARK_UV_RESPONSE_DN	76	0.149147	0.552778	0.999776	0.999776	0.999776	0.923392	3131	tags=33%, list=30%, signal=23%	FYN/PTPRM/INSIG1/IRS1/MAGI2/MGLL/IGF1R/AKT3/GRK5/SMAD7/MAP2K5/CDKN1B/CACNA1A/LDLR/ARHGEF9/ATP2C1/ATXN1/MT1E/VAV2/KALRN/DLG1/ICA1/DBP/NIPBL/PTEN
CD4_CM	D28	Hallmark	HALLMARK_TNFA_SIGNALING_VIA_NFKB	135	-0.466896	-1.84328	0.000169434	0.0262623	0.0084717	0.0246125	1631	tags=29%, list=16%, signal=25%	PLEK/ID2/F2RL1/PDE4B/ICAM1/ATF3/YRDC/IER2/JUNB/BCL6/CD69/TNF/KLF9/PTGER4/KYNU/TNIP2/SAT1/NFKB2/CCND1/JUN/BTG1/KLF2/KDM6B/GEM/ZBTB10/TUBB2A/RELB/PLK2/RIPK2/MAFF/PLAUR/BTG3/PHLDA1/SQSTM1/NFKB1/KLF6/HBEGF/SOD2/FOSL1
CD4_CM	D28	Hallmark	HALLMARK_APOPTOSIS	111	-0.401245	-1.54108	0.00377229	0.242061	0.0780843	0.226856	2028	tags=32%, list=19%, signal=26%	LGALS3/ROCK1/HSPB1/BCAP31/RARA/SC5D/GPX4/SMAD7/DIABLO/KRT18/IGFBP6/ATF3/TXNIP/EMP1/CD69/TNF/CD14/CCND2/PDCD4/SAT1/CCND1/JUN/BNIP3L/TIMP1/BTG3/PPP3R1/DNAJA1/FASLG/ANXA1/LMNA/SQSTM1/MADD/CTNNB1/SOD2/IFNGR1
CD4_CM	D28	Hallmark	HALLMARK_UV_RESPONSE_UP	96	-0.407304	-1.53248	0.00468506	0.242061	0.0780843	0.226856	2318	tags=41%, list=22%, signal=32%	POLE3/ATP6V1F/CCNE1/CDO1/TFRC/IL6ST/ACAA1/CCND3/MGAT1/PARP2/AGO2/CREG1/GLS/AMD1/GRINA/ICAM1/ATF3/DNAJB1/UROD/SIGMAR1/JUNB/NXF1/EIF5/HLA-F/FKBP4/CNP/BTG1/KCNH2/AQP3/CDC34/BSG/TUBA4A/RPN1/BTG3/DNAJA1/HYAL2/SQSTM1/SOD2/RXRB
CD4_CM	D28	Hallmark	HALLMARK_ANDROGEN_RESPONSE	63	-0.443187	-1.5551	0.00814159	0.250862	0.10177	0.235103	1942	tags=32%, list=19%, signal=26%	HPGD/VAPA/CCND3/PIAS1/SORD/MAK/MAP7/HOMER2/TMEM50A/SAT1/CCND1/ELL2/ITGAV/B2M/ZBTB10/SMS/FKBP5/HERC3/SLC38A2/IDI1
CD4_CM	D28	BTM	respiratory electron transport chain (mitochondrion) (M238)	15	0.652654	1.70468	0.00868644	0.250862	0.475402	0.235103	2406	tags=60%, list=23%, signal=46%	NDUFA11/NDUFA3/UQCRQ/NDUFA2/UQCRH/NDUFB6/NDUFS8/NDUFS4/ATP5D
CD4_CM	D28	BTM	mitochondrial cluster (M235)	12	0.688566	1.69681	0.00971079	0.250862	0.475402	0.235103	1666	tags=50%, list=16%, signal=42%	ALG8/TMEM218/PUS7/C11orf73/MCCC2/EIF2B3
CD4_CM	D28	BTM	cell division in stimulated CD4 T cells (M4.6)	11	0.693494	1.66091	0.0145508	0.322197	0.475402	0.301957	2472	tags=73%, list=24%, signal=56%	BRCA2/NCAPG2/CDCA7/FANCI/BRCA1/GINS2/DEPDC1B/UBE2T
CD4_CM	D28	BTM	transmembrane transport (II) (M191)	11	-0.674196	-1.58984	0.0231939	0.449382	0.475402	0.421153	1303	tags=36%, list=12%, signal=32%	AXIN2/MDFIC/SIRT1/ATP8A1
CD4_CM	D28	Hallmark	HALLMARK_MITOTIC_SPINDLE	133	-0.342534	-1.34896	0.0271463	0.454095	0.271463	0.42557	2110	tags=27%, list=20%, signal=22%	EPB41L2/NDC80/CEP192/AURKA/ROCK1/MYH9/ARHGEF3/ARHGAP5/BCR/DYNLL2/CD2AP/PCGF5/SMC1A/NOTCH2/KATNA1/KIF1B/RASA2/TUBGCP3/DOCK2/CDK5RAP2/NCK2/ARFIP2/CCDC88A/ARF6/FBXO5/WASF2/ARHGEF7/SMC3/MYO9B/TUBA4A/AKAP13/DLG1/ARHGEF12/EZR/ITSN1/NIN
CD4_CM	D28	BTM	enriched in NK cells (III) (M157)	11	0.646486	1.54832	0.0364825	0.454095	0.475402	0.42557	2215	tags=45%, list=21%, signal=36%	CCL4/MATK/CX3CR1/PTPN4/GIMAP6
CD4_CM	D28	BTM	myeloid, dendritic cell activation via NFkB (I) (M43.0)	10	-0.663997	-1.52706	0.040046	0.454095	0.475402	0.42557	3148	tags=80%, list=30%, signal=56%	FUT7/IL23A/SAMSN1/BCL3/ICAM1/TNF/NFKB2/RELB
CD4_CM	D28	BTM	nuclear pore complex (M106.0)	15	0.580785	1.51697	0.0402542	0.454095	0.475402	0.42557	2528	tags=60%, list=24%, signal=46%	NUP133/NUP43/NUP155/XPO1/RANBP1/SEH1L/NUP37/RAN/NUP107
CD4_CM	D28	Hallmark	HALLMARK_INFLAMMATORY_RESPONSE	105	-0.349882	-1.33377	0.0436501	0.454095	0.363751	0.42557	1646	tags=25%, list=16%, signal=21%	GPR132/LY6E/PDE4B/ICAM1/CD69/CD14/PIK3R5/GABBR1/PTGER4/PTGER2/KIF1B/BEST1/RGS16/C3AR1/SLC31A2/IL10RA/AHR/TIMP1/EMP3/RIPK2/PLAUR/KCNA3/CD55/NFKB1/KLF6/HBEGF
CD4_CM	D28	BTM	enriched in neutrophils (I) (M37.1)	19	0.534381	1.48297	0.0443308	0.454095	0.475402	0.42557	1869	tags=37%, list=18%, signal=30%	MXD1/PTAFR/NCF4/C5AR1/CDA/VNN2/MME
CD4_CM	D28	BTM	Activated (LPS) dendritic cell surface signature (S11)	21	0.518156	1.47604	0.044416	0.454095	0.475402	0.42557	1346	tags=33%, list=13%, signal=29%	IL13RA1/CD40/GPR157/SLC43A2/IL3RA/NINJ1/TNFSF13B
CD4_CM	D28	BTM	T cell differentiation via ITK and PKC (M18)	10	-0.652361	-1.5003	0.0494348	0.454095	0.475402	0.42557	3656	tags=100%, list=35%, signal=65%	SPOCK2/SIRPG/SH2D1A/ITK/PRKCH/ABLIM1/ETS1/BCL2/FASLG
CD4_CM	D28	BTM	cell cycle (I) (M4.1)	69	0.363554	1.34914	0.049804	0.454095	0.475402	0.42557	3195	tags=46%, list=30%, signal=32%	SPAG5/NCAPG2/HELLS/MYBL2/TACC3/ZWILCH/BUB1/DTYMK/FANCI/RANBP1/CDC6/BRCA1/GINS2/RFC5/RACGAP1/KIF20A/MCM4/TTK/MCM5/CCNE2/CCNF/SPC24/MELK/CDC7/CDK1/FANCD2/ESPL1/SKA3/H2AFX/SMC4/CKS1B/NCAPH
CD4_CM	D28	BTM	cell cycle (III) (M103)	35	0.434715	1.4033	0.0544662	0.469015	0.47658	0.439552	2343	tags=43%, list=22%, signal=33%	ATR/E2F1/E2F5/BUB1/MCM7/WEE1/MCM3/CDC6/MCM4/TTK/MCM5/CCNE2/CDKN1B/ANAPC10/CDKN2A
CD4_CM	D28	Hallmark	HALLMARK_WNT_BETA_CATENIN_SIGNALING	22	-0.509272	-1.42944	0.0682459	0.503172	0.417498	0.471563	1941	tags=41%, list=18%, signal=33%	DVL2/TCF7/NCOR2/AXIN2/CCND2/AXIN1/NCSTN/FRAT1/CTNNB1
CD4_CM	D28	BTM	leukocyte activation and migration (M45)	11	0.606001	1.45136	0.0712779	0.503172	0.538197	0.471563	2136	tags=45%, list=20%, signal=36%	FCER1G/PTPN6/LCK/INPP5D/ITGAL
CD4_CM	D28	Hallmark	HALLMARK_KRAS_SIGNALING_UP	102	-0.337058	-1.27727	0.0719612	0.503172	0.417498	0.471563	1688	tags=28%, list=16%, signal=24%	FUCA1/ID2/CXCR4/F2RL1/PRDM1/MAP7/IGFBP3/CAB39L/YRDC/PCSK1N/EMP1/ACE/CSF2RA/FLT4/CCND2/PTBP2/DOCK2/RGS16/FGF9/WDR33/C3AR1/CFH/IL10RA/PRKG2/PLAUR/IKZF1/IL2RG/HBEGF/NIN
CD4_CM	D28	BTM	myeloid, dendritic cell activation via NFkB (II) (M43.1)	12	-0.595649	-1.43708	0.0723647	0.503172	0.538197	0.471563	3148	tags=75%, list=30%, signal=53%	IL1RN/FUT7/IL23A/PRKCD/BCL3/LTB/ICAM1/NFKB2/RELB
CD4_CM	D28	BTM	T cell activation (IV) (M52)	11	0.60041	1.43797	0.0769717	0.503172	0.538197	0.471563	1676	tags=55%, list=16%, signal=46%	LPXN/PTPN6/LAG3/GFI1/SELL/LCK
CD4_CM	D28	Hallmark	HALLMARK_ESTROGEN_RESPONSE_LATE	107	0.313495	1.24739	0.0837332	0.503172	0.417498	0.471563	1860	tags=26%, list=18%, signal=22%	UGDH/XRCC3/SLC27A2/SULT2B1/UNC13B/SLC22A5/SLC29A1/SLC1A4/FABP5/PRSS23/LLGL2/SLC16A1/ITPK1/ELOVL5/TPBG/SLC26A2/PTPN6/GLA/CHPT1/CDC6/GINS2/RAB31/HPRT1/SNX10/GALE/KIF20A/ALDH3A2/BAG1
CD4_CM	D28	Hallmark	HALLMARK_PANCREAS_BETA_CELLS	13	0.561659	1.41174	0.0846706	0.503172	0.417498	0.471563	458	tags=23%, list=4%, signal=22%	SPCS1/VDR/LMO2
CD4_CM	D28	BTM	regulation of antigen presentation and immune response (M5.0)	59	0.36116	1.30099	0.0848	0.503172	0.538197	0.471563	2158	tags=29%, list=21%, signal=23%	FCER1G/TLR5/ZAP70/HLA-DRA/BTK/SYK/PTPN6/UBASH3A/HLA-DMA/NCKAP1L/LAT2/LCK/MAP2K6/CTLA4/INPP5D/HLA-DQA1/HCK
CD4_CM	D28	Hallmark	HALLMARK_HEDGEHOG_SIGNALING	13	0.555706	1.39678	0.0918497	0.503172	0.417498	0.471563	139	tags=15%, list=1%, signal=15%	TLE1/PML
CD4_CM	D28	BTM	platelet activation (I) (M32.0)	19	0.493152	1.36856	0.0954817	0.503172	0.538197	0.471563	3084	tags=53%, list=29%, signal=37%	CCDC22/H1FX/CORO1A/PFN1/FLNA/PPP2R1A/UBE2M/ZYX/GNAI2/APEH
CD4_CM	D28	BTM	cell division (stimulated CD4+ T cells) (M46)	14	0.538848	1.38136	0.0971101	0.503172	0.538197	0.471563	1775	tags=36%, list=17%, signal=30%	SLC27A2/CDCA7/GGH/KIAA0101/KIF20A
CD4_CM	D28	BTM	NK cell surface signature (S1)	27	-0.459878	-1.35508	0.0973881	0.503172	0.538197	0.471563	1543	tags=30%, list=15%, signal=25%	GPR82/SYNGR3/ADRB2/PTGER2/ELOVL6/SLC7A5/CD97/FASLG
CD4_CM	D28	Hallmark	HALLMARK_ADIPOGENESIS	132	-0.308736	-1.21312	0.106213	0.531064	0.442553	0.497703	2300	tags=27%, list=22%, signal=22%	GPHN/ACAA2/SOD1/UQCRC1/MGLL/NDUFAB1/UBC/DHRS7/ACO2/ACLY/CPT2/PGM1/ESYT1/GPX4/ENPP2/SLC1A5/PIM3/NDUFS3/BCL6/RNF11/FAH/DHRS7B/PDCD4/CD151/ELOVL6/JAGN1/CDKN2C/SDHC/DLAT/SLC5A6/QDPR/APLP2/NDUFA5/SLC25A1/ITSN1/IFNGR1
CD4_CM	D28	BTM	respiratory electron transport chain (mitochondrion) (M219)	17	0.495395	1.33762	0.109857	0.532122	0.559499	0.498695	3514	tags=65%, list=33%, signal=43%	UQCRFS1/UQCRQ/COX6A1/UQCRH/CYC1/UQCRC2/ATP5L/COX5A/COX7A2L/COX8A/COX7C
CD4_CM	D28	BTM	proteasome (M226)	10	0.586207	1.36468	0.118336	0.55582	0.559499	0.520904	2145	tags=60%, list=20%, signal=48%	PSMC6/POLR2K/PSMA4/PSMC2/NUP37/RAN
CD4_CM	D28	BTM	blood coagulation (M11.1)	15	0.50904	1.32958	0.123729	0.564058	0.559499	0.528625	1317	tags=27%, list=13%, signal=23%	FCER1G/SLC7A7/SYK/DOK2
CD4_CM	D28	BTM	enriched in myeloid cells and monocytes (M81)	18	0.480054	1.31697	0.12742	0.564287	0.559499	0.52884	432	tags=17%, list=4%, signal=16%	FCER1G/THBS1/EHD3
CD4_CM	D28	BTM	transcription regulation in cell development (M49)	19	-0.481825	-1.30635	0.135782	0.569365	0.559499	0.533599	1743	tags=42%, list=17%, signal=35%	PLCG1/MSH2/TYROBP/BASP1/EPB42/FBXO5/ARHGEF12/SOD2
CD4_CM	D28	BTM	TLR and inflammatory signaling (M16)	19	0.468406	1.29989	0.138534	0.569365	0.559499	0.533599	1051	tags=21%, list=10%, signal=19%	TLR5/NCF4/TLR8/C5AR1
CD4_CM	D28	BTM	cell cycle and transcription (M4.0)	183	0.26569	1.13889	0.144939	0.569365	0.559499	0.533599	1994	tags=24%, list=19%, signal=20%	FCER1G/SPAG5/TMEM106C/PTAFR/NCAPG2/CDCA7/IL13RA1/HELLS/IFI30/LMO2/VCAN/CCR1/NCF1/CPPED1/SLC7A7/SYK/CYBB/APOBEC3A/TLR8/MYBL2/KIAA1524/GGH/TACC3/C5AR1/ZWILCH/BUB1/PAICS/FANCI/KIAA0101/CDC6/BRCA1/GINS2/RAB31/RFC5/SCPEP1/LILRA2/RACGAP1/KIF20A/MCM4/TTK/MCM5/CCNE2/S100A12/DEPDC1B
CD4_CM	D28	BTM	T cell activation (II) (M7.3)	27	0.413638	1.25575	0.149935	0.569365	0.559499	0.533599	1676	tags=30%, list=16%, signal=25%	IL12RB1/NKG7/ZAP70/PTPN7/ICOS/SP140/GZMA/LCK
CD4_CM	D28	Hallmark	HALLMARK_MYOGENESIS	88	-0.321507	-1.1962	0.150441	0.569365	0.578619	0.533599	2433	tags=34%, list=23%, signal=26%	ITGB1/CLU/OCEL1/CACNA1H/FST/FXYD1/KLF5/TPM2/MYH9/COL6A3/FOXO4/EIF4A2/AK1/CKB/IGFBP3/MYLPF/MAPRE3/TGFB1/GABARAPL2/IFRD1/SORBS3/PDE4DIP/KCNH2/LSP1/FHL1/SH2B1/DMPK/PDLIM7/PICK1/HBEGF
CD4_CM	D28	BTM	myeloid cell enriched receptors and transporters (M4.3)	18	0.468266	1.28463	0.150606	0.569365	0.559499	0.533599	1065	tags=28%, list=10%, signal=25%	TLR5/CCR1/SLC7A7/TLR8/SLC2A6
CD4_CM	D28	BTM	KLF12 targets network (M32.3)	12	0.527109	1.29894	0.154528	0.570283	0.559499	0.534458	3087	tags=58%, list=29%, signal=41%	RHOG/CORO1A/PPP2R1A/UBE2M/CNOT3/GNAI2/NBEAL2
CD4_CM	D28	BTM	respiratory electron transport chain (mitochondrion) (M231)	10	0.558541	1.30028	0.166423	0.598565	0.575519	0.560964	448	tags=30%, list=4%, signal=29%	UQCRFS1/NDUFB3/NDUFB1
CD4_CM	D28	BTM	DNA repair (M76)	15	0.484749	1.26613	0.169915	0.598565	0.575519	0.560964	2030	tags=33%, list=19%, signal=27%	BRCA2/FANCI/BRCA1/RFC5/RPA1
CD4_CM	D28	BTM	Monocyte surface signature (S4)	47	0.343089	1.18406	0.185218	0.637974	0.607748	0.597898	1710	tags=23%, list=16%, signal=20%	PTAFR/TLR5/CCR1/TMEM154/SLC7A7/KCNE3/C5AR1/MFSD1/TNFRSF1B/GLIPR1/VNN2
CD4_CM	D28	BTM	BCR signaling (M54)	10	0.544758	1.26819	0.193602	0.641952	0.616007	0.601625	1967	tags=70%, list=19%, signal=57%	RAC2/BTK/SYK/PTPN6/PIK3R3/PLCG2/INPP5D
CD4_CM	D28	Hallmark	HALLMARK_IL2_STAT5_SIGNALING	144	-0.284778	-1.13439	0.19671	0.641952	0.66266	0.601625	1921	tags=24%, list=18%, signal=20%	SNX9/FLT3LG/AGER/CAPG/LTB/CCND3/CKAP4/RHOH/GPX4/F2RL2/GSTO1/SLC1A5/HIPK2/COL6A1/SOCS2/EMP1/IL2RA/SOCS1/GABARAPL1/BCL2/CCND2/PTGER2/FAH/RGS16/MAPKAPK2/BATF3/SLC39A8/ITGAV/IL10RA/AHR/MAFF/PHLDA1/AHNAK/KLF6/IFNGR1
CD4_CM	D28	Hallmark	HALLMARK_PEROXISOME	64	0.315233	1.1517	0.198798	0.641952	0.66266	0.601625	1018	tags=19%, list=10%, signal=17%	SLC27A2/CADM1/SULT2B1/BCL10/ATXN1/CTBP1/SLC25A19/ACOT8/ELOVL5/SLC23A2/PEX5/GSTK1
CD4_CM	D28	BTM	plasma cells & B cells, immunoglobulins (M156.0)	12	-0.506131	-1.22111	0.218993	0.692734	0.676303	0.649218	1059	tags=25%, list=10%, signal=23%	OSBPL10/GNG7/ITM2C
CD4_CM	D28	Hallmark	HALLMARK_MYC_TARGETS_V2	44	0.336739	1.14659	0.229329	0.705398	0.716654	0.661086	2226	tags=27%, list=21%, signal=22%	MYBBP1A/MPHOSPH10/PPAN/EXOSC5/RABEPK/CBX3/MCM4/RCL1/MCM5/NPM1/MAP3K6/UNG
CD4_CM	D28	BTM	enriched in neutrophils (II) (M163)	12	-0.500733	-1.20808	0.232099	0.705398	0.696296	0.661086	2261	tags=58%, list=22%, signal=46%	SLC40A1/FRAT2/TYROBP/DENND3/MBOAT7/BEST1/IMPA2
CD4_CM	D28	BTM	enriched in cell cycle (M167)	13	-0.475761	-1.1705	0.264717	0.774692	0.772091	0.726027	2087	tags=38%, list=20%, signal=31%	STRADB/GSPT1/TGFB1/EHMT2/CDC34
CD4_CM	D28	Hallmark	HALLMARK_REACTIVE_OXYGEN_SPECIES_PATHWAY	38	-0.355603	-1.128	0.264895	0.774692	0.776427	0.726027	3099	tags=42%, list=30%, signal=30%	PRNP/TXNRD1/ATOX1/CAT/PRDX6/IPCEF1/SOD1/GPX4/CDKN2D/JUNB/SRXN1/MSRA/ABCC1/MBP/LSP1/SOD2
CD4_CM	D28	Hallmark	HALLMARK_HEME_METABOLISM	110	-0.283458	-1.08707	0.28694	0.818182	0.776427	0.766786	2176	tags=27%, list=21%, signal=22%	DAAM1/TFRC/LPIN2/KLF3/ARL2BP/ABCG2/CCND3/MXI1/KHNYN/GLRX5/KAT2B/UROD/HEBP1/NFE2L1/EPB42/SIDT2/NUDT4/ENDOD1/MINPP1/CIR1/FBXO34/ELL2/BNIP3L/SLC25A38/AQP3/BSG/CTSB/YPEL5/GAPVD1/ARHGEF12
CD4_CM	D28	BTM	regulation of transcription, transcription factors (M213)	13	-0.462996	-1.1391	0.292632	0.818182	0.82265	0.766786	3149	tags=62%, list=30%, signal=43%	FMR1/ARID4B/KIAA1109/BDP1/ZDHHC17/ZNF700/STAG2/PTBP2
CD4_CM	D28	BTM	intracellular transport (M147)	10	0.492285	1.14604	0.297721	0.818182	0.82265	0.766786	314	tags=20%, list=3%, signal=19%	TMX1/NUP133
CD4_CM	D28	Hallmark	HALLMARK_APICAL_SURFACE	24	-0.388647	-1.11492	0.30088	0.818182	0.776427	0.766786	1957	tags=29%, list=19%, signal=24%	ADAM10/HSPB1/FLOT2/ATP8B1/GSTM3/PLAUR/IL2RG
CD4_CM	D28	BTM	chaperonin mediated protein folding (I) (M204.0)	12	0.457256	1.1268	0.311167	0.831568	0.834772	0.77933	400	tags=17%, list=4%, signal=16%	CCT3/SSBP1
CD4_CM	D28	BTM	cell division - E2F transcription network (M4.8)	15	0.42438	1.10845	0.318008	0.835446	0.834772	0.782965	1792	tags=33%, list=17%, signal=28%	DTYMK/RANBP1/MCM3/RFC5/MCM4
CD4_CM	D28	Hallmark	HALLMARK_HYPOXIA	119	-0.274126	-1.06282	0.32413	0.837335	0.776427	0.784735	1815	tags=35%, list=17%, signal=30%	TNFAIP3/ANXA2/SLC2A3/ALDOA/PNRC1/JMJD6/FOXO3/S100A4/EXT1/DDIT3/ENO2/ETS1/PLIN2/P4HA1/MYH9/PRKCA/PGM1/MXI1/SIAH2/CXCR4/CITED2/HK1/ATF3/IGFBP3/NEDD4L/BCL2/SLC6A6/PAM/MIF/JUN/BTG1/IDS/BNIP3L/DDIT4/ATP7A/MAFF/PGK1/PLAUR/DPYSL4/FBP1/KLF6/SLC25A1
CD4_CM	D28	Hallmark	HALLMARK_OXIDATIVE_PHOSPHORYLATION	150	0.249296	1.03994	0.343664	0.873245	0.776427	0.818389	1906	tags=25%, list=18%, signal=20%	TIMM8B/NDUFS2/COX15/TIMM10/UQCRFS1/NDUFB3/NDUFB1/VDAC1/SDHD/NDUFA3/MRPL35/UQCRQ/ACADSB/COX6A1/NDUFA2/TIMM9/SLC25A12/UQCRH/MTRR/HCCS/NDUFB6/VDAC2/DLST/FH/NDUFB7/ABCB7/NDUFS8/PRDX3/GPI/CYC1/UQCRC2/POLR2F/MRPS30/TIMM17A/SUCLG1/SLC25A5/MDH1
CD4_CM	D28	Hallmark	HALLMARK_DNA_REPAIR	104	0.259723	1.03182	0.371354	0.893747	0.776427	0.837603	1859	tags=20%, list=18%, signal=17%	TK2/ALYREF/GTF2A2/HCLS1/POLH/TP53/CLP1/RAE1/GTF2H5/SEC61A1/POLR2K/CDA/CANT1/NT5C/HPRT1/RFC5/REV3L/ERCC8/POLR2G/POLR2F/POLR1D
CD4_CM	D28	BTM	leukocyte migration (M88.0)	11	0.44609	1.06838	0.374736	0.893747	0.918601	0.837603	1534	tags=27%, list=15%, signal=23%	TMEM45B/GPR35/LGALS4
CD4_CM	D28	BTM	double positive thymocytes (M126)	11	-0.449485	-1.05994	0.388973	0.893747	0.918601	0.837603	3720	tags=73%, list=35%, signal=47%	BCL11B/SH2D1A/CD4/CD3E/SLC40A1/TCF4/PCSK5/APBB1
CD4_CM	D28	BTM	enriched in monocytes (II) (M11.0)	115	0.254163	1.02276	0.389252	0.893747	0.918601	0.837603	1737	tags=23%, list=17%, signal=20%	FCER1G/PTAFR/IL13RA1/TLR5/IFI30/LMO2/CCR1/S100A8/NCF1/RAB32/CPPED1/MARCH1/BTK/SLC7A7/SYK/CYBB/KCNE3/TLR8/C5AR1/CDA/CYFIP1/RAB31/SCPEP1/LAT2/LILRA2/VNN2/NLRP3
CD4_CM	D28	Hallmark	HALLMARK_BILE_ACID_METABOLISM	57	0.288593	1.03125	0.389869	0.893747	0.776427	0.837603	1920	tags=25%, list=18%, signal=20%	SLC27A2/SULT2B1/ATXN1/SLC29A1/PXMP2/PECR/SLC23A2/GSTK1/CROT/SULT1B1/OPTN/LCK/LIPE/NR3C2
CD4_CM	D28	Hallmark	HALLMARK_GLYCOLYSIS	120	0.252346	1.02367	0.390098	0.893747	0.776427	0.837603	1399	tags=18%, list=13%, signal=15%	PDK3/PHKA2/PPIA/B3GAT3/IL13RA1/AKR1A1/ENO1/VCAN/GALK2/ANKZF1/KDELR3/IRS2/CASP6/NSDHL/TPBG/HDLBP/TPST1/HS2ST1/TPI1/TXN/PYGB
CD4_CM	D28	BTM	cell adhesion (M51)	10	0.448796	1.04479	0.405394	0.893747	0.918601	0.837603	2227	tags=40%, list=21%, signal=32%	THBS1/ESAM/GP1BA/TPM1
CD4_CM	D28	BTM	enriched in B cells (III) (M47.2)	15	0.394134	1.02945	0.413559	0.893747	0.918601	0.837603	2084	tags=33%, list=20%, signal=27%	FCRLA/BTK/FCRL3/CELSR1/HLA-DQA1
CD4_CM	D28	Hallmark	HALLMARK_APICAL_JUNCTION	97	0.258119	1.01358	0.414387	0.893747	0.776427	0.837603	1510	tags=19%, list=14%, signal=16%	NEXN/PKD1/MADCAM1/RAC2/VCAN/VAV2/SYK/CAP1/TAOK2/CTNND1/PFN1/ADAM15/ACTG1/TSPAN4/PIK3R3/MAP4K2/FSCN1/IKBKG
CD4_CM	D28	BTM	small GTPase mediated signal transduction (M215)	14	0.39666	1.01685	0.428814	0.893747	0.918601	0.837603	886	tags=21%, list=8%, signal=20%	RHOG/RAC2/ARHGAP4
CD4_CM	D28	BTM	transcription elongation, RNA polymerase II (M234)	12	0.415195	1.02315	0.429175	0.893747	0.918601	0.837603	649	tags=17%, list=6%, signal=16%	NDUFA3/UQCRQ
CD4_CM	D28	Hallmark	HALLMARK_EPITHELIAL_MESENCHYMAL_TRANSITION	71	-0.28236	-1.01095	0.431562	0.893747	0.776427	0.837603	2120	tags=31%, list=20%, signal=25%	FBLN5/TPM2/CAPG/COL6A3/MAGEE1/IL15/FUCA1/ID2/IGFBP3/BASP1/SERPINH1/TGFB1/NOTCH2/SAT1/JUN/ITGAV/PCOLCE/QSOX1/TIMP1/GEM/EMP3/PLAUR
CD4_CM	D28	Hallmark	HALLMARK_COMPLEMENT	113	-0.260936	-1.00582	0.437031	0.893747	0.776427	0.837603	1133	tags=13%, list=11%, signal=12%	PIK3R5/KYNU/HSPA1A/RCE1/GCA/DOCK10/CFH/S100A9/TIMP1/MAFF/PLAUR/CTSB/CD46/CD55/CALM1
CD4_CM	D28	Hallmark	HALLMARK_P53_PATHWAY	128	-0.256854	-1.00592	0.444596	0.893747	0.776427	0.837603	2092	tags=25%, list=20%, signal=20%	BLCAP/TP63/XPC/RCHY1/IER5/CCNK/CCND3/FUCA1/KIF13B/AK1/ATF3/GLS2/SERTAD3/TXNIP/TGFB1/SOCS1/CCND2/S100A10/ABHD4/SAT1/WRAP73/RGS16/JUN/BTG1/DDIT4/PRKAB1/VAMP8/PLK2/ABCC5/TSPYL2/HBEGF/CSRNP2
CD4_CM	D28	Hallmark	HALLMARK_MYC_TARGETS_V1	158	0.237867	0.999134	0.450328	0.893747	0.776427	0.837603	2187	tags=26%, list=21%, signal=21%	HNRNPR/LSM2/PPIA/PSMC6/CCT3/SSBP1/HNRNPD/VDAC1/TRIM28/RAD23B/SET/XPO1/BUB3/ACP1/EIF2S1/PSMA4/MCM7/EIF4H/MRPL9/RANBP1/ABCE1/CTPS1/EIF2S2/MRPL23/HPRT1/PRDX3/PPM1G/PSMB2/CYC1/CBX3/MCM4/DHX15/TUFM/MCM5/NPM1/RPL18/PABPC1/SSB/RPLP0/RAN/RPS2
CD4_CM	D28	BTM	mismatch repair (I) (M22.0)	14	0.386656	0.991208	0.466001	0.893747	0.918601	0.837603	1653	tags=36%, list=16%, signal=30%	NCAPG2/SSBP1/BUB1/RFC5/RACGAP1
CD4_CM	D28	BTM	E2F1 targets (Q4) (M10.1)	17	-0.377242	-0.994353	0.467107	0.893747	0.918601	0.837603	1048	tags=18%, list=10%, signal=16%	NASP/FBXO5/PRIM1
CD4_CM	D28	BTM	translation initiation factor 3 complex (M245)	10	0.427209	0.99454	0.469789	0.893747	0.918601	0.837603	3379	tags=50%, list=32%, signal=34%	EIF3K/EIF3E/EIF3G/EIF3H/EIF3F
CD4_CM	D28	BTM	enriched in activated dendritic cells (II) (M165)	21	-0.353345	-0.981577	0.476405	0.893747	0.918601	0.837603	2431	tags=33%, list=23%, signal=26%	IFIT3/PARP9/LAMP3/ATF3/CSF2RA/MX2/DSE
CD4_CM	D28	Hallmark	HALLMARK_NOTCH_SIGNALING	17	-0.373534	-0.984577	0.47672	0.893747	0.794533	0.837603	2481	tags=53%, list=24%, signal=40%	SAP30/DTX1/LFNG/PSEN2/SKP1/PRKCA/DTX2/NOTCH2/CCND1
CD4_CM	D28	BTM	T & B cell development, activation (M62.0)	22	-0.347765	-0.976116	0.48449	0.893747	0.918601	0.837603	625	tags=27%, list=6%, signal=26%	TCL1A/ELOVL4/RGL1/NAV1/TRAT1/ACPL2
CD4_CM	D28	BTM	enriched in antigen presentation (I) (M71)	11	0.406787	0.974249	0.490299	0.893747	0.918601	0.837603	2084	tags=45%, list=20%, signal=36%	SLC27A2/HLA-DRA/CD74/FAR2/HLA-DQA1
CD4_CM	D28	BTM	enriched in B cells (I) (M47.0)	25	0.328057	0.975333	0.492486	0.893747	0.918601	0.837603	1025	tags=16%, list=10%, signal=14%	PTPRK/FCRLA/E2F5/AFF3
CD4_CM	D28	BTM	golgi membrane (II) (M237)	16	-0.376022	-0.973846	0.497248	0.893747	0.918601	0.837603	2390	tags=56%, list=23%, signal=44%	PNPLA8/GOLPH3L/SLC35A3/COPB2/ZDHHC17/GALNT7/C1GALT1C1/GOPC/C3orf58
CD4_CM	D28	BTM	enriched in activated dendritic cells/monocytes (M64)	12	-0.402103	-0.970126	0.498196	0.893747	0.918601	0.837603	1228	tags=33%, list=12%, signal=29%	FAM129A/BASP1/SLC31A2/SOD2
CD4_CM	D28	BTM	T cell signaling and costimulation (M44)	10	0.415736	0.96783	0.503032	0.893747	0.918601	0.837603	1676	tags=20%, list=16%, signal=17%	IFI30/LCK
CD4_CM	D28	BTM	regulation of signal transduction (M3)	26	0.322261	0.967224	0.507418	0.893747	0.918601	0.837603	1228	tags=27%, list=12%, signal=24%	TLR5/CCR1/PSD3/SYK/C5AR1/KIF26A/UBASH3A
CD4_CM	D28	Hallmark	HALLMARK_E2F_TARGETS	128	0.237522	0.972477	0.521035	0.90742	0.840379	0.850418	2528	tags=30%, list=24%, signal=23%	SPAG5/BRCA2/HELLS/TP53/HNRNPD/SMC6/MLH1/NCAPD2/EXOSC8/XPO1/CTCF/MYBL2/TACC3/KIF22/EIF2S1/PAICS/MCM7/WEE1/RANBP1/MCM3/CTPS1/BRCA1/PPP1R8/RACGAP1/MCM4/MTHFD2/MCM5/LBR/RPA1/CDKN1B/RAN/RBBP7/UNG/CDKN2A/LYAR/UBE2T/IPO7/NUP107
CD4_CM	D28	BTM	Plasma cell surface signature (S3)	10	-0.408637	-0.939785	0.535926	0.922984	0.927376	0.865004	1481	tags=30%, list=14%, signal=26%	KRTCAP2/ICAM2/SLC44A1
CD4_CM	D28	BTM	antiviral IFN signature (M75)	12	0.37512	0.924395	0.559004	0.931037	0.927376	0.872551	139	tags=8%, list=1%, signal=8%	PML
CD4_CM	D28	BTM	extracellular matrix (II) (M2.1)	11	0.383354	0.918127	0.572332	0.931037	0.927376	0.872551	2864	tags=36%, list=27%, signal=26%	VCAN/ENTPD1/TGFBI/TNFAIP2
CD4_CM	D28	BTM	enriched in B cells (VI) (M69)	11	0.382562	0.916229	0.574019	0.931037	0.927376	0.872551	319	tags=9%, list=3%, signal=9%	PTPRK
CD4_CM	D28	Hallmark	HALLMARK_TGF_BETA_SIGNALING	37	-0.29237	-0.922843	0.581284	0.931037	0.908257	0.872551	1654	tags=24%, list=16%, signal=21%	SMAD7/ID2/HIPK2/NCOR2/JUNB/TGFB1/TGFBR1/SMURF2/CTNNB1
CD4_CM	D28	BTM	T cell activation and signaling (M5.1)	20	-0.333854	-0.915883	0.584162	0.931037	0.927376	0.872551	154	tags=10%, list=1%, signal=10%	IL2RG/TRAT1
CD4_CM	D28	BTM	enriched in antigen presentation (II) (M95.0)	20	0.324713	0.913484	0.588701	0.931037	0.927376	0.872551	2356	tags=35%, list=22%, signal=27%	HCLS1/HLA-DRA/HLA-DMA/SELL/ITGAL/GIMAP6/ITGB2
CD4_CM	D28	BTM	collagen, TGFB family et al (M77)	16	0.337909	0.901389	0.59307	0.931037	0.927376	0.872551	1339	tags=19%, list=13%, signal=16%	VDR/SEMA6A/CAMK1
CD4_CM	D28	BTM	mitotic cell cycle in stimulated CD4 T cells (M4.5)	23	0.313031	0.910472	0.594184	0.931037	0.927376	0.872551	2858	tags=52%, list=27%, signal=38%	CDCA7/LAG3/TACC3/KIAA0101/KIF20A/RNF144A/DEPDC1B/MIR155HG/UBE2T/GPR56/MELK/CDK1
CD4_CM	D28	BTM	T cell activation (III) (M7.4)	12	-0.372088	-0.897711	0.60057	0.931037	0.927376	0.872551	3979	tags=58%, list=38%, signal=36%	LEF1/THEMIS/NELL2/ZMYND11/ETS1/KLF12/CD96
CD4_CM	D28	BTM	viral sensing & immunity; IRF2 targets network (II) (M111.1)	10	0.386105	0.898848	0.600669	0.931037	0.927376	0.872551	2137	tags=40%, list=20%, signal=32%	TNFSF13B/IFIT2/PSMB10/PSMB8
CD4_CM	D28	BTM	MAPK, RAS signaling (M100)	10	0.382347	0.8901	0.611959	0.939145	0.927376	0.88015	2023	tags=30%, list=19%, signal=24%	RAC2/FLNA/RASGRP2
CD4_CM	D28	BTM	chemokines and inflammatory molecules in myeloid cells (M86.0)	11	-0.372179	-0.877643	0.618251	0.939499	0.927376	0.880481	1482	tags=55%, list=14%, signal=47%	SLAMF7/CCL20/TNFAIP3/PDE4B/TNF/NFKB1
CD4_CM	D28	Hallmark	HALLMARK_INTERFERON_ALPHA_RESPONSE	86	0.239686	0.920894	0.636407	0.949515	0.918886	0.889868	2824	tags=30%, list=27%, signal=22%	HERC6/IFI30/PNPT1/TRIM26/IFITM2/IRF2/IFITM3/CD74/PSME2/SELL/IRF9/GBP2/IFIT2/CSF1/PSMB8/SP110/PLSCR1/IFI27/TRIM14/STAT2/IL7/NMI/UBE2L6/RTP4/OASL/IRF7
CD4_CM	D28	BTM	cell cycle, ATP binding (M144)	11	0.360641	0.863729	0.647406	0.949515	0.932908	0.889868	2441	tags=27%, list=23%, signal=21%	PSMC6/TLK1/RBM7
CD4_CM	D28	BTM	mitotic cell cycle - DNA replication (M4.4)	17	0.320426	0.865181	0.651905	0.949515	0.932908	0.889868	1916	tags=35%, list=18%, signal=29%	MCM7/MCM3/CDC6/MCM4/MCM8/MCM5
CD4_CM	D28	BTM	PLK1 signaling events (M4.2)	13	0.342064	0.859785	0.653927	0.949515	0.932908	0.889868	1775	tags=38%, list=17%, signal=32%	MYBL2/BUB1/WEE1/GINS2/KIF20A
CD4_CM	D28	BTM	immune activation - generic cluster (M37.0)	155	0.221187	0.928029	0.666249	0.949515	0.932908	0.889868	1386	tags=17%, list=13%, signal=15%	SLC27A2/BRCA2/B3GNT5/TLR5/TSPAN2/NCAPD2/FKBP14/HLA-DRA/S100A8/RAB32/MARCH1/BTK/PSD3/NCF4/KCNE3/KIF16B/DTYMK/MCM7/OSCAR/CDA/UBASH3A/RANBP1/ENTPD1/ACPP/MCM3/TM6SF1/CYFIP1
CD4_CM	D28	BTM	Resting dendritic cell surface signature (S10)	36	-0.278226	-0.873595	0.669607	0.949515	0.932908	0.889868	1389	tags=17%, list=13%, signal=15%	KMO/EMP1/ACE/CD151/HLA-DQB1/IFNGR1
CD4_CM	D28	Hallmark	HALLMARK_COAGULATION	51	-0.260269	-0.878038	0.682514	0.949515	0.918886	0.889868	1730	tags=22%, list=16%, signal=18%	CPQ/F2RL2/PLEK/CAPN5/CRIP2/CFH/TIMP1/MAFF/CTSB/ANXA1/DUSP14
CD4_CM	D28	Hallmark	HALLMARK_ALLOGRAFT_REJECTION	143	0.221682	0.919635	0.6833	0.949515	0.918886	0.889868	2356	tags=33%, list=22%, signal=26%	TAP2/CCL4/BCL10/IFNAR2/HCLS1/F2R/CD40/IL12RB1/ABI1/CCR1/ZAP70/GLMN/HLA-DRA/NCF4/PTPN6/RPS3A/MRPL3/MAP3K7/HLA-DMA/ABCE1/CD74/BRCA1/FLNA/GZMA/GBP2/WAS/LCK/NLRP3/IL2RB/PSMB10/TAPBP/ACVR2A/NPM1/CD28/HLA-DQA1/IFNGR2/CSF1/EIF4G3/ITGAL/CD80/UBE2D1/IKBKB/HIF1A/IL16/BCAT1/CDKN2A/ITGB2
CD4_CM	D28	BTM	CORO1A-DEF6 network (II) (M32.4)	10	0.358105	0.833665	0.687644	0.949515	0.932908	0.889868	2635	tags=60%, list=25%, signal=45%	H1FX/CORO1A/DEF6/MAZ/UBE2M/CNOT3
CD4_CM	D28	BTM	B cell surface signature (S2)	39	-0.269588	-0.859943	0.691042	0.949515	0.932908	0.889868	1650	tags=18%, list=16%, signal=15%	SLC44A5/HRH4/CR2/IL5RA/GABBR1/TRPC1/ITM2C
CD4_CM	D28	BTM	innate antiviral response (M150)	12	0.333809	0.822593	0.700232	0.949515	0.932908	0.889868	3436	tags=50%, list=33%, signal=34%	APOBEC3A/PLSCR1/OASL/IRF7/SP100/RSAD2
CD4_CM	D28	BTM	mitotic cell cycle (M4.7)	10	-0.357538	-0.822267	0.703008	0.949515	0.932908	0.889868	655	tags=30%, list=6%, signal=28%	TUBG1/CKAP5/CEP152
CD4_CM	D28	BTM	mitotic cell division (M6)	12	0.331441	0.816759	0.710787	0.949515	0.932908	0.889868	3656	tags=50%, list=35%, signal=33%	ZWILCH/BUB1/SPC24/MAD2L1/PLK1/SGOL2
CD4_CM	D28	BTM	DC surface signature (S5)	39	-0.264004	-0.84213	0.725411	0.949515	0.940348	0.889868	3759	tags=56%, list=36%, signal=36%	IL1R1/CD274/RAMP1/LRFN4/AGPAT3/PSEN2/CSF2RB/TNFRSF11A/SLC41A2/DIRC2/ADAM12/CRIM1/TFRC/SRD5A3/GRINA/KMO/EMP1/ACE/SLC6A6/TSPAN33/CD151/HLA-DQB1
CD4_CM	D28	Hallmark	HALLMARK_ESTROGEN_RESPONSE_EARLY	111	-0.230459	-0.885129	0.730281	0.949515	0.918886	0.889868	1791	tags=22%, list=17%, signal=18%	RARA/GAB2/FDFT1/SIAH2/KRT18/NBL1/UGCG/AFF1/NCOR2/BCL2/MAPT/DEPTOR/ENDOD1/CBFA2T3/CCND1/FKBP4/SLC7A5/AQP3/KDM4B/ARL3/SLC39A6/FKBP5/TGIF2/MED13L
CD4_CM	D28	BTM	enriched in T cells (II) (M223)	11	-0.332568	-0.784235	0.752662	0.949515	0.952554	0.889868	53	tags=36%, list=1%, signal=36%	LRRN3/DPP4/DENND2D/SLC38A1
CD4_CM	D28	Hallmark	HALLMARK_CHOLESTEROL_HOMEOSTASIS	53	-0.246548	-0.838036	0.758952	0.949515	0.918886	0.889868	2736	tags=34%, list=26%, signal=25%	SQLE/PNRC1/ANTXR2/EBP/S100A11/CLU/LGALS3/ANXA5/TMEM97/FDFT1/SC5D/MVK/ATF3/SREBF2/TP53INP1/PLAUR/IDI1/CTNNB1
CD4_CM	D28	BTM	enriched in B cells (II) (M47.1)	21	0.282323	0.804235	0.759342	0.949515	0.952554	0.889868	1154	tags=14%, list=11%, signal=13%	PTPRK/FCRLA/SP140
CD4_CM	D28	Hallmark	HALLMARK_IL6_JAK_STAT3_SIGNALING	57	-0.243928	-0.841638	0.762901	0.949515	0.918886	0.889868	1310	tags=18%, list=12%, signal=15%	CSF2RA/TNF/CD14/IL2RA/TGFB1/SOCS1/PIK3R5/JUN/IL2RG/IFNGR1
CD4_CM	D28	BTM	T cell differentiation (M14)	12	0.316537	0.780031	0.763563	0.949515	0.952554	0.889868	2249	tags=33%, list=21%, signal=26%	UBASH3A/NOG/CD28/TXK
CD4_CM	D28	BTM	receptors, cell migration (M109)	13	0.312264	0.784883	0.771115	0.949515	0.952554	0.889868	1395	tags=23%, list=13%, signal=20%	CCR1/CORO1A/NCKAP1L
CD4_CM	D28	Hallmark	HALLMARK_UNFOLDED_PROTEIN_RESPONSE	88	0.22275	0.859458	0.780043	0.949515	0.918886	0.889868	2664	tags=30%, list=25%, signal=22%	SPCS1/DKC1/SLC1A4/KDELR3/TATDN2/FKBP14/GEMIN4/EIF4EBP1/EXOSC5/EIF2AK3/EIF2S1/SEC31A/NFYB/MTHFD2/SSR1/LSM1/EXOSC2/NPM1/EDEM1/LSM4/ATF6/RRP9/DCTN1/RPS14/DDX10/POP4
CD4_CM	D28	BTM	enriched in NK cells (I) (M7.2)	35	0.253972	0.819844	0.781917	0.949515	0.954666	0.889868	1813	tags=20%, list=17%, signal=17%	FGFBP2/NKG7/ZAP70/TBX21/GZMA/CST7/IL2RB
CD4_CM	D28	Hallmark	HALLMARK_PROTEIN_SECRETION	73	0.226388	0.847457	0.785168	0.949515	0.918886	0.889868	1419	tags=15%, list=14%, signal=13%	TMX1/DNM1L/AP1G1/VAMP3/SCRN1/AP2S1/VPS45/GLA/DST/ARFGAP3/SEC31A
CD4_CM	D28	Hallmark	HALLMARK_INTERFERON_GAMMA_RESPONSE	165	0.21043	0.888533	0.788247	0.949515	0.918886	0.889868	2864	tags=31%, list=27%, signal=23%	BPGM/PML/IFNAR2/MT2A/NLRC5/HERC6/IFI30/CD40/PNPT1/TRIM26/VAMP5/CASP4/PTPN6/IFITM2/IRF2/IFITM3/HLA-DMA/CD74/PTPN2/GZMA/PSME2/IRF9/NOD1/RBCK1/PSMB2/IFIT2/IL2RB/PSMB10/MTHFD2/TAPBP/HLA-DQA1/NAMPT/PSMB8/SP110/HIF1A/PLSCR1/IFI27/SRI/IRF5/TRIM14/STAT2/IL7/NMI/P2RY14/UBE2L6/APOL6/JAK2/RTP4/OASL/IRF7/TNFAIP2
CD4_CM	D28	Hallmark	HALLMARK_ANGIOGENESIS	11	-0.322333	-0.760099	0.788403	0.949515	0.918886	0.889868	1096	tags=27%, list=10%, signal=24%	CCND2/ITGAV/TIMP1
CD4_CM	D28	Hallmark	HALLMARK_G2M_CHECKPOINT	120	0.215333	0.873519	0.790242	0.949515	0.918886	0.889868	1334	tags=18%, list=13%, signal=15%	PML/DKC1/BRCA2/HMGN2/UCK2/MT2A/HIRA/HNRNPD/RAD23B/XPO1/CTCF/E2F1/MYBL2/BUB3/TACC3/KIF22/BUB1/DTYMK/MCM3/ABL1/CDC6
CD4_CM	D28	BTM	T cell differentiation (Th2) (M19)	16	-0.291906	-0.755997	0.806984	0.958392	0.966472	0.898187	113	tags=12%, list=1%, signal=12%	DPP4/TRAT1
CD4_CM	D28	BTM	CD4 T cell surface signature Th2-stimulated (S7)	11	0.310588	0.743853	0.809996	0.958392	0.966472	0.898187	2787	tags=36%, list=27%, signal=27%	CLDND1/TMEM200A/CD28/SLC4A7
CD4_CM	D28	BTM	MHC-TLR7-TLR8 cluster (M146)	14	-0.292805	-0.735426	0.827417	0.968108	0.976166	0.907293	919	tags=36%, list=9%, signal=33%	HLA-E/HLA-B/HLA-C/HLA-F/HLA-DQB1
CD4_CM	D28	Hallmark	HALLMARK_SPERMATOGENESIS	59	-0.232139	-0.804899	0.83437	0.968108	0.948148	0.907293	2132	tags=29%, list=20%, signal=23%	IP6K1/AURKA/IDE/IFT88/OAZ3/PARP2/AGFG1/MAP7/MAST2/PCSK1N/ACE/VDAC3/GSTM3/RAD17/SPATA6/PIAS2/SIRT1
CD4_CM	D28	BTM	E2F1 targets (Q3) (M10.0)	24	0.259807	0.764265	0.836945	0.968108	0.976436	0.907293	2226	tags=33%, list=21%, signal=26%	OSBPL7/WEE1/RANBP1/KIAA0101/CDC6/MCM4/NR3C2/UNG
CD4_CM	D28	BTM	CORO1A-DEF6 network (I) (M32.2)	17	-0.276501	-0.728814	0.847691	0.973275	0.978105	0.912135	1192	tags=24%, list=11%, signal=21%	TGFB1/BRD2/TECR/SH2B1
CD4_CM	D28	BTM	transmembrane transport (I) (M87)	10	0.292187	0.680208	0.870374	0.991971	0.993362	0.929657	1737	tags=30%, list=17%, signal=25%	VDR/SLC7A7/NLRP3
CD4_CM	D28	Hallmark	HALLMARK_XENOBIOTIC_METABOLISM	99	-0.213942	-0.80825	0.878961	0.994445	0.972049	0.931976	2808	tags=35%, list=27%, signal=26%	CAT/ADH5/ACSM1/GSTM4/DHRS1/JUP/UPP1/ARPP19/ARG2/IGFBP4/LONP1/CDO1/LPIN2/PTS/DHRS7/ALDH9A1/TMEM97/ACO2/ID2/GSTO1/SLC1A5/HACL1/ABCD2/GABARAPL1/FAH/SLC6A6/ABHD6/KYNU/CYB5A/MAN1A1/PINK1/NFS1/NDRG2/FBP1/PTGES3
CD4_CM	D28	BTM	endoplasmic reticulum (M37.2)	13	0.270936	0.681003	0.890625	0.997224	0.999639	0.93458	3273	tags=54%, list=31%, signal=37%	MARCH1/TLR8/LPCAT2/DHCR24/WFS1/TBXAS1/SCD
CD4_CM	D28	Hallmark	HALLMARK_UV_RESPONSE_DN	76	-0.214957	-0.779796	0.894285	0.997224	0.972049	0.93458	2854	tags=33%, list=27%, signal=24%	DBP/ANXA2/SIPA1L1/ICA1/ATRN/CDK13/AKT3/PIAS3/CACNA1A/FBLN5/MGLL/SLC7A1/PRKCA/SMAD7/CITED2/NR1D2/NIPBL/NOTCH2/CELF2/PRDM2/RASA2/SPOP/ABCC1/DLG1/NFKB1
CD4_CM	D28	BTM	lymphocyte generic cluster (M60)	10	-0.276289	-0.635411	0.911669	0.999833	0.999639	0.937025	625	tags=40%, list=6%, signal=38%	MEF2C/SH2D2A/ADARB1/NAV1
CD4_CM	D28	BTM	cell adhesion (GO) (M117)	18	0.239442	0.65688	0.923633	0.999833	0.999639	0.937025	1128	tags=17%, list=11%, signal=15%	ZAP70/CORO1A/NINJ1
CD4_CM	D28	BTM	enriched in antigen presentation (III) (M95.1)	11	-0.265273	-0.625545	0.928897	0.999833	0.999639	0.937025	1631	tags=45%, list=16%, signal=38%	AIF1/EVI2B/PLEK/ICAM1/CD53
CD4_CM	D28	Hallmark	HALLMARK_KRAS_SIGNALING_DN	57	-0.209471	-0.722749	0.933322	0.999833	0.992895	0.937025	2960	tags=33%, list=28%, signal=24%	MTHFR/SLC5A5/PDCD1/MX1/RIBC2/NR4A2/TCL1A/SPHK2/THNSL2/FGGY/YPEL1/CLSTN3/CACNA1F/SLC25A23/MSH5/CCR8/DLK2/KRT1/CAMK1D
CD4_CM	D28	BTM	cytoskeletal remodeling (M32.8)	10	0.257422	0.599277	0.935396	0.999833	0.999639	0.937025	2549	tags=30%, list=24%, signal=23%	FLNA/ZYX/AP2M1
CD4_CM	D28	BTM	viral sensing & immunity; IRF2 targets network (I) (M111.0)	15	-0.226955	-0.578758	0.958728	0.999833	0.999639	0.937025	2528	tags=47%, list=24%, signal=35%	AIF1/BST2/USP18/TAP1/LY86/KYNU/RIPK2
CD4_CM	D28	BTM	type I interferon response (M127)	12	0.229896	0.566525	0.961157	0.999833	0.999639	0.937025	8085	tags=100%, list=77%, signal=23%	HERC5/PLSCR1/IRF7/RSAD2/IFITM1/IFIT1/STAT1/DDX60/IFIH1/USP18/TAP1/PARP9
CD4_CM	D28	Hallmark	HALLMARK_FATTY_ACID_METABOLISM	109	-0.193393	-0.740569	0.965021	0.999833	0.999833	0.937025	2910	tags=35%, list=28%, signal=25%	INMT/ALAD/HSD17B4/IDH3G/ALDOA/PRDX6/HSDL2/GCDH/ENO2/SDHA/ERP29/ACOT2/ACAA2/HPGD/MGLL/PTS/ALDH9A1/ECI1/ACAA1/MLYCD/CBR3/ACO2/CPT2/RAP1GDS1/TP53INP2/UROD/IL4I1/ECI2/GABARAPL1/SUCLG2/S100A10/MIF/SDHC/SMS/HSD17B11/HSP90AA1/HSPH1/IDI1
CD4_CM	D28	BTM	T cell surface signature (S0)	25	-0.206934	-0.598821	0.971183	0.999833	0.999639	0.937025	53	tags=44%, list=1%, signal=44%	ITM2A/GPR171/SIRPG/CD6/CD3E/C12orf23/LRRN3/SLC37A3/FLT3LG/CD320/SLC38A1
CD4_CM	D28	BTM	platelet activation (II) (M32.1)	20	-0.206486	-0.566468	0.977482	0.999833	0.999639	0.937025	1733	tags=15%, list=17%, signal=13%	PKN1/TGFB1/EHMT2
CD4_CM	D28	BTM	Naive B cell surface signature (S8)	16	0.204381	0.545196	0.979294	0.999833	0.999639	0.937025	2801	tags=38%, list=27%, signal=28%	HLA-DMA/HVCN1/FCRL3/TMEM56/P2RY14/CCR6
CD4_CM	D28	Hallmark	HALLMARK_PI3K_AKT_MTOR_SIGNALING	76	0.179109	0.676864	0.983713	0.999833	0.999833	0.937025	1749	tags=18%, list=17%, signal=15%	CSNK2B/ECSIT/MAP2K3/E2F1/GRB2/PFN1/ARPC3/THEM4/PLA2G12A/PIK3R3/MAP3K7/NOD1/LCK/MAP2K6
CD4_CM	D28	BTM	T cell activation (I) (M7.1)	42	0.182834	0.614284	0.987539	0.999833	0.999639	0.937025	2249	tags=17%, list=21%, signal=13%	IL12RB1/ZAP70/CORO1A/ICOS/LCK/CD28/TXK
CD4_CM	D28	BTM	enriched in monocytes (IV) (M118.0)	29	-0.178205	-0.535	0.992398	0.999833	0.999639	0.937025	3810	tags=38%, list=36%, signal=24%	F5/LY96/CD4/PGD/MYO1F/SLC24A4/LGALS3/SAMHD1/C1orf162/BCL6/EMILIN2
CD4_CM	D28	BTM	enriched in T cells (I) (M7.0)	49	-0.143023	-0.477992	0.999639	0.999833	0.999639	0.937025	3791	tags=47%, list=36%, signal=30%	MAL/LEF1/NELL2/SLA2/BCL11B/IL7R/ITM2A/GPR171/SIRPG/SH2D1A/CD6/CD3E/ITK/EOMES/GATA3/PRKCH/CD7/PRF1/ETS1/FLT3LG/GZMM/CD96/TRAT1
CD4_CM	D28	Hallmark	HALLMARK_MTORC1_SIGNALING	152	-0.156192	-0.626639	0.999833	0.999833	0.999833	0.937025	1826	tags=30%, list=17%, signal=25%	GMPS/TRIB3/CCT6A/PITPNB/PNP/FGL2/TXNRD1/UCHL5/CALR/CTH/CFP/PPA1/SLC2A3/ALDOA/SQLE/YKT6/DDIT3/HSPA9/RAB1A/EBP/P4HA1/TFRC/AURKA/HSPA4/TMEM97/ACLY/PGM1/SC5D/SORD/CXCR4/SLC1A5/ACTR2/SERPINH1/SLC6A6/IFRD1/ELOVL6/SLC7A5/DDIT4/TUBA4A/GOT1/RPN1/QDPR/PGK1/POLR3G/SQSTM1/IDI1
CD4_EM	Baseline	Hallmark	HALLMARK_TNFA_SIGNALING_VIA_NFKB	114	0.458097	1.76827	0.00055814	0.0669767	0.0273488	0.0669767	1722	tags=39%, list=21%, signal=31%	NFKB2/IER3/NAMPT/SOCS3/TNFAIP2/EIF1/BTG3/DUSP5/CCNL1/NR4A2/ZFP36/BTG2/MAP2K3/JUNB/SGK1/IRS2/PNRC1/IER5/AREG/TNFSF9/RELB/F2RL1/TNFAIP3/MXD1/TLR2/IFNGR2/BCL6/CDKN1A/ZC3H12A/IRF1/STAT5A/JUN/B4GALT1/CD69/ETS2/CD44/HBEGF/SLC2A3/ZBTB10/FOSL1/NFKBIA/KLF6/GCH1/IL23A
CD4_EM	Baseline	Hallmark	HALLMARK_FATTY_ACID_METABOLISM	78	-0.415576	-1.52862	0.00753174	0.451904	0.184528	0.451904	1609	tags=33%, list=20%, signal=27%	SDHA/SDHC/GRHPR/GLUL/CPT1A/ENO3/ACAA2/RDH11/AUH/PPARA/G0S2/HSD17B7/SERINC1/HSD17B4/CPT2/HSPH1/ETFDH/SDHD/HSD17B10/S100A10/ACSS1/HPGD/IDH1/SLC22A5/ACADM/SUCLA2
CD4_EM	Baseline	BTM	leukocyte differentiation (M160)	11	0.711031	1.67071	0.0133792	0.535168	0.675419	0.535168	337	tags=36%, list=4%, signal=35%	NFKB2/NR4A2/BTG2/JUNB
CD4_EM	Baseline	BTM	T cell activation and signaling (M5.1)	18	-0.591782	-1.59449	0.0257215	0.761035	0.675419	0.761035	2437	tags=61%, list=30%, signal=43%	CD3D/CCR7/PTPRC/CD52/PRKACB/IL2RG/CD247/CD3G/ITK/TRAT1/CD4
CD4_EM	Baseline	BTM	cell adhesion (GO) (M117)	21	-0.551885	-1.54387	0.0351357	0.761035	0.675419	0.761035	530	tags=52%, list=7%, signal=49%	CD6/NELL2/PTPRC/CXCR3/PSTPIP1/CD96/CYTIP/LY9/CD300A/CD40LG/SELPLG
CD4_EM	Baseline	BTM	enriched in B cells (I) (M47.0)	15	0.606214	1.54494	0.0380518	0.761035	0.675419	0.761035	2051	tags=60%, list=26%, signal=45%	CD200/FCRL1/FAM129C/RALGPS2/CR2/MS4A1/BLK/AFF3/CXCR5
CD4_EM	Baseline	BTM	enriched in B cells (II) (M47.1)	14	0.59451	1.49029	0.0517928	0.813424	0.680678	0.813424	2540	tags=79%, list=32%, signal=54%	POU2AF1/CELSR1/KLF8/RALGPS2/CR2/MS4A1/SP140/CXCR5/PAWR/PLEKHG1/TPD52
CD4_EM	Baseline	BTM	mismatch repair (I) (M22.0)	15	-0.576395	-1.47989	0.0575221	0.813424	0.680678	0.813424	1632	tags=40%, list=20%, signal=32%	FIGNL1/CENPK/RPA3/MCM6/SSBP1/MSH2
CD4_EM	Baseline	Hallmark	HALLMARK_REACTIVE_OXYGEN_SPECIES_PATHWAY	32	-0.453503	-1.40142	0.0610068	0.813424	0.994537	0.813424	1383	tags=34%, list=17%, signal=29%	CAT/PRDX4/ERCC2/SOD1/G6PD/ABCC1/LSP1/SRXN1/PRDX2/GLRX2/STK25
CD4_EM	Baseline	BTM	MHC-TLR7-TLR8 cluster (M146)	13	-0.581168	-1.43397	0.0745381	0.892314	0.703936	0.892314	2582	tags=62%, list=32%, signal=42%	HLA-F/HLA-DPB1/HLA-B/HLA-DQB1/HLA-C/HLA-E/HLA-DQA1/CD4
CD4_EM	Baseline	BTM	CORO1A-DEF6 network (I) (M32.2)	12	0.58775	1.4189	0.0867761	0.892314	0.703936	0.892314	1226	tags=42%, list=15%, signal=35%	H1FX/UBE2M/AES/ATP5D/DEF6
CD4_EM	Baseline	BTM	TLR and inflammatory signaling (M16)	15	0.54887	1.3988	0.0892314	0.892314	0.703936	0.892314	881	tags=33%, list=11%, signal=30%	NCF4/TYROBP/FPR1/IRAK3/TLR2
CD4_EM	Baseline	BTM	translation initiation factor 3 complex (M245)	10	0.605559	1.38657	0.104411	0.963798	0.741322	0.963798	628	tags=20%, list=8%, signal=18%	EIF3H/EIF3E
CD4_EM	Baseline	BTM	immune activation - generic cluster (M37.0)	109	0.314214	1.20669	0.121133	0.976942	0.781859	0.976942	1012	tags=20%, list=13%, signal=18%	FAM105A/ENTPD1/UBASH3A/NCF4/SULF2/RBBP8/TMEM176B/CHAF1B/ACSL1/RGL4/SGK1/RANBP1/VANGL1/RNASE6/ATP8B4/CCNE1/CD7/CYFIP1/DBF4/BCL6/AGPAT9/VSIG10
CD4_EM	Baseline	Hallmark	HALLMARK_CHOLESTEROL_HOMEOSTASIS	39	-0.384902	-1.24817	0.144125	0.976942	0.994537	0.976942	981	tags=21%, list=12%, signal=18%	TRIB3/SQLE/CHKA/HSD17B7/FDFT1/LGALS3/STARD4/S100A11
CD4_EM	Baseline	BTM	lymphocyte generic cluster (M60)	10	-0.573319	-1.32711	0.14841	0.976942	0.859708	0.976942	1589	tags=30%, list=20%, signal=24%	BANK1/DTX3/CLIP4
CD4_EM	Baseline	Hallmark	HALLMARK_MYC_TARGETS_V2	36	-0.389034	-1.23636	0.156624	0.976942	0.994537	0.976942	494	tags=17%, list=6%, signal=16%	UNG/SUPV3L1/GRWD1/AIMP2/FARSA/NOP16
CD4_EM	Baseline	Hallmark	HALLMARK_BILE_ACID_METABOLISM	47	-0.357069	-1.20423	0.1697	0.976942	0.994537	0.976942	1461	tags=26%, list=18%, signal=21%	IDH2/CAT/PEX7/NPC1/SOD1/ABCD3/HSD17B4/NR3C2/EFHC1/IDH1/ABCA3/PEX12
CD4_EM	Baseline	BTM	extracellular matrix (II) (M2.1)	12	0.530597	1.28093	0.172232	0.976942	0.859708	0.976942	80	tags=17%, list=1%, signal=17%	ENTPD1/TNFAIP2
CD4_EM	Baseline	BTM	intracellular transport (M147)	12	-0.521971	-1.25703	0.186343	0.976942	0.859708	0.976942	1496	tags=42%, list=19%, signal=34%	TMX1/SRP9/PIK3C2A/VPS4B/RAD21
CD4_EM	Baseline	BTM	cell cycle, ATP binding (M144)	10	-0.550651	-1.27463	0.187903	0.976942	0.859708	0.976942	837	tags=30%, list=10%, signal=27%	CUL5/VPS4B/RAD21
CD4_EM	Baseline	BTM	enriched in NK cells (II) (M61.0)	12	0.518451	1.25161	0.193737	0.976942	0.859708	0.976942	1822	tags=50%, list=23%, signal=39%	CD7/GPR56/KLRB1/KIR2DL3/IL2RB/NKG7
CD4_EM	Baseline	Hallmark	HALLMARK_PROTEIN_SECRETION	55	-0.334218	-1.15989	0.211855	0.976942	0.994537	0.976942	931	tags=35%, list=12%, signal=31%	RPS6KA3/STX12/ARFGAP3/AP2B1/M6PR/ERGIC3/TMX1/STX7/VAMP7/SOD1/VAMP4/CLTA/BET1/AP2M1/NAPG/IGF2R/COPB2/ADAM10/VPS4B
CD4_EM	Baseline	Hallmark	HALLMARK_APICAL_JUNCTION	68	0.323756	1.15038	0.214939	0.976942	0.994537	0.976942	1452	tags=25%, list=18%, signal=21%	CTNND1/RRAS/GTF2F1/MAP4K2/RAC2/CRB3/EVL/ICAM4/KCNH2/CDK8/IRS1/ATP1A3/PIK3R3/ADAM23/MYH9/B4GALT1/DHX16
CD4_EM	Baseline	BTM	platelet activation (I) (M32.0)	17	0.459267	1.20721	0.215332	0.976942	0.867036	0.976942	2359	tags=41%, list=29%, signal=29%	H1FX/UBE2M/AKT1/NR1H2/TLN1/CORO1A/ZYX
CD4_EM	Baseline	Hallmark	HALLMARK_ESTROGEN_RESPONSE_LATE	70	-0.315524	-1.14387	0.219345	0.976942	0.994537	0.976942	1461	tags=26%, list=18%, signal=21%	IDH2/DLG5/DCXR/SLC26A2/CACNA2D2/OPN3/AFF1/RNASEH2A/PPIF/FKBP4/FDFT1/MAPT/SLC16A1/SLC22A5/MYB/ABCA3/BLVRB/FKBP5
CD4_EM	Baseline	BTM	regulation of signal transduction (M3)	19	0.444893	1.19939	0.219812	0.976942	0.867036	0.976942	1414	tags=37%, list=18%, signal=30%	UBASH3A/SULF2/FPR1/TLR2/BCL6/CSF1R/LRP1
CD4_EM	Baseline	Hallmark	HALLMARK_HYPOXIA	87	0.298392	1.10553	0.26091	0.994537	0.994537	0.994537	2104	tags=33%, list=26%, signal=25%	IER3/XPNPEP1/ZFP36/DDIT3/IRS2/PNRC1/MT2A/PRDX5/TNFAIP3/CDKN1B/CDKN1A/AMPD3/NEDD4L/KIF5A/HSPA5/JUN/MYH9/PFKL/SLC2A3/KLF6/TKTL1/ISG20/NAGK/GPI/SLC25A1/MXI1/HEXA/PLAUR/MT1E
CD4_EM	Baseline	BTM	Resting dendritic cell surface signature (S10)	32	0.375129	1.14501	0.261573	0.994537	0.941144	0.994537	1454	tags=28%, list=18%, signal=23%	TTYH3/DIRC2/SLC26A11/ABHD12/AGPAT9/GPR137B/HLA-DMA/CSF1R/IL1R1
CD4_EM	Baseline	BTM	enriched in neutrophils (I) (M37.1)	12	0.485991	1.17325	0.267308	0.994537	0.941144	0.994537	1119	tags=42%, list=14%, signal=36%	NCF4/RGL4/FPR1/MXD1/PTAFR
CD4_EM	Baseline	Hallmark	HALLMARK_PANCREAS_BETA_CELLS	12	-0.484474	-1.16673	0.270793	0.994537	0.994537	0.994537	1155	tags=25%, list=14%, signal=21%	SRP9/LMO2/AKT3
CD4_EM	Baseline	BTM	blood coagulation (M11.1)	10	0.509402	1.1664	0.278366	0.994537	0.941144	0.994537	2294	tags=60%, list=29%, signal=43%	GNB4/SLC7A7/PLAUR/AMICA1/CFD/FCER1G
CD4_EM	Baseline	Hallmark	HALLMARK_INTERFERON_GAMMA_RESPONSE	131	0.274212	1.08003	0.285767	0.994537	0.994537	0.994537	2016	tags=33%, list=25%, signal=25%	NCOA3/NAMPT/SOCS3/IRF7/TNFAIP2/SP110/TRIM26/TAPBP/NUP93/FPR1/MT2A/RNF213/RIPK1/TNFAIP3/IFI35/PELI1/PSME2/TRIM14/UBE2L6/CDKN1A/PLSCR1/IFI44L/HLA-DMA/IRF1/IFITM3/MX2/ISG15/CD69/LGALS3BP/IL2RB/HELZ2/ISOC1/NFKBIA/SAMHD1/STAT2/GCH1/GBP4/ZBP1/ISG20/CCL5/IL15RA/PSMB10/IFITM2
CD4_EM	Baseline	BTM	respiratory electron transport chain (mitochondrion) (M219)	13	0.461739	1.13551	0.29813	0.994537	0.959478	0.994537	3186	tags=69%, list=40%, signal=42%	COX7A2L/UQCRH/COX6A1/UQCRQ/UQCRC1/COX7B/COX6C/COX5B/UQCRC2
CD4_EM	Baseline	BTM	enriched in cell cycle (M167)	12	0.457268	1.1039	0.337106	0.994537	0.959478	0.994537	1075	tags=25%, list=13%, signal=22%	MAD1L1/RBM38/AKT1
CD4_EM	Baseline	BTM	golgi membrane (II) (M237)	11	0.473103	1.11165	0.338494	0.994537	0.959478	0.994537	779	tags=27%, list=10%, signal=25%	GOLT1B/SLC35A5/ARFIP1
CD4_EM	Baseline	Hallmark	HALLMARK_APICAL_SURFACE	22	0.388709	1.085	0.339691	0.994537	0.994537	0.994537	1636	tags=32%, list=20%, signal=25%	AKAP7/SULF2/LYPD3/MDGA1/B4GALT1/IL2RB/MAL
CD4_EM	Baseline	BTM	regulation of localization (GO) (M63)	10	0.480804	1.10092	0.349451	0.994537	0.959478	0.994537	1213	tags=40%, list=15%, signal=34%	ARAP1/AKT1/NR1H2/MAP2K2
CD4_EM	Baseline	BTM	Activated (LPS) dendritic cell surface signature (S11)	20	0.392804	1.07333	0.354266	0.994537	0.959478	0.994537	1253	tags=25%, list=16%, signal=21%	SLC43A2/SGPP2/TGFA/IL3RA/TNFSF13B
CD4_EM	Baseline	Hallmark	HALLMARK_ESTROGEN_RESPONSE_EARLY	72	-0.28864	-1.04945	0.361684	0.994537	0.994537	0.994537	1300	tags=21%, list=16%, signal=18%	SLC26A2/OPN3/SLC19A2/AFF1/MREG/PPIF/FKBP4/FDFT1/MAPT/SLC16A1/SLC22A5/MYB/ABCA3/BLVRB/FKBP5
CD4_EM	Baseline	Hallmark	HALLMARK_UV_RESPONSE_UP	77	-0.282914	-1.03825	0.373596	0.994537	0.994537	0.994537	1437	tags=25%, list=18%, signal=20%	CDC5L/BTG1/PARP2/HMOX1/PDAP1/FEN1/PSMC3/CHKA/PPIF/RAB27A/BSG/FKBP4/CASP3/HSPA13/NPTXR/SQSTM1/STK25/TUBA4A/HSPA2
CD4_EM	Baseline	BTM	cell division - E2F transcription network (M4.8)	10	-0.456094	-1.05576	0.395968	0.994537	0.959478	0.994537	850	tags=20%, list=11%, signal=18%	RNASEH2A/CASP2
CD4_EM	Baseline	Hallmark	HALLMARK_IL2_STAT5_SIGNALING	108	0.266841	1.02264	0.396343	0.994537	0.994537	0.994537	1897	tags=29%, list=24%, signal=22%	NCOA3/PLEC/HUWE1/NOP2/PDCD2L/NFKBIZ/CCNE1/MXD1/LRIG1/CYFIP1/ODC1/CTLA4/PLSCR1/CTSZ/ICOS/IFITM3/IL3RA/FURIN/CD44/SYT11/IL2RB/SLC2A3/KLF6/ANXA4/ADAM19/IKZF4/IL2RA/FLT3LG/SWAP70/GBP4/GPX4
CD4_EM	Baseline	Hallmark	HALLMARK_GLYCOLYSIS	93	-0.26896	-1.01941	0.410533	0.994537	0.994537	0.994537	931	tags=15%, list=12%, signal=13%	SOD1/G6PD/ENO1/FAM162A/RPE/FKBP4/NDUFV3/QSOX1/COPB2/ALG1/IDH1/ME2/PRPS1/LHPP
CD4_EM	Baseline	BTM	T & B cell development, activation (M62.0)	13	0.420709	1.03461	0.414888	0.994537	0.959478	0.994537	2120	tags=54%, list=26%, signal=40%	UBASH3A/CD7/VSIG10/MAL/SCD/PTK2/CAMK2D
CD4_EM	Baseline	Hallmark	HALLMARK_IL6_JAK_STAT3_SIGNALING	43	0.312098	1.01173	0.427436	0.994537	0.994537	0.994537	1744	tags=28%, list=22%, signal=22%	SOCS3/GRB2/TLR2/IFNGR2/IRF1/IL3RA/JUN/IL1R1/CD44/A2M/STAT2/IL2RA
CD4_EM	Baseline	Hallmark	HALLMARK_COMPLEMENT	96	0.265995	1.00036	0.447334	0.994537	0.994537	0.994537	1620	tags=23%, list=20%, signal=19%	IRF7/XPNPEP1/DUSP5/FYN/ZEB1/GPD2/USP15/GNB4/CTSO/HPCAL4/GRB2/TNFAIP3/PDP1/PLSCR1/IRF1/KIF2A/HSPA5/VCPIP1/LRP1/CR2/PPP2CB/RCE1
CD4_EM	Baseline	Hallmark	HALLMARK_PI3K_AKT_MTOR_SIGNALING	57	-0.285616	-0.996947	0.45173	0.994537	0.994537	0.994537	1718	tags=42%, list=21%, signal=33%	MAPK1/CAMK4/RPS6KA3/TRAF2/RAC1/MAPK8/MAPKAP1/ARPC3/IL2RG/TBK1/NFKBIB/PLA2G12A/VAV3/ACACA/ARHGDIA/TRIB3/YWHAB/TNFRSF1A/PRKCB/AP2M1/MKNK1/SLA/SQSTM1/PRKAG1
CD4_EM	Baseline	Hallmark	HALLMARK_COAGULATION	38	0.315163	0.997007	0.457402	0.994537	0.994537	0.994537	1545	tags=21%, list=19%, signal=17%	USP11/MSRB2/FYN/CTSO/PEF1/LRP1/FURIN/A2M
CD4_EM	Baseline	BTM	small GTPase mediated signal transduction (M215)	10	-0.430524	-0.996568	0.464353	0.994537	0.959478	0.994537	149	tags=40%, list=2%, signal=39%	RHOH/ARHGDIA/GMIP/TAGAP
CD4_EM	Baseline	BTM	transcription elongation, RNA polymerase II (M234)	12	-0.413679	-0.99624	0.46522	0.994537	0.959478	0.994537	1787	tags=50%, list=22%, signal=39%	MIF/NDUFB10/POLR2I/POLR2L/POLR2E/NDUFB11
CD4_EM	Baseline	BTM	mitotic cell cycle - DNA replication (M4.4)	10	-0.430052	-0.995474	0.465808	0.994537	0.959478	0.994537	1712	tags=50%, list=21%, signal=39%	PLK4/MCM5/CDT1/C1orf112/MCM6
CD4_EM	Baseline	BTM	viral sensing & immunity; IRF2 targets network (I) (M111.0)	11	-0.417978	-0.988164	0.472327	0.994537	0.959478	0.994537	1674	tags=45%, list=21%, signal=36%	PSMB8/TAP1/THBS1/RIPK2/BST2
CD4_EM	Baseline	BTM	enriched in antigen presentation (II) (M95.0)	17	-0.372054	-0.986534	0.476291	0.994537	0.959478	0.994537	2588	tags=41%, list=32%, signal=28%	EVI2B/HLA-DPB1/ITGAM/PTPRC/IL10RA/CD53/SLA
CD4_EM	Baseline	BTM	signaling in T cells (I) (M35.0)	10	0.430226	0.985106	0.479676	0.994537	0.959478	0.994537	1744	tags=30%, list=22%, signal=24%	JUNB/JUN/IL2RA
CD4_EM	Baseline	BTM	KLF12 targets network (M32.3)	10	0.423935	0.970701	0.502023	0.994537	0.959478	0.994537	1431	tags=30%, list=18%, signal=25%	UBE2M/NR1H2/NBEAL2
CD4_EM	Baseline	BTM	DC surface signature (S5)	27	0.328683	0.964607	0.503968	0.994537	0.959478	0.994537	563	tags=15%, list=7%, signal=14%	GRINA/DIRC2/ABHD12/TGFA
CD4_EM	Baseline	BTM	cell cycle (III) (M103)	20	0.351221	0.959699	0.515366	0.994537	0.959478	0.994537	1294	tags=30%, list=16%, signal=25%	CHEK2/CCNE1/DBF4/CDKN1B/CDKN1A/MAD2L1
CD4_EM	Baseline	BTM	mitochondrial cluster (M235)	10	-0.412594	-0.955064	0.517356	0.994537	0.959478	0.994537	2043	tags=50%, list=25%, signal=37%	POP5/ALDH18A1/ALG8/HIBADH/ACADM
CD4_EM	Baseline	BTM	Naive B cell surface signature (S8)	12	-0.394744	-0.950639	0.52776	0.994537	0.959478	0.994537	4	tags=17%, list=0%, signal=17%	HLA-DOA/HVCN1
CD4_EM	Baseline	BTM	innate antiviral response (M150)	10	0.410947	0.940963	0.540551	0.994537	0.959478	0.994537	1074	tags=20%, list=13%, signal=17%	IRF7/PLSCR1
CD4_EM	Baseline	Hallmark	HALLMARK_OXIDATIVE_PHOSPHORYLATION	110	-0.24564	-0.957484	0.545376	0.994537	0.994537	0.994537	629	tags=12%, list=8%, signal=11%	NDUFAB1/ETFDH/SDHD/HSD17B10/SLC25A20/VDAC2/HSPA9/SUPV3L1/IDH1/NDUFB7/ACAT1/ACADM/SUCLA2
CD4_EM	Baseline	BTM	B cell surface signature (S2)	28	0.310621	0.920971	0.570971	0.994537	0.977317	0.994537	1580	tags=25%, list=20%, signal=20%	CD200/FCRL3/CELSR1/FCRL1/HLA-DMA/CR2/MS4A1
CD4_EM	Baseline	BTM	cell cycle (I) (M4.1)	45	0.283832	0.928652	0.578131	0.994537	0.977317	0.994537	487	tags=11%, list=6%, signal=10%	CENPF/UBE2S/CHAF1B/RANBP1/RFC3
CD4_EM	Baseline	Hallmark	HALLMARK_HEME_METABOLISM	90	-0.250898	-0.94499	0.57972	0.994537	0.994537	0.994537	1015	tags=18%, list=13%, signal=16%	DMTN/LMO2/SLC25A38/DAAM1/TRIM58/BSG/EIF2AK1/SNCA/LPIN2/KAT2B/ATP6V0A1/ADIPOR1/PRDX2/KLF3/BLVRB/GMPS
CD4_EM	Baseline	Hallmark	HALLMARK_XENOBIOTIC_METABOLISM	84	-0.25052	-0.933231	0.604234	0.994537	0.994537	0.994537	1439	tags=23%, list=18%, signal=19%	PGD/DHRS7/CAT/DCXR/PTGES3/NPC1/HMOX1/GSTM4/AKR1C3/UPP1/NFS1/TNFRSF1A/ETFDH/LPIN2/CES1/AHCY/IDH1/PINK1/BLVRB
CD4_EM	Baseline	Hallmark	HALLMARK_DNA_REPAIR	86	0.249478	0.922647	0.61826	0.994537	0.994537	0.994537	2164	tags=33%, list=27%, signal=24%	USP11/TAF12/GTF2F1/RNMT/RFC3/NT5C3A/MPC2/GTF2H1/EIF1B/DCTN4/NCBP2/POLR2G/REV3L/POM121/CLP1/TAF9/COX17/EDF1/AGO4/POLR2J/GPX4/AAAS/ZNF707/POLD1/AK3/POLR2C/GTF2B/POLH
CD4_EM	Baseline	Hallmark	HALLMARK_E2F_TARGETS	96	-0.242404	-0.92549	0.624866	0.994537	0.994537	0.994537	1156	tags=17%, list=14%, signal=14%	DONSON/PRDX4/HELLS/RNASEH2A/STAG1/MCM6/PAN2/UNG/CKS1B/SRSF1/SRSF2/SSRP1/PRPS1/CDCA8/RAD21/MSH2
CD4_EM	Baseline	Hallmark	HALLMARK_P53_PATHWAY	118	0.239552	0.930004	0.627169	0.994537	0.994537	0.994537	1585	tags=25%, list=20%, signal=20%	RAB40C/IER3/BTG2/DDIT3/RB1/BAX/CGRRF1/TGFA/IER5/VWA5A/TNFSF9/HINT1/MXD1/TSPYL2/CDKN2AIP/HDAC3/CDKN1A/POM121/DEF6/JUN/NOTCH1/MAPKAPK3/TPRKB/TRIAP1/CCNK/HBEGF/EI24/ZFP36L1/EPHX1
CD4_EM	Baseline	BTM	E2F1 targets (Q3) (M10.0)	12	-0.36066	-0.868556	0.643267	0.994537	0.990483	0.994537	727	tags=25%, list=9%, signal=23%	MCM6/NR3C2/UNG
CD4_EM	Baseline	Hallmark	HALLMARK_INFLAMMATORY_RESPONSE	94	0.243784	0.91476	0.648382	0.994537	0.994537	0.994537	1961	tags=31%, list=24%, signal=24%	NAMPT/IRF7/RGS1/BTG2/TAPBP/FPR1/TNFSF9/ICAM4/MXD1/OSM/TLR2/IFNGR2/CDKN1A/PTAFR/IRF1/CD69/IL1R1/IFITM1/HBEGF/IL2RB/BEST1/NFKBIA/KLF6/GCH1/GP1BA/CCL5/IL15RA/GNA15/AHR
CD4_EM	Baseline	BTM	enriched in monocytes (II) (M11.0)	79	0.246537	0.900305	0.663675	0.994537	0.990483	0.994537	1414	tags=22%, list=18%, signal=18%	TNFAIP2/SULF2/TYROBP/SGK1/FPR1/IRAK3/CD33/SLC7A7/CYFIP1/TLR2/IFNGR2/PTAFR/RAB32/LST1/NCF2/CSF1R/LRP1
CD4_EM	Baseline	BTM	receptors, cell migration (M109)	12	-0.353375	-0.851012	0.669219	0.994537	0.990483	0.994537	899	tags=50%, list=11%, signal=44%	C3AR1/BCL2/LEF1/CCR7/NCKAP1L/S1PR1
CD4_EM	Baseline	Hallmark	HALLMARK_TGF_BETA_SIGNALING	32	0.283166	0.864315	0.681596	0.994537	0.994537	0.994537	1869	tags=28%, list=23%, signal=22%	FKBP1A/JUNB/IFNGR2/SMAD1/NCOR2/FURIN/SPTBN1/ARID4B/ACVR1
CD4_EM	Baseline	BTM	enriched in NK cells (III) (M157)	11	-0.351397	-0.830758	0.693291	0.994537	0.990483	0.994537	647	tags=18%, list=8%, signal=17%	PPP1R16B/PTPN4
CD4_EM	Baseline	BTM	mitotic cell cycle in stimulated CD4 T cells (M4.5)	14	-0.325064	-0.819294	0.711266	0.994537	0.990483	0.994537	1057	tags=29%, list=13%, signal=25%	CENPK/NDC80/MCM6/CHAC2
CD4_EM	Baseline	BTM	T cell differentiation (Th2) (M19)	13	0.330951	0.813876	0.720574	0.994537	0.990483	0.994537	110	tags=8%, list=1%, signal=8%	UBASH3A
CD4_EM	Baseline	Hallmark	HALLMARK_ANDROGEN_RESPONSE	50	-0.250871	-0.857357	0.722469	0.994537	0.994537	0.994537	855	tags=16%, list=11%, signal=14%	APPBP2/IQGAP2/TMEM50A/PIAS1/MYL12A/HPGD/ADAMTS1/FKBP5
CD4_EM	Baseline	Hallmark	HALLMARK_ADIPOGENESIS	102	-0.228824	-0.882607	0.730248	0.994537	0.994537	0.994537	1490	tags=22%, list=19%, signal=18%	COQ3/ESYT1/DHRS7/NDUFS3/CAT/ELOVL6/ACAA2/MRPL15/GBE1/RREB1/SOD1/ACLY/UBQLN1/CPT2/NDUFAB1/COQ5/STOM/IDH1/NDUFB7/SLC27A1/ESRRA/ACADM
CD4_EM	Baseline	Hallmark	HALLMARK_MYC_TARGETS_V1	124	0.228284	0.891313	0.733609	0.994537	0.994537	0.994537	1168	tags=19%, list=15%, signal=16%	HNRNPR/SMARCC1/DDX18/VBP1/RANBP1/UBA2/TARDBP/UBE2E1/CLNS1A/AP3S1/ETF1/CCT2/XRCC6/ABCE1/RUVBL2/RRP9/NCBP2/ODC1/CANX/HSP90AB1/EIF3B/SRSF7/PABPC1
CD4_EM	Baseline	BTM	enriched in monocytes (IV) (M118.0)	27	-0.273685	-0.814714	0.749682	0.994537	0.990483	0.994537	1234	tags=33%, list=15%, signal=28%	CXCR2/PGD/CD68/TNFRSF1B/DPYD/LGALS3/HLA-DMB/LYZ/CD4
CD4_EM	Baseline	BTM	chemokines and inflammatory molecules in myeloid cells (M86.0)	10	-0.336916	-0.779885	0.753274	0.994537	0.990483	0.994537	977	tags=40%, list=12%, signal=35%	IL1B/SLAMF7/G0S2/HS3ST3B1
CD4_EM	Baseline	BTM	transcription regulation in cell development (M49)	15	-0.306323	-0.786482	0.756005	0.994537	0.990483	0.994537	55	tags=53%, list=1%, signal=53%	SEMA4A/STMN1/HMGB2/PAK1/CCNB1/RXRA/CEBPA/MSH2
CD4_EM	Baseline	BTM	enriched in antigen presentation (III) (M95.1)	12	-0.322519	-0.776704	0.767922	0.994537	0.990483	0.994537	684	tags=25%, list=9%, signal=23%	PTPRC/CD53/HLA-DMB
CD4_EM	Baseline	BTM	DNA repair (M76)	11	0.329466	0.774146	0.76854	0.994537	0.990483	0.994537	2367	tags=45%, list=29%, signal=32%	RFC3/GTF2H1/RPA1/POLD1/FANCG
CD4_EM	Baseline	Hallmark	HALLMARK_SPERMATOGENESIS	42	-0.248477	-0.818903	0.780241	0.994537	0.994537	0.994537	1597	tags=24%, list=20%, signal=19%	NCAPH/SLC12A2/PARP2/RAD17/MLLT10/IP6K1/GSTM3/BRAF/LPIN1/HSPA2
CD4_EM	Baseline	BTM	plasma cells & B cells, immunoglobulins (M156.0)	10	0.32277	0.739059	0.803506	0.994537	0.990483	0.994537	2229	tags=40%, list=28%, signal=29%	OSBPL10/FCRL1/BLK/IGJ
CD4_EM	Baseline	Hallmark	HALLMARK_HEDGEHOG_SIGNALING	13	0.304865	0.749726	0.803514	0.994537	0.994537	0.994537	1801	tags=38%, list=22%, signal=30%	LDB1/CELSR1/MYH9/ETS2/TLE1
CD4_EM	Baseline	Hallmark	HALLMARK_MITOTIC_SPINDLE	99	0.222715	0.842341	0.815175	0.994537	0.994537	0.994537	1667	tags=23%, list=21%, signal=19%	TUBGCP2/HOOK3/DOCK2/CENPF/CDC42/TRIO/CNTROB/MAP3K11/TUBGCP5/MYO9B/ATG4B/RASA2/NUSAP1/DYNLL2/ARHGEF11/KPTN/MYH9/LRPPRC/NCK1/SPTBN1/PREX1/PKD2/TBCD
CD4_EM	Baseline	BTM	T cell activation (III) (M7.4)	10	-0.314835	-0.728774	0.815839	0.994537	0.990483	0.994537	2737	tags=60%, list=34%, signal=40%	LEF1/CAMK4/NELL2/ETS1/CD96/THEMIS
CD4_EM	Baseline	Hallmark	HALLMARK_KRAS_SIGNALING_UP	77	-0.226138	-0.82989	0.817848	0.994537	0.994537	0.994537	1698	tags=26%, list=21%, signal=21%	TOR1AIP2/IL2RG/PSMB8/FUCA1/WDR33/IL10RA/GALNT3/PRDM1/TNFRSF1B/CDADC1/G0S2/IKZF1/SCN1B/CBR4/IL7R/BIRC3/DNMBP/ST6GAL1/WNT7A/AMMECR1
CD4_EM	Baseline	BTM	regulation of antigen presentation and immune response (M5.0)	51	-0.235518	-0.807403	0.822782	0.994537	0.990483	0.994537	1540	tags=24%, list=19%, signal=19%	CD247/CD3G/MNDA/THEMIS/PTPN22/NCKAP1L/HLA-DOA/ITK/HLA-DMB/TRAT1/HLA-DQA1/CD4
CD4_EM	Baseline	Hallmark	HALLMARK_EPITHELIAL_MESENCHYMAL_TRANSITION	55	-0.232819	-0.807986	0.824738	0.994537	0.994537	0.994537	1780	tags=31%, list=22%, signal=24%	TGFB1/NOTCH2/GPX7/LAMA2/THBS1/VIM/FUCA1/LOXL1/ITGB1/TIMP1/COLGALT1/BMP1/ITGA5/FBLN5/QSOX1/EMP3/TPM2
CD4_EM	Baseline	Hallmark	HALLMARK_KRAS_SIGNALING_DN	45	0.241249	0.789325	0.829928	0.994537	0.994537	0.994537	1983	tags=29%, list=25%, signal=22%	NR4A2/BTG2/SGK1/LYPD3/SLC5A5/IFI44L/PTPRJ/PLAG1/SLC25A23/GP1BA/MTHFR/IDUA/CDKAL1
CD4_EM	Baseline	BTM	T cell activation (I) (M7.1)	39	-0.240248	-0.779087	0.83918	0.994537	0.990483	0.994537	1540	tags=26%, list=19%, signal=21%	CD247/CD3G/THEMIS/PTPN22/RHOH/EOMES/SLAMF1/IKZF1/IL7R/ITK
CD4_EM	Baseline	BTM	mitotic cell division (M6)	10	-0.304721	-0.705362	0.841197	0.994537	0.990483	0.994537	1515	tags=40%, list=19%, signal=33%	CENPK/SGOL2/NDC80/CDCA8
CD4_EM	Baseline	Hallmark	HALLMARK_MTORC1_SIGNALING	122	-0.211813	-0.837637	0.844931	0.994537	0.994537	0.994537	2086	tags=31%, list=26%, signal=23%	PSPH/PSMC2/LDHA/SLC1A5/ADIPOR2/M6PR/ATP2A2/SORD/LDLR/ARPC5L/HSPA4/TBK1/SKAP2/NFKBIB/HSPE1/DDIT4/ACACA/PSMD13/ELOVL6/CFP/RDH11/GBE1/PDAP1/GGA2/TRIB3/SQLE/G6PD/ENO1/ACLY/UNG/HSPA9/FKBP2/IDH1/SLA/SQSTM1/TUBA4A/STARD4/GMPS
CD4_EM	Baseline	BTM	T cell differentiation via ITK and PKC (M18)	10	-0.302999	-0.701375	0.845147	0.994537	0.990483	0.994537	2117	tags=40%, list=26%, signal=30%	ITM2A/ETS1/PRKCH/ITK
CD4_EM	Baseline	Hallmark	HALLMARK_UNFOLDED_PROTEIN_RESPONSE	57	0.223373	0.769001	0.879887	0.994537	0.994537	0.994537	1542	tags=23%, list=19%, signal=19%	EXOSC2/YWHAZ/CXXC1/ASNS/HYOU1/RRP9/TSPYL2/SLC30A5/PAIP1/YIF1A/HSPA5/RPS14/DKC1
CD4_EM	Baseline	BTM	cell cycle and transcription (M4.0)	120	0.209273	0.813953	0.884744	0.994537	0.990483	0.994537	1361	tags=17%, list=17%, signal=14%	ASF1B/TNFAIP2/CENPF/UBE2S/TYROBP/ARHGAP11A/RFC3/FPR1/IRAK3/LMNB2/UBE2T/CD33/SLC7A7/TLR2/PTAFR/NUSAP1/MAD2L1/LST1/NCF2/CSF1R
CD4_EM	Baseline	BTM	enriched in antigen presentation (I) (M71)	11	-0.280477	-0.66309	0.88805	0.994537	0.990483	0.994537	1188	tags=36%, list=15%, signal=31%	HLA-DPB1/HLA-DQB1/HMOX1/HLA-DQA1
CD4_EM	Baseline	Hallmark	HALLMARK_INTERFERON_ALPHA_RESPONSE	62	0.217249	0.759763	0.901093	0.994537	0.994537	0.994537	1926	tags=32%, list=24%, signal=25%	IRF7/SP110/TRIM26/IFI35/ELF1/PSME2/TRIM14/UBE2L6/PLSCR1/IFI44L/IRF1/IFITM3/ISG15/LGALS3BP/IFITM1/HELZ2/STAT2/GBP4/PARP9/ISG20
CD4_EM	Baseline	Hallmark	HALLMARK_UV_RESPONSE_DN	59	-0.216087	-0.760312	0.904974	0.994537	0.994537	0.994537	1154	tags=15%, list=14%, signal=13%	ARHGEF9/RUNX1/ABCC1/SRI/AKT3/FBLN5/SMAD3/SPOP/ATP2B1
CD4_EM	Baseline	BTM	enriched in B cells (III) (M47.2)	11	-0.268632	-0.635087	0.915304	0.994537	0.990483	0.994537	787	tags=18%, list=10%, signal=16%	HLA-DOA/HLA-DQA1
CD4_EM	Baseline	BTM	enriched in NK cells (I) (M7.2)	39	-0.223282	-0.724067	0.917582	0.994537	0.990483	0.994537	1830	tags=23%, list=23%, signal=18%	PRKCH/HOPX/CD96/CD247/EOMES/ITK/XCL1/PLEKHF1/GIMAP7
CD4_EM	Baseline	BTM	NK cell surface signature (S1)	29	0.232145	0.694351	0.917958	0.994537	0.990483	0.994537	1543	tags=24%, list=19%, signal=20%	ATP8B4/ATP9A/RARRES3/KLRC3/NCR1/KIR2DL3/IL2RB
CD4_EM	Baseline	BTM	enriched in myeloid cells and monocytes (M81)	14	-0.25279	-0.637134	0.922004	0.994537	0.990483	0.994537	1809	tags=36%, list=22%, signal=28%	PRAM1/FKBP1B/THBS1/EHD3/SNCA
CD4_EM	Baseline	Hallmark	HALLMARK_G2M_CHECKPOINT	89	-0.203791	-0.766266	0.92902	0.994537	0.994537	0.994537	1057	tags=15%, list=13%, signal=13%	NDC80/SQLE/CUL5/STAG1/MCM6/WRN/HSPA8/SMAD3/CUL4A/CKS1B/SRSF1/SRSF2/RAD21
CD4_EM	Baseline	Hallmark	HALLMARK_PEROXISOME	55	-0.207968	-0.721741	0.939439	0.994537	0.994537	0.994537	1461	tags=18%, list=18%, signal=15%	IDH2/CDK7/CAT/RDH11/SOD1/ABCD3/HSD17B4/IDH1/VPS4B/MSH2
CD4_EM	Baseline	Hallmark	HALLMARK_WNT_BETA_CATENIN_SIGNALING	14	0.246639	0.618262	0.940049	0.994537	0.994537	0.994537	2628	tags=50%, list=33%, signal=34%	CSNK1E/NOTCH1/NCOR2/TCF7/NKD1/PSEN2/AXIN1
CD4_EM	Baseline	BTM	T cell surface signature (S0)	20	-0.230732	-0.637874	0.944573	0.994537	0.990483	0.994537	3081	tags=55%, list=38%, signal=34%	CD3E/CLEC2D/NPDC1/PTPRCAP/SIT1/CD6/ITM2A/GPR171/CD3G/CD320/GIMAP2
CD4_EM	Baseline	BTM	enriched in NK cells (receptor activation) (M61.2)	10	-0.254088	-0.588157	0.948244	0.994537	0.990483	0.994537	1563	tags=40%, list=19%, signal=32%	CARD11/CD96/CD247/ITK
CD4_EM	Baseline	Hallmark	HALLMARK_NOTCH_SIGNALING	12	-0.237008	-0.570772	0.959796	0.994537	0.994537	0.994537	2128	tags=42%, list=26%, signal=31%	SAP30/DTX1/NOTCH2/DTX2/ARRB1
CD4_EM	Baseline	BTM	Monocyte surface signature (S4)	37	0.196711	0.620403	0.975357	0.994537	0.990483	0.994537	1119	tags=16%, list=14%, signal=14%	TMEM154/FPR1/CD33/SLC7A7/TLR2/PTAFR
CD4_EM	Baseline	Hallmark	HALLMARK_APOPTOSIS	96	-0.187009	-0.713994	0.975521	0.994537	0.994537	0.994537	650	tags=15%, list=8%, signal=14%	TIMP1/CREBBP/HMOX1/DPYD/SOD1/ANXA1/BIRC3/CASP3/LGALS3/VDAC2/IGF2R/SQSTM1/TXNIP/CASP2
CD4_EM	Baseline	BTM	T cell activation (II) (M7.3)	25	0.201267	0.577885	0.984545	0.994537	0.990483	0.994537	1927	tags=32%, list=24%, signal=24%	PTPN7/CRTAM/ICOS/CCR5/SP140/NKG7/ZAP70/CCL5
CD4_EM	Baseline	BTM	enriched in T cells (I) (M7.0)	48	-0.187318	-0.633697	0.986478	0.994537	0.990483	0.994537	2437	tags=35%, list=30%, signal=25%	CD3D/CD6/NELL2/ITM2A/GPR171/SAMD3/ETS1/PRKCH/CD96/CD247/CD3G/EOMES/IL7R/ITK/XCL1/GIMAP7/TRAT1
CD4_EM	Baseline	BTM	platelet activation (II) (M32.1)	16	0.187677	0.486524	0.990483	0.994537	0.990483	0.994537	3058	tags=56%, list=38%, signal=35%	AKT1/MAP2K2/NBEAL2/TLN1/ZYX/SIPA1/PKN1/GNAI2/FLNA
CD4_EM	Baseline	Hallmark	HALLMARK_ALLOGRAFT_REJECTION	119	0.176078	0.684522	0.991978	0.994537	0.994537	0.994537	1248	tags=14%, list=16%, signal=12%	TAP2/IRF7/NCF4/TAPBP/UBE2N/IL27RA/ABCE1/CD7/TLR2/IFNGR2/RPS3A/AKT1/NCR1/CRTAM/MAP4K1/HLA-DMA/CCR5
CD4_EM	Baseline	Hallmark	HALLMARK_MYOGENESIS	62	0.172477	0.603185	0.994537	0.994537	0.994537	0.994537	2273	tags=32%, list=28%, signal=23%	CACNA1H/ACSL1/RB1/SORBS1/KCNH2/TPM3/CDKN1A/MYH9/NOTCH1/AEBP1/HBEGF/MEF2A/OCEL1/GABARAPL2/KIFC3/ABLIM1/SCD/CFD/CKB/TSC2
CD4_EM	D1	Hallmark	HALLMARK_INTERFERON_ALPHA_RESPONSE	62	-0.534195	-1.87927	0.00019992	0.0239904	0.00979608	0.0239904	1632	tags=48%, list=20%, signal=39%	PSME1/IFI35/EIF2AK2/GBP2/GBP4/IRF9/ISG20/PSMB9/LY6E/PARP9/BST2/RTP4/MX1/PSME2/TMEM140/TXNIP/HLA-C/UBE2L6/NUB1/B2M/TDRD7/SAMD9L/ISG15/ADAR/EPSTI1/DDX60/RIPK2/TAP1/HELZ2/UBA7
CD4_EM	D1	Hallmark	HALLMARK_INTERFERON_GAMMA_RESPONSE	131	-0.410074	-1.62538	0.000806452	0.0483871	0.0197581	0.0483871	1364	tags=42%, list=17%, signal=35%	NAMPT/CMTR1/OASL/VAMP8/PARP14/CD74/NLRC5/ZBP1/SPPL2A/TOR1B/HLA-B/APOL6/PFKP/PSMB10/PSME1/IFI35/EIF2AK2/AUTS2/GBP4/BANK1/IRF9/ISG20/PSMB9/LY6E/BST2/RIPK1/CASP7/PTPN1/FAS/RTP4/MX1/PSME2/PDE4B/TXNIP/UBE2L6/XAF1/B2M/TDRD7/SAMD9L/ISOC1/IL10RA/ISG15/ADAR/EPSTI1/DDX60/RIPK2/TAP1/ITGB7/SOD2/STAT1/P2RY14/HELZ2/CD40/EIF4E3/TNFSF10
CD4_EM	D1	BTM	viral sensing & immunity; IRF2 targets network (I) (M111.0)	11	-0.725704	-1.7071	0.00970874	0.314789	0.3725	0.314789	1975	tags=82%, list=25%, signal=62%	ZBP1/AIF1/IFI35/BST2/CTSS/TNFSF13B/RIPK2/TAP1/THBS1
CD4_EM	D1	BTM	B cell surface signature (S2)	28	0.554012	1.66219	0.010493	0.314789	0.3725	0.314789	2472	tags=61%, list=31%, signal=42%	FCRL3/FAIM3/CELSR1/FCGR2B/CR2/HLA-DMA/GP5/CXCR5/CD72/SEMA4B/HLA-DOA/CD200/CD52/CCR6/HLA-DRA/FAM26F/CD37
CD4_EM	D1	Hallmark	HALLMARK_MYC_TARGETS_V2	36	-0.493835	-1.56263	0.0185222	0.444534	0.30253	0.444534	1179	tags=33%, list=15%, signal=29%	GRWD1/NOP2/SUPV3L1/WDR74/NOC4L/DCTPP1/HSPD1/HSPE1/IMP4/TCOF1/PPRC1/NOP16
CD4_EM	D1	BTM	enriched in NK cells (I) (M7.2)	39	0.452819	1.45725	0.036476	0.702276	0.863265	0.702276	2641	tags=49%, list=33%, signal=33%	KLRC1/CTSW/GPR56/ZAP70/CCL5/KLRD1/ARL4C/GZMH/FGFBP2/NKG7/GZMB/CST7/PLEKHF1/IL18RAP/TBX21/PRKCQ/GNLY/PRF1/PRKCH
CD4_EM	D1	Hallmark	HALLMARK_EPITHELIAL_MESENCHYMAL_TRANSITION	55	-0.396212	-1.36509	0.0551338	0.702276	0.407522	0.702276	1158	tags=29%, list=14%, signal=25%	EMP3/CD59/FAS/LAMA2/QSOX1/SPARC/COLGALT1/PFN2/SAT1/TPM2/PMEPA1/TIMP1/AREG/PLOD3/THBS1/SDC4
CD4_EM	D1	BTM	T cell activation (III) (M7.4)	10	-0.646778	-1.48141	0.0600406	0.702276	0.988838	0.702276	2040	tags=60%, list=25%, signal=45%	ZMYND11/CAMK4/THEMIS/ATP8B2/ETS1/RASGRP1
CD4_EM	D1	Hallmark	HALLMARK_NOTCH_SIGNALING	12	0.609097	1.47325	0.0634	0.702276	0.407522	0.702276	903	tags=33%, list=11%, signal=30%	NOTCH1/ARRB1/DTX1/MAML2
CD4_EM	D1	Hallmark	HALLMARK_WNT_BETA_CATENIN_SIGNALING	14	0.578029	1.45798	0.069624	0.702276	0.407522	0.702276	1030	tags=29%, list=13%, signal=25%	NOTCH1/CSNK1E/HDAC5/AXIN1
CD4_EM	D1	Hallmark	HALLMARK_P53_PATHWAY	118	0.324867	1.27105	0.0702488	0.702276	0.407522	0.702276	1200	tags=18%, list=15%, signal=15%	NOTCH1/VWA5A/CGRRF1/CDK5R1/ZMAT3/ZFP36L1/HBEGF/CTSD/CCNK/BTG2/RAP2B/PLK3/ABCC5/TSC22D1/TRAF4/EI24/PTPRE/HINT1/SLC19A2/UPP1/RB1
CD4_EM	D1	Hallmark	HALLMARK_E2F_TARGETS	96	-0.339963	-1.28759	0.0712995	0.702276	0.407522	0.702276	1512	tags=27%, list=19%, signal=22%	HMGB3/PAICS/CCP110/NASP/SUV39H1/NME1/WDR90/DEK/RAD21/LIG1/MMS22L/RAN/NAP1L1/BARD1/PNN/DCTPP1/SRSF1/HUS1/PRPS1/ASF1B/HELLS/PRKDC/RNASEH2A/SRSF2/PPP1R8/SMC1A
CD4_EM	D1	Hallmark	HALLMARK_MYOGENESIS	62	0.369393	1.3012	0.0868	0.702276	0.407522	0.702276	651	tags=16%, list=8%, signal=15%	NOTCH1/AEBP1/CHRNB1/KCNH2/ACSL1/HBEGF/SCD/DMPK/HDAC5/SPEG
CD4_EM	D1	BTM	enriched in NK cells (receptor activation) (M61.2)	10	0.613948	1.41514	0.0879338	0.702276	0.988838	0.702276	1483	tags=40%, list=18%, signal=33%	KIR2DL3/ZAP70/KLRD1/CD244
CD4_EM	D1	Hallmark	HALLMARK_PROTEIN_SECRETION	55	-0.374462	-1.29015	0.0986816	0.702276	0.407522	0.702276	1448	tags=31%, list=18%, signal=26%	CD63/M6PR/ATP6V1H/CLCN3/RPS6KA3/STX12/ERGIC3/ABCA1/CLTA/ADAM10/VAMP4/IGF2R/COPB1/TPD52/RAB9A/NAPA/VPS4B
CD4_EM	D1	Hallmark	HALLMARK_MYC_TARGETS_V1	124	-0.310093	-1.21959	0.100621	0.702276	0.407522	0.702276	1307	tags=23%, list=16%, signal=19%	EXOSC7/NME1/CUL1/CANX/PSMB3/NDUFAB1/DEK/PTGES3/EIF1AX/RAN/NAP1L1/EIF2S2/ABCE1/PSMD1/TCP1/PCBP1/SRSF1/CCT3/HSPD1/CLNS1A/HSPE1/EIF3J/PRPS2/SRSF2/DHX15/PSMD14/HNRNPA2B1/NOP16
CD4_EM	D1	Hallmark	HALLMARK_APICAL_JUNCTION	68	0.350479	1.25485	0.110822	0.702276	0.407522	0.702276	651	tags=16%, list=8%, signal=15%	PTK2/KCNH2/TMEM8B/INPPL1/CTNND1/CRB3/RRAS/ACTN1/LIMA1/MVD/SPEG
CD4_EM	D1	Hallmark	HALLMARK_TGF_BETA_SIGNALING	32	-0.421195	-1.29932	0.118379	0.702276	0.407522	0.702276	891	tags=25%, list=11%, signal=22%	ENG/NCOR2/KLF10/PPM1A/PMEPA1/XIAP/THBS1/SMURF1
CD4_EM	D1	BTM	cell cycle, ATP binding (M144)	10	-0.599473	-1.37306	0.118864	0.702276	0.988838	0.702276	1128	tags=40%, list=14%, signal=34%	NEK7/RAD21/UBA3/VPS4B
CD4_EM	D1	Hallmark	HALLMARK_IL2_STAT5_SIGNALING	108	-0.312497	-1.2051	0.12317	0.702276	0.407522	0.702276	1362	tags=24%, list=17%, signal=20%	DENND5A/SNX14/GBP4/ENO3/TTC39B/NOP2/DHRS3/PTGER2/GLIPR2/KLF6/PTCH1/CYFIP1/AHCY/SNX9/P4HA1/IGF2R/CISH/MXD1/IL10RA/SLC39A8/AMACR/ADAM19/SLC1A5/ITGAE/GABARAPL1/TNFSF10
CD4_EM	D1	Hallmark	HALLMARK_APICAL_SURFACE	22	0.462624	1.30904	0.124752	0.702276	0.407522	0.702276	1323	tags=27%, list=16%, signal=23%	ADIPOR2/TMEM8B/LYPD3/MAL/AFAP1L2/AKAP7
CD4_EM	D1	BTM	enriched in NK cells (II) (M61.0)	12	0.546691	1.3223	0.1436	0.702276	0.988838	0.702276	1313	tags=25%, list=16%, signal=21%	KIR2DL3/GPR56/NKG7
CD4_EM	D1	Hallmark	HALLMARK_INFLAMMATORY_RESPONSE	94	-0.316663	-1.19524	0.144237	0.702276	0.423177	0.702276	1213	tags=22%, list=15%, signal=19%	LY6E/BST2/CD55/EMP3/RTP4/PDE4B/PTGER2/KLF6/ABCA1/KCNA3/ACVR1B/P2RX7/MXD1/C3AR1/IL10RA/TIMP1/SEMA4D/RIPK2/CD40/RASGRP1/TNFSF10
CD4_EM	D1	Hallmark	HALLMARK_APOPTOSIS	96	-0.314785	-1.19223	0.146817	0.702276	0.423177	0.702276	1253	tags=19%, list=16%, signal=16%	ISG20/CASP7/FAS/DPYD/TXNIP/CASP9/LGALS3/SAT1/CFLAR/IGF2R/TIMP1/XIAP/DNAJC3/TAP1/SOD2/DNAJA1/ANXA1/TNFSF10
CD4_EM	D1	BTM	enriched in monocytes (IV) (M118.0)	27	-0.428451	-1.26771	0.152187	0.702276	0.988838	0.702276	1138	tags=30%, list=14%, signal=26%	EVI5/DPYD/CTSS/RHOU/LGALS3/EMR1/TNFSF13B/CD4
CD4_EM	D1	BTM	enriched in cell cycle (M167)	12	0.540268	1.30676	0.1532	0.702276	0.988838	0.702276	731	tags=25%, list=9%, signal=23%	MAD1L1/PPP2R1A/RBM38
CD4_EM	D1	BTM	regulation of localization (GO) (M63)	10	-0.572714	-1.31177	0.158012	0.702276	0.988838	0.702276	1869	tags=60%, list=23%, signal=46%	FLNA/ARAP1/ARHGDIA/TGFB1/PKN1/NAPA
CD4_EM	D1	BTM	Activated (LPS) dendritic cell surface signature (S11)	20	-0.459018	-1.26495	0.165899	0.710994	0.988838	0.710994	2145	tags=50%, list=27%, signal=37%	RNF144B/TTYH2/IFI6/ANTXR2/LY75/TMEM140/F11R/TMCC3/TNFSF13B/CD40
CD4_EM	D1	BTM	T & B cell development, activation (M62.0)	13	0.503944	1.24598	0.197992	0.765946	0.988838	0.765946	962	tags=31%, list=12%, signal=27%	PTK2/SCD/MAL/CD3E
CD4_EM	D1	BTM	innate antiviral response (M150)	10	-0.545724	-1.24995	0.205477	0.765946	0.988838	0.765946	211	tags=50%, list=3%, signal=49%	IRF7/OASL/EIF2AK2/TAP1/SP100
CD4_EM	D1	Hallmark	HALLMARK_ALLOGRAFT_REJECTION	119	-0.286761	-1.12031	0.220169	0.765946	0.56297	0.765946	1660	tags=25%, list=21%, signal=20%	IL27RA/TGFB1/CD40LG/HDAC9/IL12RB1/WAS/GBP2/EIF5A/NME1/FAS/LY75/CTSS/GLMN/UBE2N/DEGS1/ABCE1/CCR2/TPD52/CXCR3/B2M/TIMP1/RIPK2/EIF3J/TLR6/TAP1/KRT1/ETS1/STAT1/CD40/CD4
CD4_EM	D1	Hallmark	HALLMARK_COAGULATION	38	-0.365318	-1.17018	0.221	0.765946	0.56297	0.765946	1949	tags=34%, list=24%, signal=26%	LGMN/SERPINA1/GP1BA/USP11/BMP1/ARF4/SPARC/CASP9/DPP4/TIMP1/CTSK/THBS1/ANXA1
CD4_EM	D1	BTM	immune activation - generic cluster (M37.0)	109	0.289923	1.1202	0.222244	0.765946	0.988838	0.765946	1182	tags=19%, list=15%, signal=17%	IL1R1/CHI3L2/CCNE1/PTK2/ACSL1/SCD/STX11/ACTN1/SIGLEC9/FAM105A/LRP1/RAB32/DBF4/FCGR3A/MAL/CD3E/ENTPD1/SLC19A2/LAT/MARCH3/UPP1
CD4_EM	D1	BTM	cell division - E2F transcription network (M4.8)	10	-0.535759	-1.22713	0.225963	0.765946	0.988838	0.765946	1712	tags=70%, list=21%, signal=55%	TIMELESS/TOPBP1/RFC5/CASP2/NASP/PRKDC/RNASEH2A
CD4_EM	D1	BTM	MHC-TLR7-TLR8 cluster (M146)	13	-0.489424	-1.20886	0.226404	0.765946	0.988838	0.765946	2055	tags=46%, list=26%, signal=34%	CD74/HLA-B/HLA-E/HLA-DQB1/HLA-C/CD4
CD4_EM	D1	Hallmark	HALLMARK_TNFA_SIGNALING_VIA_NFKB	114	-0.286516	-1.11395	0.229784	0.765946	0.56297	0.765946	974	tags=17%, list=12%, signal=15%	CEBPD/PDE4B/KLF6/ABCA1/KLF9/KLF10/SAT1/PMEPA1/CFLAR/EGR1/MXD1/G0S2/AREG/RIPK2/TAP1/SOD2/SDC4/TNIP1/NFKB2
CD4_EM	D1	Hallmark	HALLMARK_ANDROGEN_RESPONSE	50	-0.33532	-1.13517	0.244281	0.792262	0.569989	0.792262	971	tags=42%, list=12%, signal=37%	GPD1L/ADAMTS1/PIAS1/PDLIM5/IQGAP2/STK39/MYL12A/FKBP5/RPS6KA3/PGM3/XRCC5/SRF/SAT1/PMEPA1/TPD52/ELK4/CDK6/B2M/ABCC4/PTK2B/HSD17B14
CD4_EM	D1	BTM	enriched in antigen presentation (III) (M95.1)	12	0.483663	1.16985	0.267	0.806148	0.988838	0.806148	1504	tags=50%, list=19%, signal=41%	EVI2B/FYB/LAPTM5/HLA-DMA/HLA-DRB1/HLA-DMB
CD4_EM	D1	BTM	enriched in myeloid cells and monocytes (M81)	14	-0.462099	-1.16203	0.271156	0.806148	0.988838	0.806148	943	tags=29%, list=12%, signal=25%	SPARC/CCR2/CSF1R/THBS1
CD4_EM	D1	Hallmark	HALLMARK_MTORC1_SIGNALING	122	-0.27605	-1.08407	0.272782	0.806148	0.607559	0.806148	776	tags=13%, list=10%, signal=12%	EIF2S2/P4HA1/QDPR/TBK1/SKAP2/GTF2H1/HSPD1/GMPS/PSMC2/HSPE1/ELOVL6/ACTR2/PSMD13/PSMD14/SLC1A5/IMMT
CD4_EM	D1	BTM	plasma cells & B cells, immunoglobulins (M156.0)	10	0.510764	1.1773	0.275434	0.806148	0.988838	0.806148	2298	tags=60%, list=29%, signal=43%	IGJ/GNG7/BLK/E2F5/IGLL5/CD52
CD4_EM	D1	Hallmark	HALLMARK_HEDGEHOG_SIGNALING	13	0.460039	1.13743	0.296988	0.848537	0.624409	0.848537	1748	tags=62%, list=22%, signal=48%	CDK5R1/LDB1/DPYSL2/CELSR1/TLE1/MYH9/TLE3/ETS2
CD4_EM	D1	Hallmark	HALLMARK_PEROXISOME	55	-0.31565	-1.08753	0.305833	0.853487	0.624409	0.853487	1463	tags=25%, list=18%, signal=21%	HSD17B11/FIS1/SIAH1/ACSL5/CLN6/DHRS3/EHHADH/SLC25A17/IDH2/ITGB1BP1/ISOC1/HSD17B4/VPS4B/SOD2
CD4_EM	D1	Hallmark	HALLMARK_G2M_CHECKPOINT	89	-0.284728	-1.06662	0.321894	0.877894	0.630913	0.877894	1512	tags=22%, list=19%, signal=18%	HMGB3/KIF5B/NASP/SUV39H1/CUL1/KIF20B/HSPA8/RAD21/ATF5/BARD1/ARID4A/DR1/SRSF1/ATRX/HUS1/RPS6KA5/SAP30/CUL4A/SRSF2/SMC1A
CD4_EM	D1	BTM	enriched in B cells (III) (M47.2)	11	0.464846	1.10168	0.335904	0.895743	0.988838	0.895743	2101	tags=64%, list=26%, signal=47%	FCRL3/FAIM3/CELSR1/FCGR2B/HLA-DQA1/HLA-DOA/MEF2C
CD4_EM	D1	Hallmark	HALLMARK_UV_RESPONSE_DN	59	0.30321	1.05571	0.347434	0.906349	0.654779	0.906349	1574	tags=20%, list=20%, signal=16%	ATP2C1/CACNA1A/MIOS/FYN/ERBB2/NR3C1/DAB2/IRS1/PTPRM/GRK5/MT1E/RXRA
CD4_EM	D1	BTM	lymphocyte generic cluster (M60)	10	0.466904	1.0762	0.376577	0.928096	0.988838	0.928096	42	tags=10%, list=1%, signal=10%	CHI3L2
CD4_EM	D1	BTM	transcription elongation, RNA polymerase II (M234)	12	-0.438545	-1.06008	0.378848	0.928096	0.988838	0.928096	847	tags=42%, list=11%, signal=37%	POLR2I/NDUFB11/MIF/POLR2L/UQCRQ
CD4_EM	D1	BTM	mismatch repair (I) (M22.0)	15	-0.41351	-1.05937	0.378973	0.928096	0.988838	0.928096	37	tags=47%, list=0%, signal=47%	RFC3/TOPBP1/POLA1/RACGAP1/RFC5/CENPK/SMC1A
CD4_EM	D1	BTM	Monocyte surface signature (S4)	37	-0.322439	-1.02819	0.402002	0.955943	0.988838	0.955943	1068	tags=24%, list=13%, signal=21%	TNFSF12/CLEC12A/ABCA1/CCR2/EMR1/C10orf54/EMR2/SIRPB1/CD4
CD4_EM	D1	BTM	chemokines and inflammatory molecules in myeloid cells (M86.0)	10	0.452101	1.04208	0.4097	0.955943	0.988838	0.955943	847	tags=30%, list=11%, signal=27%	BCL2A1/IL1B/CCL4
CD4_EM	D1	Hallmark	HALLMARK_ADIPOGENESIS	102	-0.265941	-1.01662	0.414438	0.955943	0.742128	0.955943	685	tags=19%, list=9%, signal=17%	NDUFAB1/ARAF/MAP4K3/ABCA1/PPP1R15B/QDPR/TKT/NDUFB7/CD151/COQ3/ACAA2/CHCHD10/UQCRQ/ELOVL6/SORBS1/RNF11/SLC1A5/IMMT/ESRRA
CD4_EM	D1	Hallmark	HALLMARK_HYPOXIA	87	-0.270782	-1.01065	0.42949	0.955943	0.742128	0.955943	2143	tags=29%, list=27%, signal=21%	RRAGD/JMJD6/AMPD3/ANXA2/PLAC8/PFKP/ILVBL/S100A4/HDLBP/SLC37A4/NAGK/ENO3/HK1/ISG20/GYS1/KLF6/P4HA1/ZNF292/TPD52/VHL/MIF/SAP30/GCNT2/ETS1/SDC4
CD4_EM	D1	BTM	regulation of antigen presentation and immune response (M5.0)	51	0.297459	1.00473	0.430174	0.955943	0.988838	0.955943	2618	tags=49%, list=33%, signal=33%	CTLA4/FYN/MNDA/FGR/ZAP70/FYB/CD3E/HLA-DMA/NCKAP1L/HLA-DRB1/MEF2A/CCR7/HLA-DMB/HLA-DQA1/CD3G/HLA-DOA/MEF2C/FCER1G/UBASH3A/PRKCQ/HLA-DRA/PAK1/LAT2/CTSH/CD3D
CD4_EM	D1	Hallmark	HALLMARK_XENOBIOTIC_METABOLISM	84	-0.269374	-1.00033	0.447516	0.973638	0.742128	0.973638	1374	tags=20%, list=17%, signal=17%	NQO1/AKR1C3/TNFRSF1A/ETFDH/FAS/SLC35B1/GSS/PTGES3/PMM1/ADH5/AHCY/CDO1/GCNT2/DHRS1/NDRG2/SLC1A5/GABARAPL1
CD4_EM	D1	Hallmark	HALLMARK_ESTROGEN_RESPONSE_LATE	70	-0.278165	-0.998517	0.454364	0.973638	0.742128	0.973638	1253	tags=20%, list=16%, signal=17%	ISG20/COX6C/SLC16A1/NCOR2/ALDH3A2/TMPRSS3/IDH2/AFF1/CISH/METTL3/SLC22A5/AREG/NBL1/RNASEH2A
CD4_EM	D1	BTM	receptors, cell migration (M109)	12	-0.407428	-0.984862	0.473411	0.988838	0.988838	0.988838	1323	tags=25%, list=16%, signal=21%	SYNE2/CCR2/C3AR1
CD4_EM	D1	BTM	TLR and inflammatory signaling (M16)	15	0.383347	0.983478	0.482296	0.988838	0.988838	0.988838	535	tags=20%, list=7%, signal=19%	SIGLEC9/FGR/TYROBP
CD4_EM	D1	BTM	extracellular matrix (II) (M2.1)	12	0.402126	0.972635	0.4908	0.988838	0.988838	0.988838	1829	tags=42%, list=23%, signal=32%	AEBP1/GRN/ENTPD1/TGFBI/RETN
CD4_EM	D1	BTM	enriched in B cells (I) (M47.0)	15	0.37845	0.970914	0.497499	0.988838	0.988838	0.988838	2030	tags=53%, list=25%, signal=40%	AFF3/CR2/BLK/E2F5/CXCR5/CD72/RALGPS2/CD200
CD4_EM	D1	BTM	DNA repair (M76)	11	-0.403853	-0.949997	0.520631	0.988838	0.988838	0.988838	898	tags=45%, list=11%, signal=40%	RFC5/POLD1/LIG1/GTF2H1/MRE11A
CD4_EM	D1	Hallmark	HALLMARK_CHOLESTEROL_HOMEOSTASIS	39	0.298252	0.959827	0.522623	0.988838	0.826082	0.988838	1928	tags=31%, list=24%, signal=24%	SCD/MVD/ABCA2/FABP5/PCYT2/PNRC1/EBP/ACTG1/SC5D/HSD17B7/ECH1/CPEB2
CD4_EM	D1	BTM	enriched in neutrophils (I) (M37.1)	12	-0.384867	-0.930326	0.543982	0.988838	0.988838	0.988838	576	tags=42%, list=7%, signal=39%	ST6GALNAC2/RNF24/MXD1/RGL4/G0S2
CD4_EM	D1	BTM	KLF12 targets network (M32.3)	10	-0.402536	-0.92199	0.563083	0.988838	0.988838	0.988838	1379	tags=30%, list=17%, signal=25%	NRBP1/UBE2M/CLPTM1
CD4_EM	D1	BTM	CORO1A-DEF6 network (I) (M32.2)	12	-0.374445	-0.905133	0.582367	0.988838	0.988838	0.988838	870	tags=33%, list=11%, signal=30%	TGFB1/DEF6/UBE2M/CLPTM1
CD4_EM	D1	BTM	regulation of signal transduction (M3)	19	0.334129	0.910014	0.587172	0.988838	0.988838	0.988838	962	tags=21%, list=12%, signal=19%	PTK2/LRP1/S100A12/CD3E
CD4_EM	D1	Hallmark	HALLMARK_OXIDATIVE_PHOSPHORYLATION	110	-0.242982	-0.938701	0.599717	0.988838	0.878098	0.988838	1557	tags=25%, list=19%, signal=20%	NDUFS7/OPA1/LRPPRC/NDUFS3/BCKDHA/ATP6V1H/SLC25A20/CASP7/ETFDH/COX6C/NDUFAB1/SUPV3L1/MFN2/ATP6AP1/NDUFA7/ACAT1/NDUFA1/IDH2/NDUFB7/OGDH/MTRF1/ETFA/ACAA2/UQCRQ/ATP6V1E1/MRPS15/IMMT
CD4_EM	D1	Hallmark	HALLMARK_UV_RESPONSE_UP	77	-0.254232	-0.93017	0.603665	0.988838	0.878098	0.988838	228	tags=8%, list=3%, signal=8%	PSMC3/STK25/TAP1/SOD2/DNAJA1/RASGRP1
CD4_EM	D1	BTM	enriched in NK cells (III) (M157)	11	-0.378679	-0.89078	0.607605	0.988838	0.988838	0.988838	951	tags=18%, list=12%, signal=16%	PTPN4/RASGRP1
CD4_EM	D1	Hallmark	HALLMARK_BILE_ACID_METABOLISM	47	-0.26967	-0.902101	0.626875	0.988838	0.878098	0.988838	2325	tags=40%, list=29%, signal=29%	FADS1/PEX16/NPC1/SLC27A5/SOD1/PEX1/SLC29A1/ABCD3/HSD17B11/ACSL5/OPTN/ABCA1/NEDD4/EFHC1/IDH2/ISOC1/AMACR/PEX12/HSD17B4
CD4_EM	D1	BTM	Naive B cell surface signature (S8)	12	0.357762	0.865332	0.6386	0.988838	0.988838	0.988838	2472	tags=75%, list=31%, signal=52%	FCRL3/HLA-DMA/CD72/HLA-DOA/CD200/CXCR4/CCR6/FAM26F/CD37
CD4_EM	D1	Hallmark	HALLMARK_COMPLEMENT	96	0.241704	0.916427	0.639658	0.988838	0.878098	0.988838	1007	tags=16%, list=13%, signal=14%	CDK5R1/GNGT2/FYN/CASP3/CTSO/CTSD/CTSL/LRP1/DOCK9/CCL5/CR2/CBLB/S100A12/GNB4/CD46
CD4_EM	D1	BTM	mitotic cell division (M6)	10	0.372258	0.858045	0.643336	0.988838	0.988838	0.988838	1244	tags=20%, list=15%, signal=17%	KIF18A/CENPF
CD4_EM	D1	BTM	mitochondrial cluster (M235)	10	0.366532	0.844848	0.6597	0.988838	0.988838	0.988838	222	tags=10%, list=3%, signal=10%	ALDH6A1
CD4_EM	D1	BTM	platelet activation (I) (M32.0)	17	0.32361	0.855121	0.664131	0.988838	0.988838	0.988838	487	tags=12%, list=6%, signal=11%	H1FX/PPP2R1A
CD4_EM	D1	BTM	T cell activation (II) (M7.3)	25	0.294594	0.860511	0.668193	0.988838	0.988838	0.988838	1810	tags=40%, list=23%, signal=31%	ZAP70/CCL5/CD3E/CRTAM/CCR5/SIRPG/NKG7/PTPRCAP/TIGIT/CD3G
CD4_EM	D1	BTM	enriched in monocytes (II) (M11.0)	79	0.246153	0.900921	0.66914	0.988838	0.988838	0.988838	1058	tags=18%, list=13%, signal=16%	CPPED1/LMO2/MNDA/SIGLEC9/RAB31/FGR/CD33/TYROBP/LRP1/RAB32/S100A12/GRN/AOAH/PTAFR
CD4_EM	D1	Hallmark	HALLMARK_KRAS_SIGNALING_DN	45	0.26648	0.880497	0.671236	0.988838	0.878098	0.988838	895	tags=18%, list=11%, signal=16%	COPZ2/DTNB/BTG2/SLC16A7/NR4A2/GTF3C5/LYPD3/CAMK1D
CD4_EM	D1	BTM	T cell surface signature (S0)	20	0.310751	0.856829	0.675713	0.988838	0.988838	0.988838	2359	tags=45%, list=29%, signal=32%	MAL/CD3E/SIRPG/CLEC2D/PTPRCAP/CD3G/ANKH/CD6/ICOS
CD4_EM	D1	Hallmark	HALLMARK_ESTROGEN_RESPONSE_EARLY	72	-0.247275	-0.892721	0.679832	0.988838	0.878098	0.988838	1130	tags=19%, list=14%, signal=17%	ADCY9/SLC16A1/DHRS3/ISG20L2/NCOR2/KLF10/TMPRSS3/AFF1/CISH/SLC22A5/AREG/NBL1/ZNF185/RASGRP1
CD4_EM	D1	Hallmark	HALLMARK_DNA_REPAIR	86	0.241294	0.896799	0.680974	0.988838	0.878098	0.988838	902	tags=13%, list=11%, signal=11%	NELFCD/NCBP2/TAF13/ALYREF/ERCC4/GTF2A2/GTF3C5/POLR2C/TAF12/POLL/POLR2D
CD4_EM	D1	BTM	T cell activation and signaling (M5.1)	18	-0.309962	-0.830313	0.705291	0.988838	0.988838	0.988838	21	tags=17%, list=0%, signal=17%	CD247/IL12RB1/CD4
CD4_EM	D1	BTM	T cell differentiation via ITK and PKC (M18)	10	-0.355198	-0.813563	0.715619	0.988838	0.988838	0.988838	1291	tags=20%, list=16%, signal=17%	ITM2A/ETS1
CD4_EM	D1	Hallmark	HALLMARK_PANCREAS_BETA_CELLS	12	0.328113	0.793619	0.7426	0.988838	0.892029	0.988838	198	tags=8%, list=2%, signal=8%	LMO2
CD4_EM	D1	Hallmark	HALLMARK_MITOTIC_SPINDLE	99	-0.230328	-0.877171	0.742812	0.988838	0.892029	0.988838	2131	tags=29%, list=27%, signal=22%	CEP72/MARK4/CD2AP/TUBA4A/PDLIM5/VCL/ARHGAP4/ARHGEF12/ATG4B/BIN1/ARHGDIA/CNTRL/TUBGCP3/ALMS1/LRPPRC/KIF5B/KIF20B/KIF3C/MAP3K11/CSNK1D/CEP250/MID1IP1/EZR/EPB41L2/RASA1/DYNLL2/STAU1/NCK2/SMC1A
CD4_EM	D1	Hallmark	HALLMARK_FATTY_ACID_METABOLISM	78	0.235819	0.862158	0.746391	0.988838	0.892029	0.988838	496	tags=10%, list=6%, signal=10%	CPT2/ECHS1/ADIPOR2/D2HGDH/ACSL1/BPHL/PTS/ACO2
CD4_EM	D1	BTM	cell cycle (III) (M103)	20	0.292691	0.807032	0.749551	0.988838	0.988838	0.988838	606	tags=15%, list=8%, signal=14%	CCNE1/CDC23/DBF4
CD4_EM	D1	BTM	NK cell surface signature (S1)	29	-0.271719	-0.818427	0.752669	0.988838	0.988838	0.988838	979	tags=24%, list=12%, signal=21%	RARRES3/CD97/GPR114/PTGER2/SYNGR3/TNFSF14/ELOVL6
CD4_EM	D1	BTM	cell adhesion (GO) (M117)	21	-0.287402	-0.801805	0.757637	0.988838	0.988838	0.988838	526	tags=10%, list=7%, signal=9%	CXCR3/CYTIP
CD4_EM	D1	BTM	Resting dendritic cell surface signature (S10)	32	0.265017	0.817466	0.762256	0.988838	0.988838	0.988838	1437	tags=19%, list=18%, signal=15%	IL1R1/SLC26A11/SLC36A1/SFXN3/HLA-DMA/TTYH3
CD4_EM	D1	BTM	enriched in antigen presentation (II) (M95.0)	17	0.29833	0.788321	0.765412	0.988838	0.988838	0.988838	1480	tags=29%, list=18%, signal=24%	EVI2B/FYB/HLA-DMA/HLA-DRB1/SELL
CD4_EM	D1	BTM	enriched in antigen presentation (I) (M71)	11	0.323213	0.766008	0.773428	0.988838	0.988838	0.988838	2865	tags=55%, list=36%, signal=35%	ASPH/HLA-DRB1/HLA-DQA1/HLA-DRA/HLA-DPA1/PLAUR
CD4_EM	D1	Hallmark	HALLMARK_HEME_METABOLISM	90	0.227991	0.855503	0.775859	0.988838	0.905168	0.988838	1461	tags=20%, list=18%, signal=17%	PRDX2/LMO2/ALDH6A1/CCDC28A/BTG2/CDR2/SYNJ1/DCUN1D1/RBM38/NR3C1/MKRN1/TMEM9B/ISCA1/GLRX5/RIOK3/GYPC/BPGM/BLVRA
CD4_EM	D1	BTM	E2F1 targets (Q3) (M10.0)	12	0.315181	0.762339	0.786	0.988838	0.988838	0.988838	1808	tags=25%, list=22%, signal=19%	NR3C2/HMGA1/DCK
CD4_EM	D1	BTM	blood coagulation (M11.1)	10	0.327692	0.755322	0.787461	0.988838	0.988838	0.988838	2865	tags=60%, list=36%, signal=39%	GNB4/DOK2/FCER1G/CFD/SLC7A7/PLAUR
CD4_EM	D1	BTM	mitotic cell cycle - DNA replication (M4.4)	10	-0.321717	-0.736878	0.807911	0.988838	0.988838	0.988838	2015	tags=40%, list=25%, signal=30%	POLA1/POLA2/CDT1/C1orf112
CD4_EM	D1	BTM	translation initiation factor 3 complex (M245)	10	0.316563	0.72967	0.819006	0.988838	0.988838	0.988838	5498	tags=100%, list=68%, signal=32%	PHB2/EIF3E/UXT/FBL/EIF3G/EEF1B2/EEF1G/EIF3F/EIF3K/EIF3H
CD4_EM	D1	BTM	transcription regulation in cell development (M49)	15	-0.285936	-0.732542	0.8327	0.988838	0.988838	0.988838	966	tags=27%, list=12%, signal=24%	CASC5/ARHGEF12/CCNB1/SOD2
CD4_EM	D1	BTM	DC surface signature (S5)	27	0.254036	0.75399	0.852609	0.988838	0.988838	0.988838	554	tags=7%, list=7%, signal=7%	IL1R1/SLC36A1
CD4_EM	D1	BTM	intracellular transport (M147)	12	-0.289	-0.698589	0.854058	0.988838	0.988838	0.988838	1026	tags=33%, list=13%, signal=29%	CEP120/RAD21/EXOC1/VPS4B
CD4_EM	D1	BTM	mitotic cell cycle in stimulated CD4 T cells (M4.5)	14	0.279211	0.704264	0.865327	0.988838	0.988838	0.988838	493	tags=7%, list=6%, signal=7%	GPR56
CD4_EM	D1	BTM	leukocyte differentiation (M160)	11	0.28932	0.685682	0.869711	0.988838	0.988838	0.988838	846	tags=27%, list=11%, signal=24%	BTG2/NR4A2/KLF13
CD4_EM	D1	BTM	enriched in B cells (II) (M47.1)	14	-0.265159	-0.66679	0.901508	0.988838	0.988838	0.988838	1851	tags=36%, list=23%, signal=28%	PLEKHG1/PAWR/BANK1/TPD52/SP140
CD4_EM	D1	BTM	T cell differentiation (Th2) (M19)	13	-0.263919	-0.651872	0.9092	0.988838	0.988838	0.988838	1291	tags=38%, list=16%, signal=32%	TRAT1/SIT1/ITM2A/GPR171/DPP4
CD4_EM	D1	Hallmark	HALLMARK_IL6_JAK_STAT3_SIGNALING	43	-0.223106	-0.731666	0.910543	0.988838	0.981136	0.988838	1658	tags=23%, list=21%, signal=19%	TGFB1/GRB2/IL12RB1/IL17RA/IRF9/TNFRSF1A/PTPN1/FAS/ACVR1B/STAT1
CD4_EM	D1	Hallmark	HALLMARK_GLYCOLYSIS	93	0.208272	0.786549	0.910887	0.988838	0.981136	0.988838	2161	tags=31%, list=27%, signal=23%	BPNT1/B3GAT3/NDUFV3/GLCE/CASP6/SPAG4/CTH/SLC25A13/GLRX/TPI1/G6PD/GOT2/TALDO1/TKTL1/ALDOA/IRS2/GALE/GNPDA1/CACNA1H/TGFBI/TGFA/IL13RA1/IDUA/B3GAT1/COPB2/PPIA/CXCR4/PGLS/NOL3
CD4_EM	D1	BTM	small GTPase mediated signal transduction (M215)	10	-0.268804	-0.615683	0.923124	0.988838	0.988838	0.988838	2282	tags=70%, list=28%, signal=50%	ARHGAP9/GMIP/ARHGAP15/ARHGAP4/ARAP1/ARHGDIA/TAGAP
CD4_EM	D1	Hallmark	HALLMARK_REACTIVE_OXYGEN_SPECIES_PATHWAY	32	0.224299	0.691868	0.926664	0.988838	0.981136	0.988838	968	tags=16%, list=12%, signal=14%	PRDX2/OXSR1/GLRX/FTL/G6PD
CD4_EM	D1	BTM	golgi membrane (II) (M237)	11	0.255332	0.605133	0.938316	0.988838	0.988838	0.988838	2095	tags=36%, list=26%, signal=27%	GOLT1B/COPB2/PAQR3/PNPLA8
CD4_EM	D1	BTM	respiratory electron transport chain (mitochondrion) (M219)	13	0.244877	0.605447	0.943373	0.988838	0.988838	0.988838	1633	tags=23%, list=20%, signal=18%	COX6B1/COX7A2L/UQCRC2
CD4_EM	D1	BTM	signaling in T cells (I) (M35.0)	10	-0.253635	-0.580938	0.947667	0.988838	0.988838	0.988838	617	tags=40%, list=8%, signal=37%	IL2RA/FASLG/IFNG/EGR1
CD4_EM	D1	BTM	cell cycle and transcription (M4.0)	120	0.196152	0.768466	0.950289	0.988838	0.988838	0.988838	1847	tags=22%, list=23%, signal=18%	CPPED1/LMO2/MNDA/RAB31/FGR/CD33/TYROBP/CKS1B/KIF18A/GINS2/CKS2/S100A12/GRN/AOAH/PTAFR/UBE2S/NCAPH/CENPF/NCAPG2/RXRA/DHFR/LILRB3/TGFBI/IL13RA1/WDHD1/H2AFX/ASGR1
CD4_EM	D1	Hallmark	HALLMARK_UNFOLDED_PROTEIN_RESPONSE	57	-0.204024	-0.707542	0.953776	0.988838	0.981136	0.988838	1459	tags=18%, list=18%, signal=14%	KIF5B/YIF1A/YWHAZ/WIPI1/EXOSC2/EXOSC10/EDC4/DCP2/DNAJC3/ERN1
CD4_EM	D1	BTM	cell cycle (I) (M4.1)	45	0.204424	0.675451	0.961298	0.988838	0.988838	0.988838	1302	tags=18%, list=16%, signal=15%	CKS1B/KIF18A/GINS2/CKS2/UBE2S/NCAPH/CENPF/NCAPG2
CD4_EM	D1	BTM	enriched in T cells (I) (M7.0)	48	0.198722	0.663997	0.970618	0.988838	0.988838	0.988838	1810	tags=27%, list=23%, signal=21%	ZAP70/MAL/CD27/CCL5/CD3E/GZMH/LAT/SIRPG/NKG7/GZMB/PTPRCAP/TIGIT/CD3G
CD4_EM	D1	Hallmark	HALLMARK_KRAS_SIGNALING_UP	77	-0.187265	-0.685155	0.977893	0.988838	0.981136	0.988838	1552	tags=30%, list=19%, signal=24%	KIF5C/WNT7A/ADAM8/PRDM1/WDR33/EPB41L3/ST6GAL1/IL7R/HDAC9/ACE/HKDC1/AMMECR1/CDADC1/ZNF277/ENG/EVI5/CTSS/RBM4/C3AR1/IL10RA/G0S2/ETS1/CBR4
CD4_EM	D1	Hallmark	HALLMARK_SPERMATOGENESIS	42	0.192166	0.62846	0.978787	0.988838	0.981136	0.988838	1501	tags=19%, list=19%, signal=16%	MTOR/DBF4/POMC/NCAPH/TALDO1/TKTL1/SPATA6/MAST2
CD4_EM	D1	BTM	platelet activation (II) (M32.1)	16	0.208315	0.541932	0.980727	0.988838	0.988838	0.988838	2552	tags=31%, list=32%, signal=21%	PNPLA6/ZYX/MLF2/AP2M1/DNM2
CD4_EM	D1	Hallmark	HALLMARK_PI3K_AKT_MTOR_SIGNALING	57	0.189458	0.654889	0.981136	0.988838	0.981136	0.988838	937	tags=11%, list=12%, signal=9%	NCK1/RALB/ACACA/ITPR2/AKT1S1/PPP2R1B
CD4_EM	D1	BTM	T cell activation (I) (M7.1)	39	0.18309	0.589214	0.988838	0.988838	0.988838	0.988838	1932	tags=28%, list=24%, signal=22%	ZAP70/CD27/CCL5/CD3E/CRTAM/SIRPG/CCR7/TCF7/TIGIT/CD3G/RHOH
CD4_EM	D28	BTM	respiratory electron transport chain (mitochondrion) (M219)	13	0.729513	1.7956	0.00346687	0.416025	0.246148	0.416025	635	tags=46%, list=8%, signal=43%	UQCRH/COX6A1/COX5B/COX6B1/ATP5L/UQCRQ
CD4_EM	D28	BTM	enriched in B cells (I) (M47.0)	15	0.641748	1.65255	0.0139048	0.834286	0.493619	0.834286	1882	tags=60%, list=23%, signal=46%	RALGPS2/BLK/FAM129C/MS4A1/CXCR5/TCF4/E2F5/PLEKHG1/AFF3
CD4_EM	D28	Hallmark	HALLMARK_CHOLESTEROL_HOMEOSTASIS	39	-0.468864	-1.52122	0.0223788	0.895151	0.746681	0.895151	2585	tags=56%, list=32%, signal=38%	PNRC1/ECH1/HMGCR/FASN/LDLR/CHKA/ATXN2/SQLE/ANTXR2/MVD/FDFT1/STARD4/HSD17B7/ATF3/S100A11/PLAUR/LGALS3/PCYT2/ABCA2/SREBF2/SC5D/GUSB
CD4_EM	D28	BTM	enriched in NK cells (receptor activation) (M61.2)	10	0.64505	1.48272	0.0618316	0.938923	0.994588	0.938923	467	tags=30%, list=6%, signal=28%	ZAP70/CARD11/CD244
CD4_EM	D28	Hallmark	HALLMARK_INFLAMMATORY_RESPONSE	94	-0.333118	-1.27698	0.0730065	0.938923	0.746681	0.938923	1703	tags=32%, list=21%, signal=25%	EIF2AK2/IL18RAP/IL10RA/GABBR1/RTP4/KCNA3/NFKBIA/LY6E/P2RX7/NOD2/PTGER4/FPR1/KLF6/GNA15/HBEGF/RIPK2/PLAUR/PTGER2/CD82/ITGA5/ICAM4/CDKN1A/EMP3/TPBG/GPR132/RELA/CD55/P2RX4/ATP2C1/GCH1
CD4_EM	D28	BTM	cell cycle (I) (M4.1)	45	0.407288	1.34476	0.0761145	0.938923	0.994588	0.938923	1279	tags=27%, list=16%, signal=23%	KIF20B/MCM6/CASC5/CKS2/NCAPG/FEN1/CENPF/KIF11/SMC4/CDCA8/PLK4/KIF18A
CD4_EM	D28	BTM	chemokines and inflammatory molecules in myeloid cells (M86.0)	10	-0.612892	-1.43181	0.0810866	0.938923	0.994588	0.938923	1484	tags=40%, list=18%, signal=33%	NFKBIA/HS3ST3B1/TNFAIP3/GCH1
CD4_EM	D28	Hallmark	HALLMARK_MTORC1_SIGNALING	122	-0.309149	-1.23206	0.0870769	0.938923	0.746681	0.938923	1937	tags=30%, list=24%, signal=23%	CANX/TOMM40/HSPE1/ACTR3/HMBS/NFKBIB/ENO1/RPN1/POLR3G/IDH1/STARD4/PPA1/SEC11A/RDH11/CACYBP/DDIT4/ARPC5L/TBK1/NFYC/M6PR/ACTR2/CDKN1A/STIP1/SLC1A5/TES/SDF2L1/NMT1/ACACA/GBE1/SC5D/TUBA4A/MLLT11/ACLY/ELOVL6/G6PD/HSPA9
CD4_EM	D28	Hallmark	HALLMARK_SPERMATOGENESIS	42	0.404159	1.31475	0.0910849	0.938923	0.746681	0.938923	524	tags=17%, list=7%, signal=16%	POMC/PHKG2/CLPB/SPATA6/MLF1/TALDO1/MLLT10
CD4_EM	D28	BTM	mitotic cell cycle in stimulated CD4 T cells (M4.5)	14	0.553795	1.39571	0.0914297	0.938923	0.994588	0.938923	1922	tags=50%, list=24%, signal=38%	MCM6/MIR155HG/CXCR6/KIF11/NUF2/GPR56/CHAC2
CD4_EM	D28	Hallmark	HALLMARK_UV_RESPONSE_UP	77	-0.332327	-1.23133	0.119463	0.938923	0.746681	0.938923	1029	tags=23%, list=13%, signal=21%	ATF3/PPP1R2/POLE3/DNAJA1/POLR2H/BTG3/FKBP4/GRPEL1/PRKACA/SOD2/STIP1/TUBA4A/PSMC3/HLA-F/HSPA2/AGO2/WIZ/GCH1
CD4_EM	D28	BTM	intracellular transport (M147)	12	-0.555607	-1.3583	0.121774	0.938923	0.994588	0.938923	1277	tags=58%, list=16%, signal=49%	ZFAND6/TMX1/RAD21/SIRT1/VPS4B/EXOC1/PIK3C2A
CD4_EM	D28	BTM	cell cycle and transcription (M4.0)	120	0.306987	1.20133	0.124009	0.938923	0.994588	0.938923	1173	tags=20%, list=15%, signal=17%	KIF20B/MAFB/CD302/TNFAIP2/MCM6/LMNB1/CASC5/NPL/RAB31/SERPINA1/CKS2/RASSF4/ATAD2/NCAPG/FEN1/CENPF/KIF11/CLEC7A/WDHD1/TYROBP/CDCA8/TGFBI/LILRA6/PLK4
CD4_EM	D28	BTM	cell cycle, ATP binding (M144)	10	-0.579088	-1.35284	0.129039	0.938923	0.994588	0.938923	1438	tags=70%, list=18%, signal=58%	NEK7/PCNP/UBA3/RAD21/MCTS1/VPS4B/CUL5
CD4_EM	D28	Hallmark	HALLMARK_UNFOLDED_PROTEIN_RESPONSE	57	-0.351478	-1.23297	0.129366	0.938923	0.746681	0.938923	1533	tags=32%, list=19%, signal=26%	ARFGAP1/POP4/DKC1/SEC11A/YWHAZ/DDIT4/DNAJC3/ATF3/SHC1/ZBTB17/KIF5B/NHP2/PAIP1/BANF1/PREB/ATP6V0D1/BAG3/HSPA9
CD4_EM	D28	Hallmark	HALLMARK_MYC_TARGETS_V1	124	-0.297164	-1.18839	0.129865	0.938923	0.746681	0.938923	1073	tags=19%, list=13%, signal=17%	CBX3/CTPS1/NCBP1/EIF1AX/POLE3/ABCE1/CCT3/FBL/HNRNPA2B1/AIMP2/DHX15/EIF3J/NHP2/SMARCC1/SLC25A3/RSL1D1/SRSF2/SRSF1/GOT2/CSTF2/SNRPD3/DDX18/PRPS2/PSMD1
CD4_EM	D28	Hallmark	HALLMARK_NOTCH_SIGNALING	12	-0.548402	-1.34068	0.133014	0.938923	0.746681	0.938923	845	tags=75%, list=11%, signal=67%	CUL1/DTX2/MAML2/NOTCH2/PSEN2/DTX1/SAP30/PRKCA/RBX1
CD4_EM	D28	Hallmark	HALLMARK_MYOGENESIS	62	-0.3363	-1.20411	0.151235	0.944581	0.746681	0.944581	1209	tags=31%, list=15%, signal=26%	TPM2/CHRNB1/LAMA2/HBEGF/TPM3/MYL6B/ADAM12/LSP1/MYH9/FST/KIFC3/CDKN1A/TGFB1/ACSL1/CKB/MEF2A/TSC2/SPARC/SIRT2
CD4_EM	D28	Hallmark	HALLMARK_APOPTOSIS	96	-0.306617	-1.18037	0.15349	0.944581	0.746681	0.944581	1168	tags=18%, list=15%, signal=15%	DNAJC3/BCL2L11/GNA15/ATF3/ISG20/DNAJA1/DPYD/LGALS3/BTG3/CDKN1A/SOD2/TXNIP/SC5D/RELA/ANKH/ANXA1/GCH1
CD4_EM	D28	BTM	mitotic cell division (M6)	10	0.565745	1.30043	0.161384	0.944581	0.994588	0.944581	1635	tags=50%, list=20%, signal=40%	CASC5/CENPF/CDCA8/KIF18A/NUF2
CD4_EM	D28	Hallmark	HALLMARK_TGF_BETA_SIGNALING	32	0.400286	1.23204	0.167622	0.944581	0.746681	0.944581	492	tags=19%, list=6%, signal=18%	NOG/RAB31/FURIN/SMURF2/SMAD1/ID3
CD4_EM	D28	Hallmark	HALLMARK_ADIPOGENESIS	102	-0.295081	-1.14839	0.188525	0.944581	0.769809	0.944581	630	tags=14%, list=8%, signal=13%	GRPEL1/SLC1A5/NMT1/GBE1/PPP1R15B/POR/PREB/COQ3/RNF11/DHRS7/ACLY/ELOVL6/ACADM/ITSN1
CD4_EM	D28	BTM	plasma cells & B cells, immunoglobulins (M156.0)	10	0.546452	1.25608	0.195606	0.944581	0.994588	0.944581	1360	tags=30%, list=17%, signal=25%	BLK/GNG7/E2F5
CD4_EM	D28	BTM	platelet activation (II) (M32.1)	16	0.471637	1.23784	0.195747	0.944581	0.994588	0.944581	196	tags=12%, list=2%, signal=12%	PNPLA6/AKT1
CD4_EM	D28	Hallmark	HALLMARK_GLYCOLYSIS	93	-0.29627	-1.13275	0.212031	0.944581	0.794039	0.944581	944	tags=27%, list=12%, signal=24%	PMM2/IDH1/B4GALT4/MIF/CAPN5/DDIT4/PAM/TKTL1/ISG20/ALG1/SAP30/ZNF292/GLCE/LHPP/NASP/FKBP4/PRPS1/ALDH7A1/QSOX1/TPBG/GOT2/COPB2/B3GAT3/G6PD/GUSB
CD4_EM	D28	BTM	T cell activation (I) (M7.1)	39	0.364902	1.17002	0.222372	0.944581	0.994588	0.944581	497	tags=13%, list=6%, signal=12%	TIGIT/ZAP70/SIRPG/ICOS/MS4A1
CD4_EM	D28	BTM	enriched in NK cells (I) (M7.2)	39	0.364134	1.16756	0.224691	0.944581	0.994588	0.944581	2338	tags=33%, list=29%, signal=24%	ZAP70/CTSW/CCL5/XCL1/GZMH/CST7/NKG7/GPR56/FGFBP2/SLAMF7/KLRF1/GZMB/KLRB1
CD4_EM	D28	BTM	enriched in cell cycle (M167)	12	0.500159	1.20685	0.226433	0.944581	0.994588	0.944581	196	tags=17%, list=2%, signal=16%	MAD1L1/AKT1
CD4_EM	D28	Hallmark	HALLMARK_HEME_METABOLISM	90	-0.293199	-1.11602	0.237374	0.944581	0.794039	0.944581	1895	tags=37%, list=24%, signal=28%	KDM7A/HMBS/CCND3/CAST/BLVRB/TMCC2/TRIM58/DCUN1D1/HBB/CLCN3/PPOX/CCDC28A/SDCBP/TFDP2/GCLM/MKRN1/RCL1/AGPAT4/FBXO9/ICAM4/ARL2BP/RAD23A/SLC10A3/PRDX2/EIF2AK1/BLVRA/ISCA1/CDC27/ATG4A/KAT2B/MINPP1/SNCA/LMO2
CD4_EM	D28	Hallmark	HALLMARK_ESTROGEN_RESPONSE_LATE	70	-0.306734	-1.1199	0.243073	0.944581	0.794039	0.944581	2360	tags=39%, list=29%, signal=27%	SORD/ZFP36/SLC22A5/SLC29A1/BATF/JAK1/RBBP8/ID2/CISH/ALDH3A2/FKBP5/BLVRB/TOB1/ABCA3/PPIF/FDFT1/DNAJC1/OPN3/ISG20/AFF1/BTG3/FKBP4/TMPRSS3/CKB/SGK1/TPBG/SLC26A2
CD4_EM	D28	BTM	B cell surface signature (S2)	28	0.381707	1.1436	0.257602	0.944581	0.994588	0.944581	1245	tags=29%, list=15%, signal=24%	SEMA4B/MS4A1/CXCR5/TMEM156/FCRL3/HLA-DRA/HLA-DOA/HLA-DPA1
CD4_EM	D28	BTM	leukocyte differentiation (M160)	11	-0.488295	-1.17125	0.261703	0.944581	0.994588	0.944581	2869	tags=55%, list=36%, signal=35%	ID1/MED1/RARA/NFKB2/KLF6/NAA15
CD4_EM	D28	Hallmark	HALLMARK_OXIDATIVE_PHOSPHORYLATION	110	-0.276177	-1.0856	0.272189	0.944581	0.815611	0.944581	836	tags=15%, list=10%, signal=14%	TIMM50/MRPS22/SUPV3L1/GRPEL1/COX11/SLC25A20/SLC25A3/POR/MTRF1/ATP1B1/ISCA1/GOT2/SLC25A5/HSPA9/ACADM/SUCLA2/ECI1
CD4_EM	D28	Hallmark	HALLMARK_XENOBIOTIC_METABOLISM	84	-0.289119	-1.08841	0.282967	0.944581	0.815611	0.944581	1374	tags=20%, list=17%, signal=17%	GSTO1/PINK1/NPC1/GSTM4/CDA/AHCY/SLC46A3/AKR1C3/FBP1/SLC1A5/NMT1/POR/GSS/ABHD6/DHRS7/NFS1/GCH1
CD4_EM	D28	BTM	E2F1 targets (Q3) (M10.0)	12	0.475233	1.14671	0.283378	0.944581	0.994588	0.944581	2111	tags=50%, list=26%, signal=37%	MCM6/ATAD2/UNG/MAP4K1/RANBP1/HMGA1
CD4_EM	D28	BTM	enriched in T cells (I) (M7.0)	48	0.328917	1.10017	0.291179	0.944581	0.994588	0.944581	1851	tags=29%, list=23%, signal=23%	TIGIT/ZAP70/SIRPG/ICOS/CCL5/CD6/XCL1/UBASH3A/GZMH/CD2/NKG7/CD3E/GZMK/LAT
CD4_EM	D28	BTM	mismatch repair (I) (M22.0)	15	-0.442636	-1.14252	0.291246	0.944581	0.994588	0.944581	2039	tags=53%, list=25%, signal=40%	MSH2/CENPK/RFC3/SSBP1/RACGAP1/TOPBP1/FIGNL1/CHEK1
CD4_EM	D28	BTM	T cell activation (II) (M7.3)	25	0.372946	1.0923	0.325714	0.994588	0.994588	0.994588	1660	tags=32%, list=21%, signal=25%	TIGIT/ZAP70/SIRPG/ICOS/CCL5/IL18R1/NKG7/CD3E
CD4_EM	D28	BTM	TLR and inflammatory signaling (M16)	15	0.421249	1.08475	0.347048	0.994588	0.994588	0.994588	2008	tags=53%, list=25%, signal=40%	NPL/TLR6/TYROBP/LILRA6/LILRB3/CXCR2/FGR/NCF4
CD4_EM	D28	BTM	DC surface signature (S5)	27	-0.355694	-1.0651	0.350105	0.994588	0.994588	0.994588	2381	tags=41%, list=30%, signal=29%	PSEN2/TGFA/GPR137B/CD151/SLAMF8/HLA-DQB1/ADAM9/ADAM12/DENND1B/ATP1B1/TNFRSF11A
CD4_EM	D28	BTM	golgi membrane (II) (M237)	11	-0.452656	-1.08577	0.356981	0.994588	0.994588	0.994588	2112	tags=45%, list=26%, signal=34%	SLC35A3/RAB21/ARFIP1/PNPLA8/COPB2
CD4_EM	D28	Hallmark	HALLMARK_FATTY_ACID_METABOLISM	78	-0.280065	-1.04035	0.37124	0.994588	0.905412	0.994588	734	tags=15%, list=9%, signal=14%	S100A10/HSD17B11/ACSL5/ACSL1/GLUL/HSP90AA1/HPGD/BLVRA/ACSS1/ACADM/SUCLA2/ECI1
CD4_EM	D28	BTM	Naive B cell surface signature (S8)	12	0.443145	1.06928	0.374182	0.994588	0.994588	0.994588	1627	tags=25%, list=20%, signal=20%	FCRL3/HLA-DOA/HLA-DMA
CD4_EM	D28	Hallmark	HALLMARK_MITOTIC_SPINDLE	99	-0.267255	-1.03415	0.376787	0.994588	0.905412	0.994588	1605	tags=25%, list=20%, signal=20%	ACTN4/RACGAP1/ARHGEF7/ARHGAP10/KIF22/ALMS1/NDC80/CNTRL/BCL2L11/CD2AP/PCNT/MAP3K11/CEP72/CSNK1D/MYH9/KIF5B/VCL/STAU1/DOCK2/SPTBN1/TUBA4A/STK38L/CDC27/CCDC88A/ITSN1
CD4_EM	D28	Hallmark	HALLMARK_G2M_CHECKPOINT	89	-0.270781	-1.02924	0.387348	0.994588	0.905412	0.994588	1454	tags=28%, list=18%, signal=23%	RACGAP1/KIF22/FOXN3/DKC1/NDC80/SFPQ/RAD21/CUL4A/ARID4A/SRSF10/SAP30/KIF5B/NASP/SMAD3/STAG1/TGFB1/DBF4/SMARCC1/SRSF2/HSPA8/CHEK1/SRSF1/CDC27/CUL5/CCNT1
CD4_EM	D28	BTM	T cell differentiation (Th2) (M19)	13	-0.419372	-1.04625	0.395634	0.994588	0.994588	0.994588	1858	tags=38%, list=23%, signal=30%	TRAT1/CD3G/DPP4/GATA3/GPR171
CD4_EM	D28	BTM	cell division - E2F transcription network (M4.8)	10	-0.446434	-1.04294	0.413254	0.994588	0.994588	0.994588	763	tags=20%, list=9%, signal=18%	TOPBP1/NASP
CD4_EM	D28	Hallmark	HALLMARK_ANDROGEN_RESPONSE	50	-0.296336	-1.0151	0.418724	0.994588	0.905412	0.994588	421	tags=14%, list=5%, signal=13%	HPGD/SGK1/DBI/MAP7/GPD1L/ANKH/SLC26A2
CD4_EM	D28	BTM	enriched in B cells (II) (M47.1)	14	0.408306	1.02904	0.418782	0.994588	0.994588	0.994588	801	tags=29%, list=10%, signal=26%	RALGPS2/MS4A1/CXCR5/TCF4
CD4_EM	D28	BTM	mitotic cell cycle - DNA replication (M4.4)	10	0.450606	1.03577	0.420377	0.994588	0.994588	0.994588	1173	tags=30%, list=15%, signal=26%	MCM6/MCM7/PLK4
CD4_EM	D28	Hallmark	HALLMARK_PI3K_AKT_MTOR_SIGNALING	57	-0.288174	-1.01091	0.424261	0.994588	0.905412	0.994588	2249	tags=40%, list=28%, signal=29%	PFN1/PLCB1/NOD1/THEM4/ACTR3/CFL1/NFKBIB/RALB/ARHGDIA/AKT1S1/RPS6KA3/MAPK1/MKNK2/MAPK9/VAV3/TBK1/ACTR2/CDKN1A/TRAF2/TSC2/ACACA/MAPKAP1/UBE2N
CD4_EM	D28	Hallmark	HALLMARK_COAGULATION	38	-0.31082	-1.00198	0.44426	0.994588	0.905412	0.994588	1554	tags=26%, list=19%, signal=21%	CTSH/THBS1/CAPN5/DPP4/CAPN2/ADAM9/MSRB2/SPARC/ANXA1/SIRT2
CD4_EM	D28	Hallmark	HALLMARK_P53_PATHWAY	118	0.256807	1.00291	0.445915	0.994588	0.905412	0.994588	2279	tags=36%, list=28%, signal=26%	RAP2B/EPHX1/ZBTB16/NUDT15/ACVR1B/HINT1/BAK1/POM121/FDXR/FAM162A/TRIB3/HDAC3/ANKRA2/ISCU/TNFSF9/CSRNP2/CDKN2B/PRMT2/CDKN2AIP/IER5/CCNK/ABHD4/NOTCH1/NINJ1/FAS/RPL36/CDKN2A/APP/F2R/RPS27L/HEXIM1/PHLDA3/RAB40C/CGRRF1/PTPRE/IP6K2/ZMAT3/POLH/DDIT3/TPRKB/DEF6/IER3
CD4_EM	D28	Hallmark	HALLMARK_KRAS_SIGNALING_UP	77	-0.266756	-0.988379	0.471465	0.994588	0.905412	0.994588	2265	tags=38%, list=28%, signal=27%	PTCD2/TNFRSF1B/BPGM/ATG10/GALNT3/AMMECR1/ID2/LCP1/IL7R/C3AR1/IL10RA/AVL9/ENG/TNFAIP3/FCER1G/IKZF1/HBEGF/TOR1AIP2/PLAUR/ST6GAL1/STRN/ZNF277/WDR33/LAT2/RBM4/DOCK2/MAP7/PRDM1/ANKH
CD4_EM	D28	BTM	KLF12 targets network (M32.3)	10	-0.41871	-0.978173	0.490224	0.994588	0.994588	0.994588	1516	tags=40%, list=19%, signal=32%	NRBP1/GNAI2/DGKZ/POR
CD4_EM	D28	Hallmark	HALLMARK_TNFA_SIGNALING_VIA_NFKB	114	-0.248168	-0.981266	0.492591	0.994588	0.905412	0.994588	1144	tags=15%, list=14%, signal=13%	PER1/KLF6/HBEGF/ATF3/CEBPD/RIPK2/PLAUR/B4GALT5/BTG3/SMAD3/CDKN1A/SOD2/SGK1/RELA/ZC3H12A/GCH1/FOSL1
CD4_EM	D28	BTM	enriched in myeloid cells and monocytes (M81)	14	-0.383738	-0.971762	0.496746	0.994588	0.994588	0.994588	167	tags=29%, list=2%, signal=28%	THBS1/FCER1G/SNCA/SPARC
CD4_EM	D28	BTM	T cell activation (III) (M7.4)	10	-0.416065	-0.971992	0.498456	0.994588	0.994588	0.994588	4700	tags=80%, list=58%, signal=33%	LEF1/RASGRP1/THEMIS/CAMK4/CD96/NELL2/ATP8B2/PRKCQ
CD4_EM	D28	Hallmark	HALLMARK_HYPOXIA	87	-0.257335	-0.974615	0.506204	0.994588	0.905412	0.994588	2169	tags=38%, list=27%, signal=28%	TPI1/TPD52/ENO3/CP/HDLBP/GALK1/NEDD4L/ENO1/TPST2/NAGK/VHL/LXN/S100A4/TNFAIP3/MIF/DDIT4/PAM/TKTL1/KLF6/HK1/ATF3/ISG20/PLAUR/SAP30/AMPD3/ZNF292/MYH9/PRKCA/CDKN1A/FBP1/TES/GBE1/TPBG
CD4_EM	D28	Hallmark	HALLMARK_APICAL_SURFACE	22	-0.335472	-0.956902	0.517379	0.994588	0.905412	0.994588	1423	tags=23%, list=18%, signal=19%	ADAM10/TMEM8B/NCOA6/PLAUR/GATA3
CD4_EM	D28	BTM	regulation of localization (GO) (M63)	10	-0.408651	-0.954672	0.519654	0.994588	0.994588	0.994588	1711	tags=50%, list=21%, signal=39%	ARHGDIA/PKN1/NAPA/TGFB1/TSC2
CD4_EM	D28	BTM	T cell differentiation via ITK and PKC (M18)	10	0.415894	0.955979	0.522069	0.994588	0.994588	0.994588	244	tags=10%, list=3%, signal=10%	SIRPG
CD4_EM	D28	BTM	regulation of signal transduction (M3)	19	-0.340153	-0.935592	0.545739	0.994588	0.994588	0.994588	1858	tags=37%, list=23%, signal=28%	TRAT1/PTK2/ENG/NOD2/FPR1/GATA3/HPSE
CD4_EM	D28	Hallmark	HALLMARK_UV_RESPONSE_DN	59	0.274602	0.95371	0.549096	0.994588	0.927783	0.994588	1145	tags=15%, list=14%, signal=13%	GRK5/PTPRM/IRS1/BCKDHB/GCNT1/MT1E/MRPS31/SRI/CITED2
CD4_EM	D28	BTM	extracellular matrix (II) (M2.1)	12	0.385661	0.930575	0.551751	0.994588	0.994588	0.994588	1750	tags=42%, list=22%, signal=33%	TNFAIP2/ENTPD1/TGFBI/AEBP1/CD40LG
CD4_EM	D28	Hallmark	HALLMARK_BILE_ACID_METABOLISM	47	-0.277381	-0.937417	0.568873	0.994588	0.92916	0.994588	1751	tags=34%, list=22%, signal=27%	ABCD1/ABCA3/IDH1/NR3C2/PNPLA8/GCLM/NPC1/AMACR/PEX16/HSD17B11/ABCA2/NUDT12/ACSL5/ACSL1/SLC35B2/NEDD4
CD4_EM	D28	BTM	translation initiation factor 3 complex (M245)	10	0.388818	0.893742	0.603539	0.994588	0.994588	0.994588	551	tags=20%, list=7%, signal=19%	EIF3H/EIF3G
CD4_EM	D28	BTM	transcription elongation, RNA polymerase II (M234)	12	0.368988	0.890344	0.607349	0.994588	0.994588	0.994588	1804	tags=42%, list=22%, signal=32%	UQCRQ/AURKAIP1/POLR2L/POLR2I/NDUFA3
CD4_EM	D28	BTM	enriched in antigen presentation (I) (M71)	11	0.372852	0.878371	0.622744	0.994588	0.994588	0.994588	2073	tags=45%, list=26%, signal=34%	HLA-DRA/HLA-DPA1/AGPAT9/HLA-DRB1/CD74
CD4_EM	D28	Hallmark	HALLMARK_DNA_REPAIR	86	-0.245153	-0.926996	0.624211	0.994588	0.970723	0.994588	1606	tags=23%, list=20%, signal=19%	RAE1/SUPT5H/ERCC4/POLR2D/DCTN4/SDCBP/NME4/CDA/ERCC3/ERCC5/POLD4/ELL/POLR2H/GUK1/EDF1/AAAS/GTF3C5/POLR2K/POLB/RBX1
CD4_EM	D28	Hallmark	HALLMARK_PROTEIN_SECRETION	55	-0.259257	-0.903482	0.647558	0.994588	0.970723	0.994588	1993	tags=47%, list=25%, signal=36%	COPB1/BET1/TMED10/TPD52/DST/ANP32E/TMX1/IGF2R/BNIP3/CLTA/ARFIP1/VAMP4/RPS6KA3/MAPK1/ADAM10/CLCN3/PAM/NAPA/M6PR/GOLGA4/VPS4B/RAB9A/COPB2/CLN5/MON2/NAPG
CD4_EM	D28	BTM	mitochondrial cluster (M235)	10	0.370858	0.85246	0.655843	0.994588	0.994588	0.994588	660	tags=30%, list=8%, signal=28%	ALDH18A1/DNAJA3/POP5
CD4_EM	D28	BTM	enriched in NK cells (III) (M157)	11	0.360643	0.849607	0.665438	0.994588	0.994588	0.994588	1112	tags=18%, list=14%, signal=16%	TIGIT/KLRC3
CD4_EM	D28	BTM	signaling in T cells (I) (M35.0)	10	-0.360161	-0.841393	0.674624	0.994588	0.994588	0.994588	2302	tags=30%, list=29%, signal=21%	EGR1/IL2RA/ATF3
CD4_EM	D28	BTM	MHC-TLR7-TLR8 cluster (M146)	13	-0.336822	-0.840308	0.679626	0.994588	0.994588	0.994588	2146	tags=46%, list=27%, signal=34%	HLA-E/HLA-B/HLA-DQB1/CD4/HLA-C/HLA-F
CD4_EM	D28	Hallmark	HALLMARK_MYC_TARGETS_V2	36	-0.268499	-0.854812	0.700774	0.994588	0.970723	0.994588	1073	tags=25%, list=13%, signal=22%	GRWD1/MRTO4/CBX3/RCL1/SUPV3L1/AIMP2/TCOF1/DDX18/PPRC1
CD4_EM	D28	Hallmark	HALLMARK_COMPLEMENT	96	-0.230093	-0.88578	0.722246	0.994588	0.970723	0.994588	1318	tags=21%, list=16%, signal=18%	WAS/CR1/DPP4/ITGAM/ADAM9/FCER1G/CDA/PIK3CG/GNAI2/CR2/PLAUR/LGALS3/HSPA1A/PRDM4/USP8/GATA3/CALM1/DOCK10/LIPA/CD55
CD4_EM	D28	BTM	CORO1A-DEF6 network (I) (M32.2)	12	-0.327936	-0.801707	0.730225	0.994588	0.994588	0.994588	648	tags=25%, list=8%, signal=23%	AES/TGFB1/TSC2
CD4_EM	D28	BTM	T cell surface signature (S0)	20	-0.291902	-0.815387	0.737443	0.994588	0.994588	0.994588	153	tags=25%, list=2%, signal=25%	CD3G/CD320/GIMAP2/GPR171/ANKH
CD4_EM	D28	Hallmark	HALLMARK_REACTIVE_OXYGEN_SPECIES_PATHWAY	32	-0.262748	-0.817926	0.760587	0.994588	0.970723	0.994588	1717	tags=25%, list=21%, signal=20%	LAMTOR5/SCAF4/SRXN1/GCLM/LSP1/SOD2/PRDX2/G6PD
CD4_EM	D28	BTM	NK cell surface signature (S1)	29	0.272109	0.819183	0.764164	0.994588	0.994588	0.994588	572	tags=10%, list=7%, signal=10%	ATP9A/HAVCR2/GPR82
CD4_EM	D28	Hallmark	HALLMARK_INTERFERON_ALPHA_RESPONSE	62	-0.237459	-0.850215	0.76749	0.994588	0.970723	0.994588	1779	tags=27%, list=22%, signal=22%	HERC6/EIF2AK2/TDRD7/RTP4/LY6E/PARP9/SAMD9L/TRIM25/TRIM26/ADAR/RIPK2/ISG20/HLA-C/NUB1/TXNIP/TMEM140/DDX60
CD4_EM	D28	Hallmark	HALLMARK_ESTROGEN_RESPONSE_EARLY	72	-0.232519	-0.8535	0.768406	0.994588	0.970723	0.994588	1924	tags=28%, list=24%, signal=21%	RHOBTB3/CISH/FKBP5/MUC1/CELSR1/BLVRB/ZNF185/TOB1/ABCA3/DEPTOR/PPIF/ABAT/FDFT1/SLC39A6/OPN3/AFF1/FKBP4/TMPRSS3/TPBG/SLC26A2
CD4_EM	D28	BTM	Activated (LPS) dendritic cell surface signature (S11)	20	0.285204	0.79015	0.775463	0.994588	0.994588	0.994588	1564	tags=20%, list=19%, signal=16%	F11R/IFI27/CD40/NINJ1
CD4_EM	D28	Hallmark	HALLMARK_KRAS_SIGNALING_DN	45	-0.24787	-0.829242	0.776773	0.994588	0.970723	0.994588	1074	tags=18%, list=13%, signal=15%	SLC16A7/GAMT/SLC29A3/MAST3/MFSD6/CAMK1D/SGK1/GTF3C5
CD4_EM	D28	Hallmark	HALLMARK_PEROXISOME	55	-0.240178	-0.836994	0.783113	0.994588	0.970723	0.994588	2287	tags=40%, list=28%, signal=29%	CNBP/RETSAT/LONP2/IDE/MSH2/HSD17B4/ITGB1BP1/ABCD1/IDH1/SIAH1/RDH11/ERCC3/CTPS1/ABCB9/HSD17B11/FIS1/SOD2/ACSL5/ACSL1/VPS4B/SLC35B2/SMARCC1
CD4_EM	D28	BTM	platelet activation (I) (M32.0)	17	-0.291321	-0.777363	0.783675	0.994588	0.994588	0.994588	2249	tags=41%, list=28%, signal=30%	PFN1/NUCB1/ACTN4/NRBP1/GNAI2/TGFB1/POR
CD4_EM	D28	BTM	Resting dendritic cell surface signature (S10)	32	-0.256511	-0.79851	0.786583	0.994588	0.994588	0.994588	2207	tags=38%, list=27%, signal=27%	PSEN2/CD86/GPR137B/CD151/SLAMF8/HLA-DQB1/ENG/SERINC5/ADAM9/ADAM12/DENND1B/ATP1B1
CD4_EM	D28	BTM	regulation of antigen presentation and immune response (M5.0)	51	0.242574	0.820575	0.795233	0.994588	0.994588	0.994588	1829	tags=31%, list=23%, signal=24%	ZAP70/CARD11/TLR6/CLEC7A/HLA-DRA/HLA-DOA/HLA-DPA1/FYB/UBASH3A/PAK1/HLA-DMA/CD3E/HLA-DRB1/FYN/MNDA/FGR
CD4_EM	D28	BTM	T cell activation and signaling (M5.1)	18	0.284349	0.770201	0.795914	0.994588	0.994588	0.994588	2026	tags=33%, list=25%, signal=25%	ZAP70/HLA-DRA/CD2/CD3E/HLA-DRB1/CD3D
CD4_EM	D28	Hallmark	HALLMARK_PANCREAS_BETA_CELLS	12	-0.307327	-0.751324	0.800791	0.994588	0.970723	0.994588	46	tags=25%, list=1%, signal=25%	SEC11A/DPP4/LMO2
CD4_EM	D28	BTM	enriched in monocytes (II) (M11.0)	79	0.227746	0.837641	0.804846	0.994588	0.994588	0.994588	1829	tags=29%, list=23%, signal=23%	MAFB/CD302/TNFAIP2/CYFIP1/RAB31/SERPINA1/RASSF4/CRISPLD2/LRP1/CLEC7A/TYROBP/RAB32/TGFBI/LILRA6/SULF2/PTAFR/S100A12/EPB41L3/CSF1R/LILRB3/S100A8/MNDA/FGR
CD4_EM	D28	BTM	Monocyte surface signature (S4)	37	0.251943	0.799089	0.807833	0.994588	0.994588	0.994588	849	tags=16%, list=11%, signal=15%	PTGIR/CD302/ABCA1/LRP1/TMEM154/EMR1
CD4_EM	D28	BTM	enriched in antigen presentation (III) (M95.1)	12	0.30393	0.733364	0.828588	0.994588	0.994588	0.994588	1741	tags=33%, list=22%, signal=26%	HLA-DRA/FYB/HLA-DMA/HLA-DRB1
CD4_EM	D28	Hallmark	HALLMARK_HEDGEHOG_SIGNALING	13	0.298959	0.735848	0.829545	0.994588	0.970723	0.994588	1064	tags=15%, list=13%, signal=13%	ETS2/TLE3
CD4_EM	D28	BTM	enriched in antigen presentation (II) (M95.0)	17	0.26634	0.710841	0.868196	0.994588	0.994588	0.994588	1774	tags=29%, list=22%, signal=23%	HLA-DRA/FYB/HLA-DMA/HLA-DRB1/SELL
CD4_EM	D28	BTM	enriched in B cells (III) (M47.2)	11	0.292678	0.689494	0.869979	0.994588	0.994588	0.994588	1924	tags=27%, list=24%, signal=21%	FCRL3/HLA-DOA/FCGR2B
CD4_EM	D28	BTM	enriched in monocytes (IV) (M118.0)	27	0.247882	0.73706	0.871097	0.994588	0.994588	0.994588	1812	tags=30%, list=23%, signal=23%	RNASE6/DOCK5/EMR1/NAIP/AGPAT9/PAK1/AMICA1/CXCR2
CD4_EM	D28	BTM	transcription regulation in cell development (M49)	15	0.274974	0.708079	0.871429	0.994588	0.994588	0.994588	1625	tags=27%, list=20%, signal=21%	CASC5/TYROBP/HMGB2/PAK1
CD4_EM	D28	Hallmark	HALLMARK_E2F_TARGETS	96	0.210758	0.79788	0.889821	0.994588	0.970723	0.994588	1232	tags=18%, list=15%, signal=15%	MCM6/LMNB1/SHMT1/CKS2/ATAD2/PNN/MXD3/MCM7/TRA2B/SMC4/DCLRE1B/CDCA8/PLK4/HMGB2/UNG/LYAR/EED
CD4_EM	D28	Hallmark	HALLMARK_EPITHELIAL_MESENCHYMAL_TRANSITION	55	0.221797	0.760978	0.89265	0.994588	0.970723	0.994588	1639	tags=24%, list=20%, signal=19%	PFN2/ACTA2/PCOLCE/MCM7/LRP1/COLGALT1/WIPF1/TGFBI/GPX7/SERPINH1/PMEPA1/FAS/IGFBP4
CD4_EM	D28	Hallmark	HALLMARK_IL2_STAT5_SIGNALING	108	0.20774	0.800065	0.892891	0.994588	0.970723	0.994588	559	tags=8%, list=7%, signal=8%	LRIG1/SNX14/SYNGR2/CYFIP1/BATF3/FURIN/ICOS/ODC1/NOP2
CD4_EM	D28	BTM	blood coagulation (M11.1)	10	0.279938	0.64347	0.906864	0.994588	0.994588	0.994588	1772	tags=40%, list=22%, signal=31%	SERPINA1/GNB4/PSAP/AMICA1
CD4_EM	D28	BTM	cell cycle (III) (M103)	20	-0.246421	-0.688344	0.908468	0.994588	0.994588	0.994588	654	tags=20%, list=8%, signal=18%	RAD21/CDKN1A/DBF4/CHEK1
CD4_EM	D28	Hallmark	HALLMARK_INTERFERON_GAMMA_RESPONSE	131	-0.200939	-0.81078	0.909455	0.994588	0.970723	0.994588	1513	tags=21%, list=19%, signal=17%	EIF2AK2/IL10RA/TDRD7/RTP4/NFKBIA/TNFAIP3/LY6E/IFNAR2/SAMD9L/TRIM25/TRIM26/ADAR/FPR1/RIPK2/ISG20/SOCS1/ITGB7/NLRC5/CDKN1A/SAMHD1/SOD2/TXNIP/IRF4/EIF4E3/DDX60/SPPL2A/GCH1
CD4_EM	D28	BTM	T & B cell development, activation (M62.0)	13	-0.262886	-0.655851	0.909979	0.994588	0.994588	0.994588	2603	tags=46%, list=32%, signal=31%	LRP12/CD7/TRAT1/CD3G/PTK2/ELOVL4
CD4_EM	D28	BTM	lymphocyte generic cluster (M60)	10	-0.271037	-0.633186	0.912328	0.994588	0.994588	0.994588	381	tags=30%, list=5%, signal=29%	CD28/CLIP4/DTX3
CD4_EM	D28	BTM	cell adhesion (GO) (M117)	21	0.239371	0.672029	0.915469	0.994588	0.994588	0.994588	1750	tags=24%, list=22%, signal=19%	ZAP70/CD6/NINJ1/PPP2R1A/CD40LG
CD4_EM	D28	BTM	innate antiviral response (M150)	10	0.269893	0.62038	0.926891	0.994588	0.994588	0.994588	2559	tags=40%, list=32%, signal=27%	PLSCR1/RSAD2/APOBEC3A/RXRA
CD4_EM	D28	Hallmark	HALLMARK_WNT_BETA_CATENIN_SIGNALING	14	0.25035	0.630948	0.93033	0.994588	0.970723	0.994588	2167	tags=21%, list=27%, signal=16%	NKD1/NOTCH1/TCF7
CD4_EM	D28	Hallmark	HALLMARK_IL6_JAK_STAT3_SIGNALING	43	0.216871	0.70959	0.931101	0.994588	0.970723	0.994588	2409	tags=28%, list=30%, signal=20%	ACVR1B/BAK1/CBL/IL18R1/GRB2/MAP3K8/FAS/CD38/IRF1/IRF9/STAT1/PTPN2
CD4_EM	D28	BTM	DNA repair (M76)	11	0.25225	0.594255	0.944498	0.994588	0.994588	0.994588	2867	tags=55%, list=36%, signal=35%	FEN1/RPA3/RPA1/H2AFX/GTF2H1/FANCG
CD4_EM	D28	BTM	receptors, cell migration (M109)	12	0.246831	0.595586	0.946133	0.994588	0.994588	0.994588	2083	tags=33%, list=26%, signal=25%	SYNE2/IL6R/CCR2/BCL2
CD4_EM	D28	Hallmark	HALLMARK_ALLOGRAFT_REJECTION	119	0.194951	0.761812	0.951442	0.994588	0.971263	0.994588	2073	tags=28%, list=26%, signal=21%	DYRK3/ZAP70/AKT1/GCNT1/TLR6/RPS3A/TAPBP/CCL5/HLA-DRA/HLA-DOA/EIF5A/HLA-A/IKBKB/RPL39/MAP4K1/CD40/CD2/FAS/HLA-DMA/CD3E/CDKN2A/F2R/NPM1/CD40LG/CCL4/FGR/FCGR2B/RPL9/IL16/CCR2/NCF4/CD3D/CD74
CD4_EM	D28	BTM	immune activation - generic cluster (M37.0)	109	0.190113	0.733965	0.968809	0.994588	0.994588	0.994588	1851	tags=27%, list=23%, signal=21%	RNASE6/CYFIP1/DOCK5/ENTPD1/CRISPLD2/MCM7/LRP1/SMC4/EMR1/FAM105A/RAB32/HLA-DRA/HMGB2/UNG/HLA-DOA/FAM49A/AGPAT9/SULF2/ACTN1/UBASH3A/SAC3D1/CD2/CD3E/AMICA1/S100A8/RANBP1/CXCR2/FOXO1/LAT
CD4_EM	D28	BTM	enriched in NK cells (II) (M61.0)	12	0.225337	0.543723	0.970566	0.994588	0.994588	0.994588	2338	tags=33%, list=29%, signal=24%	NKG7/GPR56/KLRF1/KLRB1
CD4_EM	D28	BTM	small GTPase mediated signal transduction (M215)	10	-0.201948	-0.471782	0.989298	0.994588	0.994588	0.994588	1711	tags=70%, list=21%, signal=55%	GMIP/RHOH/ARHGAP4/ARHGAP15/ARAP1/ARHGDIA/TAGAP
CD4_EM	D28	Hallmark	HALLMARK_APICAL_JUNCTION	68	-0.17885	-0.649668	0.989317	0.994588	0.989317	0.994588	2388	tags=34%, list=30%, signal=24%	IKBKG/ITGB1/PFN1/CD86/MSN/PIK3CB/STX4/ICAM2/PTK2/MVD/LDLRAP1/ACTN4/ATP1A3/ADAM9/TMEM8B/GNAI2/GAMT/CAP1/SHC1/MYH9/CDK8/ICAM4/VCL
CD4_EM	D28	BTM	viral sensing & immunity; IRF2 targets network (I) (M111.0)	11	-0.187571	-0.449919	0.994226	0.994588	0.994588	0.994588	1543	tags=36%, list=19%, signal=29%	AIF1/TAP1/THBS1/RIPK2
CD4_EM	D28	BTM	enriched in neutrophils (I) (M37.1)	12	-0.186495	-0.455925	0.994588	0.994588	0.994588	0.994588	2696	tags=50%, list=34%, signal=33%	MXD1/PFKFB4/PROK2/RNF24/FPR1/CDA
CD4_Naive	Baseline	BTM	respiratory electron transport chain (mitochondrion) (M219)	16	0.782404	2.06717	0.000194742	0.0100969	0.00975039	0.0094238	742	tags=50%, list=7%, signal=47%	COX5A/COX8A/COX7C/UQCRFS1/COX6A1/COX7B/UQCRC2/ATP5L
CD4_Naive	Baseline	BTM	platelet activation (II) (M32.1)	18	0.740011	2.01211	0.000195008	0.0100969	0.00975039	0.0094238	1071	tags=39%, list=10%, signal=35%	SIPA1/MAP7D1/AKT1/MLF2/MAP2K2/GNAI2/PFN1
CD4_Naive	Baseline	Hallmark	HALLMARK_MYC_TARGETS_V1	143	0.444517	1.80827	0.000201939	0.0100969	0.0100725	0.0094238	2601	tags=43%, list=25%, signal=33%	COX5A/PPIA/PSMB3/GSPT1/PSMC4/SET/SERBP1/HNRNPC/MRPL9/NME1/MAD2L1/RPL14/U2AF1/RPS3/PABPC4/LDHA/TUFM/SF3A1/SNRPD2/RPLP0/DDX21/LSM2/XPO1/PGK1/CDK4/CUL1/RPL22/RANBP1/RPL34/NPM1/EIF4A1/MRPS18B/TXNL4A/TFDP1/FBL/ODC1/RPS2/UBE2E1/C1QBP/CCT2/YWHAQ/SNRPA1/SRSF3/RPL18/GNL3/SLC25A3/RSL1D1/IFRD1/EIF3J/HNRNPU/DUT/PABPC1/EEF1B2/UBE2L3/TRIM28/APEX1/POLE3/SMARCC1/HNRNPA1/XRCC6/ILF2/VDAC1
CD4_Naive	Baseline	BTM	KLF12 targets network (M32.3)	10	0.863617	1.98648	0.0003944	0.012087	0.0131467	0.0112812	888	tags=50%, list=9%, signal=46%	UBE2M/GNAI2/CORO1A/PPP2R1A/DGKZ
CD4_Naive	Baseline	Hallmark	HALLMARK_OXIDATIVE_PHOSPHORYLATION	135	0.404321	1.63219	0.000402901	0.012087	0.0100725	0.0112812	1805	tags=28%, list=17%, signal=24%	COX5A/COX8A/CYCS/TIMM13/COX7C/UQCRFS1/COX6A1/MRPS15/OPA1/TIMM10/NDUFA5/COX7B/COX7A2/ATP6V1G1/UQCRC2/PMPCA/LDHA/BAX/RHOT2/OGDH/NDUFS7/ISCU/ACO2/NDUFS2/SDHA/NDUFB2/MPC1/MRPS12/SURF1/NDUFS8/NDUFA4/ATP6V1E1/ATP6AP1/ATP6V1C1/TIMM17A/TOMM22/UQCRH/VDAC2
CD4_Naive	Baseline	BTM	platelet activation (I) (M32.0)	16	0.715512	1.89043	0.00155794	0.0389484	0.0389484	0.0363518	1071	tags=50%, list=10%, signal=45%	UBE2M/AKT1/GNAI2/CORO1A/H1FX/PPP2R1A/PPP1CA/PFN1
CD4_Naive	Baseline	BTM	respiratory electron transport chain (mitochondrion) (M216)	10	0.769656	1.77035	0.0031552	0.0676113	0.0631039	0.0631039	461	tags=30%, list=4%, signal=29%	COX7C/COX6A1/COX7B
CD4_Naive	Baseline	Hallmark	HALLMARK_INTERFERON_GAMMA_RESPONSE	154	0.363999	1.49868	0.00381986	0.0716224	0.0636644	0.0668476	2420	tags=32%, list=23%, signal=25%	IFITM2/VAMP5/IRF4/STAT3/HELZ2/MT2A/SOCS3/TAPBP/HLA-DRB1/IFI30/GBP4/CD86/IFITM3/TNFAIP6/PDE4B/RNF213/PML/TNFAIP3/LAP3/PFKP/RIPK1/CMTR1/LCP2/OGFR/ZBP1/IFNAR2/IFIT2/PSMB10/PSME2/CASP8/AUTS2/IL15/MVP/PSME1/PIM1/PNPT1/PELI1/IL2RB/IL15RA/CASP4/IRF1/UBE2L6/SOCS1/SELP/GPR18/HLA-G/CIITA/ADAR/CD74
CD4_Naive	Baseline	BTM	respiratory electron transport chain (mitochondrion) (M231)	10	0.759193	1.74628	0.00473279	0.0788799	0.0760778	0.0736212	742	tags=40%, list=7%, signal=37%	COX5A/ATP5C1/UQCRFS1/ATP5L
CD4_Naive	Baseline	BTM	enriched in cell cycle (M167)	12	0.734153	1.78371	0.00532544	0.0798817	0.0760778	0.0745562	794	tags=33%, list=8%, signal=31%	RBM38/GSPT1/AKT1/PPP2R1A
CD4_Naive	Baseline	Hallmark	HALLMARK_IL2_STAT5_SIGNALING	122	0.347643	1.38313	0.0213872	0.282203	0.26734	0.263389	2270	tags=30%, list=22%, signal=24%	BHLHE40/IKZF4/IRF4/ICOS/CTLA4/GBP4/SYT11/CD86/IFITM3/AHCY/FLT3LG/MAPKAPK2/TRAF1/ABCB1/RGS16/RHOB/P2RX4/RABGAP1L/IL18R1/CDKN1C/SNX14/AGER/CDC42SE2/UCK2/NFKBIZ/SLC2A3/CTSZ/ODC1/PIM1/CST7/IKZF2/IL2RB/TNFRSF4/PRNP/PDCD2L/SOCS1/SELP
CD4_Naive	Baseline	BTM	mismatch repair (I) (M22.0)	22	-0.555259	-1.57585	0.0227273	0.282203	0.271751	0.263389	1220	tags=23%, list=12%, signal=20%	PCNA/GMNN/MSH6/EXO1/MSH2
CD4_Naive	Baseline	BTM	CORO1A-DEF6 network (I) (M32.2)	12	0.666682	1.61979	0.0244576	0.282203	0.271751	0.263389	1594	tags=50%, list=15%, signal=42%	SIPA1/UBE2M/CORO1A/H1FX/SH2B1/CBX4
CD4_Naive	Baseline	BTM	double positive thymocytes (M126)	11	-0.667853	-1.58319	0.0302419	0.324021	0.302419	0.302419	1245	tags=45%, list=12%, signal=40%	PCSK5/APBB1/ASRGL1/CD4/SLC40A1
CD4_Naive	Baseline	BTM	cell cycle, mitotic phase (M230)	11	0.662492	1.56468	0.0357001	0.357001	0.324547	0.333201	78	tags=18%, list=1%, signal=18%	TUBE1/NAE1
CD4_Naive	Baseline	BTM	cell cycle (I) (M4.1)	72	-0.376771	-1.37761	0.0441406	0.413818	0.367839	0.38623	1735	tags=24%, list=17%, signal=20%	DTYMK/AURKA/ASPM/PCNA/MCM4/NUSAP1/C11orf82/CASC5/CKS2/FEN1/GMNN/CDCA5/SGOL2/MND1/EXO1/H2AFX/CENPE
CD4_Naive	Baseline	BTM	respiratory electron transport chain (mitochondrion) (M238)	12	0.623993	1.51607	0.0493097	0.435085	0.379305	0.40608	1802	tags=58%, list=17%, signal=48%	ATP5I/NDUFS7/NDUFB2/NDUFA11/NDUFS8/NDUFA4/UQCRH
CD4_Naive	Baseline	BTM	DNA repair (M76)	16	-0.56407	-1.47139	0.0567084	0.47257	0.40506	0.441066	1220	tags=25%, list=12%, signal=22%	PCNA/FEN1/MRE11A/H2AFX
CD4_Naive	Baseline	BTM	mitotic cell cycle - DNA replication (M4.4)	21	-0.514428	-1.43996	0.0654871	0.517003	0.436581	0.482536	1272	tags=33%, list=12%, signal=29%	C1orf112/PCNA/MCM4/STIL/MCM8/MND1/EXO1
CD4_Naive	Baseline	Hallmark	HALLMARK_TGF_BETA_SIGNALING	35	0.424215	1.34427	0.0845516	0.630124	0.845516	0.588116	2011	tags=34%, list=19%, signal=28%	SMAD7/FKBP1A/PPP1CA/CDKN1C/SLC20A1/ID1/CDK9/JUNB/SKIL/SKI/KLF10/NOG
CD4_Naive	Baseline	BTM	enriched in T cells (II) (M223)	10	-0.615038	-1.41756	0.0882174	0.630124	0.551359	0.588116	1731	tags=60%, list=17%, signal=50%	FGFBP2/TC2N/LBH/DPP4/LRRN3/SLC38A1
CD4_Naive	Baseline	BTM	T cell activation and signaling (M5.1)	19	-0.502342	-1.36949	0.10258	0.677034	0.576732	0.631898	813	tags=32%, list=8%, signal=29%	GIMAP6/ITK/TRAF3IP3/CD4/TRAT1/CCR7
CD4_Naive	Baseline	BTM	mitochondrial cluster (M235)	12	-0.569642	-1.37936	0.103812	0.677034	0.576732	0.631898	1681	tags=58%, list=16%, signal=49%	TCHP/ALG8/WDR92/ALDH6A1/TMEM218/PUS7/ACADM
CD4_Naive	Baseline	BTM	cell cycle, ATP binding (M144)	10	0.585198	1.34606	0.128969	0.806054	0.678782	0.752317	833	tags=30%, list=8%, signal=28%	RAD21/ERBB2IP/RBM7
CD4_Naive	Baseline	BTM	golgi membrane (II) (M237)	12	-0.549528	-1.33066	0.137875	0.823012	0.689376	0.768144	2695	tags=83%, list=26%, signal=62%	ZDHHC17/C1GALT1C1/PAQR3/ARFIP1/GALNT7/SLC35A5/SLC35A3/C3orf58/SLC35B3/COPB2
CD4_Naive	Baseline	Hallmark	HALLMARK_MYOGENESIS	86	0.317394	1.19928	0.142655	0.823012	0.876869	0.768144	2583	tags=30%, list=25%, signal=23%	BHLHE40/MYLPF/BAG1/ACSL1/TPM3/SH3BGR/KCNH2/AGRN/COL6A3/CHRNB1/GAA/RB1/MAPK12/SH2B1/PKIA/ATP6AP1/IFRD1/RYR1/PRNP/COL6A2/MYH9/PPFIA4/CFD/IGFBP7/CNN3/ABLIM1
CD4_Naive	Baseline	Hallmark	HALLMARK_DNA_REPAIR	99	0.299926	1.15813	0.181892	0.859778	0.876869	0.802459	2328	tags=26%, list=22%, signal=21%	DGUOK/ALYREF/POLR3C/NME1/RNMT/ERCC8/DCTN4/PDE4B/BRF2/GUK1/HCLS1/RPA2/GTF3C5/NELFB/MRPL40/VPS37B/POLD4/SURF1/POLL/NME3/DUT/POLR2F/DAD1/ERCC1/SNAPC5/CSTF3
CD4_Naive	Baseline	Hallmark	HALLMARK_HYPOXIA	111	0.293086	1.14866	0.185446	0.859778	0.876869	0.802459	2437	tags=37%, list=23%, signal=29%	BHLHE40/VHL/MT2A/GCNT2/XPNPEP1/AMPD3/PDK1/ALDOA/NR3C1/GYS1/LDHA/ADORA2B/TNFAIP3/TPI1/MIF/PFKP/CDKN1C/PNRC1/GAA/GAPDH/PGK1/SLC37A4/SLC2A3/HDLBP/PLAC8/TGFBI/GLRX/DDIT3/PIM1/IDS/SIAH2/TPD52/HSPA5/NDST2/ATP7A/S100A4/MYH9/HEXA/PPFIA4/CHST2/GBE1
CD4_Naive	Baseline	BTM	chemokines and inflammatory molecules in myeloid cells (M86.0)	12	0.519722	1.26273	0.186588	0.859778	0.818836	0.802459	856	tags=42%, list=8%, signal=38%	CCL4/TNFAIP6/PDE4B/TRAF1/TNFAIP3
CD4_Naive	Baseline	Hallmark	HALLMARK_TNFA_SIGNALING_VIA_NFKB	130	0.283042	1.13722	0.191218	0.859778	0.876869	0.802459	2077	tags=30%, list=20%, signal=24%	BHLHE40/STAT5A/ABCA1/TSC22D1/SOCS3/TNIP2/CCL4/BTG2/TNFAIP6/SLC2A6/GADD45A/PDE4B/DUSP4/CCNL1/RELB/TRAF1/TNFAIP3/RHOB/NINJ1/NR4A3/PNRC1/GEM/SIK1/DUSP5/EIF1/ZBTB10/IFIT2/EDN1/SLC2A3/DRAM1/JUNB/ZC3H12A/BCL2A1/CCND1/IL23A/KLF10/NR4A2/IL15RA/PER1
CD4_Naive	Baseline	Hallmark	HALLMARK_UV_RESPONSE_UP	89	-0.304058	-1.1481	0.196264	0.859778	0.876869	0.802459	1068	tags=18%, list=10%, signal=16%	DNAJA1/HLA-F/CYB5B/PARP2/MGAT1/FEN1/GPX3/CDC5L/CYB5R1/MARK2/IL6ST/BTG1/PPP1R2/TST/TUBA4A/STIP1
CD4_Naive	Baseline	Hallmark	HALLMARK_UV_RESPONSE_DN	69	-0.31975	-1.15938	0.204005	0.859778	0.876869	0.802459	1404	tags=23%, list=13%, signal=20%	SMAD3/RASA2/ERBB2/PTEN/KALRN/FBLN5/SFMBT1/ADD3/TGFBR2/AKT3/SPOP/MAP1B/CELF2/ATRN/VAV2/MAPK14
CD4_Naive	Baseline	BTM	transmembrane transport (II) (M191)	10	-0.535913	-1.23519	0.217197	0.859778	0.818836	0.802459	2810	tags=60%, list=27%, signal=44%	SLC19A2/CUL5/SLC35A3/NUP54/AXIN2/MDFIC
CD4_Naive	Baseline	BTM	T cell differentiation (M14)	11	-0.517815	-1.22752	0.21996	0.859778	0.818836	0.802459	665	tags=27%, list=6%, signal=26%	ITK/LRRN3/TXK
CD4_Naive	Baseline	BTM	enriched in antigen presentation (II) (M95.0)	16	-0.455918	-1.18927	0.23382	0.859778	0.818836	0.802459	813	tags=19%, list=8%, signal=17%	GIMAP6/SLA/CD53
CD4_Naive	Baseline	Hallmark	HALLMARK_ANGIOGENESIS	11	-0.509772	-1.20845	0.234073	0.859778	0.876869	0.802459	450	tags=55%, list=4%, signal=52%	PTK2/VCAN/CCND2/COL5A2/TIMP1/VAV2
CD4_Naive	Baseline	Hallmark	HALLMARK_MITOTIC_SPINDLE	125	-0.280513	-1.10942	0.234076	0.859778	0.876869	0.802459	2433	tags=28%, list=23%, signal=22%	PLK1/ARFGEF1/NET1/PCGF5/TUBGCP3/RABGAP1/TLK1/CEP192/NOTCH2/VCL/TIAM1/CYTH2/BCL2L11/PPP4R2/CD2AP/MARK4/AURKA/CEP72/MARCKS/RASA2/CDC42EP2/WASF2/ALMS1/NUSAP1/EZR/ARHGDIA/SOS1/CNTRL/PAFAH1B1/FGD4/CENPE/BCR/NCK2/TUBA4A/CTTN
CD4_Naive	Baseline	BTM	leukocyte differentiation (M160)	11	0.508381	1.2007	0.234232	0.859778	0.818836	0.802459	2565	tags=45%, list=25%, signal=34%	BTG2/ID1/JUNB/NR4A2/BCL3
CD4_Naive	Baseline	BTM	mitotic cell cycle in stimulated CD4 T cells (M4.5)	16	0.44748	1.18227	0.245959	0.859778	0.818836	0.802459	887	tags=25%, list=8%, signal=23%	CXCR6/ZNF367/MAD2L1/TOP2A
CD4_Naive	Baseline	BTM	Activated (LPS) dendritic cell surface signature (S11)	18	-0.435169	-1.17066	0.252154	0.859778	0.818836	0.802459	1706	tags=39%, list=16%, signal=33%	F11R/LY75/CD40/CD274/IL13RA1/GPR157/IL3RA
CD4_Naive	Baseline	BTM	cell division - E2F transcription network (M4.8)	14	-0.46683	-1.17545	0.257535	0.859778	0.818836	0.802459	1735	tags=43%, list=17%, signal=36%	DTYMK/RNASEH2A/PCNA/MCM4/CASP2/H2AFX
CD4_Naive	Baseline	BTM	enriched in activated dendritic cells (II) (M165)	18	0.424001	1.15287	0.265406	0.859778	0.818836	0.802459	1992	tags=33%, list=19%, signal=27%	TNFAIP6/MGST1/DAPK1/IFIT2/BCL2A1/HERC5
CD4_Naive	Baseline	BTM	transcription regulation in cell development (M49)	25	-0.38507	-1.12718	0.280032	0.859778	0.818836	0.802459	1715	tags=28%, list=16%, signal=23%	EPB42/BASP1/ASPM/TMOD1/C11orf82/CASC5/MSH2
CD4_Naive	Baseline	BTM	enriched in NK cells (II) (M61.0)	11	0.48842	1.15355	0.285998	0.859778	0.818836	0.802459	2986	tags=64%, list=29%, signal=45%	S1PR5/KLRB1/NKG7/IL2RB/KLRF1/TGFBR3/CD96
CD4_Naive	Baseline	BTM	intracellular transport (M147)	13	0.460652	1.14336	0.295932	0.859778	0.818836	0.802459	1869	tags=23%, list=18%, signal=19%	RAD21/PIKFYVE/SEC63
CD4_Naive	Baseline	BTM	extracellular matrix (II) (M2.1)	16	0.425409	1.12396	0.305745	0.859778	0.818836	0.802459	2148	tags=31%, list=21%, signal=25%	ARG1/CTSH/TGFBI/ENTPD1/COL6A2
CD4_Naive	Baseline	Hallmark	HALLMARK_PEROXISOME	60	0.305583	1.08082	0.312221	0.859778	0.876869	0.802459	2480	tags=30%, list=24%, signal=23%	PEX5/TSPO/ALDH1A1/FIS1/ACSL1/ABCB1/TOP2A/CDK7/SLC27A2/LONP2/MVP/HSD3B7/PABPC1/ERCC1/GSTK1/FADS1/MLYCD/SMARCC1
CD4_Naive	Baseline	BTM	T cell activation (I) (M7.1)	38	-0.338765	-1.08825	0.320081	0.859778	0.818836	0.802459	1980	tags=37%, list=19%, signal=30%	IKZF1/SIT1/LEF1/CD247/ITPR3/CAMK4/GATA3/DPP4/THEMIS/ITK/IL7R/SLAMF1/TXK/CCR7
CD4_Naive	Baseline	BTM	transmembrane transport (I) (M87)	10	0.489201	1.12525	0.322816	0.859778	0.818836	0.802459	1020	tags=30%, list=10%, signal=27%	KCNH2/SLC11A1/DAPK1
CD4_Naive	Baseline	BTM	enriched in antigen presentation (I) (M71)	12	0.459161	1.11559	0.324655	0.859778	0.818836	0.802459	2420	tags=33%, list=23%, signal=26%	HLA-DRB1/SLC27A2/FAR2/CD74
CD4_Naive	Baseline	BTM	viral sensing & immunity; IRF2 targets network (I) (M111.0)	11	-0.469508	-1.113	0.325	0.859778	0.818836	0.802459	2144	tags=36%, list=21%, signal=29%	TAP1/KYNU/PSMB8/RIPK2
CD4_Naive	Baseline	Hallmark	HALLMARK_INTERFERON_ALPHA_RESPONSE	80	0.284467	1.05923	0.33198	0.859778	0.876869	0.802459	1849	tags=21%, list=18%, signal=18%	IFITM2/IFITM1/HELZ2/IFI30/GBP4/IFITM3/LAP3/CMTR1/OGFR/MVB12A/IFIT2/PSME2/CASP8/IL15/PSME1/PNPT1/GBP2
CD4_Naive	Baseline	BTM	enriched in B cells (VI) (M69)	14	0.43278	1.1008	0.33639	0.859778	0.818836	0.802459	334	tags=14%, list=3%, signal=14%	P2RX5/PTPRK
CD4_Naive	Baseline	BTM	inflammasome receptors and signaling (M53)	12	-0.455115	-1.10204	0.337591	0.859778	0.818836	0.802459	1102	tags=42%, list=11%, signal=37%	BIRC2/NOD2/NLRC4/NLRP3/RIPK2
CD4_Naive	Baseline	Hallmark	HALLMARK_NOTCH_SIGNALING	17	0.405292	1.08482	0.343541	0.859778	0.876869	0.802459	1796	tags=35%, list=17%, signal=29%	APH1A/KAT2A/DLL1/CUL1/TCF7L2/CCND1
CD4_Naive	Baseline	BTM	T & B cell development, activation (M62.0)	19	-0.398682	-1.08689	0.345618	0.859778	0.818836	0.802459	1133	tags=21%, list=11%, signal=19%	CAMK2D/RGL1/NAV1/TRAT1
CD4_Naive	Baseline	Hallmark	HALLMARK_ESTROGEN_RESPONSE_LATE	86	-0.280417	-1.05085	0.350377	0.859778	0.876869	0.802459	1686	tags=19%, list=16%, signal=16%	NAB2/SLC26A2/RNASEH2A/SCNN1A/ITPK1/JAK2/CELSR2/FAM102A/ADD3/ID2/STIL/CLIC3/IL6ST/JAK1/TST/FKBP5
CD4_Naive	Baseline	BTM	inositol phosphate metabolism (M129)	12	-0.449459	-1.08834	0.35442	0.859778	0.818836	0.802459	829	tags=25%, list=8%, signal=23%	KIAA1109/FNDC3A/AVL9
CD4_Naive	Baseline	BTM	T cell signaling and costimulation (M44)	10	-0.468576	-1.07999	0.362198	0.859778	0.818836	0.802459	174	tags=20%, list=2%, signal=20%	IL7R/MAPK14
CD4_Naive	Baseline	BTM	enriched in NK cells (III) (M157)	10	0.468222	1.077	0.376652	0.859778	0.818836	0.802459	470	tags=30%, list=5%, signal=29%	C1orf21/CCL4/MATK
CD4_Naive	Baseline	BTM	cell cycle and transcription (M4.0)	179	-0.246348	-1.02507	0.377505	0.859778	0.818836	0.802459	2575	tags=28%, list=25%, signal=22%	CENPM/FCGR2A/POLQ/TLR8/PLAUR/PLK1/POLA2/CHEK1/NOD2/S100A11/FAM198B/DIAPH3/ASGR1/ASF1B/TBXAS1/PTAFR/WDFY3/KYNU/PRKCD/AURKA/MS4A6A/MARCKS/ATAD2/EZH2/LILRA2/RNASEH2A/ASPM/IL13RA1/C1orf112/PCNA/MCM4/NUSAP1/C11orf82/CASC5/ALOX5/CKS2/CD93/SIGLEC7/FEN1/GMNN/CDCA5/STIL/GRN/SGOL2/RRM1/C5AR1/MND1/MPEG1/EXO1/H2AFX/CENPE
CD4_Naive	Baseline	Hallmark	HALLMARK_BILE_ACID_METABOLISM	55	0.299392	1.04229	0.377563	0.859778	0.876869	0.802459	2661	tags=31%, list=25%, signal=23%	ABCA1/ALDH1A1/APOA1/ACSL1/LCK/ABCA5/SLC27A2/LONP2/HSD3B7/OPTN/EFHC1/GSTK1/FADS1/PHYH/MLYCD/FADS2/ABCD1
CD4_Naive	Baseline	BTM	antiviral IFN signature (M75)	14	0.417757	1.06259	0.381268	0.859778	0.818836	0.802459	2565	tags=29%, list=25%, signal=22%	PML/CARD9/HERC5/BCL3
[truncated: 9,407 more rows]

## Sheet: COVR-M vs. HC-M
Whole blood and single-cell pseudobulk gene set enrichment analysis (GESA) results for the comparison between post-vaccination COVR-M and HC-M. Only subjects 65 years of age or above are included.
[truncated: 11,260 more rows]

[truncated: 12 more sheets: COVR vs. HC, Sex difference, COVR-F vs. HC-F vax response, COVR-M vs. HC-M vax response, COVR vs. HC vax response, Sex difference vax response, COVR-M Post- vs. Pre-vax, COVR-M vs. Baseline HC-M, COVR-F vs. Baseline HC-F, HC-F Post- vs. Pre-vax, HC-M Post- vs. Pre-vax, COVR-F Post- vs. Pre-vax]
