# Supplementary material for: Influenza vaccination and single cell multiomics reveal sex dimorphic immune imprints of prior mild COVID-19
Source: medRxiv. 2022 Sep 1:2022.02.17.22271138. Originally published 2022 Feb 22. Preprint. [Version 2] doi: 10.1101/2022.02.17.22271138 (PMC8887138; doi:10.1101/2022.02.17.22271138)
Supplement: Extended Data Table 7 [file extended_data_table_7.xlsx]

## Sheet: Male
Regression model output comparing post- and pre-natural influenza infection in male participants from Zhai et al. (2015) in the 2009 and 2010 seasons.
season	parameter	logFC	AveExpr	t	P.Value	adj.P.Val	z.std
2009	PSMA4	0.0543676	3.01415	5.1904	7.31421e-06	0.0275033	4.48433
2009	RFC1	-0.0126568	2.94643	-5.65688	1.10675e-05	0.0275033	-4.39519
2009	CRBN	0.0494863	3.02012	5.0554	1.11653e-05	0.0275033	4.39328
2009	HMGB1P10	0.0597832	3.01365	4.98115	1.40814e-05	0.0275033	4.34259
2009	SLC25A44	-0.0481315	3.15824	-5.42435	1.95564e-05	0.0275033	-4.2699
2009	RPL7P32	0.067839	2.97859	5.40142	2.00903e-05	0.0275033	4.26389
2009	LRP10	-0.0636288	3.39896	-5.37334	2.41588e-05	0.0275033	-4.22252
2009	ZNF23	0.0103718	2.90734	5.27055	2.77077e-05	0.0275033	4.19153
2009	DYSF	-0.11799	3.2541	-5.28474	2.79541e-05	0.0275033	-4.18952
2009	MRPL22	0.0177554	2.93556	5.28551	3.24049e-05	0.0275033	4.15587
2009	RPL21P39	0.110513	3.0399	5.21531	3.28086e-05	0.0275033	4.15304
2009	LSM1	0.0540511	3.05714	5.17883	3.37615e-05	0.0275033	4.14649
2009	VPS37C	-0.0454498	3.18073	-5.17231	3.9259e-05	0.0275033	-4.1118
2009	PTBP2	0.0138092	2.9192	5.1359	4.0982e-05	0.0275033	4.10187
2009	OSBPL2	-0.0255261	3.05297	-5.11359	4.25943e-05	0.0275033	-4.09294
2009	RPL17P39	0.159742	3.25891	4.59229	4.70271e-05	0.0275033	4.06993
2009	RPL21P14	0.0981675	2.99679	5.06708	4.88441e-05	0.0275033	4.06109
2009	TKT	-0.0545303	3.43372	-5.13592	4.90997e-05	0.0275033	-4.05987
2009	RPL21P98	0.135423	3.20375	4.96854	5.4249e-05	0.0275033	4.03652
2009	AKR1C3	0.0389382	2.93253	4.98669	5.86265e-05	0.0275033	4.01827
2009	NFYC	-0.0341368	3.06677	-4.924	6.15901e-05	0.0275033	-4.00663
2009	MAN2A1	-0.0297101	3.01586	-4.92664	6.29785e-05	0.0275033	-4.00136
2009	SCARNA3	-0.0222871	2.92267	-4.47936	6.65034e-05	0.0275033	-3.98846
2009	RPL7P23	0.148864	3.25957	4.47827	6.67261e-05	0.0275033	3.98767
2009	KMT2E	-0.021141	2.9727	-4.9125	6.69767e-05	0.0275033	-3.98678
2009	KIF21B	-0.0353131	2.98352	-4.90476	7.13814e-05	0.0281847	-3.97163
2009	MIA2	-0.0240375	2.92168	-4.83323	7.54669e-05	0.0286942	-3.95836
2009	RPL21P131	0.125412	3.10118	4.8295	8.32359e-05	0.0289085	3.93489
2009	ZYG11B	-0.0483075	3.13272	-4.38407	8.89544e-05	0.0289085	-3.9189
2009	ZNF302	0.0445317	2.96521	4.37191	9.23085e-05	0.0289085	3.90997
2009	RPS7P10	0.0249471	2.91485	4.79704	9.25224e-05	0.0289085	3.90941
2009	RPL17P34	0.148529	3.23349	4.33923	0.000101946	0.0289085	3.88591
2009	ALPL	-0.121315	3.42775	-4.75074	0.000103302	0.0289085	-3.8827
2009	EEF1A1P22	0.0375128	2.95452	4.73406	0.000104452	0.0289085	3.88001
2009	RPL23	0.124258	3.07595	4.72729	0.000104753	0.0289085	3.87931
2009	HELQ	0.0138945	2.92081	4.32723	0.000105728	0.0289085	3.87706
2009	HCK	-0.05511	3.27771	-4.73046	0.000111871	0.0289085	-3.86329
2009	IGBP1P1	0.0147183	2.91347	4.7178	0.00011201	0.0289085	3.86298
2009	RPL21P28	0.125428	3.08955	4.66041	0.000125631	0.0289085	3.83487
2009	LINC01881	-0.00694722	2.90381	-4.65621	0.000128712	0.0289085	-3.82891
2009	SRP14P1	0.0645259	3.10106	4.61799	0.000131396	0.0289085	3.82383
2009	LPCAT3	-0.0276522	2.99212	-4.25416	0.00013191	0.0289085	-3.82287
2009	FFAR2	-0.0760508	3.31646	-4.62818	0.000134346	0.0289085	-3.81835
2009	RPL17	0.117351	3.15035	4.2394	0.000137924	0.0289085	3.81186
2009	RPL21P125	0.0432924	2.96027	4.57503	0.000145859	0.0289085	3.79802
2009	RPL21	0.131309	3.2384	4.54221	0.000154025	0.0289085	3.78449
2009	GZMA	0.0973724	3.11922	4.58072	0.000155942	0.0289085	3.78141
2009	KLRF1	0.0527314	2.97225	4.59767	0.00015704	0.0289085	3.77966
2009	ERH	0.0463864	3.0111	4.5479	0.000159216	0.0289085	3.77624
2009	AIDA	0.0517144	3.13377	4.54347	0.000161154	0.0289085	3.77322
2009	ACAT1	0.030128	2.96056	4.17355	0.000168173	0.0289085	3.76258
2009	RPL21P53	0.0696551	2.97216	4.53258	0.000168973	0.0289085	3.76139
2009	UBE2F	0.0352904	3.1154	4.49683	0.000169685	0.0289085	3.76034
2009	ILRUN	-0.0130332	2.91521	-4.52205	0.000172921	0.0289085	-3.75561
2009	KLRC1	0.0137654	2.91116	4.53502	0.000176803	0.0289085	3.75005
2009	RPL21P134	0.119621	3.21723	4.47701	0.000182975	0.0289085	3.74143
2009	PAK1	-0.0468305	3.11927	-4.53362	0.0001837	0.0289085	-3.74044
2009	RPL21P16	0.101584	3.49886	4.13718	0.000187568	0.0289085	3.7352
2009	LMTK3	-0.0124102	2.92012	-4.53195	0.000189742	0.0289085	-3.7323
2009	HIP1	-0.0227629	2.94193	-4.56836	0.000190272	0.0289085	-3.73159
2009	PTPN4	0.0355193	2.98294	4.45902	0.000190904	0.0289085	3.73076
2009	RPL7	0.0765092	2.97274	4.46157	0.000192125	0.0289085	3.72915
2009	DNAJC10	0.0310084	2.97592	4.46817	0.000193067	0.0289085	3.72792
2009	ARHGAP9	-0.0503175	3.32562	-4.51009	0.000194257	0.0289085	-3.72637
2009	DNAJA1	0.058035	3.15063	4.11272	0.000201828	0.0289085	3.71672
2009	ZNHIT3	0.0346219	2.96865	4.10168	0.000208604	0.0289085	3.70836
2009	MIS12	0.0394492	3.03025	4.41639	0.000209548	0.0289085	3.70722
2009	GALNS	-0.0157456	2.93312	-4.43279	0.000214401	0.0289085	-3.70141
2009	PFDN5	0.0906869	3.18959	4.09021	0.000215875	0.0289085	3.69968
2009	MMP25	-0.0445123	3.16552	-4.4169	0.000217156	0.0289085	-3.69817
2009	KAT6A	-0.0857625	3.20224	-4.4098	0.000220359	0.0289085	-3.69445
2009	HIGD1AP1	0.0330654	2.94935	4.07285	0.000227357	0.0289085	3.6865
2009	XPO6	-0.0754506	3.27291	-4.40369	0.000227832	0.0289085	-3.68597
2009	TBC1D2B	-0.0371236	3.04212	-4.44332	0.000228472	0.0289085	-3.68526
2009	RPL17P18	0.0544133	2.93937	4.4057	0.000233318	0.0289085	3.67991
2009	MRPS22	0.0237707	2.97349	4.06358	0.000233736	0.0289085	3.67945
2009	TBC1D14	-0.0456886	3.104	-4.40523	0.000234095	0.0289085	-3.67906
2009	BASP1	-0.0766203	3.57536	-4.39669	0.000234636	0.0289085	-3.67847
2009	GMIP	-0.040941	3.01615	-4.06015	0.000236133	0.0289085	-3.67685
2009	BCL3	-0.0713575	3.12337	-4.05726	0.00023818	0.0289085	-3.67465
2009	HSP90AA1	0.082652	3.1873	4.05223	0.000241778	0.0289085	3.67082
2009	RPS3AP13	0.14578	3.05426	4.37174	0.000241929	0.0289085	3.67066
2009	EIF1AY	0.0152824	2.92595	4.40448	0.000242154	0.0289085	3.67042
2009	B2M	0.0647136	3.69238	4.36596	0.000250229	0.0289085	3.66203
2009	MRPL3	0.0446213	3.00372	4.03343	0.000255692	0.0289085	3.65649
2009	RPS15AP19	0.144578	3.25486	4.34068	0.000257083	0.0289085	3.6551
2009	EFHD2	-0.0326078	3.49957	-4.35787	0.00026222	0.0289085	-3.65002
2009	ACPP	-0.0154313	2.93738	-4.41531	0.000262315	0.0289085	-3.64993
2009	PNRC2P1	0.0643796	3.05544	4.35828	0.000262439	0.0289085	3.64981
2009	RPL17P7	0.130094	3.14372	4.02384	0.000263086	0.0289085	3.64917
2009	RBIS	0.0315255	2.96919	4.41276	0.000264386	0.0289085	3.64791
2009	IRF2BPL	-0.0543493	3.12946	-4.38451	0.000264786	0.0289085	-3.64752
2009	MRPL42	0.0114502	2.91663	4.33137	0.000272936	0.0289085	3.63972
2009	TMA7	0.0534841	3.01011	4.00855	0.000275312	0.0289085	3.63749
2009	ZNF721	0.0274687	2.95032	4.00838	0.000275455	0.0289085	3.63735
2009	RPL31P17	0.0956593	3.02301	4.32598	0.000276425	0.0289085	3.63645
2009	DNAJB1	-0.0238426	3.0213	-4.35108	0.000276541	0.0289085	-3.63634
2009	SMIM30	0.0226883	2.93676	4.00672	0.000276817	0.0289085	3.63608
2009	RCN2	0.0338302	2.96206	3.99578	0.000285945	0.0289085	3.62771
2009	USP32	-0.0448348	2.98421	-4.30437	0.000298431	0.0289085	-3.61666
2009	RECQL	0.0201482	2.96633	4.27997	0.000306354	0.0289085	3.60987
2009	SNRPG	0.0586466	3.00764	3.97109	0.000307651	0.0289085	3.60877
2009	ATAD1	0.0184918	2.92775	3.96953	0.000309076	0.0289085	3.60757
2009	NAE1	0.0225114	2.95881	4.2531	0.000310092	0.0289085	3.60672
2009	RPL26	0.099687	3.01028	4.25368	0.000312422	0.0289085	3.60478
2009	RPL17P9	0.127275	3.16118	3.96521	0.000313054	0.0289085	3.60425
2009	KLRD1	0.0486179	3.04519	4.30198	0.000317282	0.0289085	3.60077
2009	ASAP1	-0.0569374	3.15435	-4.26184	0.000319475	0.0289085	-3.59897
2009	CLK1	0.0494423	3.02933	4.25475	0.000320886	0.0289085	3.59783
2009	RPS27P23	0.027642	2.91911	3.95593	0.00032177	0.0289085	3.59711
2009	NDUFAF5	0.0116947	2.91502	4.2867	0.000323247	0.0289085	3.59592
2009	UBE4B	-0.0333389	3.00699	-4.24752	0.000324524	0.0289085	-3.59489
2009	NPM1P46	0.00888959	2.90621	4.29891	0.000326754	0.0289085	3.59311
2009	GAPVD1	-0.0284641	3.03234	-3.95054	0.000326933	0.0289085	-3.59297
2009	COMMD6	0.0793242	2.97757	3.9503	0.000327164	0.0289085	3.59278
2009	COQ5	0.0292003	3.00054	4.23484	0.000329426	0.0289085	3.59099
2009	HIGD1A	0.0356692	2.98835	3.94793	0.000329465	0.0289085	3.59096
2009	RPS7P11	0.093045	3.01155	4.21555	0.000338659	0.0294633	3.58378
2009	MBNL2	0.0222783	2.93532	4.24922	0.000342522	0.029549	3.58082
2009	RPL17P8	0.0830249	2.98441	4.2283	0.000347742	0.0295652	3.57686
2009	MKKS	0.0258562	2.97496	4.24486	0.00034847	0.0295652	3.57632
2009	COX7C	0.0967028	3.0942	4.19725	0.000354426	0.0298241	3.57188
2009	FCER1A	0.0764181	3.09837	4.22753	0.000362578	0.030262	3.56592
2009	ZYX	-0.0597934	3.29604	-4.21719	0.000370297	0.0306256	-3.5604
2009	THADA	-0.0152167	2.92866	-4.22079	0.000373782	0.0306256	-3.55793
2009	SRP9P1	0.0631602	3.11493	3.89851	0.00038115	0.0306256	3.5528
2009	RPL11	0.0581499	3.49435	3.89797	0.000381764	0.0306256	3.55238
2009	RDH14	0.0240062	2.96732	3.89423	0.000385981	0.0306256	3.54949
2009	DPM1	0.0425442	3.00524	3.89281	0.000387601	0.0306256	3.54839
2009	RPS15A	0.102861	3.29681	4.17568	0.000387816	0.0306256	3.54824
2009	MRPS18C	0.029606	2.97504	3.88799	0.000393136	0.0307932	3.54465
2009	RPL9P32	0.0859718	3.00755	3.88382	0.000397976	0.0307932	3.54142
2009	PARVG	-0.0385157	3.19196	-4.24882	0.000398938	0.0307932	-3.54079
2009	LARP7	0.019113	2.93428	3.87742	0.000405529	0.0310543	3.53646
2009	CYTH4	-0.0620932	3.3084	-4.16033	0.000410939	0.0310543	-3.53296
2009	DENND3	-0.0449913	3.03516	-4.22397	0.000411396	0.0310543	-3.53266
2009	MMP9	-0.117673	3.2167	-4.23486	0.00041743	0.0311186	-3.52881
2009	PGLYRP1	-0.0808165	3.10955	-4.20226	0.000419232	0.0311186	-3.52767
2009	SNRPGP2	0.0419391	2.97352	3.8644	0.000421341	0.0311186	3.52634
2009	CYBC1	-0.0605835	3.16372	-3.86178	0.000424581	0.031134	-3.52431
2009	IMPA2	-0.04913	3.19953	-4.17103	0.000437375	0.0315027	-3.51644
2009	SEMA4B	-0.0445168	3.03252	-3.85095	0.000438281	0.0315027	-3.51589
2009	RPL35P2	0.0736852	3.29074	4.14593	0.000441098	0.0315027	3.51419
2009	EEF1E1	0.0162886	2.92846	3.84499	0.000446007	0.0315027	3.51125
2009	TAX1BP1	0.0659468	3.10276	4.10448	0.0004477	0.0315027	3.51024
2009	RPL39P32	0.143757	3.20839	4.11924	0.000448022	0.0315027	3.51005
2009	FGFR1OP2	0.0318683	2.95533	4.11274	0.000459043	0.0317034	3.50358
2009	ADAM8	-0.052809	3.1336	-4.10843	0.000460251	0.0317034	-3.50288
2009	RWDD1	0.0592101	3.0151	3.83286	0.000462123	0.0317034	3.5018
2009	N4BP1	-0.0403507	2.99743	-4.14619	0.00046323	0.0317034	-3.50116
2009	LOC100132287	-0.0197322	2.92695	-4.09731	0.000467697	0.0317132	-3.49861
2009	CXCR1	-0.0782142	3.26674	-4.12912	0.00046955	0.0317132	-3.49755
2009	MATR3	0.0519862	3.08842	3.82276	0.000475982	0.0318823	3.49392
2009	DBI	0.0389298	2.96196	4.08623	0.000478265	0.0318823	3.49264
2009	RPL9	0.107098	3.13487	4.07274	0.000483634	0.0320322	3.48966
2009	RPS3A	0.169184	3.28455	3.80787	0.000497147	0.0327161	3.48229
2009	SF3A1	-0.0229022	2.95094	-4.12594	0.000503003	0.0327809	-3.47915
2009	GORAB	0.0121579	2.92641	3.80283	0.000504518	0.0327809	3.47835
2009	MRFAP1L1	0.0485965	3.09463	4.05127	0.000509551	0.0327839	3.47568
2009	RPL21P105	0.113541	3.33708	4.0647	0.000510952	0.0327839	3.47495
2009	ASXL2	-0.050517	3.05488	-4.08274	0.000520077	0.0330295	-3.4702
2009	CFLAR	-0.0726957	3.38608	-4.06988	0.000521214	0.0330295	-3.46961
2009	RPL21P20	0.0753557	3.04671	4.06341	0.000525919	0.0331232	3.4672
2009	RPL21P61	0.090141	3.01634	4.06475	0.000533971	0.0331447	3.46311
2009	NAA60	-0.0213786	2.95027	-4.03396	0.000534237	0.0331447	-3.46298
2009	RBX1	0.061086	3.05504	4.05523	0.000535946	0.0331447	3.46212
2009	EEF1A1P11	0.0481059	3.37683	3.77808	0.000542257	0.0333342	3.45896
2009	MTMR3	-0.0284326	2.99668	-4.04265	0.000551768	0.033717	-3.45428
2009	NDUFB2	0.0562854	3.11283	4.02358	0.000561691	0.033929	3.44947
2009	KLRB1	0.0960881	3.16203	4.04833	0.000563126	0.033929	3.44878
2009	PPP1R18	-0.0395096	3.40578	-4.02337	0.000565152	0.033929	-3.44781
2009	PNRC2	0.031323	3.02598	3.7587	0.000573702	0.0340318	3.44375
2009	RPS27P13	0.0836112	2.99676	4.02353	0.000574781	0.0340318	3.44324
2009	PSMA6	0.0638799	3.07055	4.00194	0.00057681	0.0340318	3.44229
2009	SH2D1A	0.0575752	3.05277	3.99987	0.00058557	0.0343512	3.43821
2009	PIAS1	-0.0394998	3.17738	-4.02326	0.000596762	0.0345032	-3.43308
2009	ITPRIP	-0.046956	3.17249	-3.99491	0.000596796	0.0345032	-3.43307
2009	ZBED5	0.046905	3.05183	3.74428	0.000598243	0.0345032	3.43241
2009	RASGRP4	-0.0152455	2.9321	-4.01181	0.000619706	0.0352817	-3.42284
2009	FBXO33	0.0367751	3.05565	3.99729	0.000624508	0.0352817	3.42074
2009	COPS4	0.0238795	2.95282	4.03123	0.000626125	0.0352817	3.42004
2009	ATP5F1C	0.0647219	3.01612	3.72831	0.000626598	0.0352817	3.41983
2009	ARID3A	-0.0582791	3.11078	-3.98081	0.000630538	0.0352817	-3.41813
2009	ARGLU1	0.0854977	3.24219	3.96692	0.000632362	0.0352817	3.41734
2009	CDKN2AIP	0.015923	2.9501	3.71494	0.000651327	0.0361404	3.40929
2009	EIF3E	0.0719877	3.3489	3.71118	0.000658454	0.0361404	3.40632
2009	RAP1BL	0.0538488	3.00034	3.9809	0.000665108	0.0361404	3.40357
2009	RNF24	-0.098653	3.20919	-3.96143	0.00066521	0.0361404	-3.40353
2009	RABGGTB	0.0130204	2.94358	3.70689	0.000666666	0.0361404	3.40293
2009	POLM	-0.0162986	2.93752	-4.00388	0.000671618	0.0361404	-3.40091
2009	USP1	0.0334399	2.96272	3.70326	0.000673705	0.0361404	3.40006
2009	TMEM9B	0.0226189	3.05714	3.94753	0.000681288	0.0361404	3.397
2009	PDCD10	0.0482887	2.98559	3.94653	0.000682093	0.0361404	3.39668
2009	NDEL1	-0.03048	3.15924	-3.98379	0.000685923	0.0361404	-3.39515
2009	PPP1CC	0.0531494	3.26221	3.95297	0.000689554	0.0361404	3.3937
2009	HMGB1P37	0.0818997	3.06244	3.96818	0.000689999	0.0361404	3.39352
2009	RPL26P19	0.0611321	2.97245	3.92824	0.000695225	0.0362293	3.39146
2009	LOC728417	-0.0353679	2.97347	-3.68479	0.000710619	0.0363922	-3.38545
2009	VPS8	-0.0223841	2.97046	-3.97018	0.000710776	0.0363922	-3.38539
2009	RPL26P12	0.0797304	2.99285	3.68447	0.000711274	0.0363922	3.3852
2009	RPS27P21	0.133626	3.28109	3.93895	0.00071253	0.0363922	3.38471
2009	DPP8	-0.0155829	2.97115	-3.94206	0.000720176	0.0366006	-3.38178
2009	SCML1	0.0122811	2.91698	3.67831	0.000724028	0.0366151	3.38031
2009	AASDHPPT	0.0220338	2.96004	3.91534	0.000727752	0.0366231	3.3789
2009	CAPN15	-0.0306747	2.96105	-3.91654	0.000732199	0.0366671	-3.37723
2009	TRPC4AP	-0.0336129	3.08804	-3.94713	0.000738677	0.0368119	-3.37481
2009	CD69	0.0305608	2.92276	3.90863	0.000754519	0.0374198	3.36896
2009	CALCOCO1	-0.0193221	2.94401	-3.90504	0.000764034	0.0377095	-3.36551
2009	RPS17	0.104994	3.2782	3.88399	0.000778086	0.0382193	3.36047
2009	STAT6	-0.0401298	3.11768	-3.92492	0.00078226	0.0382413	-3.359
2009	EEF1A1P9	0.088138	3.50938	3.8909	0.00081025	0.0394004	3.34927
2009	SERPINA1	-0.0560692	3.31447	-3.88914	0.000819167	0.0394004	-3.34624
2009	RPL17P36	0.0695694	2.96948	3.87513	0.000819576	0.0394004	3.3461
2009	RFFL	-0.0315797	3.07368	-3.92841	0.000821321	0.0394004	-3.34551
2009	RPL21P37	0.113836	3.43295	3.85487	0.000830993	0.039679	3.34226
2009	EVI2A	0.0645422	2.99848	3.62683	0.000839572	0.039903	3.33941
2009	AGGF1	0.0154939	2.94553	3.86412	0.000846621	0.0400526	3.33708
2009	UQCRQ	0.0682722	3.03154	3.85449	0.000852571	0.0400739	3.33514
2009	PYGL	-0.0626967	3.29659	-3.88017	0.000854878	0.0400739	-3.33439
2009	HINT1	0.0879436	3.08396	3.61858	0.000859677	0.0401156	3.33283
2009	RSL24D1	0.0833909	3.00226	3.61316	0.000873132	0.0404287	3.32851
2009	MANSC1	-0.0229115	2.96365	-3.90762	0.000876047	0.0404287	-3.32758
2009	C15orf39	-0.0657367	3.16157	-3.83765	0.000878201	0.0404287	-3.32689
2009	NUDT21	0.031747	2.96317	3.8414	0.000892342	0.0406892	3.32244
2009	ACADM	0.0246624	2.96525	3.60492	0.000893976	0.0406892	3.32193
2009	RPL31	0.143867	3.18962	3.8264	0.000896935	0.0406892	3.32101
2009	VCAN	-0.053921	3.27071	-3.84626	0.000899712	0.0406892	-3.32014
2009	RERE	-0.04547	3.05006	-3.83873	0.000910454	0.040754	-3.31683
2009	COMMD3	0.0501801	3.06865	3.83688	0.000917028	0.040754	3.31482
2009	PNKP	-0.0304081	3.02652	-3.59531	0.000918901	0.040754	-3.31425
2009	RPL28	-0.0104512	2.91742	-3.84877	0.000923807	0.040754	-3.31276
2009	TRAT1	0.0323739	2.95409	3.82093	0.000924018	0.040754	3.31269
2009	GNB2	-0.0353552	2.97999	-3.59203	0.000927541	0.040754	-3.31163
2009	TRIAP1	0.0206099	2.92725	3.5915	0.000928952	0.040754	3.3112
2009	MED12	-0.0179373	2.92244	-3.87407	0.000932904	0.040754	-3.31002
2009	WAS	-0.0638873	3.51337	-3.81763	0.000943991	0.0408234	-3.30671
2009	BMI1	0.0368844	3.02647	3.80518	0.000946632	0.0408234	3.30593
2009	COL6A2	-0.0119266	2.91219	-3.80445	0.000948549	0.0408234	-3.30536
2009	SFR1	0.0127358	2.9254	3.8165	0.000950398	0.0408234	3.30481
2009	RPL41	0.0612327	3.27396	3.79882	0.000962691	0.0410727	3.30121
2009	MX2	-0.0643144	3.21195	-3.81411	0.000964203	0.0410727	-3.30077
2009	XRCC1	-0.0167006	2.94773	-3.81182	0.000972658	0.0412616	-3.29832
2009	RCOR3	0.0334263	3.01433	3.57072	0.000985721	0.0416437	3.29457
2009	PLEKHM1	-0.0271549	2.9778	-3.56733	0.000995289	0.0417548	-3.29186
2009	LPAR2	-0.0574801	3.154	-3.80751	0.000996486	0.0417548	-3.29152
2009	PDLIM7	-0.0278633	2.99	-3.80207	0.00100579	0.0419722	-3.2889
2009	GTF2IP20	-0.02788	2.95464	-3.77635	0.00101053	0.0419722	-3.28758
2009	SLCO3A1	-0.031433	3.00998	-3.79037	0.00101922	0.0419722	-3.28517
2009	RPS17P16	0.125329	3.34916	3.77224	0.00102047	0.0419722	3.28482
2009	ATP6V1G1	0.0652846	3.1488	3.55764	0.00102318	0.0419722	3.28407
2009	SLC45A4	-0.0269876	2.99423	-3.80517	0.00102621	0.0419722	-3.28324
2009	FLOT2	-0.0613744	3.50201	-3.81871	0.00103464	0.0421494	-3.28093
2009	KMT2B	-0.0380426	3.00517	-3.77477	0.00105365	0.0427541	-3.27579
2009	ZBTB20	-0.0208385	2.94267	-3.76679	0.00106976	0.0431867	-3.27151
2009	PPIL3	0.036763	3.02726	3.77298	0.00107273	0.0431867	3.27072
2009	NQO2	-0.0282957	3.0012	-3.81751	0.00108402	0.0433761	-3.26776
2009	RPS27	0.103771	3.47362	3.74988	0.00108588	0.0433761	3.26728
2009	TMEM126B	0.037646	2.97294	3.53226	0.00109975	0.0434902	3.26368
2009	WDR44	0.00869888	2.91884	3.75506	0.0011006	0.0434902	3.26346
2009	OTULINL	0.0181515	2.95305	3.77536	0.00110145	0.0434902	3.26324
2009	KDM5B	-0.0193473	2.9709	-3.74776	0.00111002	0.043661	-3.26104
2009	NDUFS4	0.0261979	2.93631	3.52577	0.00112017	0.0438361	3.25846
2009	PIM2	-0.0354902	3.20357	-3.75022	0.00113178	0.0438361	-3.25554
2009	TMCO1	0.0585922	3.04809	3.73142	0.00113888	0.0438361	3.25376
2009	RPL21P45	0.0666238	2.98084	3.76761	0.00113956	0.0438361	3.25359
2009	SLC11A1	-0.0682625	3.31582	-3.7704	0.0011413	0.0438361	-3.25316
2009	CD52	0.0783754	3.30232	3.74451	0.00115691	0.0438361	3.2493
2009	LINC01347	-0.0145186	2.91076	-3.76506	0.00115759	0.0438361	-3.24913
2009	PROK2	-0.0821119	3.43973	-3.74903	0.00115898	0.0438361	-3.24879
2009	YIPF1	-0.0265294	3.10311	-3.51252	0.00116307	0.0438361	-3.24778
2009	AP5M1	0.0141478	2.95675	3.51238	0.00116353	0.0438361	3.24767
2009	INPP5B	-0.0109123	2.92101	-3.80298	0.00117012	0.0438361	-3.24607
2009	SSH2	-0.0595707	3.26515	-3.74022	0.00117396	0.0438361	-3.24513
2009	MAP3K2	-0.0210802	2.98508	-3.73893	0.00117794	0.0438361	-3.24417
2009	HSPA14	0.0173172	2.9306	3.50603	0.00118465	0.0438361	3.24255
2009	SORL1	-0.097786	3.34294	-3.50425	0.00119064	0.0438361	-3.24111
2009	IFNAR1	-0.0324661	3.06412	-3.7504	0.00120051	0.0438361	-3.23876
2009	STXBP2	-0.060403	3.22588	-3.72123	0.00120097	0.0438361	-3.23865
2009	RPL30	0.0572694	3.54557	3.50044	0.00120354	0.0438361	3.23804
2009	THAP12	0.0454643	3.08116	3.49872	0.00120943	0.0438361	3.23665
2009	BCRP5	-0.0252013	2.97062	-3.73058	0.0012097	0.0438361	-3.23658
2009	SRP9	0.0399912	3.06769	3.49823	0.0012111	0.0438361	3.23625
2009	FAM172A	0.0197698	2.97651	3.7524	0.00122814	0.0438361	3.23226
2009	NUAK2	-0.032042	3.04335	-3.70739	0.00123107	0.0438361	-3.23158
2009	ZBTB14	0.0179551	2.96768	3.49064	0.00123738	0.0438361	3.23012
2009	ARHGAP24	-0.00996898	2.92728	-3.74101	0.00125168	0.0438361	-3.22683
2009	WLS	-0.0314962	3.01447	-3.73211	0.00125651	0.0438361	-3.22573
2009	AKT1	-0.0339189	3.23074	-3.71298	0.00126133	0.0438361	-3.22464
2009	RPS6KA1	-0.0371885	3.16983	-3.70539	0.00126164	0.0438361	-3.22457
2009	RPS27P9	0.0209461	2.91015	3.70588	0.0012643	0.0438361	3.22396
2009	IQSEC1	-0.0412171	3.04993	-3.48247	0.00126626	0.0438361	-3.22352
2009	RPS27P7	0.0351374	2.93139	3.71157	0.00126631	0.0438361	3.22351
2009	RPL21P119	0.0698501	3.1094	3.68012	0.00127151	0.0438361	3.22233
2009	MTF1	-0.0464575	3.01516	-3.72124	0.00127205	0.0438361	-3.22221
2009	MDH1	0.0422176	3.12701	3.68707	0.00127344	0.0438361	3.2219
2009	NIBAN1	-0.0837313	3.34341	-3.71952	0.00127419	0.0438361	-3.22173
2009	USP4	-0.0186495	2.98337	-3.71294	0.00127453	0.0438361	-3.22165
2009	PACSIN2	-0.0416184	3.13335	-3.71757	0.00127662	0.0438361	-3.22118
2009	KLRC3	0.01963	2.91904	3.71462	0.00127674	0.0438361	3.22116
2009	PI4K2B	0.0201007	2.9355	3.68708	0.00129706	0.0440252	3.21663
2009	RPS15AP17	0.12408	3.26241	3.67534	0.00129759	0.0440252	3.21651
2009	GPN1	0.021895	3.01939	3.47345	0.0012989	0.0440252	3.21622
2009	MYNN	0.020809	2.93446	3.47332	0.0012994	0.0440252	3.21611
2009	DEK	0.0593588	3.06399	3.68013	0.00131875	0.0444287	3.21187
2009	RPS27P29	0.143408	3.27585	3.67978	0.00131996	0.0444287	3.2116
2009	GALK2	-0.0204081	2.97158	-3.67586	0.00132639	0.044499	-3.21021
2009	NCOA1	-0.0205977	3.0146	-3.67707	0.00133288	0.0445712	-3.2088
2009	TMEM179B	-0.0209466	3.07043	-3.71795	0.001346	0.0445864	-3.20599
2009	CLPTM1	-0.0336446	3.01741	-3.68189	0.00135246	0.0445864	-3.20461
2009	PLIN3	-0.04378	3.31944	-3.71152	0.00135605	0.0445864	-3.20385
2009	RPL9P18	0.140859	3.20449	3.65868	0.00135736	0.0445864	3.20357
2009	CLASP1	-0.0228571	2.95263	-3.45742	0.00135892	0.0445864	-3.20324
2009	HAT1	0.0169827	2.92314	3.65186	0.00136745	0.0445864	3.20144
2009	RPL21P87	0.0320245	2.9321	3.68788	0.00136997	0.0445864	3.2009
2009	PI4KAP2	-0.0265225	3.00912	-3.66338	0.00137718	0.0445864	-3.19939
2009	SPI1	-0.0597266	3.34186	-3.64763	0.00137913	0.0445864	-3.19898
2009	LEPROTL1	0.0541165	3.12534	3.65864	0.00138089	0.0445864	3.19862
2009	CUX1	-0.0191022	2.95517	-3.66655	0.00138111	0.0445864	-3.19857
2009	MPHOSPH10	0.0204777	2.98196	3.44795	0.00139564	0.0449141	3.19555
2009	CRYZ	0.0234341	2.93709	3.65598	0.00140232	0.0449881	3.19417
2009	ARHGEF11	-0.0123922	2.92021	-3.73157	0.00141224	0.0451653	-3.19214
2009	PTAFR	-0.0518267	3.12933	-3.44002	0.00142709	0.045189	-3.18912
2009	PITPNC1	-0.0325932	3.03159	-3.63859	0.00143444	0.045189	-3.18763
2009	MYO9B	-0.0455004	3.04404	-3.43775	0.00143623	0.045189	-3.18727
2009	PIK3CD	-0.0675475	3.18418	-3.64021	0.00143812	0.045189	-3.18689
2009	PCMT1	0.0505765	3.13538	3.64808	0.00144003	0.045189	3.1865
2009	APBB1IP	-0.0625271	3.2957	-3.64075	0.00144199	0.045189	-3.18611
2009	RHOG	-0.043557	3.49142	-3.66297	0.00144379	0.045189	-3.18575
2009	RPS29	0.0510845	3.32206	3.63049	0.00146799	0.0457567	3.18094
2009	MAPK3	-0.0372375	3.14523	-3.62791	0.00147085	0.0457567	-3.18037
2009	RBM23	-0.034831	3.21051	-3.65308	0.00147925	0.0458791	-3.17872
2009	GRWD1	-0.0211577	2.94382	-3.62163	0.00148449	0.0459028	-3.1777
2009	PRPS2	0.0137847	2.94478	3.63021	0.00150206	0.0459631	3.17429
2009	XAB2	-0.0329846	3.04171	-3.62818	0.00150289	0.0459631	-3.17412
2009	NCF4	-0.0402194	3.17929	-3.66202	0.00150582	0.0459631	-3.17356
2009	RC3H2	-0.0176245	2.94082	-3.42034	0.00150814	0.0459631	-3.17311
2009	ZNF493	-0.0181018	2.97287	-3.63607	0.00150882	0.0459631	-3.17298
2009	MAPK1	-0.024002	3.11991	-3.63843	0.00153804	0.0466396	-3.16741
2009	CCDC14	0.0313087	2.9802	3.41139	0.00154643	0.0466396	3.16583
2009	VPS39	-0.0188297	2.93614	-3.6156	0.00154704	0.0466396	-3.16571
2009	ZNF25	0.01818	2.93566	3.61441	0.0015492	0.0466396	3.16531
2009	AGO1	-0.0168167	2.92975	-3.64169	0.00155639	0.0466718	-3.16396
2009	KRCC1	0.02786	2.9474	3.59826	0.00156024	0.0466718	3.16324
2009	UVSSA	-0.0109772	2.92988	-3.62914	0.00156391	0.0466718	-3.16256
2009	WIPI2	-0.0252165	2.97433	-3.6261	0.00160369	0.0473699	-3.15523
2009	TOMM5	0.0209729	2.93127	3.59295	0.00161001	0.0473699	3.15409
2009	DYNLRB1	-0.0203105	3.11446	-3.58772	0.0016108	0.0473699	-3.15394
2009	CSNK1G2	-0.0347321	3.40649	-3.6242	0.00161464	0.0473699	-3.15325
2009	KIAA1324	-0.0553449	3.00959	-3.62408	0.00161849	0.0473699	-3.15255
2009	PIP4K2C	-0.0135723	2.93588	-3.66278	0.00161923	0.0473699	-3.15242
2009	SVIL	-0.0237097	3.01821	-3.59908	0.0016196	0.0473699	-3.15235
2009	ARAP1	-0.0216851	3.00048	-3.62286	0.00163465	0.0475696	-3.14965
2009	MRPL38	-0.0228837	2.97585	-3.59215	0.00164221	0.0475696	-3.1483
2009	SNPH	-0.00964247	2.91144	-3.63496	0.00164657	0.0475696	-3.14753
2009	MS4A3	0.0118719	2.92615	3.61525	0.00164943	0.0475696	3.14702
2009	PPIAP31	0.0386565	3.24784	3.58293	0.00165454	0.0475696	3.14612
2009	NGRN	0.0187343	3.0207	3.38563	0.00166193	0.0475696	3.14481
2009	MKNK1	-0.0457512	3.09585	-3.59204	0.00167309	0.0475696	-3.14285
2009	RPS15AP11	0.086136	3.07214	3.57865	0.00167351	0.0475696	3.14278
2009	TMEM234	-0.0112415	2.92028	-3.38054	0.00168574	0.0475696	-3.14065
2009	MRPL35	0.0119948	2.92499	3.56593	0.001689	0.0475696	3.14008
2009	TRAPPC9	-0.0178628	2.91797	-3.3795	0.00169061	0.0475696	-3.1398
2009	KDM6B	-0.0257937	2.95788	-3.37794	0.00169798	0.0475696	-3.13853
2009	NIPSNAP2	0.0180114	2.94828	3.5826	0.00170489	0.0475696	3.13734
2009	DEDD2	-0.03466	3.3414	-3.57281	0.00170653	0.0475696	-3.13706
2009	SCYL1	-0.0290962	3.10564	-3.37387	0.00171736	0.0475696	-3.1352
2009	FXR1	0.0129697	2.96286	3.37305	0.0017213	0.0475696	3.13453
2009	LAPTM5	-0.0493252	3.39853	-3.57511	0.00172561	0.0475696	-3.1338
2009	SLC36A1	-0.0134565	2.93948	-3.57648	0.00172696	0.0475696	-3.13357
2009	TMEM14DP	0.0324733	3.04043	3.57833	0.00172761	0.0475696	3.13346
2009	CMPK1	0.0459773	3.02803	3.56294	0.00172765	0.0475696	3.13345
2009	TFB2M	0.0141622	2.9452	3.5716	0.00172921	0.0475696	3.13318
2009	SLC9A8	-0.0275035	2.95984	-3.55209	0.00173594	0.0475696	-3.13204
2009	RPL21P29	0.116827	3.3949	3.55499	0.00173708	0.0475696	3.13185
2009	TRIM60	0.00951779	2.90578	3.36877	0.00174193	0.0475696	3.13103
2009	ACAP1	-0.037682	3.08084	-3.58032	0.00174227	0.0475696	-3.13097
2009	PARP6	-0.0161666	2.94374	-3.62378	0.00174857	0.0475827	-3.12992
2009	ZNF341	-0.0149143	2.92308	-3.60427	0.00175202	0.0475827	-3.12934
2009	WBP4	0.020934	2.94145	3.36566	0.0017571	0.0475948	3.12848
2009	ITGAM	-0.0586854	3.16027	-3.55057	0.00177326	0.0478237	-3.12579
2009	PLRG1	0.0249596	3.00298	3.36098	0.00178015	0.0478237	3.12465
2009	SH2D3C	-0.0427547	3.03646	-3.5741	0.00178634	0.0478237	-3.12363
2009	TAPBP	-0.0298742	3.05354	-3.35913	0.00178932	0.0478237	-3.12314
2009	ZNF22	0.0337268	2.97653	3.54187	0.00179285	0.0478237	3.12256
2009	COX7B	0.0252906	2.92548	3.35738	0.00179805	0.0478237	3.12171
2009	TNFRSF1A	-0.0474849	3.27807	-3.56621	0.00179816	0.0478237	-3.12169
2009	POC1B	0.0235051	2.976	3.55823	0.00181856	0.0481917	3.11837
2009	RPS27P6	0.0959402	3.58616	3.53551	0.00182139	0.0481917	3.11791
2009	EIF2S1	0.0162628	2.92903	3.5377	0.00184098	0.0485849	3.11475
2009	RAB11A	0.0373794	3.12322	3.53082	0.00185647	0.0487287	3.11228
2009	ZNFX1	-0.0474641	3.09152	-3.54113	0.00186169	0.0487287	-3.11145
2009	UBA6	0.0316973	2.96415	3.54109	0.00186402	0.0487287	3.11108
2009	RXRA	-0.0456053	3.30466	-3.54448	0.00186542	0.0487287	-3.11086
2009	ZMAT3	-0.0471488	3.28247	-3.53504	0.00189235	0.0490206	-3.10663
2009	PRCC	-0.0110868	2.93524	-3.52944	0.00189761	0.0490206	-3.10581
2009	LINC00938	0.0215139	2.98314	3.33735	0.00190097	0.0490206	3.10528
2009	ICAM3	-0.038919	3.54973	-3.53815	0.00190529	0.0490206	-3.10461
2009	ZDHHC18	-0.050101	3.19686	-3.33532	0.00191172	0.0490206	-3.10361
2009	RPS29P17	0.0991095	3.11074	3.54993	0.00191402	0.0490206	3.10326
2009	DCAF13	0.0133669	2.91008	3.33417	0.0019178	0.0490206	3.10268
2009	ZMPSTE24	0.023899	3.10514	3.53782	0.00191795	0.0490206	3.10265
2009	CASP3	0.0235486	2.96153	3.52136	0.00191957	0.0490206	3.1024
2009	FAM53B	-0.0377743	3.07883	-3.51849	0.00194594	0.0494759	-3.09836
2009	TALDO1	-0.0243815	3.29857	-3.53191	0.00194991	0.0494759	-3.09776
2009	MBOAT7	-0.0645351	3.23059	-3.32645	0.00195931	0.0494759	-3.09633
2009	MSRA	-0.0235696	2.98294	-3.54233	0.00196299	0.0494759	-3.09578
2009	RAPGEF6	-0.042941	3.1031	-3.53689	0.00196304	0.0494759	-3.09577
2009	TMEM181	0.040864	3.02672	3.32516	0.00196631	0.0494759	3.09527
2009	UTP6	0.0290932	3.07649	3.51765	0.00197132	0.0494807	3.09452
2009	UFM1	0.0207856	2.96357	3.51715	0.00198431	0.0496853	3.09257
2009	SLC35F6	-0.01229	2.91925	-3.61802	0.00199434	0.0498147	-3.09107
2009	CYC1	-0.0268224	3.11187	-3.51584	0.00201474	0.0499274	-3.08805
2009	INTS3	-0.0397557	3.01712	-3.50255	0.00202092	0.0499274	-3.08714
2009	RPL26P30	0.0109631	2.91693	3.31423	0.00202674	0.0499274	3.08629
2009	EDEM2	-0.0251815	3.02149	-3.31377	0.00202934	0.0499274	-3.0859
2009	CD160	0.028392	2.94966	3.53546	0.00203003	0.0499274	3.0858
2009	COPRS	-0.0226152	2.99671	-3.49804	0.00203029	0.0499274	-3.08577
2009	PITPNM1	-0.0364367	3.07619	-3.50086	0.00203544	0.0499274	-3.08501
2009	TOMM7	0.0904476	3.20357	3.487	0.00203775	0.0499274	3.08467
2009	SULT1A4	-0.0250691	3.0373	-3.51535	0.00206226	0.0504076	-3.08112
2009	MYO9A	-0.0170352	2.92264	-3.50309	0.00206775	0.050415	-3.08032
2009	UBAP1	-0.0242562	3.11499	-3.49557	0.00207647	0.050415	-3.07907
2009	VPS29	0.0413949	3.09625	3.30394	0.00208525	0.050415	3.07781
2009	PCNX1	-0.0503712	3.1331	-3.48854	0.00208949	0.050415	-3.07721
2009	PRRC2A	-0.0202775	2.94442	-3.3028	0.00209184	0.050415	-3.07687
2009	OPRL1	-0.0350501	3.05531	-3.49454	0.00209462	0.050415	-3.07648
2009	MRPL17	0.0221956	2.95877	3.30187	0.00209722	0.050415	3.07611
2009	TMEM30A	0.0187047	2.96127	3.51307	0.00210603	0.050415	3.07486
2009	RANP6	0.0283686	3.06141	3.48013	0.00210677	0.050415	3.07475
2009	SIAH1	0.0218476	3.03632	3.55428	0.00211273	0.0504207	3.07391
2009	ITGAX	-0.0329259	3.00926	-3.4762	0.00211682	0.0504207	-3.07333
2009	HLX	-0.0325005	2.99272	-3.47971	0.00212215	0.0504306	-3.07258
2009	FLNB	-0.0168355	2.93378	-3.4938	0.00212718	0.0504333	-3.07188
2009	EEF1A1P12	0.0399864	3.7066	3.4875	0.00213545	0.0504476	3.07072
2009	PSMC6	0.0385676	2.9853	3.29384	0.00214424	0.0504476	3.06949
2009	NAP1L1	0.0273888	3.02604	3.46944	0.00214831	0.0504476	3.06892
2009	CEP350	-0.0308079	3.03271	-3.29297	0.00214936	0.0504476	-3.06878
2009	RARA	-0.0477485	3.19514	-3.4624	0.00215481	0.0504476	-3.06802
2009	DENND4B	-0.0456705	3.07879	-3.29164	0.00215727	0.0504476	-3.06768
2009	ITGA5	-0.0480885	3.07045	-3.47322	0.00216801	0.050554	-3.0662
2009	RNASEK	-0.0305941	3.34069	-3.28923	0.00217167	0.050554	-3.06569
2009	CBL	-0.0294471	3.04836	-3.46372	0.00217883	0.0506059	-3.06471
2009	GIMAP2	0.0512331	2.98719	3.47007	0.00219655	0.0508959	3.06228
2009	FAM193A	-0.0172162	2.93996	-3.46175	0.00220122	0.0508959	-3.06165
2009	HS1BP3	-0.0232944	2.97081	-3.28321	0.002208	0.0509379	-3.06073
2009	ZBED1	-0.0320476	3.10438	-3.45959	0.00221744	0.0510409	-3.05945
2009	CGRRF1	0.0181619	2.93301	3.27486	0.00225934	0.0518052	3.05384
2009	NIFK	0.0315492	2.9697	3.27444	0.00226198	0.0518052	3.05349
2009	STK10	-0.0458186	3.06758	-3.45184	0.0022673	0.0518052	-3.05278
2009	RAF1	-0.0263472	3.12937	-3.46419	0.00227292	0.0518052	-3.05204
2009	NECAB2	-0.0119886	2.90977	-3.49721	0.0022808	0.0518052	-3.051
2009	GLIPR2	-0.0293991	3.43917	-3.50245	0.00228092	0.0518052	-3.05098
2009	TUBA1A	-0.0418351	3.42729	-3.49245	0.0023036	0.052073	-3.04801
2009	PTPN22	0.0241897	2.95294	3.44315	0.00230915	0.052073	3.04729
2009	ASGR2	-0.0146843	2.9307	-3.48325	0.00231497	0.052073	-3.04653
2009	ZNF146	0.0292942	2.97425	3.45253	0.00231578	0.052073	3.04643
2009	TAPT1	0.0154204	2.92604	3.45607	0.00231807	0.052073	3.04613
2009	ZNF548	0.0138587	2.93926	3.26289	0.00233497	0.0522557	3.04395
2009	LINC02035	-0.0187512	2.98492	-3.45313	0.00233639	0.0522557	-3.04376
2009	LOC100132658	0.0364246	2.97085	3.45433	0.00234833	0.0524086	3.04223
2009	CHMP5	0.0460918	2.96937	3.42672	0.00237646	0.0529214	3.03864
2009	RPL17P22	0.0361315	2.92647	3.43686	0.0023971	0.0530285	3.03604
2009	SELENON	-0.0160038	2.93746	-3.44763	0.00240046	0.0530285	-3.03561
2009	NUMB	-0.0346984	3.264	-3.44696	0.00240564	0.0530285	-3.03496
2009	PIGY	0.0488545	3.13716	3.25182	0.00240707	0.0530285	3.03478
2009	GDI2	0.0470268	3.22273	3.45533	0.0024071	0.0530285	3.03478
2009	ACP1	0.030186	3.07078	3.25099	0.00241259	0.0530357	3.03409
2009	CENPK	0.00995705	2.91316	3.4421	0.00243172	0.053175	3.03171
2009	COMMD8	0.0309505	2.9463	3.24796	0.00243269	0.053175	3.03159
2009	KPNA6	-0.052608	3.07794	-3.42036	0.00243447	0.053175	-3.03137
2009	TSPO	-0.0352659	3.35161	-3.42649	0.00247029	0.053843	-3.02696
2009	DNAJC8	0.032214	3.16085	3.40903	0.00247789	0.0538942	3.02603
2009	KRT23	-0.0399834	3.01671	-3.43765	0.00249816	0.0540809	-3.02356
2009	SBNO2	-0.0401194	2.99748	-3.23786	0.002501	0.0540809	-3.02322
2009	ZDHHC7	-0.0452989	3.20344	-3.41668	0.00250394	0.0540809	-3.02286
2009	ARHGEF2	-0.0379437	3.39652	-3.41633	0.00250755	0.0540809	-3.02243
2009	C5orf51	-0.0125798	3.00698	-3.4325	0.00251591	0.0541474	-3.02142
2009	SIGLEC5	-0.022086	2.95954	-3.42902	0.00252742	0.0542813	-3.02004
2009	MRPL18	0.0210261	3.04622	3.23173	0.00254331	0.0544134	3.01814
2009	DENND5A	-0.03624	3.16288	-3.41893	0.00254417	0.0544134	-3.01804
2009	ADGRE3	-0.0382574	3.11099	-3.41887	0.00255444	0.0544399	-3.01682
2009	MRPL19	0.0124025	2.93929	3.4353	0.00255601	0.0544399	3.01663
2009	CASP9	-0.00855454	2.92377	-3.42306	0.00257096	0.0546449	-3.01486
2009	DNAJC5	-0.0174292	2.95111	-3.51283	0.00259054	0.0547633	-3.01256
2009	CD93	-0.0327063	3.22013	-3.43028	0.0025906	0.0547633	-3.01255
2009	RPS29P3	0.0680176	3.56408	3.39327	0.00259708	0.0547633	3.0118
2009	CAMLG	0.0382589	3.19726	3.39727	0.00259787	0.0547633	3.0117
2009	EIF4EP3	0.0128579	2.91859	3.38755	0.00261019	0.0548666	3.01027
2009	RPS24	0.102776	3.22406	3.22178	0.00261346	0.0548666	3.00989
2009	CTDSP1	-0.0275897	3.09996	-3.22084	0.0026202	0.0548959	-3.0091
2009	AP1S2	0.0729661	3.23239	3.39389	0.00262752	0.0549371	3.00826
2009	PACC1	0.0105246	2.92757	3.45429	0.00264452	0.0551327	3.0063
2009	ALPK1	-0.0422382	3.02039	-3.38957	0.00264912	0.0551327	-3.00577
2009	PTK2B	-0.0212554	3.00479	-3.38316	0.00265589	0.0551327	-3.00499
2009	PPBP	0.0704061	3.2475	3.42218	0.0026588	0.0551327	3.00466
2009	PSTPIP1	-0.0349722	3.07079	-3.21425	0.00266778	0.0551327	-3.00363
2009	GMEB2	-0.0294692	3.02181	-3.38467	0.00266909	0.0551327	-3.00348
2009	LOC100129118	0.0272867	2.96399	3.37681	0.00267495	0.0551427	3.00281
2009	TMEM121B	-0.0207869	2.94267	-3.40612	0.00268181	0.0551734	-3.00203
2009	POLR2A	-0.0616785	3.15528	-3.3685	0.00269931	0.0553297	-3.00005
2009	TCEANC2	-0.0122953	2.92596	-3.39191	0.00271493	0.0553297	-2.9983
2009	MLF2	-0.0319062	3.0667	-3.37562	0.00271576	0.0553297	-2.9982
2009	FAM160A2	-0.019002	2.96647	-3.41675	0.00271658	0.0553297	-2.99811
2009	ORMDL1	0.037113	3.09065	3.39693	0.00272335	0.0553297	2.99735
2009	MRTFA	-0.0225573	2.95973	-3.38446	0.00272448	0.0553297	-2.99723
2009	RPS27L	0.032098	2.95874	3.20619	0.00272714	0.0553297	2.99693
2009	ERP27	-0.014882	2.95758	-3.39073	0.00273932	0.0554166	-2.99557
2009	CD3D	0.0484765	3.18248	3.37928	0.00274592	0.0554166	2.99484
2009	DENND1C	-0.0273847	2.98009	-3.36599	0.00276165	0.0554166	-2.99309
2009	SLC8B1	-0.030364	3.07927	-3.41586	0.00276498	0.0554166	-2.99273
2009	UBE3A	0.0253884	2.98133	3.1996	0.00277661	0.0554166	2.99144
2009	RUBCN	-0.0120233	2.91802	-3.40099	0.00277895	0.0554166	-2.99119
2009	PI4KAP1	-0.0172929	2.95476	-3.41629	0.00278107	0.0554166	-2.99095
2009	HNRNPC	0.0242764	3.02049	3.38246	0.00278406	0.0554166	2.99063
2009	PANX2	-0.0383538	3.07616	-3.3765	0.00278569	0.0554166	-2.99045
2009	DLD	0.0175649	2.95417	3.36669	0.00279138	0.0554166	2.98982
2009	KTN1	0.0310792	2.94133	3.37279	0.0027923	0.0554166	2.98972
2009	TBC1D13	-0.0147374	2.92505	-3.19701	0.0027962	0.0554166	-2.9893
2009	GBP3	0.00656284	2.89507	3.3735	0.00283404	0.0558905	2.98519
2009	RGL2	-0.0297932	2.98281	-3.37171	0.00284336	0.0558905	-2.98418
2009	RPL6P20	0.0568195	3.24459	3.3553	0.00284569	0.0558905	2.98393
2009	REXO1	-0.0163246	2.94232	-3.19018	0.00284872	0.0558905	-2.98361
2009	ACTR6	0.0225578	2.91977	3.34508	0.00285764	0.0558905	2.98265
2009	RPL39	0.105705	3.3595	3.34382	0.00286504	0.0558905	2.98186
2009	NDUFA4	0.078135	3.08873	3.18758	0.00286893	0.0558905	2.98144
2009	ACTR10	0.0279761	3.01909	3.18689	0.00287434	0.0558905	2.98087
2009	NMD3	0.0191187	2.93206	3.34274	0.0028757	0.0558905	2.98072
2009	PPP2R5D	-0.0142075	2.92948	-3.38728	0.00287901	0.0558905	-2.98037
2009	TLR8	-0.0234936	3.07011	-3.3798	0.00288	0.0558905	-2.98026
2009	CASTOR3	-0.0210844	2.97755	-3.3795	0.00289286	0.0559674	-2.9789
2009	MAPK9	0.0086782	2.93296	3.18427	0.00289487	0.0559674	2.97869
2009	ATP2A3	-0.0177647	2.96211	-3.36184	0.00290579	0.0560029	-2.97753
2009	PITPNA	-0.0129637	2.91584	-3.3764	0.002917	0.0560029	-2.97635
2009	PCF11	0.0221053	2.97275	3.18105	0.00292034	0.0560029	2.976
2009	FCGRT	-0.0448042	3.33655	-3.35266	0.00292289	0.0560029	-2.97573
2009	LUC7L3	0.0424229	2.98655	3.3457	0.00292398	0.0560029	2.97562
2009	SIRPA	-0.0364666	3.22966	-3.35311	0.00293554	0.0561197	-2.97441
2009	GDI1	-0.0298137	3.02559	-3.17811	0.00294379	0.0561727	-2.97355
2009	RPL24	0.0600533	3.42093	3.33735	0.00295107	0.0562072	2.97279
2009	SIGLEC9	-0.0112136	2.92651	-3.34673	0.00297704	0.0564756	-2.9701
2009	IBTK	0.0206088	2.93045	3.33987	0.00298119	0.0564756	2.96967
2009	TMEM131	-0.0482049	3.13541	-3.32959	0.00298166	0.0564756	-2.96962
2009	RPS29P11	0.0793372	3.40779	3.33637	0.00299794	0.0566792	2.96795
2009	SRSF11	0.0289465	2.9331	3.35613	0.00300633	0.0567334	2.96709
2009	PPIAP43	0.0831093	3.04991	3.35845	0.00301953	0.0567774	2.96574
2009	JPT1	-0.0276229	3.00715	-3.16873	0.00301972	0.0567774	-2.96572
2009	MBIP	0.00845462	2.92229	3.16795	0.00302608	0.0567929	2.96508
2009	POMT1	-0.00886137	2.92588	-3.34441	0.00305588	0.0571702	-2.96206
2009	TRIM8	-0.0390728	3.16995	-3.36229	0.00305732	0.0571702	-2.96192
2009	MNT	-0.0312355	3.00386	-3.33193	0.00306964	0.0572963	-2.96068
2009	RAB12	-0.0256406	2.97489	-3.31755	0.00308762	0.0574629	-2.95888
2009	QSOX1	-0.0279414	3.04419	-3.33645	0.00308976	0.0574629	-2.95866
2009	ADGRE2	-0.0480699	3.14846	-3.34243	0.00310058	0.0574846	-2.95759
2009	IL4R	-0.0285394	2.99078	-3.31623	0.00310213	0.0574846	-2.95743
2009	TRIM25	-0.0390008	3.05717	-3.33548	0.00311111	0.0574878	-2.95654
2009	RPL35P5	0.0645055	3.31163	3.31916	0.0031251	0.0574878	2.95516
2009	LENG8	-0.00605954	2.91082	-3.3598	0.00313414	0.0574878	-2.95427
2009	PPWD1	0.0210102	2.96753	3.15499	0.00313425	0.0574878	2.95425
2009	LYZ	0.0342899	3.42917	3.35306	0.003137	0.0574878	2.95398
2009	USP16	0.0222483	2.97642	3.15335	0.00314821	0.0574878	2.95288
2009	PTPRE	-0.0394181	3.22678	-3.32929	0.00314919	0.0574878	-2.95279
2009	GNL3	0.0207194	2.94257	3.15295	0.00315167	0.0574878	2.95254
2009	MRPL32	0.0286778	2.97816	3.15283	0.0031527	0.0574878	2.95244
2009	PFKFB4	-0.0403951	3.1941	-3.31495	0.00316105	0.0575379	-2.95163
2009	RPS15AP24	0.095675	3.43314	3.30705	0.00317098	0.0576165	2.95066
2009	MTRR	0.0148143	2.93673	3.31791	0.00320471	0.0580281	2.94739
2009	CEPT1	0.0276082	3.02154	3.32463	0.00320494	0.0580281	2.94737
2009	NPL	-0.0328739	3.16279	-3.32978	0.00321554	0.0581174	-2.94635
2009	RPL36AP49	0.0957779	3.14666	3.14467	0.00322306	0.0581511	2.94562
2009	ZCCHC7	0.0228957	2.99252	3.30631	0.00324718	0.0581928	2.94331
2009	ETFA	0.0245477	3.07721	3.32484	0.0032478	0.0581928	2.94326
2009	IMPA1	0.0204826	2.93645	3.14142	0.00325148	0.0581928	2.94291
2009	NSUN7	-0.00936161	2.92109	-3.32417	0.00325338	0.0581928	-2.94272
2009	NPM1P28	0.0315342	3.02953	3.32291	0.00325696	0.0581928	2.94238
2009	RBM25	0.0401501	3.07358	3.14037	0.0032607	0.0581928	2.94203
2009	ATP5F1E	0.0483299	3.04531	3.29508	0.00326505	0.0581928	2.94162
2009	RPS29P18	0.0917699	3.36131	3.30086	0.00327862	0.0582886	2.94033
2009	BEX4	0.0162207	2.9924	3.32656	0.00328178	0.0582886	2.94003
2009	ATP6V0D1	-0.0524783	3.21525	-3.32135	0.00329307	0.058388	-2.93897
2009	FAM217B	-0.0377405	3.03779	-3.13469	0.00331111	0.0585768	-2.93727
2009	PMPCB	0.022873	3.04053	3.13424	0.00331513	0.0585768	2.9369
2009	ATP5PF	0.0279737	2.99506	3.28133	0.00333466	0.0587981	2.93508
2009	ASAP1-IT1	-0.0112355	2.90714	-3.13157	0.00333911	0.0587981	-2.93466
2009	GATAD2B	-0.0299874	2.98081	-3.13034	0.00335028	0.0588314	-2.93363
2009	TAF9	0.00983236	2.91354	3.1301	0.00335246	0.0588314	2.93342
2009	ATP5PO	0.0560231	3.11561	3.12822	0.00336946	0.0589288	2.93185
2009	TMEM127	-0.0155203	2.94151	-3.30399	0.00337175	0.0589288	-2.93164
2009	COX7A2	0.0665699	3.19096	3.27733	0.00337717	0.0589288	2.93114
2009	LPP	-0.0348045	3.18318	-3.3046	0.00338212	0.0589288	-2.93069
2009	MYBL1	0.0386018	2.94939	3.28608	0.00338671	0.0589288	2.93027
2009	GBA	-0.0299281	3.01682	-3.29097	0.00342145	0.0592804	-2.92709
2009	RAP2A	0.0375394	2.96015	3.28732	0.00342493	0.0592804	2.92678
2009	IFNGR2	-0.0272832	3.43751	-3.30759	0.00342659	0.0592804	-2.92663
2009	FRG1	0.0285695	3.01626	3.29754	0.00343114	0.0592804	2.92621
2009	NLRX1	-0.0198917	2.95521	-3.2798	0.00344312	0.0592804	-2.92513
2009	CHPF2	-0.0142338	2.9267	-3.12014	0.00344371	0.0592804	-2.92508
2009	SEMA4D	-0.0453048	3.29932	-3.28977	0.00345294	0.0592804	-2.92424
2009	DHX16	-0.0276635	3.07136	-3.27936	0.00345311	0.0592804	-2.92423
2009	HENMT1	0.0310306	3.03026	3.26992	0.00345993	0.0592982	2.92361
2009	SNX17	-0.0307674	3.15393	-3.27425	0.00347297	0.059336	-2.92244
2009	C12orf75	0.0243482	2.9888	3.28532	0.00348671	0.059336	2.92121
2009	CEBPZ	0.0351516	3.00062	3.1151	0.0034907	0.059336	2.92086
2009	KIF1B	-0.0122184	2.93969	-3.28891	0.00349082	0.059336	-2.92085
2009	PPP1R14B	-0.0249807	3.01787	-3.11475	0.00349406	0.059336	-2.92056
2009	NCK1	0.0276512	3.02894	3.11446	0.00349681	0.059336	2.92031
2009	CUL2	0.019286	2.97525	3.11291	0.0035114	0.0594646	2.91901
2009	FAM53C	-0.046056	3.1968	-3.27092	0.00351641	0.0594646	-2.91857
2009	CEBPA	-0.0399056	3.08982	-3.27142	0.00352177	0.0594646	-2.9181
2009	UQCRBP1	0.0481796	2.95436	3.1107	0.00353237	0.0595457	2.91716
2009	NBEAL2	-0.0413477	3.07212	-3.10739	0.00356396	0.0599774	-2.91438
2009	GGA3	-0.020858	2.95293	-3.10543	0.00358277	0.0599774	-2.91274
2009	ARF3	-0.0412698	3.06927	-3.10504	0.00358654	0.0599774	-2.91241
2009	TPT1P4	0.0934332	3.15947	3.25556	0.00359323	0.0599774	2.91183
2009	PACS1	-0.0431527	2.99922	-3.25074	0.00359796	0.0599774	-2.91141
2009	GLMN	0.0135105	2.94242	3.10342	0.00360218	0.0599774	2.91105
2009	GNAI2	-0.0455366	3.41534	-3.25045	0.00361156	0.0599774	-2.91024
2009	LPAR6	0.0375864	2.95681	3.10222	0.00361381	0.0599774	2.91004
2009	NCOR2	-0.0329585	3.0032	-3.25344	0.00361471	0.0599774	-2.90996
2009	OSCAR	-0.0352994	3.07857	-3.28166	0.0036164	0.0599774	-2.90982
2009	SCO1	0.0141973	2.97481	3.2606	0.0036261	0.0600412	2.90898
2009	PELO	-0.0195674	3.05373	-3.28277	0.00363429	0.0600799	-2.90827
2009	FYTTD1	0.0175876	2.95833	3.25893	0.00365079	0.0602556	2.90686
2009	DISC1	-0.00956941	2.89802	-3.24618	0.00365715	0.0602637	-2.90631
2009	ARHGAP12	0.013924	2.93197	3.246	0.00368554	0.0606342	2.90389
2009	TPT1P9	0.128725	3.26181	3.24835	0.0036987	0.0607533	2.90278
2009	COX7A2L	0.0331523	3.11634	3.25509	0.00372337	0.0609581	2.90069
2009	COX6C	0.0368124	3.05926	3.25358	0.00372679	0.0609581	2.90041
2009	MARCKSL1	-0.0315059	3.08909	-3.2495	0.00373019	0.0609581	-2.90012
2009	IMPDH1	-0.0236653	3.04914	-3.25909	0.00373857	0.0609581	-2.89942
2009	RPS20	0.0467539	3.53526	3.24509	0.00374086	0.0609581	2.89923
2009	GLRX3	0.0186013	2.95722	3.08783	0.00375612	0.0610774	2.89795
2009	SNRPD2	0.0620105	3.24913	3.2403	0.00377701	0.0610774	2.89621
2009	MEX3C	0.0223814	2.95933	3.25731	0.00377898	0.0610774	2.89604
2009	IP6K1	-0.036108	3.06807	-3.2351	0.00378162	0.0610774	-2.89583
2009	ANKRD12	0.0386418	3.00856	3.08523	0.00378246	0.0610774	2.89576
2009	HIBADH	0.0140445	2.95764	3.08464	0.00378844	0.0610774	2.89526
2009	ING4	0.0120523	2.92417	3.0845	0.00378982	0.0610774	2.89515
2009	SHLD2	0.0136014	2.93041	3.08359	0.00379908	0.0611306	2.89438
2009	ZC3H15	0.0205902	2.94637	3.25333	0.00380852	0.0611867	2.8936
2009	LOC100128086	0.0136249	2.92984	3.23534	0.00381669	0.061222	2.89293
2009	BCRP7	-0.0207014	2.96314	-3.23998	0.0038584	0.0617947	-2.88951
2009	GZMH	0.0626605	3.12846	3.25655	0.00387188	0.0619139	2.88842
2009	SF3B6	0.031833	2.99061	3.21716	0.0038955	0.0621947	2.8865
2009	RAN	0.0192727	3.05793	3.23671	0.00390997	0.0623288	2.88534
2009	GOLGA6L1	0.0102718	2.9046	3.07115	0.00392778	0.0625156	2.8839
2009	VIM	-0.0437686	3.51836	-3.22056	0.00394117	0.0626317	-2.88283
2009	ZC3H4	-0.0301128	3.04547	-3.21462	0.00396027	0.0628379	-2.88131
2009	FBRS	-0.0431883	3.02204	-3.0673	0.00396839	0.0628574	-2.88066
2009	PSMC2	0.030277	3.01815	3.0668	0.00397375	0.0628574	2.88024
2009	SEMA4A	-0.0625572	3.0953	-3.21461	0.00398087	0.0628732	-2.87967
2009	ATP5F1EP2	0.054383	3.4365	3.20881	0.00400388	0.0630249	2.87786
2009	ANPEP	-0.0609035	3.1063	-3.06292	0.00401518	0.0630249	-2.87697
2009	TEPSIN	-0.0158073	2.93025	-3.22225	0.00402476	0.0630249	-2.87621
2009	SMG7	-0.0200236	2.97718	-3.23915	0.00402866	0.0630249	-2.87591
2009	MTCH1	-0.0249448	3.31624	-3.22217	0.00403464	0.0630249	-2.87544
2009	RGS10	0.0436055	3.14437	3.2163	0.0040412	0.0630249	2.87493
2009	AKAP7	0.0221386	2.94399	3.21661	0.00405344	0.0630249	2.87397
2009	KLF6	-0.0339841	3.35942	-3.20823	0.00405406	0.0630249	-2.87392
2009	DDX39B	-0.0411871	3.25696	-3.21163	0.00405703	0.0630249	-2.87369
2009	MS4A1	0.0139217	2.93836	3.24548	0.00405833	0.0630249	2.87359
2009	PPIAP80	0.0498057	2.9986	3.22376	0.00406107	0.0630249	2.87338
2009	MARCHF6	-0.0491679	3.0258	-3.20581	0.00406414	0.0630249	-2.87314
2009	PCMTD1	0.0503024	3.04585	3.20628	0.00408008	0.0631767	2.8719
2009	MBD6	-0.0443811	3.14692	-3.21085	0.00409019	0.063232	-2.87112
2009	TCHP	-0.0096089	2.9337	-3.22996	0.00409926	0.063232	-2.87042
2009	LILRA6	-0.0277068	3.01774	-3.22361	0.0041042	0.063232	-2.87004
2009	ARHGAP19	-0.0165248	2.98921	-3.20885	0.0041083	0.063232	-2.86972
2009	NUP42	0.0141455	2.96065	3.04842	0.00417356	0.0641403	2.86474
2009	ZBTB2	0.00930028	2.91201	3.2153	0.00418662	0.0642448	2.86375
2009	CMC2	0.0269706	2.97849	3.04571	0.00420386	0.0643956	2.86245
2009	MIR646HG	-0.0277205	2.94225	-3.20045	0.00421137	0.0643956	-2.86188
2009	NPM1P34	0.0387789	3.09457	3.20332	0.00421526	0.0643956	2.86159
2009	MTIF3	0.0166475	2.95825	3.20773	0.00422377	0.0644297	2.86095
2009	ACSS2	-0.0322391	3.06622	-3.1866	0.00425023	0.0647372	-2.85897
2009	RPL6P27	0.0555229	3.34898	3.18572	0.00426596	0.0648806	2.85779
2009	SLC19A1	-0.031469	2.9865	-3.17748	0.00432068	0.0655988	-2.85375
2009	CXCL16	-0.0434902	3.12335	-3.18751	0.00432597	0.0655988	-2.85336
2009	MAN2A2	-0.0198997	2.95542	-3.2132	0.00433819	0.0656871	-2.85246
2009	MFSD5	-0.0256414	3.01629	-3.03283	0.00435045	0.0657117	-2.85157
2009	TMEM185A	-0.011048	2.94158	-3.19342	0.00435261	0.0657117	-2.85141
2009	ARHGAP1	-0.0380932	3.14161	-3.17285	0.00439141	0.0661462	-2.84859
2009	ZNF816	0.0140613	2.92728	3.02906	0.00439428	0.0661462	2.84838
2009	TBC1D17	-0.0135595	2.92215	-3.02464	0.00444617	0.0668293	-2.84464
2009	ARL6IP5	0.0448151	3.32539	3.167	0.00445727	0.0668982	2.84384
2009	PPIAP33	0.0497663	2.99024	3.17754	0.00446755	0.0669466	2.84311
2009	PRKCZ	-0.0165017	2.96112	-3.16979	0.00448049	0.0669466	-2.84219
2009	SENP7	0.0214869	2.97322	3.16652	0.0044807	0.0669466	2.84217
2009	CRTC2	-0.0159771	2.93946	-3.15767	0.00449062	0.0669466	-2.84147
2009	FPR1	-0.0447418	3.54027	-3.17095	0.00449743	0.0669466	-2.84099
2009	LNPK	-0.017807	2.92952	-3.16957	0.00450105	0.0669466	-2.84073
2009	UBE2V2	0.0187491	2.96535	3.0196	0.00450615	0.0669466	2.84037
2009	MPHOSPH8	-0.0150717	2.99712	-3.18959	0.0045632	0.0676963	-2.83635
2009	FERMT3	-0.0372685	3.13272	-3.16212	0.00459942	0.0681351	-2.83383
2009	AGL	0.0152422	2.92935	3.01047	0.00461659	0.0682531	2.83264
2009	RPL13AP16	0.0350153	3.6185	3.15577	0.00462198	0.0682531	2.83226
2009	VPS26B	-0.00915797	2.93225	-3.18411	0.00462733	0.0682531	-2.83189
2009	GCLC	0.0133813	2.94174	3.00793	0.00464772	0.0683872	2.83049
2009	WDR37	-0.0164077	2.99918	-3.17028	0.00464974	0.0683872	-2.83035
2009	FGR	-0.0305198	3.44545	-3.16883	0.00465908	0.068388	-2.82971
2009	GNAQ	-0.0239323	2.97612	-3.17553	0.00466697	0.068388	-2.82916
2009	APAF1	-0.0200988	3.0306	-3.16613	0.00466978	0.068388	-2.82897
2009	SNX14	0.0307952	2.99451	3.14716	0.00467823	0.0684141	2.82839
2009	EIF4A2P4	0.059687	3.08611	3.14999	0.00468651	0.0684377	2.82783
2009	NSA2	0.0431986	3.12773	3.00276	0.00471181	0.0686321	2.8261
2009	RTF2	-0.0231475	3.3268	-3.15492	0.00471319	0.0686321	-2.82601
2009	C12orf29	0.0185757	2.92888	3.00141	0.00472864	0.0687595	2.82496
2009	RAB40C	-0.0366579	3.12013	-3.14035	0.00476532	0.0691949	-2.82248
2009	CDC42SE1	-0.044817	3.09286	-3.15607	0.00479152	0.0694424	-2.82073
2009	ASNSD1	0.0404342	3.01474	2.99607	0.00479589	0.0694424	2.82043
2009	ATP5PB	0.0363287	3.11581	2.99506	0.0048087	0.0695297	2.81958
2009	HEG1	0.0111632	2.92551	2.99232	0.00484367	0.069692	2.81725
2009	RENBP	-0.0300432	3.02183	-3.13928	0.00484621	0.069692	-2.81708
2009	ZNF212	-0.0123288	2.95181	-3.14149	0.00484927	0.069692	-2.81688
2009	RUBCNL	-0.0287775	3.01906	-3.14426	0.00485524	0.069692	-2.81648
2009	TPT1	0.0610886	3.5071	2.99138	0.00485577	0.069692	2.81645
2009	SLX1A	-0.0139354	2.95334	-3.13589	0.00486065	0.069692	-2.81613
2009	ELF4	-0.0317584	3.1319	-3.14063	0.00487732	0.0698335	-2.81503
2009	ACTN4	-0.0354704	3.01804	-2.98582	0.00492762	0.0704554	-2.81173
2009	PSMA3	0.0196936	2.94405	2.98446	0.00494538	0.0705595	2.81057
2009	SDF4	-0.0195833	3.02752	-3.12089	0.00496198	0.0705595	-2.80949
2009	TIMP1	-0.0468249	3.3417	-3.12862	0.00497085	0.0705595	-2.80892
2009	FOPNL	0.0279395	2.97377	3.13541	0.00497147	0.0705595	2.80888
2009	ARPC4	-0.0265735	3.31974	-3.15802	0.00499868	0.0705595	-2.80712
2009	PEX1	0.00953153	2.92262	2.9803	0.00499987	0.0705595	2.80704
2009	RFX1	-0.0211245	2.97407	-3.11795	0.00500167	0.0705595	-2.80693
2009	VAMP2	-0.0311939	3.09691	-3.12252	0.00500176	0.0705595	-2.80692
2009	COPA	-0.0371166	3.18337	-3.13375	0.00500615	0.0705595	-2.80664
2009	RPL6	0.0392014	3.4708	3.10935	0.00500671	0.0705595	2.8066
2009	LEMD3	0.0303023	3.00719	3.10925	0.00501051	0.0705595	2.80636
2009	NAGA	-0.00848635	2.90611	-2.97765	0.00503497	0.0708069	-2.80479
2009	NCOA6	-0.0247217	3.03774	-3.18795	0.00504762	0.0708876	-2.80398
2009	PLEKHO2	-0.037615	3.06918	-2.97425	0.00508032	0.0711732	-2.8019
2009	CREB5	-0.0420978	3.19217	-3.13915	0.00508182	0.0711732	-2.8018
2009	UBTD2	0.00872998	2.9138	2.97151	0.00511706	0.071292	2.79957
2009	PPIAP8	0.0440239	3.48462	2.97113	0.00512226	0.071292	2.79924
2009	RPAP3	0.0203216	2.95582	3.10196	0.00512445	0.071292	2.7991
2009	LRRFIP1	-0.0620885	3.24553	-2.97093	0.00512491	0.071292	-2.79908
2009	GPBP1	0.0297971	3.00643	2.97069	0.00512818	0.071292	2.79887
2009	SS18L2	0.0501037	3.13004	2.97015	0.00513553	0.071292	2.79841
2009	SNRPB2	0.022899	3.02966	3.10346	0.00514505	0.071292	2.79781
2009	SLC16A3	-0.0417414	3.33949	-3.10521	0.00515422	0.071292	-2.79723
2009	STMN2	0.00609165	2.90592	3.13477	0.00515718	0.071292	2.79705
2009	AFG3L1P	-0.0136232	2.92718	-3.10666	0.00515975	0.071292	-2.79689
2009	SELENOK	0.0289179	2.97456	2.96752	0.00517119	0.0712973	2.79617
2009	BRPF3	-0.0213134	3.01574	-3.11184	0.00517955	0.0712973	-2.79565
2009	LPIN2	-0.0189592	2.99257	-3.11576	0.00518096	0.0712973	-2.79556
2009	PAK2	-0.0128028	3.03823	-3.10493	0.00522022	0.0717413	-2.79312
2009	RPL21P80	0.0982733	3.38979	2.96168	0.00525124	0.0720712	2.7912
2009	CYB561D1	-0.0186993	3.07113	-3.11486	0.00526386	0.072117	-2.79043
2009	ACBD3	0.0228061	2.99602	3.11158	0.00527026	0.072117	2.79003
2009	HMGB1P1	0.0364853	2.9581	3.09874	0.00527566	0.072117	2.7897
2009	RPS29P10	0.0359512	3.00127	3.09855	0.00530008	0.0723545	2.78821
2009	TSNAX	0.0186701	2.95588	3.08655	0.00537027	0.0732154	2.78394
2009	ZC3H3	-0.0295001	3.02943	-3.09464	0.00539567	0.0734641	-2.78241
2009	TRIM69	-0.00716752	2.90774	-3.10201	0.00542048	0.0736814	-2.78092
2009	SETBP1	-0.00874387	2.92711	-3.09569	0.00542598	0.0736814	-2.78059
2009	FKBP1C	-0.0390231	3.2923	-3.0897	0.00546714	0.0740812	-2.77814
2009	TMEM80	-0.00885968	2.93481	-3.09276	0.00546986	0.0740812	-2.77798
2009	APMAP	-0.0391218	3.14316	-3.09608	0.0054818	0.0741152	-2.77727
2009	S100A11	-0.0567282	3.37369	-3.0761	0.00548681	0.0741152	-2.77697
2009	TRANK1	-0.0413927	3.04501	-3.07	0.00551106	0.0743451	-2.77554
2009	MAP4K4	-0.0223675	3.00852	-3.07839	0.00555894	0.0746961	-2.77272
2009	TWSG1	0.00849386	2.92805	3.08047	0.00556235	0.0746961	2.77252
2009	VOPP1	-0.015039	2.96599	-3.08615	0.00556452	0.0746961	-2.7724
2009	SLC2A3	-0.0512823	3.45569	-3.0755	0.00556619	0.0746961	-2.7723
2009	SLC35A1	0.0343203	3.0086	2.93823	0.00558459	0.0748452	2.77122
2009	RASSF2	-0.0368152	3.33734	-3.08267	0.00559658	0.0749081	-2.77053
2009	COPG1	-0.0238987	2.97612	-2.93598	0.00561766	0.0749922	-2.7693
2009	OSGIN1	-0.0117235	2.93714	-3.10807	0.00562173	0.0749922	-2.76907
2009	CBX3P9	0.0110274	2.91129	3.06198	0.00562478	0.0749922	2.76889
2009	OBI1	0.0123462	2.95452	2.93434	0.00564184	0.0751022	2.7679
2009	IGF2R	-0.0579374	3.35452	-3.06336	0.00565181	0.0751022	-2.76733
2009	HELZ	-0.0250678	3.00732	-3.0775	0.00566155	0.0751022	-2.76677
2009	RPS10	0.0555727	3.49971	3.06557	0.00566229	0.0751022	2.76672
2009	PHF21A	-0.0485503	3.21645	-3.08522	0.00567633	0.0751912	-2.76592
2009	LOC401357	-0.0617058	3.26184	-3.0802	0.00573107	0.0757554	-2.76278
2009	AVP	-0.0100486	2.91811	-3.06904	0.00573888	0.0757554	-2.76234
2009	NELFB	-0.0161326	2.96959	-3.08279	0.00574106	0.0757554	-2.76222
2009	RPL5	0.0615194	3.34194	3.05461	0.00575523	0.075845	2.76141
2009	GAB2	-0.0448949	3.13146	-3.05898	0.00578417	0.0761286	-2.75977
2009	SNRNP70	-0.0184763	3.05762	-3.06103	0.00580436	0.0762129	-2.75863
2009	ISY1	0.0122434	2.98464	3.0626	0.00580745	0.0762129	2.75846
2009	SEC16A	-0.0422729	3.04703	-3.04968	0.00581285	0.0762129	-2.75816
2009	POLR3GL	0.0301607	3.05895	2.92152	0.00583425	0.0763501	2.75695
2009	MYD88	-0.0437132	3.13464	-2.921	0.0058422	0.0763501	-2.75651
2009	CACYBPP2	0.0145175	2.93943	3.05515	0.00584562	0.0763501	2.75632
2009	PEX2	0.0211609	2.93213	3.07964	0.00586181	0.0764642	2.75541
2009	TVP23B	0.016688	2.93983	3.06495	0.00588267	0.076639	2.75425
2009	THOC5	-0.0213668	3.00817	-3.06067	0.00590918	0.0768868	-2.75278
2009	RABL3	0.0118975	2.92072	2.91566	0.00592426	0.0769854	2.75194
2009	ANKRD49	0.0270387	2.95554	2.91423	0.00594642	0.0771715	2.75072
2009	CPA3	0.0188469	2.95042	3.07003	0.00595362	0.0771715	2.75033
2009	LAT2	-0.0268754	3.09101	-3.17843	0.00600676	0.0777622	-2.74741
2009	RPL35P1	0.0653704	3.19777	3.03456	0.00604175	0.0781166	2.74551
2009	XPR1	0.0108813	2.96767	2.90674	0.00606374	0.0783023	2.74431
2009	ATG4A	0.00838237	2.92636	2.90548	0.00608353	0.0784592	2.74324
2009	DHX29	0.0102513	2.97896	2.90451	0.00609906	0.0785441	2.74241
2009	TUFM	-0.0263848	3.05234	-3.04749	0.00611241	0.0785441	-2.74169
2009	ACTN1	-0.0633606	3.25396	-3.03172	0.00611306	0.0785441	-2.74165
2009	BTAF1	0.041511	3.03729	2.90212	0.00613716	0.078755	2.74036
2009	MRPL49	-0.011402	2.93138	-3.0455	0.00615014	0.0787958	-2.73967
2009	FAM86HP	-0.00948811	2.91889	-3.03364	0.00615569	0.0787958	-2.73937
2009	MRPL1	0.0103567	2.91092	3.03042	0.00617127	0.0788969	2.73854
2009	RAB5B	-0.0278112	3.31212	-3.0427	0.00618842	0.0790019	-2.73763
2009	DCP1A	-0.0176904	2.96376	-3.04566	0.00619487	0.0790019	-2.73728
2009	MCEE	0.0202733	2.93632	2.89802	0.00620299	0.0790073	2.73685
2009	LSM3	0.014766	2.93397	2.89491	0.00625334	0.0795499	2.73419
2009	CIC	-0.0213049	2.93743	-3.02685	0.00627675	0.0796323	-2.73296
2009	NLRP12	-0.0297974	3.02899	-2.8925	0.00629271	0.0796323	-2.73213
2009	URI1	0.0264457	3.03032	3.01306	0.00630013	0.0796323	2.73174
2009	CXCR2	-0.0514149	3.47869	-3.02952	0.00631199	0.0796323	-2.73112
2009	SERP1	0.0385312	3.03283	3.01531	0.00631338	0.0796323	2.73105
2009	DOCK5	-0.0163949	2.92663	-3.04544	0.00631382	0.0796323	-2.73102
2009	QKI	-0.00896335	2.92519	-3.03601	0.00631412	0.0796323	-2.73101
2009	SUPT6H	-0.0131723	2.9135	-3.0441	0.00633646	0.0797284	-2.72984
2009	TMX3	0.0238388	2.9408	3.01609	0.00633727	0.0797284	2.7298
2009	CNPY2	0.0139753	2.97256	3.01786	0.00635286	0.0797992	2.72899
2009	ABTB1	-0.043168	3.2691	-3.02507	0.00635844	0.0797992	-2.7287
2009	AATF	-0.0324725	3.01373	-3.00922	0.00638648	0.0800532	-2.72725
2009	USB1	-0.0389748	3.13231	-3.02291	0.00640059	0.0800624	-2.72652
2009	ARMC7	-0.00918985	2.91625	-3.0404	0.00640281	0.0800624	-2.72641
2009	FLII	-0.0331906	2.98583	-3.00796	0.00641069	0.0800635	-2.726
2009	NPIPB3	-0.0420662	3.16348	-3.01993	0.00643369	0.0801569	-2.72482
2009	TMEM41B	0.0204978	3.03074	2.8838	0.00643658	0.0801569	2.72467
2009	ARAP3	-0.0383945	3.10394	-3.01394	0.0064416	0.0801569	-2.72441
2009	KDM2A	-0.0410949	3.06268	-2.88263	0.00645609	0.08024	-2.72367
2009	CNOT3	-0.0162415	2.91664	-3.02535	0.0064742	0.0802778	-2.72274
2009	HCAR2	-0.0286526	2.97193	-3.00545	0.00647477	0.0802778	-2.72272
2009	TREML2	-0.0283571	2.96914	-3.04059	0.0064896	0.0803646	-2.72196
2009	RIC8A	-0.0250412	3.08396	-2.99921	0.00651511	0.0805833	-2.72066
2009	COX4I1	0.0246112	3.45493	3.00903	0.00652496	0.080608	2.72016
2009	MVP	-0.0387657	3.09353	-2.99713	0.00654358	0.0807365	-2.71922
2009	GORASP1	-0.0189564	2.95259	-3.01242	0.00656969	0.0807365	-2.7179
2009	IL16	-0.0143308	2.97379	-3.01385	0.00657061	0.0807365	-2.71786
2009	EHBP1L1	-0.0459649	3.18089	-3.01048	0.00657141	0.0807365	-2.71782
2009	GNS	-0.0464499	3.34407	-3.00114	0.00657468	0.0807365	-2.71765
2009	TSHZ2	-0.00750334	2.90878	-3.02177	0.00660877	0.0810581	-2.71594
2009	KHNYN	-0.022683	2.98758	-3.02917	0.0066318	0.0812435	-2.71479
2009	PHF12	-0.0155625	2.94259	-3.00373	0.00663996	0.0812465	-2.71438
2009	STAT3	-0.045131	3.11017	-2.99001	0.00667142	0.0814905	-2.71282
2009	RRP12	-0.0282823	2.97878	-3.01343	0.00668011	0.0814905	-2.71238
2009	RPL12P6	0.0193538	2.95997	3.00948	0.00668514	0.0814905	2.71213
2009	ZNF827	-0.0153266	2.92659	-2.99798	0.00669165	0.0814905	-2.71181
2009	ZSWIM8	-0.0310419	3.06193	-3.00585	0.00670176	0.0815169	-2.71131
2009	PCNX4	0.0125528	2.95445	2.98785	0.00673005	0.0817641	2.70991
2009	AXIN1	-0.0303657	3.07325	-3.00314	0.00674783	0.0818833	-2.70904
2009	MCTP2	-0.0250001	2.95069	-2.99937	0.00675725	0.0818859	-2.70858
2009	RPL3	0.0319901	3.57713	2.98275	0.006764	0.0818859	2.70825
2009	CARS1	-0.026551	2.98706	-2.98061	0.00677563	0.08193	-2.70768
2009	C5AR1	-0.0584669	3.26561	-2.98505	0.00679745	0.0820972	-2.70661
2009	POLR3F	0.0086559	2.92084	2.99321	0.00680957	0.0821469	2.70602
2009	RTRAF	0.0315046	3.04549	2.98656	0.00683388	0.0823434	2.70483
2009	KANSL1	-0.0270577	3.08962	-2.99082	0.00686598	0.0826332	-2.70328
2009	ANTXR2	-0.0408284	3.10998	-2.9768	0.00688156	0.0826674	-2.70252
2009	NISCH	-0.0298726	3.03866	-2.98088	0.00689109	0.0826674	-2.70206
2009	PEAK3	-0.0086048	2.90666	-2.99272	0.00689298	0.0826674	-2.70197
2009	F5	-0.0319721	2.95388	-2.98339	0.00691939	0.0828873	-2.7007
2009	ITGAE	0.0190149	2.97915	2.8551	0.00693335	0.082897	2.70003
2009	ATP5MPL	0.0182657	2.9489	2.85493	0.00693634	0.082897	2.69989
2009	TIA1	0.0167545	2.96556	2.98622	0.00695821	0.0829673	2.69884
2009	FOLR3	-0.0430941	3.18997	-3.00824	0.00695839	0.0829673	-2.69883
2009	ATP11C	0.0133072	2.92609	2.97645	0.00698399	0.0831759	2.69761
2009	SETMAR	0.00903774	2.92798	3.01287	0.00699781	0.0831843	2.69695
2009	ATP6V1C1	-0.0128794	2.93226	-2.98481	0.0070009	0.0831843	-2.6968
2009	SSB	0.0219367	2.9828	2.96623	0.00701228	0.0832232	2.69626
2009	SAMD9	0.0506543	3.06227	2.97314	0.00703654	0.0834147	2.69511
2009	RPL5P1	0.0321383	2.95314	2.97589	0.00705136	0.083494	2.69441
2009	ALDH3B1	-0.0293984	2.9975	-2.99042	0.0070631	0.0835366	-2.69385
2009	POU2F1	-0.0129064	2.91287	-2.84742	0.00707219	0.0835478	-2.69343
2009	MTERF3	0.0121457	2.9412	2.97338	0.00714062	0.0842266	2.69021
2009	CANT1	-0.0366408	3.08598	-2.84333	0.0071472	0.0842266	-2.68991
2009	POR	-0.0173355	2.97021	-2.84295	0.00715425	0.0842266	-2.68958
2009	RRAS2	0.00831736	2.91925	2.96913	0.00717437	0.0843628	2.68864
2009	PXN	-0.0299061	3.01252	-2.95723	0.00718226	0.0843628	-2.68827
2009	KARS1	0.0163467	2.98388	2.8399	0.00721061	0.0845433	2.68696
2009	STK40	-0.0521484	3.32318	-2.96376	0.00723428	0.0845433	-2.68586
2009	LITAF	-0.0350613	3.60792	-2.97565	0.00723534	0.0845433	-2.68581
2009	PRICKLE4	0.0295253	3.09544	2.96514	0.00723936	0.0845433	2.68563
2009	FCGR2A	-0.031265	3.20703	-2.96668	0.00724771	0.0845433	-2.68524
2009	PTMAP8	0.0325247	3.27246	2.95499	0.00727087	0.0845433	2.68418
2009	SLC12A9	-0.0489464	3.24836	-2.83663	0.00727162	0.0845433	-2.68414
2009	MRPL50	0.0151244	2.91085	2.95205	0.0072724	0.0845433	2.68411
2009	COPS8	0.0120228	2.93662	2.95418	0.00727249	0.0845433	2.6841
2009	TACC3	-0.0330767	3.08546	-2.95351	0.00727998	0.0845433	-2.68376
2009	RPL35	0.0585955	3.36472	2.95679	0.00729165	0.0845831	2.68322
2009	MTERF1	0.00809472	2.91694	2.83423	0.00731665	0.0847773	2.68208
2009	SINHCAF	0.0196966	2.96923	2.83258	0.00734785	0.0849937	2.68065
2009	CUL5	0.0285561	2.96411	2.9455	0.00735857	0.0849937	2.68017
2009	RPL12P32	0.0472572	3.36652	2.95514	0.00736016	0.0849937	2.68009
2009	SIRPB1	-0.0252788	2.96132	-3.01817	0.0073982	0.0852924	-2.67837
2009	RPL21P46	0.0931426	3.4305	2.94336	0.00740264	0.0852924	2.67817
2009	RPL15P11	0.0515048	3.3357	2.94644	0.00744484	0.085602	2.67626
2009	OXR1	0.0364432	2.98832	2.82741	0.00744619	0.085602	2.6762
2009	INTS6L	0.00789499	2.91687	2.82692	0.00745562	0.0856121	2.67578
2009	USO1	0.0311546	3.03358	2.95694	0.00746375	0.0856121	2.67541
2009	TXNDC17	0.0365267	3.01555	2.93795	0.00749797	0.0858305	2.67388
2009	TLE3	-0.0253263	2.94028	-2.82414	0.00750907	0.0858305	-2.67338
2009	NOC3L	0.0168111	2.92128	2.9472	0.00751473	0.0858305	2.67313
2009	CWC15	0.0163527	2.98256	2.82343	0.0075229	0.0858305	2.67276
2009	MEFV	-0.0237828	2.98271	-2.94634	0.00752459	0.0858305	-2.67269
2009	CRLS1	0.0291768	3.00172	2.93712	0.00755047	0.0860302	2.67154
2009	CASC3	-0.0443483	3.12144	-2.94158	0.0075893	0.0863767	-2.66982
2009	SIGLEC10	-0.0351195	3.14921	-2.96304	0.00761596	0.0865354	-2.66864
2009	PSIP1	0.0368372	3.00459	2.93371	0.0076201	0.0865354	2.66845
2009	ADCY4	-0.0113946	2.91374	-2.96182	0.00763124	0.0865631	-2.66796
2009	LPCAT1	0.0157813	2.95985	2.81727	0.00764282	0.0865631	2.66745
2009	PIP5K1C	-0.0251533	2.9522	-2.81701	0.00764784	0.0865631	-2.66723
2009	BICRAL	-0.024229	3.07903	-2.93703	0.0076661	0.0866438	-2.66643
2009	CCNK	-0.0381811	3.11495	-2.92839	0.0076787	0.0866438	-2.66588
2009	CYBA	-0.0278617	3.56575	-2.95153	0.00768533	0.0866438	-2.66559
2009	RPL13AP5	0.0301486	3.67934	2.93142	0.00768873	0.0866438	2.66544
2009	ATP5MG	0.0350099	3.09627	2.93409	0.00773115	0.0870203	2.66359
2009	STK26	0.0343456	3.06562	2.81198	0.00774731	0.0870203	2.66289
2009	SIN3A	-0.0314008	3.03415	-2.93219	0.00774757	0.0870203	-2.66288
2009	LINC00174	-0.012246	2.92833	-2.95751	0.00777414	0.0871586	-2.66172
2009	RGS1	0.00718022	2.90067	2.92724	0.00777687	0.0871586	2.66161
2009	EPHB4	-0.00720908	2.89957	-2.94363	0.00778799	0.0871643	-2.66113
2009	RPS10P9	0.0694146	3.35526	2.9322	0.00779669	0.0871643	2.66075
2009	THOC7	0.03392	3.10135	2.92424	0.00780284	0.0871643	2.66048
2009	PRKACB	0.0111388	2.92432	2.80623	0.0078622	0.0877319	2.65793
2009	OGDH	-0.0228078	2.96351	-2.80557	0.00787565	0.0877865	-2.65736
2009	ASB3	-0.0143834	2.98289	-2.92586	0.00789703	0.0878019	-2.65644
2009	MDK	-0.00716053	2.90722	-2.99109	0.00790358	0.0878019	-2.65616
2009	C3orf38	0.0140265	2.94383	2.91772	0.0079128	0.0878019	2.65577
2009	GLYR1	-0.0238871	3.0054	-2.91791	0.00792005	0.0878019	-2.65546
2009	NIP7	0.0187962	2.9754	2.93516	0.00792706	0.0878019	2.65516
2009	ETV6	-0.0229577	3.03727	-2.92765	0.00792834	0.0878019	-2.65511
2009	CTDSP2	-0.0383557	3.25664	-2.917	0.00795826	0.087954	-2.65384
2009	RSRP1	0.039996	3.11987	2.92132	0.00795921	0.087954	2.6538
2009	UBA1	-0.057009	3.192	-2.80087	0.00797088	0.0879882	-2.6533
2009	PLPPR2	-0.0326655	2.9962	-2.9121	0.00798972	0.0881015	-2.6525
2009	STAT5B	-0.0341163	3.06425	-2.79879	0.00801349	0.0881979	-2.6515
2009	GSAP	0.00663253	2.92332	2.92946	0.00802256	0.0881979	2.65112
2009	ANAPC10	0.00864673	2.90069	2.79827	0.00802424	0.0881979	2.65105
2009	ENY2	0.0211676	2.95214	2.79731	0.00804398	0.0882383	2.65022
2009	ALG1L5P	-0.00635057	2.9024	-2.91614	0.0080451	0.0882383	-2.65017
2009	NLRP3	-0.0173142	2.97088	-2.91856	0.00807097	0.0884275	-2.64909
2009	GPAA1	-0.0215417	2.98054	-2.91998	0.00809283	0.0885048	-2.64817
2009	DTX2	-0.0225217	3.00722	-2.90832	0.00809527	0.0885048	-2.64807
2009	ZRANB2	0.0384543	3.02761	2.90367	0.00811869	0.0885594	2.64709
2009	GTF2E2	0.0227002	3.07182	2.905	0.00812628	0.0885594	2.64678
2009	EEF1A1P24	0.0748484	3.57189	2.9103	0.00813334	0.0885594	2.64648
2009	NFKBIB	-0.00737565	2.92592	-2.79292	0.00813477	0.0885594	-2.64642
2009	MRPS6	0.0272398	3.23703	2.9207	0.00814753	0.0886044	2.64589
2009	ALDOA	-0.0296726	3.2326	-2.9216	0.00817983	0.0888615	-2.64456
2009	LOC653631	0.0177046	2.94729	2.90863	0.00820313	0.0889437	2.64359
2009	NUP210	-0.0204006	2.976	-2.91098	0.00820486	0.0889437	-2.64352
2009	RARS1	0.0198267	3.05929	2.78915	0.00821339	0.0889437	2.64317
2009	KANSL2	0.0214214	3.0239	2.91381	0.00826471	0.0894052	2.64106
2009	ZNF277	0.0216073	2.9643	2.90144	0.0083104	0.0898023	2.63919
2009	H2BC12	-0.0326502	3.22514	-2.91467	0.00831891	0.0898023	-2.63884
2009	RAP2C	0.0316835	3.02009	2.8946	0.00833021	0.0898297	2.63838
2009	TPP1	-0.0543761	3.16426	-2.89567	0.00838085	0.0902811	-2.63633
2009	PPIAP35	0.0456701	3.01075	2.90582	0.00839331	0.0902869	2.63582
2009	RELB	-0.0135196	2.95051	-2.90079	0.00839899	0.0902869	-2.6356
2009	BEST1	-0.0331251	3.00019	-2.89502	0.00845613	0.0908061	-2.63329
2009	TBRG4	-0.0123404	2.92891	-2.92388	0.00847542	0.0909182	-2.63252
2009	CEP78	0.00770831	2.92122	2.8972	0.00850158	0.0910742	2.63147
2009	ADAR	-0.0443512	3.30695	-2.88444	0.00850771	0.0910742	-2.63123
2009	TRADD	-0.018156	2.98818	-2.91391	0.00852788	0.0911609	-2.63042
2009	LOC644634	-0.0164495	2.95277	-2.92803	0.008534	0.0911609	-2.63018
2009	GPR65	0.0366374	2.9748	2.88481	0.00854245	0.0911609	2.62984
2009	GUSBP11	-0.0130861	2.94301	-2.88616	0.00863683	0.0920724	-2.6261
2009	SH3BP5L	-0.021556	2.95468	-2.94536	0.00867306	0.0922782	-2.62468
2009	PCGF5	0.00696751	2.91306	2.76737	0.00868244	0.0922782	2.62431
2009	MIDN	-0.0359311	3.13397	-2.87446	0.0086831	0.0922782	-2.62429
2009	MYO1F	-0.0537133	3.06429	-2.76689	0.00869295	0.0922873	-2.6239
2009	GPR183	0.0375938	3.0433	2.87675	0.00873281	0.0926147	2.62234
2009	SARNP	0.0169843	2.93818	2.76452	0.00874557	0.0926543	2.62184
2009	ATF1	0.0115179	2.92589	2.89064	0.00878467	0.0929726	2.62032
2009	RPL12P38	0.0418369	3.27779	2.87332	0.00880289	0.0930297	2.61962
2009	ATP2A2	-0.00973032	2.94403	-2.86945	0.00880819	0.0930297	-2.61941
2009	ERLEC1	0.0216751	2.98536	2.87231	0.0088253	0.0930299	2.61875
2009	XIAP	-0.00791416	2.91002	-2.7609	0.00882633	0.0930299	-2.61871
2009	CCNJL	-0.028609	2.97243	-2.86592	0.0088681	0.0933261	-2.6171
2009	RPL4P4	0.036018	3.5955	2.75866	0.00887671	0.0933261	2.61677
2009	THUMPD1	0.0212632	2.97469	2.86705	0.0088817	0.0933261	2.61657
2009	LINC02591	-0.0103944	2.93139	-2.88234	0.00890576	0.0934157	-2.61565
2009	PIK3CB	-0.0148691	2.92914	-2.87185	0.00891621	0.0934157	-2.61525
2009	NDUFB5	0.0331064	3.16342	2.86973	0.00891754	0.0934157	2.6152
2009	SLC44A2	-0.0330801	3.35666	-2.86839	0.0089555	0.0936581	-2.61375
2009	CSF3R	-0.0421114	3.43116	-2.8785	0.00895936	0.0936581	-2.6136
2009	ZFAND6	0.0218347	2.97073	2.75432	0.00897514	0.0936581	2.613
2009	RABEP1	0.0202791	2.99966	2.88886	0.00897716	0.0936581	2.61292
2009	ZDHHC17	0.024912	2.97507	2.75333	0.00899786	0.0937787	2.61214
2009	TMEM106B	0.0211707	2.93361	2.86204	0.00902238	0.0939388	2.61121
2009	DCUN1D5	0.0108716	2.91925	2.75183	0.00903209	0.0939447	2.61084
2009	EFR3A	0.0368284	3.0895	2.86555	0.00908382	0.0943871	2.60888
2009	DNAJB9	0.0134172	2.93789	2.86732	0.00910257	0.0944275	2.60818
2009	SYK	-0.0571525	3.2083	-2.85304	0.0091061	0.0944275	-2.60804
2009	TOLLIP	-0.0148076	2.93875	-2.89522	0.00912759	0.0945244	-2.60724
2009	NADSYN1	-0.022761	3.0065	-2.87095	0.00913386	0.0945244	-2.607
2009	NOP58	0.0295261	2.9876	2.85367	0.0091431	0.0945247	2.60666
2009	EPN1	-0.0406942	3.26921	-2.8521	0.00918334	0.0947259	-2.60515
2009	VPS36	0.0327964	3.00591	2.8495	0.0091931	0.0947259	2.60479
2009	TSC22D2	0.010147	2.95283	2.88632	0.00919652	0.0947259	2.60466
2009	TRIM39	-0.0170527	2.99689	-2.86471	0.00920801	0.0947259	-2.60423
2009	SLC26A8	-0.0100945	2.91774	-2.85595	0.00921271	0.0947259	-2.60406
2009	MVB12B	-0.0100392	2.9112	-2.7435	0.00922488	0.0947259	-2.60361
2009	ZNF679	0.00936862	2.9104	2.85892	0.00922866	0.0947259	2.60347
2009	LOC100127982	-0.0153025	2.92783	-2.74299	0.00923689	0.0947259	-2.60316
2009	RPS6KB1	0.0247424	2.97702	2.74261	0.0092456	0.0947259	2.60284
2009	PPIAP66	0.0319191	2.96344	2.86367	0.00927768	0.0949598	2.60165
2009	BTLA	0.0133971	2.93168	2.86319	0.00930812	0.0951655	2.60053
2009	SLC24A4	-0.0098199	2.92901	-2.87111	0.00931632	0.0951655	-2.60022
2009	SNHG6	0.0429202	3.11049	2.85007	0.00932974	0.0952079	2.59973
2009	CLNS1A	0.0271061	3.04117	2.84962	0.00941404	0.0959234	2.59664
2009	TCEAL8	0.0118865	2.9212	2.85712	0.00941855	0.0959234	2.59648
2009	DVL3	-0.0194007	2.95127	-2.84103	0.00943783	0.0959777	-2.59577
2009	SFXN5	-0.00824543	2.91092	-2.87261	0.00944257	0.0959777	-2.5956
2009	VPS28	-0.0295381	3.12226	-2.84833	0.00946953	0.0961565	-2.59462
2009	PRR13	-0.0177351	3.30302	-2.85224	0.00954815	0.0966971	-2.59178
2009	N4BP2L1	0.0159879	2.95238	2.83468	0.00955329	0.0966971	2.59159
2009	RTCA	0.0119117	2.94999	2.83957	0.0095552	0.0966971	2.59152
2009	HCFC1	-0.0425062	3.08019	-2.72938	0.00956045	0.0966971	-2.59133
2009	TMEM59	0.0313976	3.20462	2.83264	0.00957269	0.0967256	2.59089
2009	DDX50	0.0156847	2.93691	2.72745	0.00960713	0.0969678	2.58966
2009	NPIPA1	-0.0179138	2.96703	-2.84602	0.00962693	0.0969678	-2.58895
2009	CIAO2A	0.0350097	3.02463	2.8337	0.00963013	0.0969678	2.58883
2009	IFNGR1	0.0398025	3.28084	2.8506	0.00963444	0.0969678	2.58868
2009	EP400	-0.0246076	2.96567	-2.82766	0.00973134	0.0978471	-2.58523
2009	PRRC2B	-0.0111258	2.92577	-2.84239	0.00975485	0.0979095	-2.5844
2009	LOC730234	-0.0201917	2.93433	-2.82361	0.00975662	0.0979095	-2.58434
2009	SULF2	-0.0249761	3.0207	-2.83801	0.00976622	0.0979101	-2.584
2009	EBLN2	-0.0235108	3.01171	-2.82975	0.00978006	0.0979533	-2.58351
2009	RPS25	0.044976	3.5758	2.71899	0.00981444	0.0982018	2.5823
2009	LSP1	-0.0280247	3.04653	-2.84449	0.00984052	0.0982722	-2.58138
2009	MTMR4	-0.018034	3.01346	-2.82929	0.00984063	0.0982722	-2.58138
2009	CHCHD2P8	0.0305143	3.33361	2.83455	0.00988563	0.0986258	2.5798
2009	POGK	-0.0240085	3.0864	-2.8257	0.00993859	0.0989413	-2.57796
2009	PPCS	0.0264477	3.04236	2.82066	0.00995085	0.0989413	2.57753
2009	SRSF7	0.0248273	2.98211	2.81767	0.00995208	0.0989413	2.57749
2009	SLC25A1	-0.0181923	2.95315	-2.7131	0.00996133	0.0989413	-2.57717
2009	BIVM	0.00720869	2.91876	2.8393	0.00996545	0.0989413	2.57703
2009	MAP4K5	0.0111331	2.92498	2.84273	0.00998047	0.0989738	2.57651
2009	HSPH1	0.0310151	3.02679	2.71203	0.009988	0.0989738	2.57624
2009	VBP1	0.0307626	2.98943	2.71111	0.0100114	0.0990467	2.57544
2009	PTOV1	-0.0343081	3.11034	-2.71098	0.0100147	0.0990467	-2.57532
2009	SLC4A7	0.0220925	2.95344	2.70999	0.0100394	0.0991961	2.57447
2009	LOC648771	0.0454626	3.3976	2.82324	0.0100832	0.0995332	2.57296
2009	CHD1	0.0327056	3.02585	2.81125	0.0100951	0.0995542	2.57256
2009	GSKIP	0.0180808	2.94089	2.81094	0.0101108	0.0996139	2.57202
2009	SUPT3H	0.00523886	2.90651	2.87641	0.0101257	0.0996475	2.57151
2009	RABGAP1	-0.0268304	3.00233	-2.70628	0.0101336	0.0996475	-2.57124
2009	HSPBP1	-0.00528536	2.90797	-2.87732	0.0101828	0.100035	-2.56956
2009	PLEKHG3	-0.0298902	3.04609	-2.81074	0.0102466	0.100566	-2.56739
2009	LOC728755	-0.0294169	3.03916	-2.80463	0.0102816	0.100715	-2.56621
2009	NBPF11	-0.0168837	3.0499	-2.82093	0.0102894	0.100715	-2.56595
2009	BEX1	-0.00457312	2.902	-2.81744	0.0102912	0.100715	-2.56589
2009	RPL13A	0.0395096	3.41418	2.82001	0.0103532	0.101211	2.5638
2009	SIK3	-0.0339539	3.10383	-2.69743	0.0103617	0.101211	-2.56352
2009	SESN3	0.0513361	3.05742	2.81305	0.0103904	0.101315	2.56256
2009	RPL7P20	0.00984757	2.90226	2.79863	0.010392	0.101315	2.5625
2009	TIMP2	-0.0237734	3.03946	-2.8007	0.0104204	0.101456	-2.56156
2009	KIAA0556	-0.0170705	2.97982	-2.79934	0.0104262	0.101456	-2.56136
2009	COLGALT1	-0.0271207	3.1128	-2.80643	0.0104525	0.101615	-2.56049
2009	ZMYND11	0.0269624	3.03499	2.69131	0.0105222	0.102112	2.55818
2009	BCAP29	0.00870837	2.91582	2.69126	0.0105235	0.102112	2.55814
2009	LOC100131360	0.00991985	2.91906	2.80077	0.0105432	0.102206	2.55749
2009	DIAPH1	-0.044607	3.06735	-2.78792	0.010561	0.102227	-2.5569
2009	RBCK1	-0.0314857	3.07935	-2.68968	0.0105653	0.102227	-2.55676
2009	CHST15	-0.0371367	3.32024	-2.79748	0.0105906	0.102341	-2.55593
2009	ADM	-0.0594557	3.26342	-2.79532	0.0106109	0.102341	-2.55526
2009	PAIP2	0.0261031	3.10052	2.68785	0.010614	0.102341	2.55516
2009	CKS1B	0.0140413	2.92822	2.68773	0.0106169	0.102341	2.55506
2009	STX5	-0.0178924	3.05815	-2.79064	0.0106699	0.102755	-2.55333
2009	RPL21P97	0.0102941	2.90584	2.79515	0.0107171	0.103074	2.55179
2009	CBY1	-0.0107043	2.92447	-2.78491	0.0107231	0.103074	-2.55159
2009	HNRNPDL	0.0269969	3.00786	2.78569	0.0107659	0.103101	2.55021
2009	CDC123	-0.0229651	3.04696	-2.82049	0.0107701	0.103101	-2.55007
2009	GABBR1	-0.0201854	2.93339	-2.79122	0.0107784	0.103101	-2.5498
2009	DNAH1	-0.0177552	2.96835	-2.78158	0.0107853	0.103101	-2.54958
2009	ATP2B4	-0.0218513	3.00156	-2.68143	0.010786	0.103101	-2.54956
2009	CAPZB	-0.0261677	3.21376	-2.78616	0.0107861	0.103101	-2.54955
2009	KPNA1	-0.0215377	2.99965	-2.78583	0.0107991	0.103129	-2.54913
2009	KCTD20	-0.0263414	3.01266	-2.78125	0.0108191	0.103224	-2.54849
2009	MAST3	-0.0396521	3.14789	-2.67906	0.01085	0.103423	-2.54749
2009	MAP3K11	-0.0341679	2.99801	-2.7775	0.0108713	0.103529	-2.54681
2009	LRRC58	0.0107576	2.93289	2.78071	0.0108925	0.103552	2.54613
2009	PARN	-0.0125515	2.94032	-2.78147	0.0108938	0.103552	-2.54609
2009	EXOSC3	0.0137898	3.0116	2.7809	0.0109224	0.103651	2.54517
2009	LILRA3	-0.0326573	3.10122	-2.79892	0.0109244	0.103651	-2.54511
2009	TMEM273	0.0151374	2.93368	2.67588	0.0109369	0.103674	2.54471
2009	WASH2P	-0.0161003	2.95895	-2.78338	0.0110014	0.104189	-2.54265
2009	NOMO2	-0.027054	3.02319	-2.7779	0.0110185	0.104254	-2.54211
2009	BCAT2	-0.0123605	2.94774	-2.78379	0.0110473	0.104328	-2.5412
2009	PRDM10	0.00904287	2.93137	2.77312	0.0110479	0.104328	2.54118
2009	ITPKB	-0.0298169	3.03925	-2.78085	0.0110602	0.104328	-2.54079
2009	CPT1B	-0.0111221	2.91597	-2.79493	0.0110682	0.104328	-2.54054
2009	TLN1	-0.0474306	3.06777	-2.76905	0.0110771	0.104328	-2.54026
2009	ACP2	-0.00991655	2.91615	-2.80025	0.0111339	0.104755	-2.53847
2009	MRPL15	0.0175761	2.93018	2.7708	0.0111428	0.104755	2.53819
2009	RAB28	0.00873699	2.92014	2.66635	0.0112006	0.105104	2.53638
2009	POTEF	-0.0284334	3.66816	-2.77885	0.0112022	0.105104	-2.53633
2009	HCAR3	-0.0252972	2.9773	-2.76777	0.0112107	0.105104	-2.53606
2009	EXOC4	-0.00973404	2.93885	-2.66472	0.0112463	0.10523	-2.53495
2009	MYL6	0.053243	3.48622	2.77386	0.0112534	0.10523	2.53473
2009	CMIP	-0.0440818	3.321	-2.7664	0.0112548	0.10523	-2.53469
2009	CNPY3	-0.0243649	3.10758	-2.76823	0.0113154	0.1057	-2.5328
2009	CERS2	-0.0211806	3.07309	-2.75992	0.0113391	0.105825	-2.53207
2009	ZNF75A	0.013217	2.92299	2.81459	0.0113539	0.105867	2.53161
2009	MARK2	-0.0179247	2.94897	-2.66005	0.011378	0.105995	-2.53087
2009	RASGRP2	-0.0332479	3.12901	-2.76295	0.0114071	0.10611	-2.52998
2009	FAM133B	0.0121395	2.92618	2.76031	0.011411	0.10611	2.52985
2009	SRPRA	-0.0289462	3.01284	-2.76601	0.011453	0.106405	-2.52856
2009	PPIAL4A	0.0367581	3.09897	2.7615	0.011472	0.106451	2.52798
2009	VPS37A	0.0103863	2.94339	2.77061	0.0114788	0.106451	2.52777
2009	ID2	0.0360949	3.14215	2.76445	0.0115252	0.106723	2.52636
2009	PIGT	-0.0230378	2.99014	-2.65476	0.0115289	0.106723	-2.52624
2009	TREML3P	-0.0242478	2.95501	-2.77299	0.0115466	0.10679	-2.52571
2009	GTF3C3	0.0144429	2.95298	2.75054	0.0115668	0.106881	2.52509
2009	ENPP4	0.0148918	2.91073	2.74852	0.0116546	0.107595	2.52243
2009	RAB11FIP1	-0.0273645	3.20926	-2.7497	0.0116758	0.107694	-2.52179
2009	TENT5A	-0.0330707	3.14081	-2.74841	0.011714	0.107912	-2.52064
2009	ARHGAP30	-0.0320623	3.21191	-2.75097	0.011728	0.107912	-2.52022
2009	TBC1D7	-0.0124915	2.94072	-2.75317	0.0117309	0.107912	-2.52014
2009	ARHGEF1	-0.026309	3.01331	-2.75096	0.0117664	0.108141	-2.51907
2009	UQCRH	0.0341012	3.0372	2.64582	0.0117883	0.108246	2.51842
2009	EEF1A1P35	0.0367029	3.67224	2.64411	0.0118386	0.10837	2.51692
2009	KIF20B	0.0117203	2.92357	2.64398	0.0118424	0.10837	2.51681
2009	COX16	0.0110292	2.9332	2.75552	0.0118562	0.10837	2.5164
2009	ZZEF1	-0.0179593	2.99579	-2.74696	0.0118567	0.10837	-2.51638
2009	RASGRP1	0.0362751	3.02136	2.7541	0.0118633	0.10837	2.51618
2009	MALT1	0.0166629	2.95171	2.64321	0.0118652	0.10837	2.51613
2009	DCTN6	0.0112043	2.92256	2.63979	0.0119663	0.109153	2.51314
2009	IFITM2	-0.027767	3.75322	-2.74463	0.0119848	0.109153	-2.51259
2009	KLHL3	-0.0127084	2.94429	-2.75518	0.0119869	0.109153	-2.51253
2009	SAMD3	0.018714	2.98059	2.74982	0.0119934	0.109153	2.51234
2009	CCNC	0.0153635	2.92929	2.73607	0.0120516	0.109565	2.51063
2009	LARP4B	-0.0224659	3.06782	-2.74824	0.0120618	0.109565	-2.51033
2009	PIGK	0.0185497	2.92577	2.74147	0.012093	0.109565	2.50942
2009	KLF9	0.0263997	2.99911	2.73677	0.012094	0.109565	2.50939
2009	SLK	0.0254219	2.96534	2.72869	0.012102	0.109565	2.50916
2009	SACM1L	0.0381196	3.02528	2.73662	0.0121054	0.109565	2.50906
2009	SLC39A8	0.00840779	2.9136	2.74379	0.0121134	0.109565	2.50882
2009	GZMK	0.0479258	3.11365	2.74732	0.0121527	0.109699	2.50768
2009	TRIM27	-0.0117058	2.95444	-2.7427	0.0121535	0.109699	-2.50765
2009	DUSP8	-0.0195948	2.94671	-2.63332	0.0121603	0.109699	-2.50746
2009	CHFR	-0.0208024	3.17113	-2.74803	0.012177	0.109754	-2.50697
2009	FKBP1A	-0.0256478	3.1306	-2.76665	0.0122002	0.109866	-2.5063
2009	ACTR3	0.0641741	3.17402	2.73394	0.0122785	0.110474	2.50404
2009	NFKB2	-0.0181225	2.94134	-2.72543	0.0122988	0.110539	-2.50345
2009	EEF1B2	0.0435298	3.09293	2.72953	0.0123072	0.110539	2.50321
2009	SMARCA5	0.0157815	2.94988	2.73231	0.012343	0.110683	2.50218
2009	DLGAP4	-0.0179155	2.93241	-2.72737	0.0123448	0.110683	-2.50213
2009	STAT5A	-0.039855	3.1371	-2.72287	0.0124186	0.11117	-2.50002
2009	PPIAP29	0.055456	3.24864	2.72649	0.0124367	0.11117	2.49951
2009	COA5	0.0206309	2.99132	2.62392	0.012447	0.11117	2.49921
2009	UGGT1	-0.0108518	2.9105	-2.72743	0.0124576	0.11117	-2.49891
2009	CST3	-0.0302869	3.55957	-2.74755	0.0124687	0.11117	-2.49859
2009	HMGCS1	0.0161402	2.94139	2.62308	0.0124729	0.11117	2.49848
2009	ICOS	0.0161064	2.95517	2.62299	0.0124754	0.11117	2.4984
2009	TRIM68	-0.0113887	2.93341	-2.7306	0.0124858	0.11117	-2.49811
2009	CD37	-0.0408496	3.29372	-2.71918	0.0125425	0.111578	-2.4965
2009	RPL31P4	0.0126085	2.90601	2.71424	0.0125678	0.111707	2.49579
2009	GRN	-0.0501629	3.19155	-2.71682	0.0125973	0.111757	-2.49495
2009	STYXL1	-0.0186822	2.99257	-2.73165	0.0125995	0.111757	-2.49489
2009	LRRC25	-0.0310339	3.08186	-2.73545	0.0126061	0.111757	-2.49471
2009	ZNF439	0.0123981	2.92907	2.61809	0.0126279	0.111853	2.49409
2009	SRGN	0.049243	3.62645	2.71988	0.0126532	0.111962	2.49338
2009	TOPBP1	0.0189886	3.00131	2.72968	0.012662	0.111962	2.49314
2009	MFSD13A	-0.00720165	2.91411	-2.71361	0.0126789	0.11199	-2.49266
2009	UBN1	-0.0572266	3.23312	-2.70976	0.012711	0.11199	-2.49177
2009	APOBR	-0.0193555	2.93566	-2.61531	0.012715	0.11199	-2.49165
2009	PTPN18	-0.00726783	2.90481	-2.61496	0.012726	0.11199	-2.49135
2009	SH3TC1	-0.0129003	2.93048	-2.72575	0.0127263	0.11199	-2.49134
2009	H1-10	-0.0226234	2.98527	-2.71745	0.0127472	0.11199	-2.49075
2009	HDDC2	0.0203865	3.03848	2.72049	0.0127473	0.11199	2.49075
2009	REV1	0.0102998	2.94503	2.72041	0.0127524	0.11199	2.49061
2009	PLCB2	-0.0505971	3.14073	-2.71173	0.0128033	0.112238	-2.48919
2009	IRAK3	-0.01619	2.97444	-2.7207	0.0128082	0.112238	-2.48906
2009	GIMAP7	0.031975	3.07625	2.71493	0.0128238	0.112238	2.48863
2009	POLR3A	-0.01194	2.94275	-2.71103	0.0128244	0.112238	-2.48861
2009	AGPAT1	-0.0190659	2.94108	-2.7173	0.0128518	0.112382	-2.48785
2009	PHKA2	-0.0300874	3.0058	-2.70097	0.0129491	0.112975	-2.48517
2009	STRADA	-0.0189246	3.01493	-2.70387	0.0129511	0.112975	-2.48511
2009	CRADD	0.0103914	2.94436	2.70263	0.0129613	0.112975	2.48483
2009	METTL15	0.010476	2.92094	2.70171	0.0129637	0.112975	2.48477
2009	ANP32A-IT1	-0.03022	3.00166	-2.70318	0.0129967	0.113167	-2.48386
2009	SND1-IT1	-0.0273728	2.97417	-2.6994	0.0130151	0.113202	-2.48335
2009	PTTG1IP	-0.0209448	3.21284	-2.70208	0.0130227	0.113202	-2.48315
2009	VSIR	-0.0337253	3.3514	-2.70953	0.013039	0.113247	-2.4827
2009	GNA15	-0.0236371	3.00021	-2.70219	0.0130675	0.113289	-2.48192
2009	TM2D1	0.0227849	3.0161	2.69924	0.0130851	0.113289	2.48144
2009	PPP2R2D	-0.00924268	2.9657	-2.70582	0.0130902	0.113289	-2.48131
2009	CCDC88B	-0.0186434	2.95466	-2.70143	0.0131044	0.113289	-2.48092
2009	ALG13	0.0108104	2.93035	2.60264	0.013119	0.113289	2.48052
2009	ZNF32	0.00904831	2.93394	2.70373	0.0131379	0.113289	2.48001
2009	PGD	-0.0422526	3.32457	-2.70426	0.013138	0.113289	-2.48001
2009	LOC728452	-0.0220073	2.94233	-2.70241	0.0131578	0.113289	-2.47947
2009	GPR18	0.0189878	2.95971	2.70193	0.0131709	0.113289	2.47911
2009	NKRF	0.0107589	2.92848	2.60091	0.0131751	0.113289	2.479
2009	DNAJB14	0.0244642	2.96211	2.69792	0.0131757	0.113289	2.47898
2009	FCGBP	-0.0264494	2.96587	-2.71922	0.0131763	0.113289	-2.47897
2009	WDFY1	0.0327228	3.04253	2.69793	0.0131998	0.113323	2.47833
2009	WTAP	0.0203261	3.03225	2.69577	0.0132139	0.113323	2.47795
2009	FOXRED1	-0.0114298	2.93207	-2.71352	0.0132254	0.113323	-2.47764
2009	PSD4	-0.0372692	3.0577	-2.69605	0.0132329	0.113323	-2.47744
2009	PGAP6	-0.0395332	3.03866	-2.70742	0.0132354	0.113323	-2.47737
2009	WDR47	0.0078347	2.92989	2.70097	0.0132465	0.113324	2.47707
2009	ACACB	-0.0123649	2.91938	-2.70158	0.013295	0.113601	-2.47577
2009	RPS25P6	0.0405428	3.61226	2.59674	0.0133111	0.113601	2.47534
2009	RRNAD1	-0.00936516	2.92067	-2.59641	0.0133221	0.113601	-2.47504
2009	MBD1	-0.0106575	2.935	-2.70096	0.0133439	0.113601	-2.47446
2009	PATL1	-0.0235654	3.0802	-2.69381	0.0133532	0.113601	-2.47421
2009	TMX1	0.0443395	3.03034	2.68719	0.0133563	0.113601	2.47413
2009	KLHL21	-0.0169864	2.93716	-2.71476	0.0133716	0.113601	-2.47372
2009	RNF31	-0.0295138	3.00728	-2.59472	0.0133776	0.113601	-2.47356
2009	NKAIN3	0.0102248	2.90611	2.59469	0.0133785	0.113601	2.47353
2009	PSMA3-AS1	0.0239041	3.01137	2.69133	0.0133995	0.113685	2.47297
2009	NUP88	0.0230749	3.02121	2.59318	0.0134283	0.113835	2.4722
2009	LIPT1	0.00988219	2.9293	2.70701	0.0134489	0.113848	2.47166
2009	WDR74	-0.0141954	2.94621	-2.59225	0.0134591	0.113848	-2.47139
2009	RPL27	0.074859	3.40664	2.68562	0.0134674	0.113848	2.47116
2009	COIL	0.0151528	2.95376	2.59138	0.0134878	0.113848	2.47062
2009	PRMT6	0.0105454	2.94661	2.68604	0.0134906	0.113848	2.47055
2009	SHKBP1	-0.0433402	3.03458	-2.69114	0.0134963	0.113848	-2.4704
2009	LOC647150	0.0169951	2.94126	2.59024	0.0135258	0.114003	2.46962
2009	RPS3AP44	0.0200418	2.91427	2.68904	0.0135422	0.114048	2.46918
2009	CACNA1I	-0.0107793	2.92535	-2.69171	0.0135678	0.114143	-2.46851
2009	IL2RG	-0.0105392	2.93529	-2.68943	0.0135757	0.114143	-2.4683
2009	MGRN1	-0.0372683	3.00536	-2.67997	0.013604	0.114287	-2.46755
2009	JMJD7-PLA2G4B	-0.0292876	3.07234	-2.6853	0.013677	0.114806	-2.46564
2009	SNRK	0.0279037	3.15454	2.58406	0.0137329	0.115181	2.46417
2009	UBE2E1	0.0251436	3.0345	2.58333	0.0137575	0.115294	2.46353
2009	CDH23	-0.0146369	2.92724	-2.68325	0.0137792	0.11537	-2.46297
2009	FBRSL1	-0.0153638	2.93437	-2.5824	0.0137891	0.11537	-2.46271
2009	MED23	0.0102343	2.95155	2.58107	0.0138342	0.115653	2.46154
2009	C5orf15	0.0230391	3.07941	2.66978	0.0138819	0.115851	2.46031
2009	SRRM2	-0.0493777	3.19918	-2.68615	0.0138864	0.115851	-2.46019
2009	OSTC	0.0318862	3.06518	2.67058	0.0138918	0.115851	2.46005
2009	L3MBTL4	0.00716655	2.90837	2.67822	0.0139499	0.116241	2.45855
2009	CNOT1	-0.0336145	3.13205	-2.66847	0.0139879	0.116395	-2.45757
2009	TECR	-0.0262587	3.14117	-2.67745	0.013991	0.116395	-2.4575
2009	SULT1A2	-0.0131079	2.96051	-2.68442	0.0140163	0.116397	-2.45685
2009	SNX2	0.0277288	3.0446	2.68317	0.0140243	0.116397	2.45664
2009	SLTM	0.0137453	2.98564	2.67644	0.0140399	0.116397	2.45624
2009	RAP1B	0.0195956	2.93175	2.66627	0.0140424	0.116397	2.45618
2009	REXO2	0.0237066	3.04004	2.5745	0.014059	0.116397	2.45575
2009	COPS5	0.0281169	3.03235	2.57431	0.0140656	0.116397	2.45558
2009	TNK2	-0.0274826	3.17422	-2.67786	0.014077	0.116397	-2.45529
2009	WDR55	-0.0132365	2.92986	-2.70995	0.0140897	0.116397	-2.45497
2009	PIK3C2B	-0.0125489	2.94188	-2.6833	0.0140957	0.116397	-2.45482
2009	GSE1	-0.0147435	2.96582	-2.67314	0.0141047	0.116397	-2.45459
2009	MTMR14	-0.0209284	3.02651	-2.66405	0.0141182	0.116412	-2.45424
2009	WASF2	-0.0528104	3.12201	-2.66431	0.0141291	0.116412	-2.45396
2009	IL17RA	-0.0473057	3.0872	-2.66153	0.0141421	0.116425	-2.45363
2009	TSEN15	0.0100664	2.92494	2.67672	0.0141572	0.116456	2.45325
2009	CTSD	-0.038046	3.11713	-2.67496	0.0141752	0.116511	-2.45279
2009	VAMP7	0.0305234	3.02362	2.56997	0.0142159	0.116725	2.45176
2009	KDM7A	-0.0108019	2.91217	-2.5696	0.0142288	0.116725	-2.45143
2009	RPL21P69	0.00657499	2.90604	2.66346	0.0142453	0.116725	2.45102
2009	GTF2B	0.0215382	2.96067	2.56909	0.0142466	0.116725	2.45098
2009	SIPA1	-0.0254569	3.12866	-2.66112	0.0142674	0.116801	-2.45046
2009	DGKA	-0.0374395	3.0755	-2.66421	0.0142902	0.116895	-2.44988
2009	SPEN	-0.0345545	3.0724	-2.66048	0.0143402	0.117118	-2.44863
2009	FOXJ2	-0.0374307	3.10531	-2.56618	0.0143483	0.117118	-2.44842
2009	ADRM1	-0.0185613	3.06693	-2.663	0.0143653	0.117118	-2.448
2009	PSMB7	0.0173167	3.0324	2.66324	0.0143887	0.117118	2.44741
2009	TAF6	-0.00759945	2.92199	-2.65578	0.0143923	0.117118	-2.44732
2009	FAU	0.049877	3.42366	2.65745	0.014396	0.117118	2.44723
2009	PGGHG	-0.0566536	3.1143	-2.66233	0.014402	0.117118	-2.44708
2009	EMG1	0.0153634	2.94441	2.66622	0.0144087	0.117118	2.44691
2009	ADGRG3	-0.0348048	3.00003	-2.69352	0.0144301	0.117199	-2.44638
2009	NDUFA6	0.0159013	2.94792	2.6594	0.014468	0.117414	2.44543
2009	ZNF644	0.0117796	2.93339	2.5623	0.0144852	0.117461	2.445
2009	NIF3L1	0.0220734	3.01566	2.65117	0.014536	0.11778	2.44374
2009	JUNB	-0.0337493	2.99756	-2.65331	0.0145895	0.118107	-2.44241
2009	RNF41	-0.00995621	2.93088	-2.66133	0.0145995	0.118107	-2.44216
2009	RPS18	0.0708919	3.33621	2.64902	0.0146195	0.118122	2.44167
2009	SBF1	-0.0254699	3.08611	-2.65469	0.0146243	0.118122	-2.44155
2009	CLRN2	-0.0074806	2.89923	-2.65928	0.0146404	0.118159	-2.44115
2009	TMEM167A	0.0140845	2.92853	2.64539	0.0146643	0.11824	2.44057
2009	PDSS2	0.00982866	2.92884	2.55702	0.0146735	0.11824	2.44034
2009	DUSP18	-0.0278875	3.04921	-2.6548	0.0146946	0.118318	-2.43982
2009	DEDD	-0.0166627	2.98178	-2.67857	0.0147298	0.118494	-2.43895
2009	PI3	-0.0818247	3.30487	-2.65158	0.0147417	0.118494	-2.43866
2009	ERV3-1	-0.00767171	2.90081	-2.65765	0.0147512	0.118494	-2.43843
2009	SLC15A3	-0.0383868	3.23359	-2.64731	0.0147925	0.118609	-2.43742
2009	RPS10P13	0.0858242	3.38228	2.6553	0.0148026	0.118609	2.43717
2009	GAA	-0.01605	2.93232	-2.65893	0.014805	0.118609	-2.43712
2009	VPS72	-0.0106988	2.94464	-2.66912	0.0148117	0.118609	-2.43695
2009	ANXA1	0.0796848	3.19271	2.64664	0.0148344	0.118653	2.4364
2009	GBA2	-0.0169216	2.94017	-2.6592	0.0148403	0.118653	-2.43625
2009	COL19A1	0.00647931	2.90106	2.55088	0.0148952	0.118999	2.43492
2009	RBM7	0.0187783	2.94634	2.54933	0.0149516	0.119348	2.43355
2009	CLN3	-0.0123239	2.93905	-2.64182	0.0149621	0.119348	-2.4333
2009	PDCD4-AS1	-0.0133071	2.95036	-2.64202	0.0149808	0.119404	-2.43284
2009	CLEC2D	0.0235326	3.15164	2.65068	0.0150151	0.119434	2.43202
2009	CLSTN1	-0.0383352	3.05896	-2.63796	0.0150274	0.119434	-2.43172
2009	ELMO1	-0.018296	2.98543	-2.63557	0.0150336	0.119434	-2.43157
2009	LOC399900	-0.0420545	3.55689	-2.64199	0.0150381	0.119434	-2.43146
2009	COMMD10	0.015875	2.93123	2.54684	0.0150427	0.119434	2.43135
2009	RNF135	-0.00936246	2.94296	-2.66138	0.0150563	0.11945	-2.43102
2009	MDM4	-0.0153582	2.96138	-2.65462	0.0151137	0.119813	-2.42964
2009	LOC606724	-0.0388084	3.25654	-2.54428	0.0151369	0.119904	-2.42909
2009	SNHG8	0.0228752	2.94376	2.64601	0.0151702	0.120018	2.42829
2009	NARS1	0.0301328	3.12275	2.64676	0.0151747	0.120018	2.42818
2009	EEF1A1	0.0254954	3.58796	2.54252	0.0152019	0.12014	2.42753
2009	NUP54	0.0160217	2.94768	2.63389	0.0152506	0.120433	2.42637
2009	TFEB	-0.0105583	2.91958	-2.62529	0.0152823	0.120528	-2.42562
2009	CHCHD2P6	0.0303179	3.24352	2.62803	0.015298	0.120528	2.42525
2009	GAB3	-0.0141983	2.93449	-2.53983	0.0153018	0.120528	-2.42516
2009	RBM10	-0.0253565	3.09387	-2.64552	0.0153096	0.120528	-2.42497
2009	CHI3L1	-0.036813	3.03638	-2.64794	0.0153434	0.120634	-2.42417
2009	GLB1	-0.0264227	3.0888	-2.62573	0.0153591	0.120634	-2.4238
2009	SMARCD1	-0.0284605	3.06831	-2.6279	0.0153611	0.120634	-2.42375
2009	PCNP	0.0427699	3.11887	2.538	0.0153701	0.120634	2.42354
2009	REPS2	-0.0197206	2.9645	-2.64722	0.0153904	0.120701	-2.42306
2009	DHTKD1	-0.00812209	2.92348	-2.65292	0.0154044	0.120719	-2.42273
2009	HK3	-0.0417199	3.08847	-2.62873	0.0154401	0.120907	-2.42189
2009	SMAD5	0.0201361	2.94389	2.62707	0.0154605	0.120963	2.42141
2009	TIMM21	0.0131571	2.97058	2.53532	0.0154709	0.120963	2.42116
2009	RETREG1	0.0115074	2.9386	2.63118	0.0155264	0.121166	2.41986
2009	ULK1	-0.0412824	3.21241	-2.62283	0.0155316	0.121166	-2.41974
2009	RPLP0	0.0351933	3.35056	2.62284	0.0155323	0.121166	2.41972
2009	NRDC	-0.0319697	3.20596	-2.62182	0.0155595	0.121166	-2.41909
2009	PDCD6IP	0.0174692	2.97191	2.53284	0.0155642	0.121166	2.41898
2009	ANXA11	-0.0275466	3.02058	-2.62366	0.0155955	0.121166	-2.41825
2009	RHOA	-0.0294775	3.47663	-2.61588	0.0156012	0.121166	-2.41811
2009	SLAIN1	0.0142352	2.93883	2.62002	0.0156097	0.121166	2.41792
2009	ZBTB45	-0.0123405	2.93353	-2.61985	0.0156161	0.121166	-2.41777
2009	MRPS31	0.0197036	2.97804	2.53147	0.0156164	0.121166	2.41776
2009	MARK3	-0.012198	2.93874	-2.61748	0.0156335	0.121166	-2.41736
2009	BNIP3	0.0127923	2.95418	2.63071	0.0156385	0.121166	2.41724
2009	PRMT5	-0.0113643	2.95774	-2.62133	0.0156612	0.12125	-2.41672
2009	SRSF3	0.0148562	2.96227	2.52976	0.0156815	0.121289	2.41625
2009	MIB1	0.00772217	2.91787	2.61934	0.0156997	0.121289	2.41582
2009	N4BP2L2	0.0160355	2.96733	2.61584	0.0157016	0.121289	2.41578
2009	BCLAF1	0.0210333	2.99132	2.52813	0.0157434	0.121386	2.41481
2009	RPS10P11	0.0733706	3.1502	2.61697	0.0157493	0.121386	2.41467
2009	BUB3	0.0175653	3.04606	2.62198	0.0157497	0.121386	2.41466
2009	SUCLG2	0.0202387	3.00536	2.6579	0.0157659	0.121387	2.41429
2009	GNPDA2	0.0079002	2.92598	2.61567	0.0157799	0.121387	2.41397
2009	CD46	0.032984	3.12797	2.61732	0.0157954	0.121387	2.41361
2009	ACTR1A	-0.0311658	3.03556	-2.61216	0.0158064	0.121387	-2.41336
2009	ZMAT2	0.0298879	3.03497	2.62215	0.0158089	0.121387	2.4133
2009	LIMK2	-0.0165814	2.93351	-2.62181	0.0158694	0.121685	-2.41191
2009	UTS2	0.0057083	2.90977	2.63048	0.0158797	0.121685	2.41167
2009	HSPA8	0.0357779	3.35393	2.52449	0.0158833	0.121685	2.41159
2009	WWC3	-0.0236601	3.00072	-2.61145	0.0158959	0.121691	-2.4113
2009	SEPTIN7	0.026919	2.94393	2.6215	0.0159789	0.122235	2.4094
2009	DUSP3	-0.0306599	3.11083	-2.60789	0.0160061	0.122352	-2.40878
2009	EEF1G	0.0355153	3.49951	2.61917	0.0160246	0.122393	2.40835
2009	NCAPH2	-0.00948859	2.93411	-2.61491	0.0160409	0.122393	-2.40798
2009	BRIX1	0.012371	2.94076	2.60932	0.0160583	0.122393	2.40759
2009	RPL12	0.0276215	3.4726	2.61165	0.0160592	0.122393	2.40757
2009	CTSL	0.0153596	2.94288	2.61458	0.016117	0.122742	2.40626
2009	POLR2B	0.0256684	3.03258	2.60271	0.0161307	0.122756	2.40594
2009	THEMIS	0.0211121	2.96872	2.62296	0.0161851	0.123079	2.40471
2009	TTPAL	-0.0111543	2.94853	-2.60107	0.0162006	0.123105	-2.40437
2009	VPS37B	-0.030223	3.06354	-2.51553	0.0162321	0.123248	-2.40365
2009	GDPD3	-0.0154434	2.93351	-2.62411	0.0162538	0.123248	-2.40317
2009	RPL35A	0.0533034	3.43962	2.59796	0.0162822	0.123248	2.40253
2009	HSF2	0.0116833	2.92801	2.59793	0.0162838	0.123248	2.40249
2009	IRAK1	-0.0199703	3.09809	-2.60112	0.0162863	0.123248	-2.40244
2009	SMC4	0.0211079	2.95547	2.60563	0.0162914	0.123248	2.40232
2009	SNHG32	0.0227193	3.08354	2.60033	0.0163182	0.123337	2.40172
2009	GABPA	0.0158468	2.94721	2.51312	0.0163271	0.123337	2.40152
2009	TRAPPC1	-0.0221845	3.13992	-2.51075	0.0164211	0.123922	-2.39942
2009	RPL4P2	0.0563788	3.33219	2.59629	0.0164399	0.123922	2.399
2009	CREBL2	0.00831751	2.91574	2.59812	0.0164479	0.123922	2.39882
2009	LRRCC1	0.00805551	2.91118	2.59354	0.016453	0.123922	2.39871
2009	DHRS12	-0.0110515	2.93136	-2.59658	0.0165365	0.12441	-2.39686
2009	CUL9	-0.0106882	2.91956	-2.60348	0.0165523	0.12441	-2.39651
2009	DIAPH2	-0.0139572	2.93654	-2.60267	0.0165642	0.12441	-2.39624
2009	RPS18P12	0.0664259	3.16627	2.59652	0.0165662	0.12441	2.3962
2009	UBB	0.0299382	3.72573	2.60017	0.016635	0.124835	2.39468
2009	MTHFR	-0.0141608	2.92156	-2.5905	0.016675	0.124977	-2.3938
2009	TMBIM4	0.034777	3.34184	2.58787	0.0166782	0.124977	2.39373
2009	SPTAN1	-0.0288137	2.98002	-2.50383	0.0166982	0.125035	-2.39329
2009	MARCKS	-0.0438022	3.31579	-2.59545	0.0167421	0.125244	-2.39232
2009	TRIM23	0.0203337	2.96149	2.58451	0.0167512	0.125244	2.39212
2009	TMEM176B	-0.0088007	2.90601	-2.60592	0.0167668	0.125244	-2.39178
2009	ZNF700	0.014773	2.97167	2.50146	0.0167942	0.125244	2.39118
2009	PHF5A	0.0174329	2.96705	2.501	0.0168127	0.125244	2.39078
2009	RPL15	0.0404653	3.34221	2.58629	0.0168153	0.125244	2.39072
2009	SAFB2	-0.0271008	3.09228	-2.59033	0.0168198	0.125244	-2.39062
2009	SEC11A	0.0261801	3.06533	2.59273	0.0168236	0.125244	2.39054
2009	ARCN1	-0.0389321	3.16414	-2.5004	0.0168373	0.125255	-2.39024
2009	RNF167	-0.0230514	3.09673	-2.60932	0.0168517	0.125271	-2.38993
2009	WWP1	0.0290034	3.01633	2.58289	0.0169364	0.125778	2.38809
2009	SETD3	0.0174355	3.0846	2.58954	0.0169443	0.125778	2.38791
2009	INPP5D	-0.0345932	3.13699	-2.5821	0.0170034	0.126125	-2.38663
2009	CCT6P1	0.0131661	2.95613	2.58415	0.0170202	0.126134	2.38627
2009	RIPOR2	-0.0312249	3.43079	-2.58185	0.0170292	0.126134	-2.38608
2009	ROPN1L	-0.0239588	2.99571	-2.58275	0.0170482	0.126167	-2.38567
2009	TLR5	-0.0362652	3.0056	-2.57795	0.0170704	0.126167	-2.38519
2009	MLEC	-0.0275377	3.01081	-2.57477	0.0170717	0.126167	-2.38516
2009	PCGF1	-0.010227	2.9266	-2.6138	0.0170924	0.126167	-2.38471
2009	RASA1	0.018868	2.97478	2.59614	0.0170952	0.126167	2.38465
2009	CSRNP1	-0.0415373	3.06776	-2.57547	0.0171167	0.126236	-2.38419
2009	VASP	-0.016964	3.01935	-2.59457	0.0171529	0.126411	-2.38341
2009	NSMCE4A	0.0253379	3.02352	2.5724	0.0171651	0.126411	2.38315
2009	GLRX	0.0536889	3.20028	2.49189	0.0171866	0.126478	2.38269
2009	PFKFB3	-0.0317605	3.03231	-2.57476	0.0172101	0.126561	-2.38219
2009	CCNL1	0.0140827	2.97747	2.57892	0.0172476	0.126677	2.38139
2009	BTG3	0.0104232	2.92034	2.57071	0.0172525	0.126677	2.38128
2009	ASCC3	0.00806594	2.9279	2.49	0.0172648	0.126677	2.38102
2009	PHC2	-0.0190425	2.97866	-2.58429	0.0172993	0.126677	-2.38028
2009	AKAP13	-0.0201751	3.01925	-2.57486	0.0173197	0.126677	-2.37985
2009	HNMT	0.0130813	2.92975	2.56931	0.0173346	0.126677	2.37953
2009	GNG11	0.0398086	3.07513	2.58266	0.0173407	0.126677	2.3794
2009	C1orf52	0.017091	2.96406	2.48807	0.0173456	0.126677	2.3793
2009	NOTCH2	-0.0123781	2.93083	-2.57895	0.0173486	0.126677	-2.37924
2009	UTP18	0.0105331	2.94262	2.58015	0.0173659	0.126677	2.37887
2009	IL1B	-0.0506597	3.09105	-2.57348	0.017366	0.126677	-2.37887
2009	HMGB1	0.0196636	2.94074	2.57261	0.0173781	0.126677	2.37861
2009	MOGS	-0.0108519	2.91152	-2.48709	0.0173863	0.126677	-2.37844
2009	ZFAND1	0.0127659	2.95005	2.56646	0.0174005	0.126691	2.37813
2009	MECP2	-0.0112249	2.92318	-2.63661	0.0174558	0.126956	-2.37696
2009	TIAF1	-0.0277259	3.0736	-2.56628	0.0174618	0.126956	-2.37684
2009	CD99L2	-0.0167737	2.96303	-2.485	0.0174741	0.126957	-2.37658
2009	GAS7	-0.0344216	3.00388	-2.58195	0.0175336	0.127204	-2.37532
2009	BRK1	0.0203752	3.02147	2.48348	0.0175382	0.127204	2.37523
2009	MTND5P10	-0.0602818	3.3566	-2.56794	0.0175499	0.127204	-2.37498
2009	IPO11	0.0110299	2.92449	2.58351	0.0175875	0.127204	2.37419
2009	APIP	0.0134066	2.9366	2.4821	0.0175963	0.127204	2.37401
2009	CRISPLD2	-0.0509127	3.1673	-2.57093	0.0176036	0.127204	-2.37385
2009	ZNF830	0.0123194	2.98371	2.56359	0.0176064	0.127204	2.37379
2009	LYSMD4	-0.0117266	2.94187	-2.56589	0.0176131	0.127204	-2.37365
2009	PSME3	-0.0172962	3.00223	-2.57145	0.0176197	0.127204	-2.37351
2009	SLC22A18	-0.0228517	2.96475	-2.58441	0.0176402	0.127262	-2.37309
2009	SUB1	0.0224371	2.92912	2.56338	0.0176668	0.127365	2.37253
2009	CEBPG	0.0182035	2.97778	2.56602	0.017693	0.127439	2.37198
2009	C2CD5	0.0288207	3.02632	2.55902	0.0177019	0.127439	2.37179
2009	MAPK8IP3	-0.0256862	3.03269	-2.55866	0.0177342	0.127582	-2.37112
2009	ACP5	-0.00923953	2.91826	-2.57746	0.0177811	0.127764	-2.37014
2009	BRD3	-0.0336032	3.02215	-2.47768	0.0177844	0.127764	-2.37008
2009	RPL10AP6	0.0512716	3.28997	2.5633	0.0178087	0.127849	2.36957
2009	CHMP6	-0.0187841	2.96951	-2.56803	0.0178481	0.128042	-2.36875
2009	TSPAN13	0.0107898	2.92715	2.56433	0.0178798	0.12818	2.3681
2009	RFC2	-0.00572452	2.91481	-2.47514	0.0178933	0.128188	-2.36782
2009	FAM214A	0.0223721	2.9835	2.55907	0.0179343	0.128344	2.36697
2009	GOLT1B	0.021237	2.93861	2.56274	0.0179401	0.128344	2.36685
2009	AMY1B	-0.0114668	2.92198	-2.55992	0.0179535	0.12835	-2.36658
2009	HNRNPA1P33	0.0399782	3.11117	2.55717	0.0179864	0.128441	2.3659
2009	MOB4	0.0144496	2.93712	2.47287	0.0179913	0.128441	2.3658
2009	IFNAR2	-0.0252515	3.04273	-2.46997	0.0181168	0.129247	-2.36322
2009	NAIPP2	-0.0330819	2.98197	-2.55213	0.0182019	0.129764	-2.36149
2009	PNISR	0.0351212	3.0851	2.46666	0.018261	0.129883	2.36028
2009	ATP6V1E1	0.0257448	3.18773	2.56575	0.0182629	0.129883	2.36024
2009	ABLIM1	-0.0196752	3.03727	-2.56352	0.018263	0.129883	-2.36024
2009	SRF	-0.0237497	3.11097	-2.55375	0.0182692	0.129883	-2.36012
2009	GLA	-0.0186812	3.04453	-2.56965	0.0182844	0.129901	-2.35981
2009	EHMT1	-0.0096166	2.91322	-2.46571	0.0183028	0.129942	-2.35943
2009	SF3B4	-0.0308422	3.19583	-2.552	0.0184045	0.130574	-2.35738
2009	MRPL24	0.0102628	2.99894	2.55242	0.0184589	0.13087	2.35628
2009	SOD1	0.0345464	3.24048	2.46103	0.0185091	0.131135	2.35527
2009	BRPF1	-0.0211884	3.04436	-2.5448	0.0185457	0.131304	-2.35454
2009	LAMP1	-0.0486911	3.27388	-2.54233	0.0186183	0.131727	-2.35309
2009	AKR1C4	0.0129621	2.91488	2.54671	0.0186758	0.131973	2.35194
2009	MIR600HG	-0.0167701	2.93346	-2.54745	0.018685	0.131973	-2.35176
2009	PTPN6	-0.0318463	3.13071	-2.54155	0.0186916	0.131973	-2.35162
2009	RBM34	0.0192117	2.96364	2.54014	0.0187947	0.132525	2.34958
2009	HAPLN3	-0.00862524	2.91996	-2.55529	0.0187957	0.132525	-2.34956
2009	TPMT	0.0139357	2.97807	2.55733	0.0188154	0.132573	2.34917
2009	B4GALT5	-0.0407481	3.21805	-2.53928	0.0188444	0.13268	-2.34859
2009	NSUN5	-0.0140962	2.94643	-2.54337	0.0188564	0.13268	-2.34836
2009	TMCC3	-0.0132919	2.93241	-2.5771	0.0188909	0.132831	-2.34768
2009	FRG1JP	0.0218698	3.02692	2.53965	0.0189298	0.132915	2.34691
2009	PSMD10	0.0186127	2.95246	2.5618	0.0189361	0.132915	2.34679
2009	ZFAND3	-0.0216079	2.97846	-2.52983	0.0189508	0.132915	-2.3465
2009	POLDIP3	-0.0220508	3.06505	-2.5315	0.0189547	0.132915	-2.34642
2009	MINDY1	-0.0287379	3.09613	-2.53388	0.018983	0.132915	-2.34587
2009	DUSP8P1	-0.00779635	2.90441	-2.53252	0.0189985	0.132915	-2.34556
2009	ZNF317	-0.0155794	2.96624	-2.4499	0.0190087	0.132915	-2.34536
2009	PRDX1	0.027303	3.12884	2.44989	0.0190089	0.132915	2.34536
2009	RPL13AP6	0.0395702	3.29377	2.53211	0.0190205	0.132915	2.34513
2009	IER3IP1	0.0150751	2.91651	2.53359	0.019038	0.132915	2.34479
2009	RPS6P1	0.0662522	3.32481	2.53098	0.0190544	0.132915	2.34447
2009	DPH5	0.0111584	2.92756	2.55672	0.0190682	0.132915	2.3442
2009	TYK2	-0.0359789	3.25019	-2.52882	0.0190819	0.132915	-2.34393
2009	ALOX5	-0.0292535	3.20909	-2.53496	0.0190841	0.132915	-2.34388
2009	JAM3	-0.012483	2.93206	-2.55252	0.0191935	0.133546	-2.34175
2009	TRAPPC12	-0.023952	3.02289	-2.53643	0.0192007	0.133546	-2.34161
2009	SC5D	0.0110772	2.93019	2.44499	0.0192329	0.133643	2.34099
2009	L3HYPDH	0.0110362	2.9086	2.44482	0.0192406	0.133643	2.34084
2009	ELOVL1	-0.0108954	2.95443	-2.53109	0.0193099	0.134033	-2.33949
2009	RPL6P10	0.0722087	3.10569	2.53055	0.0193323	0.134098	2.33906
2009	SPECC1L	-0.0280683	3.02411	-2.52808	0.0193593	0.134195	-2.33854
2009	CSMD1	0.00412881	2.9072	2.52109	0.0193894	0.134313	2.33796
2009	ANKRD46	0.0173375	2.92628	2.51952	0.0194332	0.134526	2.33711
2009	KLF2	-0.0209607	3.63492	-2.52305	0.0195053	0.134875	-2.33573
2009	DHX36	0.0112335	2.9364	2.51741	0.01951	0.134875	2.33564
2009	DPEP2	-0.0360825	3.27255	-2.52332	0.0195418	0.135004	-2.33503
2009	CFAP410	-0.0140019	2.95767	-2.52972	0.0196007	0.13522	-2.33391
2009	APP	-0.00975304	2.92949	-2.51647	0.0196272	0.13522	-2.3334
2009	CDA	-0.0449152	3.14358	-2.52234	0.0196298	0.13522	-2.33335
2009	NUP37	0.0147909	2.95369	2.43636	0.0196326	0.13522	2.3333
2009	RPS8P8	0.0362539	3.44366	2.51689	0.0196389	0.13522	2.33318
2009	EIF4A2	0.0380423	3.32158	2.43541	0.019677	0.135392	2.33245
2009	NFKB1	-0.0385285	3.31563	-2.51562	0.0197297	0.135624	-2.33145
2009	TBL1X	-0.0431848	3.17317	-2.51317	0.0197564	0.135624	-2.33094
2009	CLEC4A	0.0307398	3.08443	2.52116	0.0197608	0.135624	2.33086
2009	SLC35E1	-0.0228937	3.05648	-2.52088	0.0197636	0.135624	-2.3308
2009	RNF38	-0.00797012	2.98109	-2.52442	0.019795	0.135679	-2.33021
2009	NSD1	-0.00713262	2.91554	-2.52109	0.0197981	0.135679	-2.33015
2009	SH3GLB1	-0.034252	3.17158	-2.51276	0.0198804	0.136005	-2.3286
2009	PPP1R2	0.0293245	3.05371	2.52341	0.0198904	0.136005	2.32841
2009	PPP1R8	0.0105926	2.9528	2.43019	0.019923	0.136005	2.32779
2009	GRB2	-0.0254856	3.08784	-2.51543	0.0199279	0.136005	-2.3277
2009	DELE1	-0.0149356	2.96643	-2.50591	0.0199345	0.136005	-2.32758
2009	ABL1	-0.0118602	2.92219	-2.51221	0.0199393	0.136005	-2.32749
2009	SSH3	-0.0144354	2.97206	-2.5141	0.0199475	0.136005	-2.32733
2009	TMEM123	0.0495531	3.2786	2.50778	0.0199517	0.136005	2.32726
2009	KIAA2026	-0.0114132	2.92762	-2.42826	0.0200145	0.136267	-2.32608
2009	PPP3CA	0.0119556	2.93409	2.50781	0.0200167	0.136267	2.32603
2009	PCMTD2	0.0250132	2.99758	2.42743	0.0200541	0.136267	2.32533
2009	GPSM3	-0.0416989	3.43839	-2.42734	0.0200587	0.136267	-2.32525
2009	ANKIB1	0.023203	2.97834	2.50445	0.0200698	0.136267	2.32504
2009	SYTL3	-0.0216534	3.00357	-2.51131	0.0200721	0.136267	-2.325
2009	RALBP1	-0.0228435	3.03797	-2.51341	0.020083	0.136267	-2.32479
2009	COASY	-0.0178157	3.00981	-2.42589	0.0201276	0.13648	-2.32396
2009	PREB	-0.0139154	2.93666	-2.52486	0.0201418	0.136486	-2.3237
2009	CAPZA2	0.0538751	3.13788	2.50956	0.0201579	0.136505	2.3234
2009	CTSA	-0.0377722	3.05137	-2.52736	0.0201828	0.136583	-2.32293
2009	FAM234A	-0.0166063	2.94186	-2.48644	0.0202443	0.136909	-2.32179
2009	MRFAP1	0.0165912	3.18584	2.51441	0.0203565	0.137522	2.31971
2009	SMARCD2	-0.0228663	2.99554	-2.42079	0.0203731	0.137522	-2.3194
2009	SRC	-0.0131491	2.93201	-2.5173	0.0203795	0.137522	-2.31929
2009	SEZ6	-0.00656229	2.90144	-2.50369	0.0203885	0.137522	-2.31912
2009	TRIOBP	-0.0287364	3.12935	-2.50348	0.0204208	0.137649	-2.31853
2009	NANS	-0.0103219	2.93062	-2.41797	0.0205097	0.138067	-2.31689
2009	ADGRE5	-0.0310248	3.21796	-2.49461	0.0205097	0.138067	-2.31689
2009	RAC1	-0.0244597	3.24614	-2.41755	0.0205302	0.138114	-2.31652
2009	NCBP2	0.0204409	3.04264	2.49096	0.0205466	0.138135	2.31621
2009	MTX2	0.0152931	2.92768	2.49536	0.0205715	0.13818	2.31576
2009	JAML	-0.0362402	3.39988	-2.49694	0.020583	0.13818	-2.31555
2009	PTGER2	0.0206306	3.00816	2.49892	0.0206012	0.13818	2.31521
2009	CBX4	-0.0168511	3.0056	-2.4915	0.0206073	0.13818	-2.3151
2009	DOK3	-0.0142852	2.92626	-2.41536	0.020637	0.13829	-2.31456
2009	FKBP3	0.0205021	2.93971	2.49344	0.0206687	0.138387	2.31398
2009	LOC728554	0.0136845	2.99242	2.50942	0.0206843	0.138387	2.3137
2009	LOC100129034	-0.0264801	2.99524	-2.48966	0.020692	0.138387	-2.31356
2009	UPF1	-0.0233064	2.98207	-2.41141	0.020831	0.139052	-2.31103
2009	RPS6	0.0387143	3.50799	2.48796	0.0208396	0.139052	2.31088
2009	LILRA1	-0.00739025	2.90644	-2.5059	0.0208412	0.139052	-2.31085
2009	AGPAT2	-0.0108849	2.94518	-2.49041	0.0208456	0.139052	-2.31077
2009	C8orf33	-0.00679211	2.93937	-2.49954	0.0208885	0.139147	-2.30999
2009	DMAC2	-0.0108671	3.014	-2.51278	0.0208892	0.139147	-2.30998
2009	ADO	0.0167058	2.96596	2.48408	0.0209005	0.139147	2.30978
2009	DNM2	-0.0205105	2.98912	-2.40931	0.0209351	0.139287	-2.30915
2009	TMEM79	-0.0119004	2.92895	-2.51766	0.0209961	0.139602	-2.30806
2009	TLR6	-0.0174181	3.04433	-2.49393	0.0210139	0.13963	-2.30774
2009	RPP25L	-0.0143849	3.02099	-2.48718	0.0210498	0.139643	-2.30709
2009	FCSK	-0.0106013	2.94076	-2.50352	0.0210628	0.139643	-2.30686
2009	C10orf105	-0.0164246	2.94937	-2.48848	0.0210642	0.139643	-2.30683
2009	ZMIZ1	-0.0362656	3.1305	-2.48893	0.0210733	0.139643	-2.30667
2009	G6PD	-0.0371334	3.12334	-2.48123	0.0210838	0.139643	-2.30648
2009	GNAT2	-0.0054736	2.88943	-2.48029	0.0211531	0.140012	-2.30524
2009	NXF1	-0.0262481	3.12555	-2.49042	0.0211707	0.140038	-2.30493
2009	PGM1	-0.0270633	3.11139	-2.47962	0.0212234	0.140097	-2.30399
2009	RGS18	0.0614756	3.19627	2.49422	0.0212242	0.140097	2.30397
2009	ATG16L2	-0.0298891	3.02327	-2.47967	0.0212295	0.140097	-2.30388
2009	MGAM	-0.0306261	2.99546	-2.48382	0.0212481	0.140097	-2.30355
2009	FCHO1	-0.0169972	2.93918	-2.48773	0.0212988	0.140097	-2.30265
2009	RBMS1	-0.0128216	3.05559	-2.48463	0.0213111	0.140097	-2.30243
2009	CEP44	0.0190689	2.97254	2.40176	0.0213121	0.140097	2.30241
2009	ERGIC2	0.00945763	2.90196	2.48018	0.0213216	0.140097	2.30224
2009	ADAM17	-0.0155207	2.96953	-2.48144	0.0213244	0.140097	-2.30219
2009	WRAP73	-0.0153739	3.01389	-2.48022	0.0213278	0.140097	-2.30213
2009	PMAIP1	0.0136916	2.90788	2.47781	0.0213298	0.140097	2.30209
2009	RPL13P12	0.0218129	2.94974	2.48983	0.0213452	0.140102	2.30182
2009	MAK	-0.0095627	2.91961	-2.48208	0.0213579	0.140102	-2.3016
2009	KIAA0930	-0.00806744	2.93011	-2.48414	0.0214375	0.140535	-2.30019
2009	CD14	-0.0449171	3.44396	-2.47894	0.0214534	0.140549	-2.29991
2009	MICAL1	-0.0350659	3.03304	-2.47314	0.0215215	0.140905	-2.29871
2009	TUBGCP2	-0.0225808	2.9919	-2.46956	0.0215625	0.141084	-2.29799
2009	QPCT	-0.0438785	3.28738	-2.48149	0.0215827	0.141126	-2.29763
2009	C2orf68	-0.011813	2.97727	-2.3951	0.0216503	0.141478	-2.29645
2009	RPL34	0.00739208	2.90982	2.39352	0.0217313	0.141917	2.29503
2009	HINT3	-0.0261049	2.92688	-2.39306	0.021755	0.141953	-2.29462
2009	FLOT1	-0.042447	3.17691	-2.47004	0.0217644	0.141953	-2.29445
2009	RPS14	0.0344337	3.49745	2.46647	0.0217833	0.141986	2.29412
2009	WDR6	-0.0303986	3.11053	-2.46645	0.021823	0.142126	-2.29343
2009	XPC	-0.027657	3.06295	-2.47349	0.0218325	0.142126	-2.29327
2009	MYPOP	-0.0172798	3.05563	-2.46925	0.0218884	0.1424	-2.2923
2009	SMARCC2	-0.0202273	2.95842	-2.38935	0.0219458	0.142655	-2.29131
2009	SNX4	0.0124131	2.91083	2.38917	0.0219554	0.142655	2.29114
2009	RIOK2	0.0118397	2.92099	2.38863	0.0219829	0.142705	2.29066
2009	WDR82	-0.0346445	3.16383	-2.38848	0.0219909	0.142705	-2.29052
2009	SSR2	0.0128979	3.08888	2.47947	0.0220165	0.14278	2.29008
2009	GTF3C5	-0.0150852	2.96014	-2.46907	0.0221288	0.143252	-2.28815
2009	TBX18	0.00875578	2.91166	2.38573	0.0221338	0.143252	2.28806
2009	AKNA	-0.0364639	3.254	-2.46062	0.0221429	0.143252	-2.28791
2009	DGAT1	-0.0126527	2.95215	-2.46381	0.0221474	0.143252	-2.28783
2009	MRPL48	0.00724151	2.90761	2.46818	0.0221704	0.143252	2.28744
2009	COA1	0.0178271	2.993	2.4696	0.0221729	0.143252	2.28739
2009	TMEM14C	0.0210644	3.06851	2.47015	0.0221944	0.143301	2.28702
2009	POLR3H	-0.00752871	2.92104	-2.38429	0.0222092	0.143306	-2.28677
2009	TRERF1	-0.0150331	2.95108	-2.46426	0.0222351	0.143383	-2.28633
2009	MBOAT1	-0.0140054	2.98675	-2.46538	0.0222815	0.143592	-2.28553
2009	TRIM26	-0.0244058	3.00983	-2.4547	0.0223631	0.143965	-2.28414
2009	NUDT22	-0.0168536	2.96798	-2.4572	0.0223737	0.143965	-2.28396
2009	PKM	-0.0264693	2.9965	-2.38083	0.0223906	0.143965	-2.28368
2009	FBXO46	-0.0167255	2.99187	-2.4737	0.0223956	0.143965	-2.28359
2009	CCNY	-0.0202587	3.07708	-2.46283	0.0224322	0.144111	-2.28297
2009	COL9A2	-0.00854951	2.90883	-2.45806	0.022525	0.144616	-2.2814
2009	KMT2A	-0.0223545	2.94463	-2.45328	0.0225538	0.144684	-2.28091
2009	PLPP6	0.00794985	2.93115	2.37755	0.0225638	0.144684	2.28074
2009	SDHAP2	-0.0183006	3.07873	-2.46738	0.0225782	0.144687	-2.2805
2009	BSDC1	-0.0366372	3.10183	-2.45095	0.022597	0.144717	-2.28018
2009	TCIRG1	-0.0265375	3.07882	-2.4643	0.022619	0.144757	-2.27981
2009	OSBPL11	0.0172871	2.94806	2.45497	0.0226528	0.144757	2.27924
2009	KRT73	-0.00527519	2.91498	-2.47406	0.0226838	0.144757	-2.27872
2009	SH2D1B	0.0206511	2.95023	2.45302	0.0226873	0.144757	2.27866
2009	UBE2N	0.0274532	3.03718	2.44526	0.0226889	0.144757	2.27863
2009	ZFPM1	-0.0188136	2.96857	-2.4743	0.0226937	0.144757	-2.27855
2009	SNORD104	-0.00834904	2.9245	-2.37453	0.0227246	0.144757	-2.27803
2009	CD4	-0.0232825	2.97666	-2.44766	0.0227471	0.144757	-2.27766
2009	TAF11L1	0.00477282	2.91283	2.46461	0.0227479	0.144757	2.27764
2009	CDCA7L	-0.00905114	2.92183	-2.37399	0.0227534	0.144757	-2.27755
2009	TECPR2	-0.00701723	2.89615	-2.44664	0.0227584	0.144757	-2.27747
2009	FBXO8	0.0158994	2.95998	2.37279	0.0228175	0.145043	2.27648
2009	AZI2	0.0165285	2.93982	2.44585	0.0228891	0.145298	2.27528
2009	CYSTM1	-0.0400673	3.04007	-2.44838	0.0228964	0.145298	-2.27516
2009	CPNE1	-0.0183183	3.02331	-2.45473	0.0229091	0.145298	-2.27495
2009	TERF1P4	0.00823652	2.90632	2.37099	0.0229143	0.145298	2.27486
2009	CC2D1B	-0.0107599	2.92432	-2.44282	0.0229813	0.145633	-2.27375
2009	FCER1G	-0.0339113	3.40585	-2.46606	0.0230082	0.145714	-2.2733
2009	CACNA2D4	-0.00644502	2.91628	-2.45774	0.0230365	0.145733	-2.27283
2009	LDLRAP1	-0.0191618	2.97866	-2.4504	0.0230557	0.145733	-2.27251
2009	PPP4R1	-0.022161	3.12845	-2.45	0.0230609	0.145733	-2.27242
2009	PYHIN1	0.0108971	2.97151	2.45757	0.0230855	0.145733	2.27202
2009	LOC648927	-0.0186863	2.98575	-2.44273	0.0230945	0.145733	-2.27187
2009	ZNF550	0.0087164	2.92448	2.36762	0.0230964	0.145733	2.27184
2009	METAP2	0.0225369	2.98926	2.36695	0.0231325	0.145833	2.27124
2009	HDAC2	0.0311768	3.07697	2.44139	0.0231509	0.145833	2.27094
2009	VAV1	-0.025096	2.99926	-2.43799	0.0231638	0.145833	-2.27072
2009	SPRTN	0.00850728	2.92739	2.44088	0.0231691	0.145833	2.27063
2009	PRPF3	-0.0210421	3.0941	-2.44524	0.0232149	0.145951	-2.26988
2009	CSRP1	-0.01924	2.98299	-2.46785	0.0232163	0.145951	-2.26986
2009	RPL3P7	0.0368612	3.52376	2.44554	0.023259	0.146101	2.26915
2009	SAR1B	0.00847518	2.91149	2.43859	0.0232686	0.146101	2.269
2009	CARD14	0.0125112	2.91397	2.36407	0.0232895	0.146108	2.26865
2009	AOAH	-0.0257665	3.03307	-2.44856	0.0232982	0.146108	-2.26851
2009	CKAP4	-0.0372033	3.14294	-2.44115	0.0233493	0.146254	-2.26767
2009	DCTN1	-0.0344759	3.05408	-2.43492	0.02335	0.146254	-2.26766
2009	ZBTB42	-0.0104255	2.93414	-2.43839	0.0233989	0.146471	-2.26686
2009	DPEP3	-0.0209636	2.94279	-2.45125	0.0234391	0.146474	-2.2662
2009	CES1	-0.0107206	2.92805	-2.44382	0.0234405	0.146474	-2.26618
2009	C18orf32	0.0184992	2.92561	2.43809	0.0234421	0.146474	2.26615
2009	DYRK1B	-0.00858526	2.92089	-2.36075	0.0234713	0.146567	-2.26567
2009	CLK4	0.0199931	2.93525	2.43716	0.023497	0.146639	2.26526
2009	CLINT1	0.0304828	3.0795	2.3585	0.0235954	0.147026	2.26365
2009	UBLCP1	0.0289446	3.0244	2.43516	0.0235966	0.147026	2.26364
2009	LRMDA	-0.00869155	2.91444	-2.44167	0.0236081	0.147026	-2.26345
2009	SUSD6	-0.0269125	3.08133	-2.35812	0.0236163	0.147026	-2.26331
2009	E2F5	0.00913172	2.93755	2.45021	0.0236425	0.147099	2.26289
2009	SUCLA2	0.00991239	2.92555	2.35717	0.0236685	0.147172	2.26247
2009	HNRNPLL	0.0115251	2.92296	2.42968	0.023697	0.147239	2.26201
2009	MON1B	-0.0112035	2.91965	-2.35646	0.023708	0.147239	-2.26183
2009	TNFAIP2	-0.0182091	2.97528	-2.44311	0.023763	0.147452	-2.26094
2009	PPIAP47	0.0211511	2.95925	2.43743	0.0237711	0.147452	2.26081
2009	ZNF394	-0.0259082	3.16735	-2.42631	0.0238082	0.147594	-2.26021
2009	DNAJB12	-0.00862118	2.94161	-2.42678	0.0238362	0.147612	-2.25976
2009	TMEM120A	-0.0278616	3.0055	-2.4534	0.02385	0.147612	-2.25954
2009	FHOD1	-0.0117525	2.94052	-2.47307	0.0238543	0.147612	-2.25947
2009	CEP295	0.0103187	2.93748	2.43989	0.0239047	0.147806	2.25866
2009	SUCLG1	0.0160795	3.05075	2.43364	0.0239144	0.147806	2.2585
2009	NFKBIZ	-0.03468	3.14384	-2.43108	0.023937	0.147856	-2.25814
2009	SLC7A6	-0.0135414	2.9606	-2.43141	0.0239722	0.147985	-2.25758
2009	PTGER4	0.0255334	3.0885	2.44493	0.0239892	0.148001	2.2573
2009	RALY	-0.0246085	3.1042	-2.35015	0.0240607	0.148258	-2.25616
2009	LTBP3	-0.017825	2.94831	-2.42825	0.0240721	0.148258	-2.25598
2009	SRSF1	0.0281265	3.20117	2.34991	0.0240742	0.148258	2.25594
2009	ISCA1	0.0135718	2.94126	2.41705	0.0242087	0.148997	2.2538
2009	ARID4A	0.00958911	2.93644	2.42851	0.0242481	0.14915	2.25318
2009	DIP2B	-0.0208322	3.04476	-2.4227	0.0242727	0.149158	-2.25279
2009	RHEB	0.0217979	3.0638	2.41442	0.0242817	0.149158	2.25264
2009	EXOC7	-0.0227172	3.06762	-2.42038	0.0242942	0.149158	-2.25244
2009	DKFZP586I1420	-0.0123372	2.97103	-2.42248	0.0243076	0.149158	-2.25223
2009	PATJ	-0.0166908	2.96431	-2.43495	0.0243686	0.149443	-2.25127
2009	HECA	0.0334923	3.00034	2.42257	0.0243851	0.149455	2.25101
2009	LOC642590	0.0134902	3.01372	2.41837	0.0244093	0.149468	2.25063
2009	RAP1GAP2	-0.0247401	3.05905	-2.42521	0.0244281	0.149468	-2.25033
2009	DR1	0.0306743	2.98339	2.41639	0.0244329	0.149468	2.25025
2009	PPP2R3C	0.0274581	3.05372	2.43962	0.0244454	0.149468	2.25006
2009	AGTRAP	-0.0353555	3.0554	-2.41752	0.0245371	0.149939	-2.24861
2009	PM20D2	0.00566238	2.90918	2.41759	0.0245789	0.15004	2.24796
2009	GALK1	-0.0275775	3.17542	-2.41353	0.0246019	0.15004	-2.2476
2009	ANKRD13C	0.0087117	2.91876	2.34039	0.0246146	0.15004	2.2474
2009	SAMD4B	-0.0107074	2.91222	-2.34023	0.0246241	0.15004	-2.24725
2009	PRCP	-0.0170707	3.24037	-2.42173	0.0246268	0.15004	-2.24721
2009	IQGAP2	0.0154877	2.96869	2.42397	0.0246519	0.150105	2.24681
2009	PRAM1	-0.0345771	3.029	-2.41087	0.0246951	0.150278	-2.24614
2009	SNAPC4	-0.0206	2.97822	-2.40724	0.0247199	0.15034	-2.24575
2009	RABAC1	-0.0252788	3.08774	-2.42336	0.0247403	0.150375	-2.24543
2009	HOXD3	0.00816973	2.91461	2.33788	0.0247593	0.150402	2.24514
2009	TAB1	-0.0126478	2.94584	-2.40707	0.0249011	0.150948	-2.24293
2009	PPP1R11	-0.0327995	3.25561	-2.41524	0.0249046	0.150948	-2.24288
2009	SLC30A7	-0.0245559	3.13407	-2.408	0.0249098	0.150948	-2.2428
2009	SLX4	-0.0155304	2.93179	-2.4056	0.0249148	0.150948	-2.24272
2009	LSM5	0.0208406	2.99565	2.33505	0.0249228	0.150948	2.2426
2009	ITGA9	0.00799582	2.90781	2.40205	0.0249533	0.151044	2.24213
2009	ACAT2	0.0138636	2.96521	2.40355	0.024984	0.151102	2.24165
2009	PCGF6	0.00538886	2.92174	2.40497	0.0249924	0.151102	2.24152
2009	RNF7	0.0164338	3.01084	2.40026	0.0251254	0.151817	2.23947
2009	TC2N	0.0203195	2.93506	2.40452	0.0252093	0.15196	2.23818
2009	KDM4A-AS1	-0.00544385	2.90615	-2.40644	0.0252159	0.15196	-2.23808
2009	TCF3	-0.0125205	2.93468	-2.40331	0.025219	0.15196	-2.23803
2009	ZNF408	-0.008062	2.92779	-2.41879	0.0252278	0.15196	-2.2379
2009	EIF4EBP3	-0.0131075	2.93801	-2.32971	0.0252343	0.15196	-2.2378
2009	SCOC	0.0113547	2.90372	2.32931	0.0252576	0.15196	2.23744
2009	DAPK2	-0.0154434	2.94215	-2.40074	0.0252662	0.15196	-2.23731
2009	MFSD6	0.00821373	2.93553	2.41412	0.0252674	0.15196	2.23729
2009	FOXN3	-0.0313493	3.19655	-2.39666	0.0252942	0.152031	-2.23688
2009	TTLL12	-0.0143647	2.94346	-2.41662	0.025342	0.15223	-2.23615
2009	UNC93B4	-0.0210094	3.08647	-2.3974	0.025393	0.152312	-2.23537
2009	RAVER1	-0.0163304	2.94597	-2.32692	0.0253985	0.152312	-2.23529
2009	ARPC3P5	0.0329202	3.15701	2.39602	0.0254112	0.152312	2.23509
2009	HAUS4	-0.0219544	2.99355	-2.3973	0.0254257	0.152312	-2.23487
2009	SEC24A	0.0119295	2.92078	2.42124	0.0254413	0.152312	2.23464
2009	AHSA2P	0.0169723	3.03029	2.40484	0.0254446	0.152312	2.23458
2009	ENOPH1	0.018279	2.95495	2.39338	0.0255344	0.152748	2.23322
2009	FHL1	-0.00764221	2.91788	-2.40517	0.0255472	0.152748	-2.23303
2009	AK3	0.0161051	2.98258	2.39366	0.0255651	0.152765	2.23276
2009	CMTM7	-0.0155824	3.18901	-2.40427	0.025608	0.152933	-2.2321
2009	PLXNC1	-0.0214004	3	-2.39561	0.0256366	0.152989	-2.23167
2009	RPL10AP3	0.00838828	2.91231	2.41651	0.0256472	0.152989	2.23151
2009	ACOX3	-0.0105286	2.92963	-2.32195	0.0256935	0.153176	-2.23081
2009	SNX29	-0.00977704	2.92771	-2.39413	0.0257367	0.153345	-2.23016
2009	SESN1	0.0166194	2.95127	2.40267	0.0257666	0.15336	2.22971
2009	USP21	-0.0121908	2.94162	-2.40289	0.0257691	0.15336	-2.22967
2009	CEP131	-0.0117915	2.92225	-2.32004	0.0258075	0.153499	-2.2291
2009	MAP3K7CL	0.0452029	3.15072	2.39753	0.0258683	0.153689	2.22818
2009	REEP5	0.0327117	3.13045	2.39213	0.0258693	0.153689	2.22817
2009	TRAPPC6B	0.0165482	3.01722	2.3898	0.0261053	0.155001	2.22464
2009	NARF	-0.027452	3.04081	-2.38599	0.0261735	0.155253	-2.22363
2009	PRKRA	0.0159993	2.98207	2.38631	0.026187	0.155253	2.22343
2009	LRRC42	-0.00930141	2.91743	-2.38792	0.0261931	0.155253	-2.22334
2009	GAPDH	-0.0261654	3.33069	-2.3899	0.026225	0.155255	-2.22286
2009	DMTF1	0.0112022	2.98036	2.38275	0.0262259	0.155255	2.22285
2009	CABIN1	-0.0311346	3.01478	-2.31289	0.0262387	0.155255	-2.22266
2009	PRIM2	0.0067518	2.911	2.31256	0.0262587	0.155276	2.22236
2009	NPIPB15	-0.0314527	3.09894	-2.38789	0.0262726	0.155276	-2.22216
2009	CNOT8	0.0219265	3.01734	2.38051	0.026321	0.155472	2.22144
2009	CLDND1	0.0326229	3.04623	2.38782	0.0263445	0.155522	2.2211
2009	RNASE6	0.0233091	3.06791	2.39721	0.0263596	0.155522	2.22087
2009	ACO1	-0.0121214	2.96318	-2.38021	0.0263778	0.15554	-2.2206
2009	PSMD1	-0.0171343	2.96677	-2.37893	0.0265245	0.15627	-2.21844
2009	ILF3	-0.0167451	2.98316	-2.37729	0.0265321	0.15627	-2.21833
2009	DCK	0.021623	3.01624	2.38059	0.0266227	0.156714	2.21701
2009	SP1	-0.0224278	3.09196	-2.3857	0.0266508	0.156789	-2.21659
2009	ITGAL	-0.0358004	3.07982	-2.37372	0.0266961	0.156919	-2.21593
2009	PPP1CA	-0.0258027	3.12276	-2.37674	0.0267079	0.156919	-2.21576
2009	H2BC21	-0.0230454	3.07329	-2.39139	0.0267445	0.156919	-2.21523
2009	TRIP6	-0.00916601	2.92684	-2.30457	0.0267489	0.156919	-2.21516
2009	IDI1	0.0203162	2.94731	2.30456	0.0267494	0.156919	2.21516
2009	PLCG2	-0.0439957	3.23333	-2.36974	0.0269373	0.157932	-2.21242
2009	SCAMP1	0.0150718	2.95877	2.37646	0.0269571	0.157957	2.21214
2009	TNFAIP8	0.0285352	3.05669	2.30037	0.0270098	0.158019	2.21138
2009	ZBTB48	-0.017961	3.01621	-2.36912	0.0270135	0.158019	-2.21132
2009	LINC00999	-0.0451735	3.04017	-2.37225	0.0270418	0.158019	-2.21091
2009	TMBIM6	-0.0334828	3.50018	-2.36767	0.0270425	0.158019	-2.2109
2009	SLC25A46	0.0165982	2.96439	2.3925	0.0270446	0.158019	2.21087
2009	U2AF1	-0.0150732	2.96077	-2.36741	0.0270646	0.158046	-2.21058
2009	BTBD2	-0.0266438	3.20411	-2.3664	0.0271352	0.158368	-2.20957
2009	ZFP90	0.0154157	2.98414	2.37381	0.0271877	0.158543	2.20881
2009	RFX7	0.0209452	3.00533	2.36652	0.027196	0.158543	2.20869
2009	LEMD2	-0.0124436	2.95978	-2.37244	0.0272346	0.158678	-2.20814
2009	RPS27A	0.0386234	3.49961	2.36022	0.0273159	0.159061	2.20697
2009	PAK1IP1	0.0102492	2.93672	2.29507	0.0273419	0.159123	2.2066
2009	RFX2	-0.00852302	2.90584	-2.36727	0.0273809	0.159192	-2.20604
2009	FIG4	-0.0146566	2.98671	-2.36855	0.0273849	0.159192	-2.20599
2009	TEX30	0.0102679	2.91516	2.2934	0.0274472	0.159464	2.2051
2009	RBM42	-0.0224973	3.0065	-2.29283	0.0274837	0.159501	-2.20458
2009	CNOT4	-0.0155656	2.9998	-2.36382	0.0274846	0.159501	-2.20457
2009	C2orf88	0.0240128	2.9928	2.36844	0.0275194	0.159613	2.20407
2009	STIM1	-0.0188641	2.9942	-2.29132	0.0275792	0.159869	-2.20322
2009	MRPL14	0.0121524	2.94306	2.39959	0.0276396	0.160078	2.20236
2009	OGG1	-0.0108524	2.97216	-2.35751	0.0276464	0.160078	-2.20227
2009	CDKN1B	0.0343806	3.14935	2.36017	0.0277161	0.160391	2.20128
2009	WBP11P1	-0.00529707	2.90456	-2.35459	0.0277607	0.160502	-2.20065
2009	RPL7P59	0.00819198	2.90024	2.28813	0.027783	0.160502	2.20034
2009	APTX	0.0077102	2.95465	2.2881	0.0277847	0.160502	2.20031
2009	GRK6	-0.0174738	2.99612	-2.37552	0.0277978	0.160502	-2.20013
2009	BNIP3L	0.0288048	3.05835	2.36583	0.0278354	0.160629	2.1996
2009	EP300	-0.0219999	2.95411	-2.3608	0.027893	0.160806	-2.19879
2009	RB1CC1	0.0311153	2.99775	2.35382	0.0278975	0.160806	2.19872
2009	HOXB2	0.0139209	2.93629	2.35979	0.0279229	0.160862	2.19837
2009	CLEC7A	0.0247385	2.96742	2.36688	0.0279507	0.160932	2.19798
2009	PPP1R9B	-0.00704294	2.9143	-2.35065	0.0279957	0.161022	-2.19735
2009	TMEM222	-0.0119531	2.93248	-2.35464	0.0280054	0.161022	-2.19721
2009	CS	-0.026531	3.14484	-2.35085	0.0280141	0.161022	-2.19709
2009	FRAT2	-0.0326488	3.47587	-2.3555	0.0280291	0.161022	-2.19688
2009	FBXL18	-0.0157055	2.97503	-2.35383	0.0280746	0.161118	-2.19624
2009	TESK2	-0.00858189	2.92645	-2.36571	0.0280909	0.161118	-2.19601
2009	KLHL28	-0.0177322	3.00723	-2.35743	0.0280929	0.161118	-2.19599
2009	VDAC1	-0.0209738	3.16311	-2.34618	0.0281673	0.161455	-2.19495
2009	LSM3P3	0.0121266	2.93143	2.2816	0.0282035	0.161572	2.19444
2009	AP1G1	-0.0195664	2.99158	-2.34672	0.0282673	0.161648	-2.19356
2009	ODF2	-0.0125468	2.95882	-2.28046	0.0282773	0.161648	-2.19342
2009	OR10J1	0.00620454	2.90761	2.28044	0.0282783	0.161648	2.1934
2009	CHMP2A	-0.0189983	3.09125	-2.28042	0.0282798	0.161648	-2.19338
2009	TMEM126A	0.0110828	2.91696	2.34943	0.0283446	0.161929	2.19248
2009	TNFRSF10B	-0.0235158	3.10654	-2.35769	0.0284275	0.162312	-2.19134
2009	POLB	0.0269513	3.03481	2.34501	0.0284749	0.162492	2.19068
2009	ZC3H11B	0.0334463	3.1218	2.34345	0.0285131	0.162619	2.19015
2009	KCNJ15	-0.0264245	3.00457	-2.35404	0.0285706	0.162799	-2.18936
2009	CETN3	0.00699274	2.91209	2.27561	0.0285941	0.162799	2.18904
2009	RPL4P5	0.0583912	3.33935	2.34091	0.0286221	0.162799	2.18865
2009	LOC407835	-0.0226038	3.03413	-2.35046	0.0286407	0.162799	-2.1884
2009	STX7	0.0299461	3.00042	2.34072	0.0286544	0.162799	2.18821
2009	CALCOCO2	-0.00976698	2.9338	-2.35483	0.0286682	0.162799	-2.18802
2009	TMEM147	-0.0156508	3.05121	-2.36264	0.0286684	0.162799	-2.18802
2009	PGS1	-0.0412976	3.13471	-2.34173	0.0286713	0.162799	-2.18798
2009	GNB1	-0.0299322	3.32586	-2.34444	0.0287082	0.16286	-2.18747
2009	MARCHF1	0.010058	2.93976	2.34492	0.0287208	0.16286	2.1873
2009	NAAA	-0.0166127	3.02694	-2.35172	0.0287307	0.16286	-2.18716
2009	PTGDR2	-0.0144787	2.92512	-2.34943	0.0287456	0.16286	-2.18696
2009	RPL15P3	0.0415162	3.4489	2.33864	0.0288069	0.163117	2.18612
2009	TBC1D10A	-0.010645	2.95801	-2.34658	0.0288261	0.163136	-2.18586
2009	RPS12P4	0.0753774	3.51541	2.33865	0.0288694	0.163273	2.18527
2009	CRK	-0.0129544	2.97474	-2.35348	0.0288908	0.163273	-2.18497
2009	WDR75	0.0216595	2.97726	2.271	0.028898	0.163273	2.18488
2009	POLG	-0.0161244	2.97286	-2.33402	0.0289218	0.163318	-2.18455
2009	NPAT	-0.0149991	2.93317	-2.27024	0.0289482	0.163362	-2.18419
2009	ZNF330	0.009394	2.94071	2.27004	0.0289616	0.163362	2.18401
2009	PILRA	-0.0303945	3.12637	-2.33565	0.0290306	0.163662	-2.18307
2009	FES	-0.0374348	3.08254	-2.3366	0.0290525	0.163695	-2.18277
2009	PSMD14	0.0118264	2.95311	2.33383	0.0290715	0.163712	2.18252
2009	CD151	-0.0169848	3.04641	-2.34497	0.0291146	0.163865	-2.18193
2009	MSN	-0.049006	3.41983	-2.32943	0.0291852	0.164173	-2.18098
2009	UBR4	-0.0320447	3.06802	-2.3317	0.0292101	0.164193	-2.18064
2009	LMF2	-0.0219352	2.96753	-2.33599	0.0292365	0.164193	-2.18028
2009	NR1H2	-0.0221147	2.98341	-2.33044	0.0292369	0.164193	-2.18028
2009	SUOX	-0.0116428	2.9371	-2.32911	0.029345	0.16466	-2.17882
2009	AQP9	-0.0387456	3.53454	-2.33693	0.0293542	0.16466	-2.1787
2009	RPS29P14	0.0282386	2.94052	2.33024	0.0293793	0.16466	2.17836
2009	SERF2	0.0198296	3.27807	2.33919	0.0293884	0.16466	2.17824
2009	UNC50	0.0191421	3.09845	2.26344	0.0294029	0.16466	2.17804
2009	ZNF839	-0.0120897	2.9689	-2.33492	0.0294162	0.16466	-2.17786
2009	LAMTOR3	0.0364316	3.01062	2.2597	0.0296555	0.165909	2.17466
2009	LDHB	0.0430253	3.20038	2.33052	0.0296972	0.166052	2.17411
2009	CHMP3	0.0206546	2.98637	2.33176	0.0297309	0.166099	2.17366
2009	NKIRAS2	-0.0159189	2.95903	-2.25849	0.029738	0.166099	-2.17356
2009	MYH9	-0.0621386	3.41415	-2.32131	0.0298015	0.166363	-2.17272
2009	TARS1	0.0167915	2.95799	2.31913	0.029922	0.166945	2.17112
2009	REM2	-0.0234431	2.98162	-2.31709	0.0299615	0.167075	-2.1706
2009	NUMA1	-0.0158949	2.95568	-2.32058	0.030012	0.167265	-2.16993
2009	STK4	-0.0280186	3.43167	-2.32041	0.0300357	0.167285	-2.16962
2009	ACER3	-0.0211078	3.00833	-2.32242	0.030048	0.167285	-2.16946
2009	SNHG29	0.0408914	3.23871	2.32122	0.0300715	0.167325	2.16915
2009	CCP110	0.0148425	2.94719	2.31766	0.0301284	0.167419	2.1684
2009	DAPK1	-0.00911686	2.94065	-2.32234	0.0301318	0.167419	-2.16835
2009	MAPK7	-0.0105752	2.92393	-2.33477	0.0301374	0.167419	-2.16828
2009	HERC4	0.0100581	2.95134	2.31816	0.0301627	0.16743	2.16795
2009	PSMB3	-0.0253662	3.37101	-2.32085	0.0301864	0.16743	-2.16764
2009	CGGBP1	0.0127966	3.04639	2.25191	0.0301883	0.16743	2.16761
2009	PARL	0.0109402	3.02626	2.31499	0.0302128	0.167469	2.16729
2009	CD82	-0.0190684	3.00114	-2.32142	0.0302329	0.167469	-2.16703
2009	CPT2	-0.0134266	2.95987	-2.31426	0.0302443	0.167469	-2.16688
2009	MORF4L2	0.0148952	2.99812	2.25072	0.0302699	0.16751	2.16654
2009	TSC2	-0.0127382	2.9297	-2.31165	0.0302842	0.16751	-2.16635
2009	RAD21	0.0235617	3.0328	2.32259	0.0303301	0.167673	2.16575
2009	MRPS33	0.0131165	2.9324	2.24849	0.0304248	0.168068	2.16452
2009	UBQLN4	-0.0246059	3.01785	-2.24818	0.0304461	0.168068	-2.16424
2009	PFN1	-0.0219094	3.64292	-2.31296	0.0304507	0.168068	-2.16418
2009	CD48	0.0531947	3.29995	2.24786	0.0304684	0.168076	2.16395
2009	SLC33A1	0.0118466	2.93882	2.33141	0.0305132	0.168232	2.16336
2009	PTMAP12	0.033942	2.99963	2.32115	0.0305642	0.168423	2.1627
2009	CEACAM3	-0.0265279	2.95987	-2.30712	0.0305989	0.168524	-2.16225
2009	PRPSAP2	0.0144936	3.03101	2.32943	0.0307134	0.169051	2.16077
2009	LOC155060	-0.00962204	2.93823	-2.31858	0.03074	0.169051	-2.16042
2009	DGAT2	-0.0199996	2.94929	-2.24365	0.0307623	0.169051	-2.16013
2009	CCDC91	0.0116287	2.92862	2.24361	0.0307652	0.169051	2.1601
2009	SNRPF	0.0253951	3.06464	2.30676	0.0307769	0.169051	2.15995
2009	ECHDC1	0.0097681	2.91724	2.31099	0.0308431	0.169321	2.15909
2009	PPA1	0.0285014	3.11383	2.3312	0.0308663	0.169321	2.15879
2009	PTAR1	0.0250018	2.97728	2.24201	0.0308771	0.169321	2.15865
2009	COG6	0.00813345	2.92476	2.24166	0.0309017	0.169321	2.15834
2009	PRPF31	-0.0226424	3.02782	-2.30411	0.0309086	0.169321	-2.15825
2009	RBM15	0.0161483	2.9653	2.3177	0.0309443	0.169382	2.15779
2009	ARID5A	-0.0060683	2.91368	-2.32358	0.0309528	0.169382	-2.15768
2009	CSK	-0.0284892	3.32173	-2.30217	0.0309741	0.169409	-2.1574
2009	SRP14	0.0263794	3.15435	2.3036	0.0310144	0.169539	2.15689
2009	TXNDC12	0.0294286	3.15919	2.34007	0.0310712	0.169759	2.15616
2009	ZNF746	-0.0271615	3.13779	-2.30358	0.0312402	0.170318	-2.154
2009	CCDC90B	0.0105889	2.9581	2.23683	0.0312434	0.170318	2.15396
2009	WBP1L	-0.0116222	2.99422	-2.30866	0.0312443	0.170318	-2.15395
2009	C9orf78	0.0356531	3.26922	2.30799	0.0312467	0.170318	2.15392
2009	HECTD4	-0.0143957	2.95514	-2.23647	0.0312686	0.170318	-2.15364
2009	CALM2	0.0326919	3.44441	2.30191	0.0312896	0.170318	2.15337
2009	TTC17	-0.0185192	2.95939	-2.23606	0.0312977	0.170318	-2.15327
2009	C19orf48	-0.00935762	2.92864	-2.30454	0.0313062	0.170318	-2.15316
2009	CPQ	-0.0180923	3.03633	-2.30297	0.0313468	0.170381	-2.15264
2009	LOC642975	0.03182	3.15589	2.3034	0.031351	0.170381	2.15259
2009	ATF6	-0.0266631	3.0358	-2.30033	0.0314837	0.171012	-2.1509
2009	G3BP1	0.0199777	2.94255	2.3035	0.0315321	0.17114	2.15029
2009	MGAT4B	-0.00980219	2.92475	-2.31783	0.0315522	0.17114	-2.15004
2009	GDE1	-0.0195911	2.96362	-2.29541	0.0315574	0.17114	-2.14997
2009	NPIPB11	-0.0468169	3.37582	-2.29561	0.0316461	0.171464	-2.14885
2009	TBC1D9B	-0.0102003	2.93991	-2.23113	0.0316505	0.171464	-2.1488
2009	MITD1	0.0183307	2.9822	2.29217	0.0317018	0.171651	2.14815
2009	LIN52	-0.00815978	2.91576	-2.3028	0.0317189	0.171653	-2.14794
2009	C17orf97	-0.0108323	2.92688	-2.30639	0.031749	0.171654	-2.14756
2009	FAM193B	-0.0127175	2.95176	-2.29093	0.0317557	0.171654	-2.14747
2009	RFLNB	-0.0173953	2.94967	-2.22948	0.0317692	0.171654	-2.1473
2009	MXD1	-0.0322021	3.39786	-2.29156	0.0319367	0.172468	-2.1452
2009	CXCL8	0.034586	2.96573	2.2884	0.0319719	0.172519	2.14476
2009	SLU7	0.0175571	2.96056	2.22657	0.0319797	0.172519	2.14466
2009	CITED4	-0.00967996	2.91541	-2.3029	0.0320122	0.172576	-2.14426
2009	ADD3	0.0292066	3.15791	2.28864	0.0320522	0.172576	2.14376
2009	GLT1D1	-0.0156634	2.93245	-2.29291	0.0320627	0.172576	-2.14363
2009	PPP1CB	0.0215886	3.01894	2.22534	0.0320695	0.172576	2.14354
2009	PLCXD1	-0.0116154	2.94392	-2.30131	0.0320743	0.172576	-2.14348
2009	DAB2	-0.0141865	2.94682	-2.29123	0.0321057	0.172654	-2.14309
2009	RPL27A	0.0276814	3.60566	2.2849	0.0321442	0.172771	2.14261
2009	CHCHD2P2	0.0194854	2.99637	2.296	0.0322111	0.17304	2.14178
2009	PITRM1	-0.0145047	2.95314	-2.2923	0.0322739	0.173287	-2.141
2009	TAF7	0.0284021	2.99427	2.22144	0.0323541	0.173626	2.14001
2009	SUZ12	0.0390237	3.19576	2.28186	0.0323804	0.173677	2.13968
2009	PRR5L	0.0145252	2.95194	2.28807	0.0324282	0.173808	2.13909
2009	IL1RN	-0.0463496	3.11046	-2.28589	0.0324388	0.173808	-2.13896
2009	RPL26L1	0.0103265	2.92245	2.21975	0.0324778	0.173927	2.13848
2009	LOC100190986	-0.0353354	3.08185	-2.28828	0.0325281	0.174105	-2.13786
2009	TRMT13	0.0179846	2.93179	2.27928	0.0325494	0.174128	2.1376
2009	TSC22D4	-0.0217143	3.01527	-2.21824	0.0325893	0.174247	-2.13711
2009	PPM1M	-0.0239574	3.21484	-2.28145	0.0326056	0.174247	-2.13691
2009	UTP3	0.0179574	2.96664	2.29081	0.0326937	0.174627	2.13582
2009	PLOD3	-0.0174281	2.96871	-2.21573	0.032775	0.17497	-2.13483
2009	LINC00265	-0.00705052	2.91555	-2.28063	0.0328361	0.175189	-2.13408
2009	TNFSF14	-0.0198108	3.09153	-2.21472	0.0328501	0.175189	-2.13391
2009	MAZ	-0.00850737	2.91321	-2.28767	0.0329091	0.175413	-2.13319
2009	AKAP11	0.0200608	2.98533	2.21351	0.0329398	0.175485	2.13282
2009	UAP1	0.0138789	2.92901	2.27347	0.0330249	0.175847	2.13178
2009	FAR1	0.0221833	2.99821	2.21204	0.0330496	0.175888	2.13148
2009	PILRB	-0.014565	2.98308	-2.28377	0.0331522	0.176342	-2.13023
2009	RFNG	-0.023706	3.04852	-2.26925	0.0332808	0.176843	-2.12868
2009	CRIPT	0.0141814	2.97189	2.27013	0.0332854	0.176843	2.12862
2009	MRPS16	-0.0140089	2.96029	-2.20872	0.0332981	0.176843	-2.12847
2009	CWF19L1	-0.0188845	3.12571	-2.27398	0.0333364	0.176956	-2.12801
2009	C21orf58	-0.0348752	3.3327	-2.28136	0.0333619	0.176994	-2.1277
2009	FAM32A	0.0183084	3.04792	2.28115	0.0333814	0.176994	2.12747
2009	ZUP1	0.0063179	2.91788	2.26711	0.0334078	0.176994	2.12715
2009	ALG5	0.0125182	2.95993	2.2734	0.0334126	0.176994	2.12709
2009	ZBTB17	-0.0137182	2.94477	-2.20662	0.0334562	0.177068	-2.12656
2009	RPS10P14	0.0522362	3.2364	2.26861	0.0334612	0.177068	2.12651
2009	ZC3H12A	-0.0133219	2.92803	-2.26813	0.033504	0.177132	-2.12599
2009	NDUFS5	0.0306374	3.00834	2.2776	0.0335248	0.177132	2.12574
2009	ZNF83	0.0192218	2.94498	2.26726	0.0335725	0.177132	2.12517
2009	MBNL1	0.0450302	3.13784	2.27111	0.0335737	0.177132	2.12515
2009	HSPD1P5	0.0226032	3.03218	2.20483	0.0335923	0.177132	2.12493
2009	PRMT3	0.0149155	2.95211	2.20475	0.0335983	0.177132	2.12486
2009	SREK1	0.0164272	2.93224	2.27439	0.0336055	0.177132	2.12477
2009	TRMT10C	0.0085341	2.90657	2.26647	0.0336113	0.177132	2.1247
2009	ACAA1	-0.0143927	3.03167	-2.27484	0.0336524	0.177258	-2.12421
2009	PHIP	-0.0186127	3.13606	-2.27592	0.0337072	0.17737	-2.12356
2009	PAXBP1	0.00675749	2.93304	2.2033	0.0337082	0.17737	2.12355
2009	SULT1A1	-0.0274585	3.27679	-2.26791	0.0337862	0.177648	-2.12261
2009	PTDSS1	-0.0352022	3.02851	-2.2667	0.0337957	0.177648	-2.1225
2009	POLR2H	0.014903	3.04868	2.2753	0.0338527	0.177808	2.12182
2009	INO80E	-0.0136524	2.98419	-2.26297	0.0338609	0.177808	-2.12172
2009	B9D2	-0.0200101	3.041	-2.26182	0.0339358	0.178111	-2.12083
2009	XRN2	-0.0109863	2.97104	-2.27274	0.0340027	0.178295	-2.12004
2009	PRKCD	-0.0365741	3.30708	-2.26137	0.0340057	0.178295	-2.12
2009	RALGAPB	-0.00754826	2.94024	-2.26116	0.0340351	0.178315	-2.11966
2009	CAVIN2	0.0323838	3.05999	2.26968	0.0340442	0.178315	2.11955
2009	TOM1	-0.0185729	3.04491	-2.26267	0.0340703	0.178361	-2.11924
2009	DEF8	-0.0133389	3.05126	-2.26123	0.0341	0.178425	-2.11889
2009	RPL13	0.0383956	3.15095	2.26075	0.0341236	0.178458	2.11861
2009	CD28	0.00979457	2.93163	2.2627	0.0341529	0.17852	2.11826
2009	ASAH1	0.0130652	2.96714	2.2652	0.0342185	0.178685	2.11749
2009	EWSR1	-0.0169283	3.02808	-2.19652	0.0342273	0.178685	-2.11738
2009	RHOQP3	0.023381	2.99836	2.26459	0.0342436	0.178685	2.11719
2009	TUBE1	0.00919286	2.91833	2.19593	0.0342722	0.178685	2.11685
2009	MTOR	-0.0187848	2.98288	-2.2551	0.0342762	0.178685	-2.11681
2009	ARL14EP	0.0200674	2.95558	2.25601	0.0342889	0.178685	2.11666
2009	BIRC2	0.0209298	2.98392	2.26305	0.0344006	0.179176	2.11534
2009	ZNF613	0.0107081	2.92851	2.19316	0.0344866	0.179533	2.11434
2009	CNN2	-0.0254998	3.22042	-2.26473	0.0345517	0.179781	-2.11357
2009	UHRF1	-0.00627038	2.91012	-2.25074	0.0345885	0.179881	-2.11314
2009	SP2	-0.0210005	2.98265	-2.25189	0.0346062	0.179882	-2.11294
2009	TSEN34	-0.0316317	3.28234	-2.19094	0.0346593	0.180067	-2.11232
2009	TBC1D2	-0.0159558	2.95851	-2.25365	0.03473	0.180343	-2.11149
2009	PDE7A	-0.0126614	3.02733	-2.2611	0.0347954	0.180491	-2.11073
2009	SMAD4	0.0187461	3.05286	2.24914	0.0348047	0.180491	2.11062
2009	DPF2	-0.0264502	3.12392	-2.24972	0.0348113	0.180491	-2.11055
2009	SELENOO	-0.0195719	2.95423	-2.25354	0.0348726	0.180718	-2.10983
2009	PLXDC2	-0.0183214	3.00945	-2.25611	0.0349451	0.181002	-2.10899
2009	NUCB2	0.0116121	2.9414	2.25828	0.0350096	0.181245	2.10825
2009	GPR52	0.00486912	2.9031	2.28653	0.0350723	0.181276	2.10752
2009	CNOT7	0.0179235	3.04729	2.18544	0.0350906	0.181276	2.10731
2009	HDHD2	0.0180761	2.9997	2.26095	0.0350911	0.181276	2.10731
2009	LTN1	0.0106087	2.94198	2.18515	0.0351131	0.181276	2.10705
2009	MED28	0.025436	3.04327	2.18512	0.0351158	0.181276	2.10702
2009	CACYBP	0.0126213	2.96108	2.24653	0.0351216	0.181276	2.10695
2009	ZNF362	-0.016389	2.99105	-2.24264	0.0351932	0.181502	-2.10613
2009	QRFPR	-0.0407566	3.19476	-2.2458	0.0352006	0.181502	-2.10604
2009	PPP4C	-0.0180306	3.17157	-2.24648	0.03522	0.18151	-2.10582
2009	CDC42EP3	-0.0120251	2.93193	-2.25323	0.035303	0.181804	-2.10487
2009	NCKAP5L	-0.0102101	2.93646	-2.25709	0.0353307	0.181804	-2.10455
2009	ATM	0.0369981	3.1702	2.24458	0.0353419	0.181804	2.10442
2009	TLK1	0.0117958	2.92012	2.24691	0.0353478	0.181804	2.10435
2009	CYB561A3	-0.0239437	3.04919	-2.24354	0.0353912	0.181936	-2.10385
2009	ZNF319	-0.0163823	3.02316	-2.2412	0.0354678	0.182238	-2.10298
[truncated: 18,534 more rows]

## Sheet: Female
Regression model output comparing post- and pre-natural influenza infection in female participants from Zhai et al. (2015) in the 2009 and 2010 seasons.
season	parameter	logFC	AveExpr	t	P.Value	adj.P.Val	z.std
2009	NQO2	-0.0292941	3.0012	-5.2231	4.22795e-05	0.237462	-4.09466
2009	PCGF5	0.00868695	2.91306	4.51628	5.93926e-05	0.237462	4.01521
2009	RNF144A	0.0127842	2.96645	4.98375	6.93927e-05	0.237462	3.97836
2009	ABHD10	0.0148601	2.9295	4.67706	0.000130059	0.265028	3.82635
2009	NDUFAF5	0.00973167	2.91502	4.68245	0.000132059	0.265028	3.82259
2009	ZMPSTE24	0.0230107	3.10514	4.48174	0.000206515	0.265028	3.71091
2009	B4GALT4	0.011753	2.91565	4.45222	0.000216481	0.265028	3.69896
2009	CASP7	0.00796998	2.89869	4.24546	0.000352513	0.265028	3.5733
2009	TOMM20	0.0255896	3.03872	3.91215	0.000366152	0.265028	3.56335
2009	MBTPS1	0.0149359	2.99136	4.22565	0.000375649	0.265028	3.55663
2009	TBCEL	0.00794478	2.89865	3.84623	0.00044439	0.265028	3.51221
2009	IL9R	-0.00916676	2.90641	-3.74683	0.000593824	0.265028	-3.43442
2009	ATP8B4	0.0147425	2.96042	4.01772	0.000608004	0.265028	3.42802
2009	RPS7	-0.0116448	2.92152	-3.99121	0.000618709	0.265028	-3.42328
2009	RPE	0.0120042	2.91808	3.97325	0.000669827	0.265028	3.40164
2009	ARHGEF40	-0.0190266	2.94249	-3.94251	0.000697447	0.265028	-3.39058
2009	OXNAD1	0.0124785	2.92189	3.92498	0.000766117	0.265028	3.36475
2009	PANX2	-0.0338136	3.07616	-3.91813	0.000781723	0.265028	-3.35919
2009	PEA15	0.0240851	3.07825	3.88028	0.00084147	0.265028	3.33878
2009	NUDT21	0.0243804	2.96317	3.86273	0.000877477	0.265028	3.32712
2009	TRIM51	0.00887434	2.91307	3.85645	0.000937596	0.265028	3.30861
2009	LPCAT3	-0.0177456	2.99212	-3.57354	0.000977843	0.265028	-3.29683
2009	RRAGB	0.0118752	2.91308	3.85806	0.000985041	0.265028	3.29476
2009	USB1	-0.037652	3.13231	-3.82788	0.000992114	0.265028	-3.29275
2009	ETFA	0.0214816	3.07721	3.83452	0.000996182	0.265028	3.2916
2009	TMEM123	0.0570424	3.2786	3.78918	0.00102426	0.265028	3.28378
2009	PPM1K	-0.0105399	2.93119	-3.80266	0.0010471	0.265028	-3.27756
2009	PLXDC2	-0.02344	3.00945	-3.79876	0.0010879	0.265028	-3.26675
2009	KLF9	0.0277078	2.99911	3.77016	0.00109759	0.265028	3.26424
2009	CMAHP	0.00726024	2.92518	3.77729	0.00110703	0.265028	3.26181
2009	ZFX	0.00829525	2.93535	3.5168	0.00114904	0.265028	3.25124
2009	ZNF25	0.0143049	2.93566	3.73272	0.00119811	0.265028	3.23933
2009	GPX3	-0.00889834	2.91494	-3.73843	0.00124076	0.265028	-3.22934
2009	HLTF	0.0135256	2.93346	3.48253	0.00126604	0.265028	3.22357
2009	IMPA2	-0.033215	3.19953	-3.71578	0.00131495	0.265028	-3.2127
2009	PRPS2	0.0105679	2.94478	3.6606	0.00142695	0.265028	3.18914
2009	ADGRE3	-0.0312272	3.11099	-3.67284	0.0014284	0.265028	-3.18885
2009	PRDM8	-0.00904837	2.97525	-3.67177	0.00145352	0.265028	-3.18381
2009	TMEM9B	0.0158981	3.05714	3.64455	0.00145735	0.265028	3.18304
2009	CNTNAP2	0.00942904	2.90955	3.66369	0.00149028	0.265028	3.17657
2009	KLF11	0.0134168	2.94638	3.73132	0.00149492	0.265028	3.17567
2009	TRAPPC11	0.0138716	3.00086	3.66653	0.00150133	0.265028	3.17443
2009	DNAJC9	0.015829	2.97663	3.60991	0.00163084	0.265028	3.15033
2009	ATG10	-0.0275317	3.00212	-3.67313	0.00166649	0.265028	-3.14401
2009	SLC66A3	0.0301157	3.10119	3.59068	0.00168356	0.265028	3.14103
2009	NSUN7	-0.0077197	2.92109	-3.61198	0.0016839	0.265028	-3.14097
2009	HLX	-0.0255369	2.99272	-3.5792	0.00171905	0.265028	-3.13491
2009	TNFRSF10C	-0.0200724	2.95922	-3.36806	0.0017454	0.265028	-3.13045
2009	NGRN	0.0142291	3.0207	3.36592	0.00175582	0.265028	3.1287
2009	UPRT	0.0104606	2.92135	3.5898	0.00176164	0.265028	3.12773
2009	MAP3K2	-0.0153343	2.98508	-3.5769	0.00177275	0.265028	-3.12588
2009	RNU6-15P	-0.0213571	3.13394	-3.57152	0.00179244	0.265028	-3.12263
2009	ST6GALNAC2	-0.0284665	3.04163	-3.57091	0.00180938	0.265028	-3.11986
2009	ZNF627	0.0117491	2.92443	3.34907	0.00184012	0.265028	3.11489
2009	LEMD3	0.0262916	3.00719	3.53302	0.00186381	0.265028	3.11112
2009	SETD3	0.018163	3.0846	3.55232	0.00187405	0.265028	3.1095
2009	WDFY1	0.0326845	3.04253	3.54266	0.00188448	0.265028	3.10786
2009	SCARB2	0.0248921	3.04646	3.53956	0.00190746	0.265028	3.10427
2009	BMPR2	0.00800577	2.91427	3.53487	0.00194548	0.265028	3.09843
2009	DYNLL2	0.00907038	2.92852	3.32861	0.00194762	0.265028	3.0981
2009	TSC22D4	-0.0248661	3.01527	-3.32503	0.00196703	0.265028	-3.09517
2009	ZNF682	-0.0494041	3.30702	-3.53992	0.00198148	0.265028	-3.09299
2009	BLZF1	-0.0522506	3.2532	-3.53346	0.00200058	0.265028	-3.09015
2009	H2AJ	-0.0332144	3.06704	-3.51539	0.002017	0.265028	-3.08772
2009	THEMIS	0.0216645	2.96872	3.54752	0.00201957	0.265028	3.08734
2009	ALG1L5P	-0.00583149	2.9024	-3.51442	0.00202077	0.265028	-3.08716
2009	MARCHF1	0.011462	2.93976	3.51899	0.00202436	0.265028	3.08664
2009	ZCCHC7	0.0185166	2.99252	3.50938	0.00205239	0.265028	3.08254
2009	EFR3A	0.0342379	3.0895	3.50387	0.00208371	0.265028	3.07803
2009	LTO1	0.0126546	2.94285	3.2974	0.00212324	0.265028	3.07243
2009	NUDT5	-0.0196899	3.07104	-3.50375	0.00215309	0.265028	-3.06826
2009	DCK	0.0242172	3.01624	3.49666	0.00215405	0.265028	3.06813
2009	INSIG1	0.0220444	3.08585	3.50799	0.00216488	0.265028	3.06663
2009	KDM4B	-0.0186059	2.97446	-3.4732	0.00218255	0.265028	-3.0642
2009	GSTCD	-0.0064069	2.90671	-3.51178	0.00220796	0.265028	-3.06073
2009	RAP1GDS1	0.00849183	2.9459	3.45564	0.00232028	0.265028	3.04584
2009	EIF4A2	0.0388522	3.32158	3.25571	0.0023815	0.265028	3.038
2009	CHN2	0.00673415	2.92144	3.25146	0.00240948	0.265028	3.03448
2009	MTX3	0.0122152	2.93746	3.25079	0.0024139	0.265028	3.03393
2009	PRDM4	0.0185123	3.02052	3.25039	0.00241654	0.265028	3.0336
2009	GABARAPL1	-0.0197452	3.02903	-3.45914	0.0024317	0.265028	-3.03171
2009	FBXL13	-0.0131255	2.92579	-3.43471	0.00246966	0.265028	-3.02703
2009	RPL21P68	-0.0406286	3.50609	-3.45152	0.00248164	0.265028	-3.02557
2009	CCDC126	0.0107955	2.91107	3.42404	0.00249886	0.265028	3.02348
2009	CD52	0.0544811	3.30232	3.42597	0.00251671	0.265028	3.02133
2009	CAVIN2	0.0372536	3.05999	3.44142	0.00252116	0.265028	3.02079
2009	EIF3J	0.0106629	2.93712	3.2325	0.00253795	0.265028	3.01878
2009	SRSF8	0.0190388	3.04933	3.23234	0.00253906	0.265028	3.01865
2009	PTBP2	0.0069891	2.9192	3.42099	0.00255705	0.265028	3.01651
2009	PGLYRP1	-0.0502577	3.10955	-3.44023	0.00256722	0.265028	-3.0153
2009	ORM1	-0.0411414	2.98707	-3.42599	0.00261611	0.265028	-3.00958
2009	MAP3K14	-0.0140824	2.93431	-3.21911	0.00263266	0.265028	-3.00766
2009	CAND1	0.0128421	2.92977	3.41108	0.00265886	0.265028	3.00465
2009	FCER1A	0.0466527	3.09837	3.39943	0.00268128	0.265028	3.0021
2009	GLO1	0.0267688	3.0384	3.41431	0.00268887	0.265028	3.00124
2009	NCBP2	0.0211702	3.04264	3.37817	0.00269934	0.265028	3.00005
2009	RPS2P17	0.0259343	3.65916	3.38992	0.00270195	0.265028	2.99976
2009	DHX29	0.0086518	2.97896	3.20865	0.00270888	0.265028	2.99898
2009	RPS2P11	0.0253827	3.62969	3.36824	0.00284579	0.265028	2.98392
2009	RYK	0.00910235	2.93969	3.37001	0.00286196	0.265028	2.98219
2009	PPP1R18	-0.0251034	3.40578	-3.35678	0.00289325	0.265028	-2.97886
2009	SRSF6	0.033187	3.2677	3.3574	0.0028939	0.265028	2.97879
2009	PCNX4	0.0107356	2.95445	3.35376	0.00289854	0.265028	2.9783
2009	LACTB2	0.00615634	2.90734	3.36368	0.00291721	0.265028	2.97633
2009	LMOD3	-0.0486659	3.13789	-3.38076	0.00292072	0.265028	-2.97596
2009	DIMT1	0.0199481	3.01251	3.35954	0.00294868	0.265028	2.97304
2009	PMPCB	0.0177037	3.04053	3.17541	0.00296548	0.265028	2.97129
2009	KATNA1	0.0116802	2.956	3.1724	0.00298975	0.265028	2.96879
2009	CISD2	0.00967922	2.91047	3.38858	0.00299155	0.265028	2.9686
2009	HLA-DRA	0.029387	3.5785	3.36749	0.00299326	0.265028	2.96843
2009	MAIP1	0.0120098	2.96063	3.1715	0.00299705	0.265028	2.96804
2009	COPS8	0.0103674	2.93662	3.33959	0.00299964	0.265028	2.96777
2009	EEF1A1	0.0242072	3.58796	3.1599	0.0030929	0.265028	2.95835
2009	LMBR1	0.0103485	2.9419	3.1583	0.00310634	0.265028	2.95701
2009	CLEC10A	0.00628261	2.91627	3.33592	0.0031301	0.265028	2.95466
2009	GSAP	0.00572945	2.92332	3.33704	0.00316805	0.265028	2.95094
2009	BCL3	-0.0422687	3.12337	-3.14583	0.00321291	0.265028	-2.9466
2009	SPATA20	0.0108572	2.93274	3.3378	0.00322606	0.265028	2.94533
2009	ITPK1-AS1	-0.0345792	3.50654	-3.32447	0.00323849	0.265028	-2.94414
2009	HSF2	0.0113261	2.92801	3.29854	0.00328966	0.265028	2.93929
2009	POC1A	-0.0071024	2.91735	-3.3254	0.00329485	0.265028	-2.9388
2009	PAXBP1	0.00733928	2.93304	3.13232	0.00333239	0.265028	2.93529
2009	DYNC1I2	0.017716	2.99828	3.29385	0.00335549	0.265028	2.93314
2009	OCLNP1	-0.0050592	2.90471	-3.45343	0.00336531	0.265028	-2.93224
2009	MKKS	0.0152833	2.97496	3.29932	0.00340908	0.265028	2.92822
2009	MBD4	-0.0417721	3.17212	-3.30672	0.00342819	0.265028	-2.92648
2009	PPWD1	0.0158745	2.96753	3.12026	0.00344256	0.265028	2.92518
2009	VMA21	0.0176438	3.03359	3.28103	0.00344425	0.265028	2.92503
2009	ELL	-0.021258	3.02765	-3.27461	0.00346597	0.265028	-2.92307
2009	MATR3	0.0323841	3.08842	3.11706	0.00347233	0.265028	2.9225
2009	PI4K2B	0.0136031	2.9355	3.27699	0.00352434	0.265028	2.91787
2009	HLA-DMB	0.0268277	3.35959	3.27828	0.00352566	0.265028	2.91775
2009	MS4A2	0.00812357	2.91511	3.28747	0.00352587	0.265028	2.91773
2009	AGA	0.0107132	2.91961	3.27462	0.00355689	0.265028	2.915
2009	SENP7	0.0169044	2.97322	3.26698	0.00360966	0.265028	2.9104
2009	SETDB2	0.0198405	2.96592	3.10185	0.00361741	0.265028	2.90973
2009	ANGEL2	0.026719	3.0532	3.10111	0.00362465	0.265028	2.90911
2009	ZNF548	0.0100531	2.93926	3.09817	0.00365334	0.265028	2.90664
2009	NOC3L	0.01413	2.92128	3.25856	0.00369701	0.265028	2.90292
2009	C12orf76	0.00862218	2.94486	3.28623	0.00370995	0.265028	2.90183
2009	TRAM1	0.03918	3.33108	3.24986	0.00372157	0.265028	2.90085
2009	KLHL42	0.0157645	2.9495	3.2686	0.00378043	0.265028	2.89592
2009	TFRC	0.023456	2.99079	3.08477	0.0037871	0.265028	2.89537
2009	SPI1	-0.0403923	3.34186	-3.22931	0.00385718	0.265028	-2.88961
2009	IL9RP3	-0.00574336	2.91023	-3.23684	0.00386646	0.265028	-2.88886
2009	PRNP	0.0300077	3.0872	3.23933	0.00388	0.265028	2.88776
2009	CDC40	0.0183546	3.0284	3.26242	0.00389405	0.265028	2.88662
2009	GPD1L	0.0172158	3.00029	3.23638	0.00391009	0.265028	2.88533
2009	CBL	-0.0208775	3.04836	-3.22197	0.00395413	0.265028	-2.8818
2009	RPL4	0.0454549	3.37486	3.2174	0.00395743	0.265028	2.88154
2009	CEP44	0.0186108	2.97254	3.06827	0.00395811	0.265028	2.88148
2009	MRPS5	-0.00896686	2.95848	-3.23609	0.00396436	0.265028	-2.88098
2009	ZNF394	-0.0261971	3.16735	-3.21665	0.00401538	0.265028	-2.87695
2009	ZNF621	0.0107684	2.91966	3.06087	0.00403715	0.265028	2.87524
2009	ZNF483	-0.0496285	3.17991	-3.23001	0.00404421	0.265028	-2.87469
2009	BET1	0.0106857	2.91035	3.21899	0.00406879	0.265028	2.87278
2009	PDLIM7	-0.0179328	2.99	-3.21259	0.00416523	0.265028	-2.86537
2009	ACOX1	-0.0209458	3.04182	-3.22658	0.0041798	0.265028	-2.86426
2009	INIP	-0.0188141	3.27736	-3.22957	0.00422772	0.265028	-2.86065
2009	TRIM4	0.02628	3.09427	3.20183	0.00423522	0.265028	2.86009
2009	MCEE	0.0162466	2.93632	3.03993	0.00426905	0.265028	2.85757
2009	COQ2	0.0163023	2.95393	3.21837	0.00428677	0.265028	2.85625
2009	CGGBP1	0.0131902	3.04639	3.03832	0.00428733	0.265028	2.85621
2009	DMTF1	0.0114221	2.98036	3.18998	0.00429578	0.265028	2.85558
2009	FOSL2	-0.0138676	2.94049	-3.03376	0.00433966	0.265028	-2.85236
2009	DNAJC10	0.0168105	2.97592	3.18353	0.00437218	0.265028	2.84998
2009	DDX21	0.017719	3.04792	3.03083	0.0043737	0.265028	2.84987
2009	IQGAP2	0.0155486	2.96869	3.20553	0.00437795	0.265028	2.84956
2009	CDC14C	-0.00788326	2.91042	-3.02731	0.00441473	0.265028	-2.8469
2009	EXOSC3	0.0120149	3.0116	3.18048	0.00441938	0.265028	2.84656
2009	FTH1P16	-0.0154298	3.39793	-3.17815	0.00443511	0.265028	-2.84543
2009	RASA1	0.0177662	2.97478	3.20681	0.00444145	0.265028	2.84498
2009	ERLIN1	0.00656072	2.90179	3.17387	0.00447956	0.265028	2.84226
2009	ZNF93	-0.0173299	2.9496	-3.17392	0.00449199	0.265028	-2.84137
2009	CEP19	-0.030761	3.20103	-3.16571	0.00454162	0.265141	-2.83787
2009	POR	-0.0140514	2.97021	-3.01631	0.00454557	0.265141	-2.83759
2009	KAT14	0.00863916	2.91362	3.16816	0.00462076	0.268004	2.83235
2009	KIF5B	0.0113091	2.92834	3.1605	0.0047255	0.270237	2.82517
2009	MALT1	0.0144553	2.95171	3.00146	0.00472809	0.270237	2.825
2009	RABGGTB	0.00804139	2.94358	2.99668	0.0047882	0.270237	2.82095
2009	CMAS	0.0120094	2.95929	2.99274	0.00483832	0.270237	2.81761
2009	CDKN2AIPNL	-0.039533	3.5054	-3.16485	0.00485477	0.270237	-2.81652
2009	PDE12	0.00691509	2.92641	3.13847	0.00487832	0.270237	2.81496
2009	RPS23	0.0218436	3.1265	3.15966	0.00490348	0.270237	2.81331
2009	IRF8	0.034353	3.17499	3.14315	0.00490757	0.270237	2.81304
2009	SESN1	0.0165978	2.95127	3.15596	0.00491086	0.270237	2.81282
2009	PPP1CC	0.0320555	3.26221	3.13097	0.00499256	0.270237	2.80751
2009	LRRC37BP1	-0.0267332	3.18101	-3.14842	0.00501081	0.270237	-2.80634
2009	SRPK2	-0.0100623	2.93761	-3.15046	0.00507852	0.270237	-2.80201
2009	UBAP1	-0.0164451	3.11499	-3.11823	0.00512965	0.270237	-2.79878
2009	ZNF23	0.00466378	2.90734	3.11511	0.00513246	0.270237	2.7986
2009	GTPBP4	0.0178621	3.05358	3.11395	0.00518483	0.270237	2.79532
2009	CCDC25	0.0114797	2.95333	3.12545	0.00523862	0.270237	2.79198
2009	ZBTB14	0.0116411	2.96768	2.96234	0.00524217	0.270237	2.79176
2009	CCNT2	0.0133123	2.94482	3.19084	0.00528592	0.270237	2.78907
2009	RNASEK	-0.0210207	3.34069	-2.95821	0.0052994	0.270237	-2.78825
2009	WDR61	0.0155353	2.98161	3.11486	0.0053097	0.270237	2.78762
2009	KRT23	-0.02737	3.01671	-3.10613	0.0054288	0.270237	-2.78042
2009	ELMOD3	-0.00985734	2.92995	-2.94835	0.00543837	0.270237	-2.77985
2009	CHM	0.0110125	2.92131	3.09469	0.00546405	0.270237	2.77832
2009	TMX1	0.0387746	3.03034	3.07612	0.00556237	0.270237	2.77252
2009	ZNF789	0.00544375	2.91678	3.08323	0.00559852	0.270237	2.77041
2009	IFNGR1	0.0327887	3.28084	3.09166	0.00564252	0.270237	2.76786
2009	PAK2	-0.00966479	3.03823	-3.07748	0.00565599	0.270237	-2.76709
2009	CAPN10	-0.00459822	2.90149	-3.07398	0.00566971	0.270237	-2.7663
2009	CARMIL3	-0.00777047	2.90837	-2.93075	0.00569506	0.270237	-2.76484
2009	MOGS	0.0097687	2.91152	2.93054	0.0056983	0.270237	2.76466
2009	NTMT1	-0.00817132	2.9323	-3.0758	0.00570799	0.270237	-2.7641
2009	PCF11	0.0155454	2.97275	2.9282	0.00573323	0.270237	2.76266
2009	PGRMC1	0.0251358	3.09366	3.08768	0.00574724	0.270237	2.76186
2009	TEX2	0.00953437	2.92642	3.06141	0.00576471	0.270237	2.76087
2009	SCD	0.00504314	2.90721	3.07279	0.00577039	0.270237	2.76055
2009	TBC1D32	-0.0230155	2.97072	-3.07662	0.00582684	0.270237	-2.75737
2009	PPA1	0.0289008	3.11383	3.10974	0.00584984	0.270237	2.75608
2009	MTM1	0.0111744	2.93206	3.06468	0.00586067	0.270237	2.75548
2009	CRLS1	0.0231107	3.00172	3.05226	0.00586914	0.270237	2.755
2009	TMEM126A	0.0110095	2.91696	3.05976	0.00591265	0.270237	2.75259
2009	NEMP1	0.00483976	2.92507	3.05938	0.00592555	0.270237	2.75187
2009	PCID2	0.0264697	3.14041	3.04581	0.00596103	0.270237	2.74992
2009	RBPJL	-0.00634411	2.90668	-3.05244	0.00603745	0.270237	-2.74574
2009	KDM6B	-0.0169662	2.95788	-2.90837	0.00603799	0.270237	-2.74571
2009	TSPAN13	0.00977147	2.92715	3.04906	0.00608909	0.270237	2.74294
2009	CD86	0.0178186	3.01864	3.04909	0.00616488	0.270237	2.73888
2009	PUDP	0.013531	2.93508	3.05627	0.00617288	0.270237	2.73845
2009	CLNS1A	0.0220584	3.04117	3.03786	0.00622436	0.270237	2.73572
2009	CCDC125	-0.0409948	3.25574	-3.05284	0.00622545	0.270237	-2.73566
2009	SV2A	-0.00657501	2.91953	-3.05403	0.00624755	0.270237	-2.7345
2009	DPCD	0.00629261	2.90393	2.89452	0.00625964	0.270237	2.73386
2009	PPIE	0.00602107	2.94915	3.03545	0.00633625	0.270237	2.72985
2009	WBP1L	-0.0116007	2.99422	-3.03428	0.00638756	0.270237	-2.72719
2009	CADPS	-0.00688305	2.90946	-2.88629	0.00639499	0.270237	-2.72681
2009	TMX3	0.0181651	2.9408	3.01372	0.0064766	0.270237	2.72262
2009	LPAR6	0.0266678	2.95681	2.88107	0.00648225	0.270237	2.72233
2009	SS18L1	0.00988461	2.93497	2.88089	0.0064854	0.270237	2.72217
2009	PPIAL4G	-0.0144713	2.97179	-3.01318	0.00649502	0.270237	-2.72168
2009	PIGK	0.015622	2.92577	3.02263	0.00650269	0.270237	2.72129
2009	DPY19L1	0.0087697	2.93726	3.04999	0.00651391	0.270237	2.72072
2009	NDFIP2	0.00838561	2.92451	3.00912	0.00652718	0.270237	2.72005
2009	TAPT1	0.0102484	2.92604	3.01779	0.00655786	0.270237	2.7185
2009	POM121L8P	-0.0258504	2.97875	-3.0074	0.00656908	0.270237	-2.71793
2009	DUXAP3	-0.0394232	3.47928	-3.01954	0.00668613	0.270237	-2.71209
2009	CDCA7L	0.00835544	2.92183	2.8686	0.00669532	0.270237	2.71163
2009	TMEM209	0.0163784	2.94963	3.02363	0.00670823	0.270237	2.71099
2009	PPP1R21	0.011746	3.0073	3.00283	0.00670976	0.270237	2.71092
2009	AKAP7	0.0157597	2.94399	3.00494	0.00673537	0.270237	2.70965
2009	MAPK6	0.0114126	2.91814	3.00901	0.00678521	0.270237	2.70721
2009	MAPK3	-0.0234106	3.14523	-2.99142	0.00678664	0.270237	-2.70714
2009	LOC387820	0.020881	3.25938	2.99242	0.00685675	0.270237	2.70372
2009	WDR41	0.00734022	2.91436	3.00738	0.00688025	0.270237	2.70259
2009	ARL6IP5	0.032184	3.32539	2.98508	0.0069182	0.270237	2.70076
2009	CCNC	0.012773	2.92929	2.98529	0.00692089	0.270237	2.70063
2009	FCAR	-0.0159038	2.99206	-2.98761	0.00694871	0.270237	-2.69929
2009	RPAIN	0.0141383	3.00297	2.85293	0.00697219	0.270237	2.69817
2009	CDA	-0.040682	3.14358	-2.99163	0.00698228	0.270237	-2.69769
2009	MTHFD2	0.0140016	2.93072	2.97779	0.00704251	0.270237	2.69483
2009	UFL1	-0.0059979	2.91674	-2.9837	0.00704464	0.270237	-2.69473
2009	ARRB2	-0.0239029	3.09942	-2.99513	0.00705096	0.270237	-2.69443
2009	MRFAP1	0.0150612	3.18584	2.99961	0.00705813	0.270237	2.69409
2009	NFXL1	0.0121938	2.93242	2.99332	0.00706666	0.270237	2.69369
2009	ATAD1	0.0101257	2.92775	2.84519	0.00711302	0.270237	2.69151
2009	SYPL1	0.0157373	3.06238	2.84432	0.00712886	0.270237	2.69076
2009	LTN1	0.0105465	2.94198	2.84351	0.00714379	0.270237	2.69007
2009	ABL1	0.0107077	2.92219	2.97566	0.00715056	0.270237	2.68975
2009	MSRA	-0.0150856	2.98294	-2.98815	0.00715197	0.270237	-2.68968
2009	PIP5K1B	-0.00902258	2.91619	-2.99124	0.00718143	0.270237	-2.68831
2009	TTC4	0.0154535	3.01926	2.97157	0.0071989	0.270237	2.6875
2009	CLC	0.0597545	3.19506	2.98008	0.00720102	0.270237	2.6874
2009	RBBP8	0.0100667	2.90984	2.96353	0.00722703	0.270237	2.6862
2009	ALG13	0.00900861	2.93035	2.83893	0.00722876	0.270237	2.68612
2009	GABPB1	0.00882275	2.92728	2.99217	0.00724059	0.270237	2.68557
2009	PURB	0.024314	3.07878	2.97171	0.00724064	0.270237	2.68557
2009	CCDC32	0.0155599	3.00172	2.97112	0.00727461	0.270237	2.684
2009	SSTR2	-0.0303405	3.05793	-2.97012	0.00733011	0.270237	-2.68146
2009	RPS13P8	-0.0130416	2.9313	-2.97652	0.00733118	0.270237	-2.68141
2009	LOC647150	0.0141902	2.94126	2.83093	0.00737909	0.270237	2.67923
2009	TGM3	-0.0303523	2.99508	-2.96901	0.00739212	0.270237	-2.67864
2009	IRF2BP2	0.00877876	2.96395	2.96626	0.00740033	0.270237	2.67827
2009	BOD1	0.0115458	2.92754	2.96928	0.00745351	0.270237	2.67587
2009	SLC6A6	-0.0153031	2.94891	-2.95018	0.00746866	0.270237	-2.67519
2009	HCFC1R1	-0.00880329	2.98397	-2.98686	0.00747367	0.270237	-2.67497
2009	SOCS4	0.0155858	2.94313	2.97213	0.00752216	0.270237	2.6728
2009	TTF2	0.00907128	2.91532	2.82292	0.00753263	0.270237	2.67233
2009	CCBE1	-0.0423591	3.26693	-2.94958	0.0075351	0.270237	-2.67222
2009	GALNS	-0.00798717	2.93312	-2.95031	0.00756735	0.270237	-2.67079
2009	TNFAIP8	0.026712	3.05669	2.81869	0.00761505	0.270237	2.66868
2009	AJUBA	-0.00682829	2.91071	-2.81617	0.00766446	0.270237	-2.6665
2009	TMEM165	0.00976485	2.9254	2.94375	0.00767842	0.270237	2.66589
2009	RPL18A	0.0169924	3.68785	2.94064	0.00769675	0.270237	2.66509
2009	ANAPC10	0.00663979	2.90069	2.81265	0.00773386	0.270237	2.66347
2009	THAP12	0.0279115	3.08116	2.81155	0.00775573	0.270237	2.66252
2009	DNAJB11	0.0263591	3.0829	2.80926	0.00780146	0.270237	2.66054
2009	SLC30A5	0.00867724	2.94612	2.80574	0.0078721	0.270237	2.65751
2009	ZNF669	-0.0279824	3.0068	-2.9479	0.00797945	0.270237	-2.65294
2009	PAQR7	0.00661821	2.90632	2.92603	0.00799357	0.270237	2.65234
2009	EEF1A1P12	0.0256536	3.7066	2.92945	0.00800868	0.270237	2.6517
2009	MRPL3	0.0236514	3.00372	2.79842	0.00802103	0.270237	2.65118
2009	GSK3B	-0.0164571	3.03124	-2.92775	0.00804966	0.270237	-2.64998
2009	NCOA1	-0.0124415	3.0146	-2.92039	0.00805741	0.270237	-2.64965
2009	PSMD10	0.0164075	2.95246	2.96157	0.00808366	0.270237	2.64856
2009	DNAJB9	0.0103851	2.93789	2.9228	0.00810132	0.270237	2.64782
2009	MFSD11	-0.0281917	3.0431	-2.93401	0.00811874	0.270237	-2.64709
2009	GSTTP2	-0.0190186	2.9541	-2.91955	0.00812564	0.270237	-2.6468
2009	URI1	0.0195026	3.03032	2.90995	0.00812718	0.270237	2.64674
2009	NCF4	-0.0245557	3.17929	-2.93789	0.00813221	0.270237	-2.64653
2009	RNGTT	0.0173971	3.00823	2.9219	0.00817935	0.270237	2.64458
2009	UBE3A	0.0169149	2.98133	2.79033	0.00818873	0.270237	2.64419
2009	PHYH	0.00502685	2.92554	2.92046	0.00822694	0.270237	2.64261
2009	MINDY1	-0.0251042	3.09613	-2.91089	0.00824201	0.270237	-2.64199
2009	RFX7	0.0196401	3.00533	2.90733	0.00830386	0.270237	2.63946
2009	EVI5	-0.0268433	3.02063	-2.91631	0.00831662	0.270237	-2.63894
2009	LRP10	-0.0263131	3.39896	-2.91651	0.00831882	0.270237	-2.63885
2009	MS4A3	0.00726232	2.92615	2.91835	0.00833801	0.270237	2.63807
2009	NPL	-0.0218725	3.16279	-2.91899	0.00834448	0.270237	-2.6378
2009	CMTM3	0.00812474	3.04116	2.92257	0.00834682	0.270237	2.63771
2009	PTPN11	0.0153241	2.97958	2.90366	0.00840651	0.270237	2.63529
2009	SNRK	0.022922	3.15454	2.77855	0.00843872	0.270237	2.63399
2009	PLA2G4C	0.00581656	2.90314	2.91404	0.00848302	0.270237	2.63221
2009	OMA1	0.0144453	2.97643	2.92088	0.00850918	0.270237	2.63117
2009	ACTR6	0.0148658	2.91977	2.88746	0.00852939	0.270237	2.63036
2009	DCLRE1C	-0.0301321	3.07521	-2.91349	0.00853019	0.270237	-2.63033
2009	AK3	0.014831	2.98258	2.89048	0.00856582	0.270237	2.62891
2009	SGK3	0.0075672	2.92389	2.89524	0.00856802	0.270237	2.62883
2009	UBXN4	0.0302174	3.11134	2.90566	0.00857632	0.270237	2.6285
2009	FLJ42627	0.00763546	2.91893	2.90598	0.00863355	0.270237	2.62623
2009	METTL9	-0.0102364	2.93767	-2.76921	0.0086419	0.270237	-2.6259
2009	CSF2RA	-0.0210196	3.18636	-2.89448	0.0086689	0.270237	-2.62484
2009	GLUD1	0.0178461	3.13859	2.76756	0.00867815	0.270237	2.62448
2009	RAD51	-0.0184484	2.94918	-2.88496	0.00868365	0.270237	-2.62426
2009	LOC646214	-0.0200505	3.00861	-2.88608	0.00871002	0.270237	-2.62323
2009	NETO1	-0.00814417	2.91685	-2.88052	0.00874254	0.270237	-2.62196
2009	TMED3	0.024195	3.11457	2.89312	0.00876946	0.270237	2.62091
2009	FAM126B	-0.0388734	3.08172	-2.88656	0.00877374	0.270237	-2.62075
2009	LINC01720	-0.0327761	3.14184	-2.8975	0.00878014	0.270237	-2.6205
2009	SEL1L3	0.0311341	3.022	2.76074	0.00883008	0.270237	2.61856
2009	DDX18	0.0282242	3.0778	2.87618	0.00888946	0.270237	2.61628
2009	STIM1	-0.0173456	2.9942	-2.7578	0.00889612	0.270237	-2.61602
2009	ABCE1	0.0168216	2.94631	2.75674	0.00892013	0.270237	2.6151
2009	PSG9	-0.0129087	2.9349	-2.87315	0.00892699	0.270237	-2.61484
2009	CEPT1	0.0182367	3.02154	2.88533	0.00894745	0.270237	2.61406
2009	KBTBD8	0.0100067	2.90992	2.8698	0.00895	0.270237	2.61396
2009	MTMR9	0.0138631	2.95754	2.86171	0.00904293	0.271688	2.61043
2009	ADO	0.0146871	2.96596	2.86264	0.00905096	0.271688	2.61012
2009	MBD6	-0.0302346	3.14692	-2.87149	0.0090895	0.272049	-2.60867
2009	REEP5	0.0298737	3.13045	2.8665	0.00917983	0.273381	2.60528
2009	RHOU	0.0151069	2.96251	2.86758	0.00920665	0.273381	2.60428
2009	FRAT1	-0.0205835	3.02148	-2.87643	0.00921389	0.273381	-2.60401
2009	COMMD3	0.0285268	3.06865	2.86266	0.00926245	0.27403	2.60221
2009	HDHD2	0.0175982	2.9997	2.8866	0.00929551	0.274218	2.60099
2009	PROSER3	-0.00684667	2.91134	-2.7377	0.00936141	0.27499	-2.59857
2009	NUS1P1	0.0206503	2.99525	2.73638	0.00939264	0.27499	2.59742
2009	DYRK1B	-0.00759292	2.92089	-2.73294	0.00947475	0.27499	-2.59443
2009	SELENOS	0.0212214	3.00296	2.84787	0.00951456	0.27499	2.59299
2009	TAX1BP1	0.0348439	3.10276	2.83969	0.00951908	0.27499	2.59283
2009	C5orf15	0.0186961	3.07941	2.84149	0.00952899	0.27499	2.59247
2009	GTF2IRD1	-0.00566929	2.90816	-2.72655	0.00962907	0.27499	-2.58887
2009	ZNF787	-0.0194898	3.04925	-2.84594	0.00965597	0.27499	-2.58791
2009	HNRNPA1P22	0.0316306	3.17903	2.72441	0.00968118	0.27499	2.58701
2009	ZBED5	0.0260673	3.05183	2.72376	0.00969697	0.27499	2.58645
2009	NRG3	-0.00876872	2.91224	-2.72306	0.00971411	0.27499	-2.58584
2009	ZC3HC1	0.0142217	2.98537	2.72251	0.00972775	0.27499	2.58536
2009	IL3RA	0.00397128	2.90221	2.85191	0.00974712	0.27499	2.58467
2009	CPPED1	-0.0307024	2.98903	-2.84076	0.00975001	0.27499	-2.58457
2009	RILPL1	-0.0142576	2.95073	-2.85811	0.00975395	0.27499	-2.58443
2009	SLC39A8	0.00661104	2.9136	2.84313	0.00977085	0.27499	2.58384
2009	PARL	0.0101955	3.02626	2.83115	0.00977708	0.27499	2.58362
2009	PCMTD2	0.0213868	2.99758	2.71675	0.00987014	0.275769	2.58035
2009	TRIM68	0.00900094	2.93341	2.83901	0.00990059	0.275769	2.57928
2009	AFG3L2	0.0186239	2.99356	2.71499	0.00991393	0.275769	2.57882
2009	DHX32	0.00939703	2.92763	2.83913	0.00993254	0.275769	2.57817
2009	H2BC5	-0.0224238	2.98778	-2.85526	0.00995749	0.275769	-2.5773
2009	FAM122A	0.0063816	2.9427	2.82803	0.00996595	0.275769	2.57701
2009	DYSF	-0.0481316	3.2541	-2.8286	0.0100147	0.276373	-2.57532
2009	BEAN1	-0.00469823	2.90211	-2.81498	0.0100843	0.277549	-2.57292
2009	COPS4	0.0128323	2.95282	2.83979	0.0101158	0.277672	2.57184
2009	FAM238B	-0.0225683	2.96651	-2.82093	0.0101699	0.277872	-2.57
2009	SLC22A7	-0.00544385	2.90746	-2.83424	0.0101773	0.277872	-2.56975
2009	CD40	0.00392843	2.91066	2.82996	0.0102212	0.278331	2.56825
2009	SINHCAF	0.0143493	2.96923	2.70113	0.0102659	0.278516	2.56674
2009	GOPC	0.015272	2.92707	2.814	0.0102822	0.278516	2.56619
2009	ATP11C	0.00959749	2.92609	2.8124	0.0103153	0.278677	2.56508
2009	ITGB1	0.0389226	3.12578	2.69805	0.0103455	0.27876	2.56406
2009	MORC2	0.0111949	2.93045	2.81981	0.0103941	0.279333	2.56244
2009	TMEM14A	0.00745483	2.90568	2.80018	0.0104398	0.279389	2.56091
2009	PRR13P3	-0.0250583	3.02973	-2.79963	0.0104709	0.279389	-2.55988
2009	FANCD2	0.00996536	2.92339	2.69272	0.010485	0.279389	2.55941
2009	RFX1	-0.0144813	2.97407	-2.80238	0.0105055	0.279389	-2.55873
2009	VASP	-0.013979	3.01935	-2.81935	0.0105322	0.279389	-2.55785
2009	MSANTD4	0.0113813	2.9194	2.68793	0.0106118	0.279803	2.55523
2009	SCAMP1	0.0135578	2.95877	2.80737	0.0106184	0.279803	2.55501
2009	PTK2	0.0113841	2.94126	2.79551	0.0106296	0.279803	2.55465
2009	TIMELESS	0.00937174	2.91297	2.68583	0.0106677	0.279951	2.5534
2009	BAZ2A	-0.00644616	2.91225	-2.8181	0.0107083	0.279951	-2.55208
2009	BASP1	-0.0371046	3.57536	-2.79669	0.010717	0.279951	-2.55179
2009	TDRD1	-0.0220201	2.97168	-2.80737	0.0107502	0.280107	-2.55071
2009	MID1IP1	-0.021439	3.0681	-2.79592	0.0107852	0.280307	-2.54958
2009	DARS1	0.0266539	3.22701	2.68041	0.0108134	0.28033	2.54867
2009	NOP53	0.0182137	3.57727	2.78362	0.0108631	0.280908	2.54707
2009	EID2B	-0.0440401	3.4222	-2.78953	0.0109154	0.281552	-2.5454
2009	KLHL12	0.00942744	2.98743	2.78017	0.0109806	0.281997	2.54331
2009	MIDN	-0.026474	3.13397	-2.77582	0.0110235	0.281997	-2.54195
2009	PAK1	-0.0218969	3.11927	-2.79234	0.0110471	0.281997	-2.54121
2009	LOC389765	-0.0417155	3.02328	-2.77967	0.0111113	0.281997	-2.53918
2009	S100A11	-0.0389508	3.37369	-2.77296	0.0111675	0.281997	-2.53741
2009	NUFIP2	-0.00893245	2.96706	-2.77327	0.0111713	0.281997	-2.53729
2009	NSF	0.0112166	2.99677	2.76841	0.0111977	0.281997	2.53647
2009	COQ10B	0.0168518	3.08117	2.77612	0.0111987	0.281997	2.53644
2009	LOC399900	-0.0336879	3.55689	-2.779	0.0112071	0.281997	-2.53617
2009	SIRPB2	-0.00678407	2.91212	-2.78217	0.0112074	0.281997	-2.53617
2009	ACSL5	0.00968148	2.98333	2.77344	0.0113585	0.283965	2.53147
2009	ARV1	0.00654416	2.91431	2.7774	0.0113674	0.283965	2.5312
2009	ZNF438	-0.0132478	2.93897	-2.76432	0.0113879	0.283965	-2.53056
2009	LOC644634	-0.0119712	2.95277	-2.80214	0.0114079	0.283965	-2.52995
2009	SAMD9	0.035845	3.06227	2.76554	0.0114276	0.283965	2.52934
2009	CEP135	0.010414	2.92936	2.77371	0.0114663	0.283965	2.52816
2009	BEX4	0.0102905	2.9924	2.78014	0.0114792	0.283965	2.52776
2009	EXOC1	0.012093	2.95713	2.77795	0.0116361	0.286375	2.52299
2009	SCOC	0.00986965	2.90372	2.65021	0.0116604	0.286375	2.52226
2009	FCRL2	0.0222536	2.97788	2.7505	0.0117204	0.286375	2.52045
2009	GRB2	-0.0212945	3.08784	-2.76029	0.0117382	0.286375	-2.51992
2009	IDH2	0.0145159	2.9511	2.64747	0.01174	0.286375	2.51986
2009	LITAF	-0.0247732	3.60792	-2.76497	0.0117629	0.286375	-2.51918
2009	NHSL2	-0.0121013	2.93764	-2.77063	0.0117989	0.286375	-2.5181
2009	PRPSAP2	0.0131471	3.03101	2.7823	0.0117998	0.286375	2.51808
2009	CFAP74	-0.0503175	3.26052	-2.75733	0.0118358	0.286572	-2.517
2009	EXO5	-0.0219622	3.16511	-2.75663	0.0119155	0.287429	-2.51464
2009	RPSAP12	0.0359467	3.45984	2.7433	0.0119272	0.287429	2.51429
2009	TMEM184B	-0.0132842	2.96469	-2.75057	0.0119838	0.287485	-2.51262
2009	ZBTB9	0.00996597	2.92538	2.74378	0.0119935	0.287485	2.51233
2009	HNRNPA1P63	0.0214549	3.29937	2.74634	0.0120157	0.287485	2.51168
2009	CLN5	0.00808642	2.92227	2.75083	0.0120754	0.287485	2.50993
2009	LOC202181	-0.00975052	2.91958	-2.73954	0.0120975	0.287485	-2.50929
2009	RPL21P128	-0.00666873	2.92236	-2.74429	0.0120975	0.287485	-2.50929
2009	HDHD5	0.0153793	3.02467	2.74531	0.0121564	0.288217	2.50757
2009	GNL2	0.015365	2.98171	2.62625	0.0123754	0.290203	2.50126
2009	SUB1	0.0182213	2.92912	2.72729	0.0124099	0.290203	2.50027
2009	HELQ	0.00643738	2.92081	2.62422	0.0124375	0.290203	2.49948
2009	SSH3	-0.0119091	2.97206	-2.73146	0.0124415	0.290203	-2.49937
2009	CD24	0.0216159	2.97595	2.74063	0.0124591	0.290203	2.49887
2009	ALPP	-0.0344459	3.38374	-2.73982	0.0124896	0.290203	-2.498
2009	GXYLT1	0.00732047	2.92648	2.62198	0.0125069	0.290203	2.49751
2009	FAM122B	0.0163733	2.9478	2.72194	0.0125182	0.290203	2.49719
2009	SEMA3E	-0.048164	3.17444	-2.62101	0.0125369	0.290203	-2.49666
2009	PLPP6	0.00669313	2.93115	2.62015	0.0125637	0.290203	2.4959
2009	MAPKAPK5	0.00670485	2.93526	2.72832	0.0126034	0.290203	2.49478
2009	TMIE	-0.0069974	2.90733	-2.61843	0.0126172	0.290203	-2.49439
2009	RPL22	0.0217762	3.22578	2.71928	0.0126209	0.290203	2.49429
2009	CTBS	-0.0249548	3.06273	-2.71771	0.0126478	0.290203	-2.49353
2009	PTGR2	-0.0291755	2.96741	-2.73122	0.0126642	0.290203	-2.49307
2009	SPC24	-0.00747132	2.92739	-2.73439	0.012713	0.290672	-2.49171
2009	UBTD1	-0.0180811	2.95217	-2.71255	0.0127487	0.290814	-2.49071
2009	SLC22A4	-0.0222403	3.00536	-2.72022	0.0127892	0.290814	-2.48959
2009	ENOPH1	0.015816	2.95495	2.7119	0.0128042	0.290814	2.48917
2009	RBM25	0.0254932	3.07358	2.61002	0.0128821	0.291514	2.48701
2009	KAZN	-0.00650885	2.91761	-2.71599	0.0128918	0.291514	-2.48674
2009	TOR3A	0.0105574	2.92539	2.72215	0.0129768	0.292695	2.48441
2009	CLIC4	0.00743319	2.93067	2.71119	0.0130102	0.292695	2.48349
2009	TIA1	0.0115757	2.96556	2.71342	0.0130296	0.292695	2.48296
2009	SDE2	0.0149059	3.0024	2.70227	0.01308	0.293174	2.48158
2009	PPP3CB	0.0202518	3.04511	2.60288	0.0131111	0.293174	2.48074
2009	NAT9	0.00858249	2.94633	2.71936	0.0131473	0.293174	2.47975
2009	GSS	0.010332	2.92482	2.60052	0.0131877	0.293174	2.47866
2009	MDFIC	0.0106431	2.92201	2.72079	0.0132119	0.293174	2.47801
2009	PLA2G2D	-0.0135895	2.95046	-2.70404	0.0132827	0.293174	-2.4761
2009	RDH11	0.0114354	3.04131	2.71525	0.0132982	0.293174	2.47568
2009	ALPG	-0.00694012	2.90934	-2.71783	0.0133025	0.293174	-2.47557
2009	ROPN1L	-0.0190814	2.99571	-2.69756	0.0133691	0.293174	-2.47378
2009	UBE2E2	0.0131401	2.97164	2.6967	0.0133946	0.293174	2.4731
2009	BMS1P1	-0.0419251	3.39611	-2.70012	0.0134288	0.293174	-2.47219
2009	CCDC117	0.0162534	2.9999	2.59296	0.0134357	0.293174	2.47201
2009	SELENOT	0.0161945	2.96806	2.69744	0.0134994	0.293174	2.47031
2009	PMP22	0.0060468	2.89668	2.70057	0.0135245	0.293174	2.46965
2009	DIABLO	0.00675653	2.99115	2.69948	0.0135748	0.293174	2.46832
2009	ZNF800	0.0184105	2.96849	2.58744	0.0136191	0.293174	2.46716
2009	SMC3	0.0123699	2.98007	2.58683	0.0136398	0.293174	2.46661
2009	PCDHB9	-0.0292814	2.9786	-2.69449	0.0136422	0.293174	-2.46655
2009	NUP37	0.0119969	2.95369	2.58667	0.013645	0.293174	2.46647
2009	CDKN2AIPNLP1	-0.0143422	2.94417	-2.69129	0.0136649	0.293174	-2.46595
2009	SLTM	0.0105238	2.98564	2.69208	0.0137103	0.293174	2.46477
2009	SYN2	-0.00604662	2.90669	-2.58468	0.0137119	0.293174	-2.46472
2009	HPGD	0.00546547	2.90361	2.683	0.0137141	0.293174	2.46467
2009	C4orf33	0.00902894	2.90911	2.68076	0.0137658	0.293174	2.46332
2009	TMEM164	-0.00858774	2.92134	-2.69256	0.0138129	0.293174	-2.46209
2009	NIP7	0.0131312	2.9754	2.69278	0.0138131	0.293174	2.46209
2009	RAB11FIP3	0.0136427	2.9701	2.68154	0.013839	0.293174	2.46141
2009	EID2	0.00781131	2.91885	2.6781	0.0138505	0.293174	2.46112
2009	XRCC5	0.019548	3.07278	2.68405	0.0138826	0.293233	2.46029
2009	RSL24D1	0.0454705	3.00226	2.57883	0.0139104	0.293233	2.45957
2009	FAM149B1	0.00888522	2.94695	2.67186	0.0139917	0.294185	2.45748
2009	CD2AP	0.00928563	2.90905	2.66989	0.0140129	0.294185	2.45693
2009	SLC25A24	0.00834708	2.90712	2.57431	0.0140653	0.294545	2.45559
2009	TTC37	0.0180517	2.99151	2.67043	0.0140875	0.294545	2.45503
2009	CCNJL	-0.020316	2.97243	-2.66571	0.0141435	0.295116	-2.4536
2009	SRP9P1	0.0318188	3.11493	2.57077	0.014188	0.295377	2.45247
2009	APMAP	-0.0257206	3.14316	-2.67838	0.0142135	0.295377	-2.45182
2009	MED7	0.00559316	2.91201	2.56899	0.0142501	0.295539	2.4509
2009	DBP	-0.0111305	2.94831	-2.67463	0.0142926	0.295823	-2.44982
2009	FUT4	0.00842249	2.91938	2.6707	0.0144102	0.297079	2.44687
2009	SRP9	0.0223869	3.06769	2.56332	0.0144492	0.297079	2.4459
2009	TGM1	0.00444321	2.90482	2.67012	0.0144715	0.297079	2.44534
2009	VPS29	0.0245224	3.09625	2.56196	0.0144975	0.297079	2.4447
2009	MFSD6	0.00692831	2.93553	2.67649	0.0145015	0.297079	2.44459
2009	RPS2P8	0.0175622	3.71485	2.66083	0.0145487	0.297079	2.44342
2009	PAXIP1	0.00751022	2.92155	2.66327	0.0145621	0.297079	2.44309
2009	EFHD2	-0.0151142	3.49957	-2.65838	0.0146277	0.297079	-2.44147
2009	DMAC1	0.0116642	2.92889	2.55829	0.014628	0.297079	2.44146
2009	ZNF69	-0.0248452	3.14888	-2.65732	0.0147176	0.297079	-2.43926
2009	AKR1A1	0.0128955	3.027	2.55508	0.0147434	0.297079	2.43862
2009	DERL1	0.0133753	3.058	2.65341	0.0147597	0.297079	2.43822
2009	INO80E	-0.0121758	2.98419	-2.65051	0.0147663	0.297079	-2.43806
2009	MTERF3	0.00827579	2.9412	2.65658	0.0147777	0.297079	2.43778
2009	BCDIN3D	0.00918481	2.96463	2.66533	0.0148292	0.297079	2.43652
2009	ITK	0.0311876	3.15732	2.65383	0.014886	0.297079	2.43514
2009	TMEM14C	0.0172079	3.06851	2.65617	0.0149302	0.297079	2.43407
2009	PGGT1B	0.0056226	2.9056	2.65382	0.0149369	0.297079	2.4339
2009	SIRPD	-0.00484133	2.92322	-2.65704	0.0149482	0.297079	-2.43363
2009	RRP1B	0.00706118	2.91295	2.64895	0.0149924	0.297079	2.43256
2009	HNRNPA0	0.0206446	3.06803	2.54511	0.0151062	0.297079	2.42982
2009	MINDY3	0.012981	2.94094	2.64107	0.0151169	0.297079	2.42957
2009	SLC16A12	-0.0199941	3.63491	-2.65908	0.0151774	0.297079	-2.42812
2009	TSPO	-0.0206843	3.35161	-2.64241	0.0151816	0.297079	-2.42802
2009	RANBP6	0.00976838	2.93478	2.54276	0.0151929	0.297079	2.42775
2009	ZZZ3	0.0098547	2.94213	2.54274	0.0151937	0.297079	2.42773
2009	GPR1	-0.0508322	3.1074	-2.63817	0.0152018	0.297079	-2.42754
2009	ACSL3	0.00642427	2.92748	2.64637	0.0152344	0.297079	2.42676
2009	TMEM79	0.00963698	2.92895	2.67409	0.0152758	0.297079	2.42577
2009	CEMIP2	0.0113581	2.99533	2.64142	0.0152767	0.297079	2.42575
2009	RNF122	-0.0113695	2.96781	-2.63659	0.0152791	0.297079	-2.4257
2009	BRI3	-0.0301191	3.27581	-2.53666	0.0154202	0.297079	-2.42236
2009	MAP3K8	0.0151829	2.98364	2.63344	0.0154329	0.297079	2.42206
2009	ADGRE4P	0.0032697	2.90949	2.64287	0.0154836	0.297079	2.42086
2009	SSR4	0.0287061	3.27783	2.63346	0.0154993	0.297079	2.4205
2009	USPL1	0.0115401	2.9617	2.6271	0.0155112	0.297079	2.42022
2009	LYN	-0.0280968	3.47726	-2.6333	0.0155321	0.297079	-2.41973
2009	S1PR4	-0.0346842	3.23771	-2.53368	0.0155326	0.297079	-2.41972
2009	RCN1	0.0081501	2.94724	2.62874	0.0155329	0.297079	2.41971
2009	TTC13	0.0114262	2.98016	2.64788	0.0155404	0.297079	2.41953
2009	RAB43	-0.00637776	2.92414	-2.53144	0.0156175	0.297079	-2.41773
2009	WASHC2C	0.00486861	2.91348	2.64968	0.0156379	0.297079	2.41726
2009	NBEAL2	-0.0257193	3.07212	-2.53004	0.0156705	0.297079	-2.4165
2009	MTHFS	-0.0248996	3.02098	-2.63314	0.0156796	0.297079	-2.41629
2009	PTS	0.00413852	2.91057	2.64383	0.0156841	0.297079	2.41618
2009	TAF7	0.0247091	2.99427	2.52968	0.0156845	0.297079	2.41618
2009	ZNF615	0.00840011	2.92333	2.63022	0.0157381	0.297526	2.41493
2009	TDP1	-0.0243173	3.08303	-2.62668	0.0157756	0.297526	-2.41407
2009	PDK4	0.0188252	2.93425	2.64325	0.015795	0.297526	2.41362
2009	AGGF1	0.00802192	2.94553	2.62082	0.0158348	0.297609	2.4127
2009	MAP1LC3A	-0.0130198	2.9893	-2.62295	0.0159161	0.297609	-2.41083
2009	SP1	-0.0188038	3.09196	-2.62869	0.0159439	0.297609	-2.4102
2009	LEP	-0.0318344	3.01596	-2.62217	0.0159788	0.297609	-2.4094
2009	GRAMD4	0.00613622	2.93004	2.6323	0.0160088	0.297609	2.40872
2009	CITED4	-0.00843068	2.91541	-2.63229	0.0160623	0.297609	-2.4075
2009	C1orf174	0.0110202	3.01878	2.61537	0.0160636	0.297609	2.40747
2009	PATE2	-0.0271	2.99379	-2.62249	0.0160845	0.297609	-2.40699
2009	MCUB	0.0226161	3.19891	2.60878	0.0160984	0.297609	2.40668
2009	MTA3	-0.00602009	2.91719	-2.51881	0.0161037	0.297609	-2.40656
2009	MRPL24	0.00798967	2.99894	2.61748	0.0161183	0.297609	2.40623
2009	OR5D18	-0.0066282	2.90986	-2.5163	0.0162021	0.298361	-2.40433
2009	LCMT1	0.0104925	2.992	2.60391	0.0162927	0.298361	2.40229
2009	HCAR2	-0.0189122	2.97193	-2.60401	0.0162994	0.298361	-2.40214
2009	BTLA	0.00926772	2.93168	2.61205	0.0163682	0.298361	2.4006
2009	LOC100134868	-0.0322099	3.08103	-2.61143	0.0163865	0.298361	-2.40019
2009	SPAG9	-0.00612678	2.96309	-2.60442	0.0163957	0.298361	-2.39999
2009	SNTB1	0.0118339	2.95647	2.61172	0.0164299	0.298361	2.39922
2009	PHBP11	0.00828917	2.9319	2.51037	0.0164364	0.298361	2.39908
2009	KCNJ15	-0.02233	3.00457	-2.61602	0.0164393	0.298361	-2.39901
2009	PHF13	-0.0095943	2.98906	-2.62019	0.0164497	0.298361	-2.39878
2009	NLRP8	-0.0435053	3.26068	-2.61216	0.0165418	0.299502	-2.39674
2009	DIPK2A	0.00943144	2.91629	2.60036	0.0165963	0.299961	2.39553
2009	NDUFA9	0.0156392	2.97858	2.61397	0.0166275	0.299996	2.39484
2009	TMCO1	0.0310168	3.04809	2.58851	0.016843	0.30097	2.39012
2009	RASGRP4	-0.00749228	2.9321	-2.59642	0.016871	0.30097	-2.38951
2009	TMEM167B	0.0174134	3.03391	2.58488	0.0169455	0.30097	2.38789
2009	ANKRD12	0.0238995	3.00856	2.49771	0.0169468	0.30097	2.38786
2009	RPSAP29	0.0366495	3.44675	2.58436	0.0169538	0.30097	2.38771
2009	SNAPC1	-0.0240714	2.98386	-2.59925	0.0169723	0.30097	-2.38731
2009	TYW1B	0.0105622	2.95153	2.60204	0.0169796	0.30097	2.38715
2009	PJA1	0.00690301	2.9199	2.59117	0.0170611	0.30097	2.38539
2009	ASNSD1	0.0257181	3.01474	2.49441	0.0170824	0.30097	2.38493
2009	OSBPL2	-0.00980904	3.05297	-2.5872	0.0171065	0.30097	-2.38441
2009	APBB1IP	-0.0338005	3.2957	-2.58195	0.0171829	0.30097	-2.38277
2009	SH2D1A	0.0283096	3.05277	2.5777	0.017199	0.30097	2.38242
2009	USP10	-0.0300201	3.18483	-2.59239	0.0172306	0.30097	-2.38175
2009	GORAB	0.00608369	2.92641	2.4908	0.0172318	0.30097	2.38172
2009	AASDH	0.00843974	2.91684	2.57989	0.0172474	0.30097	2.38139
2009	SUMO3	0.0200351	3.15724	2.58323	0.0172675	0.30097	2.38096
2009	ASTN2-AS1	-0.0193067	3.68759	-2.58574	0.0172995	0.30097	-2.38028
2009	SNUPN	-0.00837432	2.99566	-2.59535	0.0173017	0.30097	-2.38023
2009	SLC25A51	-0.0359936	3.4183	-2.59451	0.0173064	0.30097	-2.38013
2009	NUDT2	0.00595929	2.9172	2.60651	0.0173436	0.30097	2.37934
2009	AOC4P	-0.0427358	3.39197	-2.58555	0.0173735	0.30097	-2.37871
2009	SPATA2L	-0.0164767	2.99035	-2.48739	0.017374	0.30097	-2.3787
2009	CMTR2	0.0116096	2.93329	2.58028	0.0174125	0.30097	2.37788
2009	ERMARD	0.00633015	2.9176	2.48612	0.0174271	0.30097	2.37757
2009	ARL6IP1	0.0244827	3.23419	2.57276	0.0174355	0.30097	2.37739
2009	HAVCR2	0.0187063	3.09941	2.57743	0.0174543	0.30097	2.377
2009	FBL	0.0218435	3.13537	2.57868	0.0174839	0.30097	2.37637
2009	DHRS4-AS1	0.00676546	2.92831	2.5749	0.0175616	0.30097	2.37473
2009	TACC3	-0.0219285	3.08546	-2.56872	0.0175861	0.30097	-2.37422
2009	RABL2B	0.00830082	2.94816	2.57077	0.0176519	0.30097	2.37284
2009	TNFAIP8L2	-0.0144339	2.98407	-2.61481	0.01768	0.30097	-2.37225
2009	LPIN1	0.0237007	3.06838	2.56969	0.0177059	0.30097	2.37171
2009	RFTN1	0.0254835	3.11932	2.47949	0.0177071	0.30097	2.37169
2009	SLC2A3	-0.0325937	3.45569	-2.56832	0.0177524	0.30097	-2.37074
2009	LINC00923	-0.00582873	2.90533	-2.56557	0.0177534	0.30097	-2.37072
2009	CST7	-0.04548	3.19343	-2.57059	0.017789	0.30097	-2.36998
2009	RPSAP46	0.0299232	3.36865	2.56765	0.0178192	0.30097	2.36935
2009	CLEC1B	0.00842013	2.91599	2.58919	0.0178935	0.30097	2.36782
2009	RGL4	-0.0283838	3.07791	-2.5735	0.0179531	0.30097	-2.36658
2009	RDX	0.00657169	2.91668	2.47228	0.0180167	0.30097	2.36527
2009	ELF1	0.0217405	3.25368	2.5766	0.0180446	0.30097	2.3647
2009	ZYX	-0.0277281	3.29604	-2.56442	0.018065	0.30097	-2.36428
2009	CUL5	0.0189064	2.96411	2.55398	0.0180835	0.30097	2.3639
2009	TPT1	0.0385451	3.5071	2.47062	0.0180887	0.30097	2.3638
2009	RPL15P7	0.0263101	3.54693	2.5568	0.0180914	0.30097	2.36374
2009	RRNAD1	0.00680694	2.92067	2.47021	0.0181064	0.30097	2.36344
2009	LENG8	-0.00352062	2.91082	-2.57709	0.0181118	0.30097	-2.36332
2009	GIMAP6	0.0195767	3.14754	2.56435	0.0181273	0.30097	2.36301
2009	BMI1	0.0189007	3.02647	2.55387	0.0181503	0.30097	2.36254
2009	MEGF9	-0.0163524	2.99747	-2.5543	0.0181645	0.30097	-2.36225
2009	TLR5	-0.027416	3.0056	-2.55416	0.0181767	0.30097	-2.362
2009	TRAF6	-0.00726412	2.93381	-2.55189	0.0182362	0.30147	-2.36079
2009	LRRC8C	0.0078308	2.91456	2.55301	0.0183233	0.302424	2.35902
2009	RNF19A	0.0156172	2.96982	2.54963	0.0184362	0.302854	2.35674
2009	GFM1	0.0112875	2.9448	2.54884	0.0184448	0.302854	2.35656
2009	ZMYND11	0.0188399	3.03499	2.46154	0.0184867	0.302854	2.35572
2009	TGFA	-0.0138027	2.94121	-2.55025	0.0184887	0.302854	-2.35568
2009	ZBTB8OS	0.00674404	2.92149	2.46131	0.0184969	0.302854	2.35552
2009	PSMA6	0.0309641	3.07055	2.54055	0.0186163	0.303864	2.35313
2009	PECR	0.00617195	2.91386	2.55448	0.0186178	0.303864	2.3531
2009	IKZF5	0.00947079	2.93064	2.54933	0.0186767	0.304145	2.35192
2009	RPSAP9	0.0180073	3.29729	2.54484	0.0186943	0.304145	2.35157
2009	NDUFS4	0.0139307	2.93631	2.45407	0.0188203	0.304845	2.34907
2009	TCAF2	-0.0392578	3.11489	-2.54819	0.0188665	0.304845	-2.34816
2009	ZNF767P	0.00869546	2.92804	2.5492	0.0189086	0.304845	2.34733
2009	NCOA2	0.00535951	2.90084	2.5342	0.0190666	0.304845	2.34423
2009	IMP4	0.0219795	3.08229	2.44729	0.0191274	0.304845	2.34304
2009	GATA2	0.00692085	2.90697	2.5405	0.0191486	0.304845	2.34262
2009	MFSD13A	0.00512397	2.91411	2.5322	0.01916	0.304845	2.3424
2009	TRO	-0.00525153	2.90573	-2.53017	0.0192252	0.304845	-2.34114
2009	TNFSF14	-0.016707	3.09153	-2.44478	0.0192425	0.304845	-2.3408
2009	ZNF22	0.0183762	2.97653	2.52695	0.0192431	0.304845	2.34079
2009	SMAD5	0.0147895	2.94389	2.53168	0.0192638	0.304845	2.34039
2009	HLA-DPB1	0.00838091	2.94162	2.54083	0.0192761	0.304845	2.34015
2009	DHX34	-0.00940118	2.95414	-2.53484	0.0192792	0.304845	-2.34009
2009	RABEP1	0.0135227	2.99966	2.54277	0.0193012	0.304845	2.33966
2009	LST1	-0.0298999	3.25641	-2.5325	0.019347	0.304845	-2.33878
2009	NOD1	0.00588572	2.90898	2.53601	0.0193564	0.304845	2.3386
2009	SH3PXD2A	0.00754814	2.91401	2.44069	0.0194311	0.304845	2.33715
2009	AGK	0.0093832	2.94116	2.52707	0.0194803	0.304845	2.33621
2009	CYSTM1	-0.031428	3.04007	-2.52573	0.0195025	0.304845	-2.33578
2009	ZNF337	0.0144496	2.9922	2.52858	0.0195238	0.304845	2.33538
2009	MKRN2	0.0117947	2.99244	2.52598	0.0195863	0.304845	2.33418
2009	CRTAP	0.0171628	3.04618	2.54314	0.0196227	0.304845	2.33349
2009	PIGN	0.00515003	2.92792	2.52609	0.0196858	0.304845	2.33228
2009	BCAT1	0.00574562	2.90478	2.5286	0.0196948	0.304845	2.33211
2009	CASP3	0.012818	2.96153	2.51761	0.0197528	0.304845	2.33101
2009	PSMC6	0.0217709	2.9853	2.43378	0.0197536	0.304845	2.331
2009	PAK4	-0.00438164	2.91399	-2.43169	0.019852	0.304845	-2.32913
2009	MEMO1P1	0.013705	2.99913	2.51575	0.0198747	0.304845	2.32871
2009	KCTD8	-0.00613127	2.90999	-2.53103	0.0199223	0.304845	-2.32781
2009	TRAF5	0.00810444	2.95781	2.51922	0.0199247	0.304845	2.32776
2009	CANX	0.0131249	3.02911	2.51508	0.0199676	0.304845	2.32696
2009	MAP3K5	-0.0290587	3.13717	-2.51441	0.0199719	0.304845	-2.32688
2009	TMED5	0.0289939	3.07217	2.51509	0.0199862	0.304845	2.32661
2009	GATB	0.006192	2.91188	2.42799	0.0200273	0.304845	2.32584
2009	TMEM120A	-0.0219386	3.0055	-2.5406	0.020033	0.304845	-2.32573
2009	BCL11A	0.0113063	2.97876	2.54187	0.0200606	0.304845	2.32521
2009	STRN3	0.0114896	2.9412	2.52677	0.0200711	0.304845	2.32502
2009	AGPAT4	0.00524217	2.91206	2.52091	0.0200886	0.304845	2.32469
2009	GTF2IP20	-0.01413	2.95464	-2.50563	0.0201423	0.304845	-2.32369
2009	ST8SIA6-AS1	-0.0517378	3.20414	-2.51263	0.0201789	0.304845	-2.323
2009	COMMD8	0.0176518	2.9463	2.42469	0.0201853	0.304845	2.32289
2009	TMEM41B	0.0131638	3.03074	2.42419	0.0202093	0.304845	2.32244
2009	ARMC10	0.0118486	2.97085	2.53212	0.0202241	0.304845	2.32216
2009	RPS4XP11	-0.015672	2.92817	-2.50832	0.0202774	0.304845	-2.32118
2009	RAB42P1	-0.0303284	3.24858	-2.51469	0.0202793	0.304845	-2.32114
2009	PROK2	-0.0419167	3.43973	-2.51241	0.0202923	0.304845	-2.3209
2009	DICER1-AS1	-0.00644846	2.92074	-2.42111	0.0203576	0.304845	-2.31969
2009	NRIP1	0.0127253	2.95505	2.52133	0.0204239	0.304845	2.31847
2009	SOHLH2	-0.0061656	2.90491	-2.50323	0.0204306	0.304845	-2.31835
2009	DERL2	0.00538933	2.92065	2.51046	0.0204568	0.304845	2.31786
2009	GOLT1B	0.0158002	2.93861	2.50621	0.020464	0.304845	2.31773
2009	AGPS	0.00888468	2.93732	2.41664	0.0205746	0.304845	2.3157
2009	GIMAP4	0.0241157	3.44002	2.50289	0.020578	0.304845	2.31564
2009	TREML3P	-0.0166307	2.95501	-2.51027	0.0205959	0.304845	-2.31531
2009	MAGT1	-0.040051	3.30983	-2.50868	0.0206089	0.304845	-2.31507
2009	MTO1	0.0147153	2.98512	2.49768	0.0206427	0.304845	2.31446
2009	HCK	-0.0221264	3.27771	-2.50391	0.0206539	0.304845	-2.31425
2009	RPL17P34	0.0631414	3.23349	2.41457	0.0206756	0.304845	2.31386
2009	VAMP8	0.0256725	3.17098	2.51542	0.0207135	0.304845	2.31317
2009	DOP1B	-0.0148969	2.99857	-2.50033	0.0207215	0.304845	-2.31302
2009	XIST	0.0236159	3.03927	2.41341	0.0207329	0.304845	2.31281
2009	OXR1	0.0237624	2.98832	2.41316	0.0207449	0.304845	2.3126
2009	MGAT2	0.0096613	2.97276	2.49582	0.0207718	0.304845	2.31211
2009	TULP3	-0.00563003	2.90494	-2.41223	0.0207906	0.304845	-2.31177
2009	MMP25	-0.0191339	3.16552	-2.49361	0.0208124	0.304845	-2.31137
2009	CXCL12	-0.00474249	2.90197	-2.41092	0.0208553	0.304845	-2.31059
2009	STAT2	0.0358404	3.22546	2.49305	0.0208745	0.304845	2.31025
2009	QTRT1	-0.0088209	2.92154	-2.40924	0.0209385	0.304845	-2.30909
2009	RARA	-0.026176	3.19514	-2.48647	0.0209499	0.304845	-2.30889
2009	NDFIP1	0.00948401	2.933	2.50212	0.0209702	0.304845	2.30852
2009	FKBP14	-0.0250228	3.14916	-2.49849	0.0211116	0.304845	-2.30598
2009	ABCG1	-0.0138125	2.96886	-2.5114	0.0211759	0.304845	-2.30483
2009	RGS18	0.0468732	3.19627	2.49938	0.0211808	0.304845	2.30475
2009	TBC1D24	-0.0197127	2.95784	-2.49381	0.0212029	0.304845	-2.30435
2009	GDPD4	-0.00805354	2.91742	-2.40354	0.0212227	0.304845	-2.304
2009	HERPUD2	-0.00872082	2.96802	-2.49197	0.0212811	0.304845	-2.30296
2009	FCGR3B	-0.0359967	3.4513	-2.49222	0.0212961	0.304845	-2.30269
2009	PSMA2	0.00715883	2.90899	2.40182	0.0213093	0.304845	2.30246
2009	ABCC4	0.00569536	2.91363	2.4909	0.0213169	0.304845	2.30232
2009	NUP42	0.008512	2.96065	2.40111	0.0213449	0.304845	2.30183
2009	PSMA4	0.0192143	3.01415	2.4011	0.0213459	0.304845	2.30181
2009	APPBP2	0.0112748	2.97477	2.48286	0.0213497	0.304845	2.30174
2009	KPNA4	0.0170144	3.0827	2.49739	0.0213741	0.304845	2.30131
2009	THBS1	0.00589303	2.90629	2.5019	0.0213877	0.304845	2.30107
2009	RCN2	0.0155218	2.96206	2.39975	0.0214139	0.304845	2.30061
2009	LINC00909	0.0110897	2.9313	2.48657	0.0214254	0.304845	2.3004
2009	EIF5B	0.0056881	2.92429	2.51287	0.0214586	0.304845	2.29982
2009	BZW2	0.0110018	2.98828	2.49213	0.0214834	0.304845	2.29938
2009	ARGLU1	0.0407467	3.24219	2.47572	0.0214874	0.304845	2.29931
2009	ZNF577	-0.0309938	3.03307	-2.4831	0.021508	0.304845	-2.29895
2009	MRPL13	0.0104035	2.91953	2.47733	0.021515	0.304845	2.29882
2009	RELCH	0.0126425	2.94501	2.50198	0.0215283	0.304845	2.29859
2009	GTF2E1	0.0101126	2.91797	2.39707	0.0215499	0.304845	2.29821
2009	SIRPB1	-0.016049	2.96132	-2.52125	0.0215789	0.304845	-2.2977
2009	NPHP3	0.0117019	2.93987	2.47699	0.0216535	0.304845	2.29639
2009	STXBP2	-0.0306445	3.22588	-2.4775	0.0216613	0.304845	-2.29625
2009	PXYLP1	0.0038264	2.9161	2.48061	0.0216862	0.304845	2.29582
2009	IDS	-0.0141102	3.02951	-2.48433	0.0216924	0.304845	-2.29571
2009	SARAF	0.0220576	3.49884	2.4706	0.0217761	0.304845	2.29425
2009	LSP1	-0.0187112	3.04653	-2.48757	0.0217848	0.304845	-2.2941
2009	DDX1	0.0191055	3.05082	2.39129	0.0218457	0.304845	2.29304
2009	LINC01205	-0.0285646	3.0997	-2.47903	0.0218692	0.304845	-2.29263
2009	DTWD2	-0.0422674	3.28286	-2.48131	0.0218788	0.304845	-2.29246
2009	RPS2	0.0189703	3.59257	2.47259	0.0219127	0.304845	2.29188
2009	TTC27	0.0114927	2.93841	2.46727	0.0219216	0.304845	2.29172
2009	PRKRIP1	0.010517	2.9631	2.4785	0.0219579	0.304845	2.2911
2009	DCAF15	-0.0113259	2.96765	-2.38895	0.0219668	0.304845	-2.29094
2009	C15orf39	-0.0322221	3.16157	-2.46681	0.0219673	0.304845	-2.29093
2009	PTMAP8	0.0206827	3.27246	2.46716	0.021974	0.304845	2.29082
2009	GHITM	0.0221463	3.32282	2.47748	0.0220667	0.305309	2.28922
2009	SRSF2	0.0255003	3.23656	2.38646	0.0220957	0.305309	2.28872
2009	MMP9	-0.0524396	3.2167	-2.48634	0.0221479	0.305309	-2.28782
2009	CTDP1	-0.00729011	2.945	-2.46068	0.0222082	0.305309	-2.28679
2009	FMC1	-0.011623	2.98221	-2.46267	0.0222405	0.305309	-2.28623
2009	SLC25A43	0.00959685	2.93259	2.46976	0.0222939	0.305309	2.28532
2009	UQCR10	-0.00698169	2.94293	-2.4582	0.022308	0.305309	-2.28508
2009	KCNA1	-0.00545076	2.89887	-2.48049	0.0223092	0.305309	-2.28506
2009	DNAJC14	0.00613439	2.92306	2.48228	0.0223424	0.305309	2.2845
2009	TMEM191A	-0.0162843	2.96654	-2.46604	0.0223478	0.305309	-2.2844
2009	COX7C	0.0432003	3.0942	2.45474	0.0224297	0.305309	2.28301
2009	TMEM268	0.00970094	2.92663	2.37999	0.0224347	0.305309	2.28293
2009	CD69	0.0146758	2.92276	2.45988	0.0224442	0.305309	2.28276
2009	EEF1A1P35	0.0252351	3.67224	2.37963	0.0224539	0.305309	2.2826
2009	POFUT1	-0.018149	3.25514	-2.46894	0.0224988	0.305309	-2.28184
2009	AASDHPPT	0.0105287	2.96004	2.45553	0.022513	0.305309	2.2816
2009	LSM1	0.0195767	3.05714	2.45742	0.0225169	0.305309	2.28153
2009	FFAR2	-0.0307221	3.31646	-2.45922	0.0225428	0.305309	-2.2811
2009	IGIP	0.00840801	2.91696	2.37681	0.0226033	0.305552	2.28007
2009	LTBR	-0.0190541	3.02918	-2.45846	0.0226203	0.305552	-2.27979
2009	ZNF876P	-0.0193551	3.64493	-2.46219	0.0226952	0.305741	-2.27853
2009	TALDO1	-0.012905	3.29857	-2.45963	0.0227114	0.305741	-2.27826
2009	AHSA2P	0.0131818	3.03029	2.46025	0.0227319	0.305741	2.27791
2009	SUZ12	0.0319951	3.19576	2.45067	0.0227534	0.305741	2.27755
2009	TERF1P4	0.0062945	2.90632	2.37177	0.0228725	0.306634	2.27556
2009	TMEM181	0.0222622	3.02672	2.37118	0.0229044	0.306634	2.27503
2009	TRMT13	0.0147351	2.93179	2.44729	0.0229094	0.306634	2.27494
2009	MIS18BP1	0.0211849	3.0174	2.36988	0.022974	0.307098	2.27387
2009	C17orf58	-0.00562943	2.92001	-2.44598	0.0230117	0.307202	-2.27324
2009	PACRGL	0.00431115	2.90363	2.46098	0.023081	0.307727	2.27209
2009	RFX5	0.00874358	2.99645	2.44388	0.0231243	0.307847	2.27137
2009	CREB1	-0.0223133	3.48864	-2.45072	0.0231654	0.307847	-2.2707
2009	TMEM126B	0.0192651	2.97294	2.36608	0.02318	0.307847	2.27046
2009	FBXO11	0.0164575	3.12791	2.44337	0.0232302	0.308115	2.26963
2009	LOC100130353	-0.0157165	2.94443	-2.44032	0.0233175	0.308335	-2.26819
2009	ASAP1	-0.0248373	3.15435	-2.44154	0.0233316	0.308335	-2.26796
2009	RPS6KB1	0.0162838	2.97702	2.36267	0.0233657	0.308335	2.2674
2009	B3GNTL1	-0.00974918	2.92565	-2.36265	0.0233669	0.308335	-2.26738
2009	PHF11	0.0155576	3.12129	2.44031	0.0234133	0.308348	2.26662
2009	KIFAP3	0.0094961	2.92645	2.45111	0.023428	0.308348	2.26638
2009	CRBN	0.017645	3.02012	2.35949	0.0235408	0.309435	2.26454
2009	PIGY	0.0270751	3.13716	2.35894	0.0235709	0.309435	2.26405
2009	MFSD14C	-0.0339281	3.36907	-2.43794	0.0237327	0.311162	-2.26143
2009	ORMDL3	0.0134359	2.98937	2.44877	0.023861	0.311695	2.25936
2009	VPS36	0.0213121	3.00591	2.42641	0.0238931	0.311695	2.25884
2009	IL17C	-0.00783336	2.91554	-2.3531	0.0238949	0.311695	-2.25881
2009	VARS2	0.014149	2.94657	2.43117	0.0239272	0.311695	2.2583
2009	IPO11	0.00796697	2.92449	2.44513	0.0239356	0.311695	2.25816
2009	CLDND1	0.0254269	3.04623	2.43709	0.0239556	0.311695	2.25784
2009	FUBP3	0.0195817	3.00609	2.42583	0.0240213	0.311704	2.25679
2009	GDPD1	-0.0162255	2.94439	-2.43235	0.0240567	0.311704	-2.25622
2009	IGHV1OR21-1	-0.0300197	3.03232	-2.35019	0.0240584	0.311704	-2.25619
2009	SNHG10	0.00750857	2.8976	2.34973	0.0240838	0.311704	2.25579
2009	PPIL1	0.00461622	2.9047	2.42669	0.0241598	0.311704	2.25458
2009	XPO1	0.0200764	3.06115	2.42615	0.0242396	0.311704	2.25331
2009	IQCB1	0.0124359	2.94572	2.43119	0.0242982	0.311704	2.25238
2009	GUCA2A	-0.0313501	2.99636	-2.4291	0.0243181	0.311704	-2.25207
2009	FAM111A	0.0171189	3.07252	2.41948	0.0243276	0.311704	2.25192
2009	SBNO2	-0.0222016	2.99748	-2.34537	0.0243303	0.311704	-2.25187
2009	LINC01160	-0.0318612	3.10511	-2.42213	0.0243464	0.311704	-2.25162
2009	MRPL49	0.0069386	2.93138	2.43054	0.0243631	0.311704	2.25135
2009	MBNL2	0.0096524	2.93532	2.4242	0.0243674	0.311704	2.25129
2009	PPP1R14BP2	-0.0102274	2.96846	-2.34448	0.0243813	0.311704	-2.25107
2009	PASK	0.0113853	3.00731	2.42591	0.0244943	0.312497	2.24929
2009	GGH	0.00925123	2.93748	2.41552	0.0245097	0.312497	2.24904
2009	SLC9A9	0.00648887	2.91363	2.42379	0.0246127	0.312497	2.24743
2009	PILRA	-0.0239762	3.12637	-2.41663	0.0246164	0.312497	-2.24737
2009	MTRR	0.00823268	2.93673	2.42038	0.0246616	0.312497	2.24666
2009	SNX16	0.00984714	2.91273	2.43783	0.0246622	0.312497	2.24665
2009	ASAP1-IT1	-0.00640937	2.90714	-2.33835	0.0247319	0.312497	-2.24556
2009	PARP11	0.00521298	2.90503	2.41801	0.024736	0.312497	2.2455
2009	USP4	-0.00922847	2.98337	-2.41931	0.0247802	0.312497	-2.24481
2009	PTGDR	0.010186	2.93949	2.41777	0.0247878	0.312497	2.24469
2009	PEPD	0.0143662	3.04066	2.4152	0.0247949	0.312497	2.24458
2009	ST3GAL4	-0.0103569	2.92764	-2.41026	0.0248348	0.312497	-2.24396
2009	MBD2	-0.00974748	2.94156	-2.3365	0.024839	0.312497	-2.2439
2009	GTF2H1	-0.00574558	2.92114	-2.41767	0.0249557	0.312668	-2.24209
2009	ATP6AP1L	0.00966727	2.91076	2.33392	0.0249885	0.312668	2.24158
2009	TMEM59	0.0203671	3.20462	2.40597	0.0250042	0.312668	2.24134
2009	STRIP2	-0.0303624	3.0519	-2.42093	0.0250161	0.312668	-2.24115
2009	COL19A1	-0.00452779	2.90106	-2.33331	0.025024	0.312668	-2.24103
2009	KLF13	0.0232734	3.19757	2.40696	0.0250353	0.312668	2.24086
2009	TFDP2	-0.00455121	2.90939	-2.33222	0.0250876	0.31294	-2.24005
2009	SNX6	0.0111717	2.99985	2.4116	0.0251289	0.313074	2.23942
2009	RPS9	0.0195277	3.4423	2.41215	0.0251908	0.31331	2.23846
2009	TOB1	0.0153694	2.98421	2.33014	0.0252089	0.31331	2.23819
2009	CTLA4	0.00637982	2.91027	2.40222	0.0253042	0.313682	2.23673
2009	TAF6L	0.00872026	2.93488	2.4069	0.0253202	0.313682	2.23648
2009	TVP23B	0.0100191	2.93983	2.41218	0.02534	0.313682	2.23618
2009	RPL3P7	0.0276397	3.52376	2.4089	0.0253613	0.313682	2.23585
2009	TMEM106A	-0.0283784	3.02972	-2.4107	0.0253915	0.313682	-2.23539
2009	QPCT	-0.0323721	3.28738	-2.40827	0.0254294	0.313772	-2.23482
2009	GNL3	0.011669	2.94257	2.32433	0.0255517	0.313974	2.23296
2009	TMX4	-0.0214793	3.02766	-2.3989	0.02557	0.313974	-2.23268
2009	STT3B	0.0158439	2.9537	2.32289	0.0256374	0.313974	2.23166
2009	H2AC19	-0.031215	3.20427	-2.40203	0.0256569	0.313974	-2.23137
2009	SEC14L1P1	0.004509	2.92065	2.41016	0.0256687	0.313974	2.23119
2009	SULT1A1	-0.0221246	3.27679	-2.40078	0.0257068	0.313974	-2.23061
2009	CTSH	0.0118314	3.09798	2.40678	0.0257518	0.313974	2.22993
2009	MDH2	0.0226692	3.40928	2.39459	0.0258056	0.313974	2.22912
2009	VNN1	-0.0126249	2.9435	-2.42848	0.0258093	0.313974	-2.22907
2009	PRCC	-0.00574126	2.93524	-2.39531	0.0258289	0.313974	-2.22877
2009	USP49	-0.037197	3.2377	-2.40129	0.0258477	0.313974	-2.22849
2009	FIBP	0.0204584	3.05256	2.31936	0.0258483	0.313974	2.22848
2009	RTCB	0.0120659	2.94048	2.39306	0.0258722	0.313974	2.22812
2009	PCMTD1	0.0286777	3.04585	2.39407	0.0258739	0.313974	2.2281
2009	TMEM17	-0.0401379	3.43327	-2.39905	0.0259493	0.31414	-2.22697
2009	RPL10AP3	-0.00638224	2.91231	-2.41426	0.0260244	0.31414	-2.22585
2009	CR1	-0.010999	2.93069	-2.38638	0.0260246	0.31414	-2.22584
2009	SUGP2	0.0175959	3.03931	2.38875	0.0260307	0.31414	2.22575
2009	NDUFA4	0.0433739	3.08873	2.31616	0.0260407	0.31414	2.2256
2009	ADSS2	0.0164688	3.0331	2.3851	0.0262669	0.31493	2.22224
2009	LINC00265	-0.00560984	2.91555	-2.38874	0.0262692	0.31493	-2.22221
2009	C18orf25	0.0210238	3.06177	2.31235	0.0262717	0.31493	2.22217
2009	VPS37B	-0.0212165	3.06354	-2.31147	0.0263249	0.31493	-2.22138
2009	ASTE1	0.00818296	2.95965	2.38661	0.0263291	0.31493	2.22132
2009	SUOX	0.00908214	2.9371	2.38311	0.0263534	0.31493	2.22096
2009	FPR1	-0.0255973	3.54027	-2.38715	0.0263538	0.31493	-2.22096
2009	MTR	0.00904578	2.94258	2.30944	0.0264493	0.31493	2.21955
2009	RPL15	0.0284156	3.34221	2.38202	0.0264631	0.31493	2.21935
2009	EIF2AK4	-0.0274866	3.08817	-2.38434	0.0265037	0.31493	-2.21875
2009	SAE1	0.0244048	3.20031	2.37856	0.0265129	0.31493	2.21861
2009	STXBP3	0.0193083	2.99872	2.3964	0.0265213	0.31493	2.21849
2009	CRYAA	-0.00484276	2.90587	-2.30822	0.0265237	0.31493	-2.21846
2009	SNX4	0.0091612	2.91083	2.30803	0.0265356	0.31493	2.21828
2009	RGPD3	-0.0388409	3.29188	-2.38958	0.0265829	0.315127	-2.21759
2009	ARL8B	0.0174321	3.06975	2.38374	0.0266505	0.315529	2.2166
2009	RPL13AP16	0.0201081	3.6185	2.38033	0.0266782	0.315529	2.21619
2009	QRFPR	-0.0328914	3.19476	-2.37951	0.026738	0.31573	-2.21532
2009	ASH1L-AS1	-0.00718707	2.92098	-2.3746	0.0268098	0.31573	-2.21428
2009	ADGRG3	-0.0237133	3.00003	-2.40587	0.0268406	0.31573	-2.21383
2009	ARL16	-0.017537	3.18628	-2.38408	0.0268471	0.31573	-2.21373
2009	ARL5A	0.0246113	3.12233	2.36952	0.0270006	0.31573	2.21151
2009	ADAM10	0.0106982	2.95679	2.37964	0.0270171	0.31573	2.21127
2009	ZRANB2	0.0239627	3.02761	2.36945	0.0270196	0.31573	2.21124
2009	PFKFB3	-0.022287	3.03231	-2.37118	0.0270227	0.31573	-2.21119
2009	JHY	-0.0238485	2.96612	-2.37806	0.027032	0.31573	-2.21106
2009	AP1S2	0.0389201	3.23239	2.37373	0.0270549	0.31573	2.21072
2009	DNAJC27	0.00859176	2.92007	2.3744	0.0270818	0.31573	2.21034
2009	LOC440311	0.0150323	2.98535	2.37479	0.0270947	0.31573	2.21015
2009	HCN4	-0.00683302	2.91554	-2.41951	0.0271065	0.31573	-2.20998
2009	RAMP2-AS1	-0.0208213	3.64644	-2.38341	0.0271259	0.31573	-2.2097
2009	SAMD11	-0.00452521	2.90762	-2.29654	0.0272493	0.316125	-2.20793
2009	SCARNA3	-0.00872841	2.92267	-2.29627	0.0272665	0.316125	-2.20768
2009	ARAP1	-0.0108514	3.00048	-2.38033	0.0272839	0.316125	-2.20743
2009	TCAF1	-0.0125571	3.35714	-2.38199	0.0272924	0.316125	-2.20731
2009	KLHDC2	0.0169567	3.02014	2.37896	0.0273491	0.316125	2.2065
2009	TSC22D2	0.00634869	2.95283	2.38356	0.0273825	0.316125	2.20602
2009	ZNF223	-0.0400085	3.11554	-2.37049	0.0274101	0.316125	-2.20563
2009	FOXD2-AS1	-0.005473	2.91321	-2.29378	0.0274237	0.316125	-2.20543
2009	LRRN1	-0.00408519	2.90899	-2.37385	0.0274369	0.316125	-2.20525
2009	SNIP1	0.0101114	2.96895	2.36488	0.0274766	0.316207	2.20468
2009	ACAT1	0.0126408	2.96056	2.2921	0.0275298	0.316207	2.20392
2009	FOXN2	0.0280232	3.11822	2.36602	0.0276154	0.316207	2.20271
2009	PPIL3	0.0175099	3.02726	2.3643	0.0276494	0.316207	2.20223
2009	USP38	0.0124334	3.01387	2.36181	0.0276586	0.316207	2.2021
2009	HELLS	-0.00564053	2.90441	-2.36083	0.0277161	0.316207	-2.20128
2009	BANK1	0.00794294	2.93178	2.36786	0.0277191	0.316207	2.20124
2009	WASHC5	0.0139636	3.00861	2.36768	0.0277397	0.316207	2.20095
2009	KTN1	0.0165433	2.94133	2.36196	0.0277879	0.316207	2.20027
2009	SYS1	0.00702492	2.95792	2.36345	0.0277997	0.316207	2.2001
2009	HDC	0.0194548	2.98097	2.36635	0.0278481	0.316207	2.19942
2009	RAB11FIP2	0.00887085	2.94359	2.35997	0.0279302	0.316207	2.19827
2009	PHF14	0.00552679	2.92294	2.28571	0.0279378	0.316207	2.19816
2009	PAAF1	0.012989	2.95614	2.35456	0.0279391	0.316207	2.19814
2009	RASGRP3	0.0115669	2.91863	2.35381	0.0279439	0.316207	2.19807
2009	OSGEP	0.0109656	2.95856	2.28558	0.0279463	0.316207	2.19804
2009	PPP1R2	0.0210079	3.05371	2.36794	0.0279926	0.316207	2.19739
2009	OLR1	0.0044755	2.89453	2.36116	0.0279985	0.316207	2.19731
2009	HEG1	0.00650819	2.92551	2.28353	0.0280786	0.316417	2.19619
2009	GMPSP1	0.0110698	3.00342	2.28339	0.0280874	0.316417	2.19606
2009	SEPTIN2	0.016848	3.13355	2.35431	0.0281096	0.316417	2.19575
2009	HNRNPA1P6	0.00651666	2.93277	2.35484	0.0281784	0.316845	2.19479
2009	CD19	0.0179809	2.99093	2.36098	0.0282436	0.31723	2.19389
2009	GOLGA8B	0.031739	3.15987	2.35328	0.0283515	0.318094	2.19239
2009	DOCK11	0.0272172	3.1579	2.35371	0.0284465	0.318591	2.19107
2009	NUAK2	-0.0154507	3.04335	-2.34855	0.0284578	0.318591	-2.19092
2009	ICK	0.00669177	2.93296	2.35605	0.0285242	0.318986	2.19
2009	C8orf76	0.0111348	3.04311	2.34365	0.0286091	0.319508	2.18883
2009	HYPK	-0.0346678	3.32788	-2.34973	0.0286528	0.319508	-2.18823
2009	PSG3	-0.0201035	2.99189	-2.27389	0.0287075	0.319508	-2.18748
2009	POLD2P1	0.0271793	3.12186	2.27363	0.0287245	0.319508	2.18725
2009	ZNF641	-0.0197566	2.95576	-2.2736	0.0287265	0.319508	-2.18722
2009	HLA-DQA1	0.0285857	3.22682	2.35593	0.0288415	0.320441	2.18565
2009	PNRC2	0.0144493	3.02598	2.26959	0.0289918	0.321177	2.1836
2009	RIN2	0.010499	2.92354	2.34379	0.0290234	0.321177	2.18317
2009	ALG6	0.0109787	2.95655	2.35007	0.0290304	0.321177	2.18307
2009	NEUROG1	-0.00444865	2.90312	-2.26867	0.029053	0.321177	-2.18277
2009	PTK2B	-0.0111864	3.00479	-2.33641	0.029117	0.321177	-2.1819
2009	C2CD5	0.0200697	3.02632	2.3331	0.0291776	0.321177	2.18108
2009	MTIF2	0.00915898	2.93696	2.33735	0.0291792	0.321177	2.18106
2009	DPEP2	-0.0254669	3.27255	-2.33991	0.0291951	0.321177	-2.18084
2009	SMC4	0.0144744	2.95547	2.3397	0.0292253	0.321177	2.18043
2009	RAB11FIP1	-0.0176835	3.20926	-2.33462	0.0292574	0.321177	-2.18
2009	BTAF1	0.0247564	3.03729	2.2655	0.0292649	0.321177	2.1799
2009	CCP110	0.0113892	2.94719	2.33445	0.0292832	0.321177	2.17965
2009	ZNHIT3	0.0146044	2.96865	2.26475	0.0293151	0.321183	2.17922
2009	BCYRN1	-0.0309015	3.12001	-2.34503	0.029405	0.32131	-2.17801
2009	LONRF1	0.00695713	2.90753	2.26307	0.0294278	0.32131	2.17771
2009	NCK1	0.0153432	3.02894	2.26208	0.0294945	0.32131	2.17681
2009	NAP1L1	0.014014	3.02604	2.32924	0.0295127	0.32131	2.17657
2009	HOXD10	-0.00612941	2.9053	-2.26107	0.0295626	0.32131	-2.1759
2009	CENPW	-0.00434195	2.90056	-2.33505	0.0295784	0.32131	-2.17569
2009	ZUP1	0.00494805	2.91788	2.32796	0.0295888	0.32131	2.17555
2009	KIAA0040	-0.00700731	2.93974	-2.3296	0.0296666	0.32131	-2.17451
2009	ANP32B	0.0210492	3.41593	2.25913	0.0296946	0.32131	2.17414
2009	POLR1E	0.0060344	2.94341	2.32666	0.0297109	0.32131	2.17392
2009	MTSS1	0.011948	3.00035	2.33829	0.0297453	0.32131	2.17347
2009	ANKRD49	0.0160043	2.95554	2.25787	0.02978	0.32131	2.173
2009	SLC22A16	0.00363442	2.89446	2.33323	0.0297996	0.32131	2.17274
2009	ABTB1	-0.0253036	3.2691	-2.33119	0.0298013	0.32131	-2.17272
2009	EEF1AKMT3	-0.00785919	2.94394	-2.3385	0.029805	0.32131	-2.17267
2009	COA1	0.0128107	2.993	2.33186	0.0299457	0.32131	2.17081
2009	RPSAP61	0.0286677	3.53201	2.25541	0.029948	0.32131	2.17078
2009	EBAG9	0.0143396	2.98464	2.32142	0.0300234	0.32131	2.16978
2009	FABP5	0.00415912	2.90745	2.25373	0.0300628	0.32131	2.16926
2009	TM9SF3	0.0118642	2.97358	2.25345	0.0300818	0.32131	2.16901
2009	GALC	0.00753602	2.96617	2.32455	0.0300951	0.32131	2.16884
2009	TSEN15	0.00665942	2.92494	2.32984	0.0301117	0.32131	2.16862
2009	NCF2	-0.0310293	3.357	-2.32434	0.0301904	0.32131	-2.16758
2009	SFPQ	0.00818323	2.92883	2.33018	0.0301908	0.32131	2.16758
2009	ZNF529	0.00954663	2.96178	2.33184	0.0302471	0.32131	2.16684
2009	C1orf56	-0.0062577	2.92594	-2.25082	0.0302631	0.32131	-2.16663
2009	SNX30	0.00686203	2.94787	2.3224	0.0302735	0.32131	2.16649
2009	TRMO	0.00943721	2.97667	2.33191	0.0302761	0.32131	2.16646
2009	RAB11A	0.0187387	3.12322	2.31751	0.0302985	0.32131	2.16617
2009	ABRAXAS1	-0.0367243	3.29121	-2.32464	0.0303659	0.32131	-2.16529
2009	SOX4	-0.00959284	2.96143	-2.31885	0.0304103	0.32131	-2.1647
2009	RETREG1	0.00773451	2.9386	2.32287	0.0304194	0.32131	2.16459
2009	SRRM1P3	0.00601244	2.93072	2.33075	0.0304321	0.32131	2.16442
2009	E2F5	0.00659573	2.93755	2.33229	0.0304424	0.32131	2.16429
2009	IKZF2	0.00685902	2.9198	2.32906	0.0304498	0.32131	2.16419
2009	SLC12A8	0.00481105	2.90631	2.24808	0.0304534	0.32131	2.16414
2009	COQ5	0.012156	3.00054	2.31231	0.0305474	0.321971	2.16292
2009	TRAT1	0.0149274	2.95409	2.31296	0.0306048	0.322245	2.16217
2009	B4GALT5	-0.0282507	3.21805	-2.31487	0.0307215	0.322834	-2.16066
2009	TRIAP1	0.0098365	2.92725	2.2437	0.0307582	0.322834	2.16019
2009	MRPL57	-0.0158777	2.96042	-2.32669	0.0307586	0.322834	-2.16018
2009	BMP6	0.00696052	2.91972	2.31933	0.0307865	0.322834	2.15982
2009	ARL6IP6	0.015689	3.03729	2.31493	0.0310416	0.325176	2.15654
2009	LTB4R	-0.0145284	2.96125	-2.23907	0.0310848	0.325298	-2.15598
2009	MRVI1-AS1	-0.00519574	2.90251	-2.31153	0.031259	0.326081	-2.15376
2009	DCTD	0.0109119	2.97685	2.30625	0.0312788	0.326081	2.15351
2009	MRPL48	0.00514896	2.90761	2.30912	0.0312876	0.326081	2.1534
2009	IFT20	0.00502331	2.91112	2.30358	0.0312916	0.326081	2.15334
2009	TNRC18P2	-0.00761344	2.92521	-2.23577	0.0313185	0.326081	-2.153
2009	KCNH3	-0.00582347	2.9205	-2.30714	0.0314309	0.326721	-2.15157
2009	UBE3C	0.00928682	3.00106	2.30227	0.0314521	0.326721	2.15131
2009	SMYD3	0.00555438	2.92577	2.30277	0.0315073	0.326721	2.15061
2009	UTP6	0.0144817	3.07649	2.30139	0.0315642	0.326721	2.14989
2009	RPL23AP7	-0.00977625	2.95486	-2.30509	0.0316186	0.326721	-2.1492
2009	TMEM114	-0.0216409	2.97686	-2.23128	0.0316399	0.326721	-2.14893
2009	RGL1	0.00507787	2.90974	2.29716	0.0316581	0.326721	2.1487
2009	AHR	-0.0175255	3.19363	-2.30165	0.031662	0.326721	-2.14865
2009	BMX	-0.00313024	2.91237	-2.30725	0.0316998	0.326721	-2.14818
2009	HSCB	-0.00810712	2.94154	-2.29762	0.0317214	0.326721	-2.1479
2009	RALA	0.0148426	3.07181	2.22965	0.0317575	0.326721	2.14745
2009	IL17RD	-0.0414108	3.24245	-2.30452	0.0317619	0.326721	-2.14739
2009	TRIOBP	-0.0200737	3.12935	-2.29867	0.031852	0.32732	-2.14626
2009	OLFM1	0.00555736	2.90253	2.30716	0.0319131	0.327325	2.1455
2009	CNOT6	0.00939353	2.94603	2.31882	0.0319364	0.327325	2.14521
2009	CLDN14	-0.0102198	2.9774	-2.22586	0.0320311	0.327325	-2.14402
2009	PRORP	0.012049	2.97326	2.30451	0.0320414	0.327325	2.14389
2009	OR2T2	-0.0056426	2.91022	-2.2941	0.0320443	0.327325	-2.14386
2009	GMFB	0.0250796	3.0286	2.28935	0.0320555	0.327325	2.14372
2009	EVI2A	0.0302479	2.99848	2.22487	0.0321037	0.327325	2.14312
2009	KANSL2	0.0128718	3.0239	2.29765	0.0321355	0.327325	2.14272
2009	EHBP1	0.00696482	2.92421	2.29481	0.0321395	0.327325	2.14267
2009	LYPLA2	-0.00941308	2.95089	-2.22394	0.0321714	0.327326	-2.14227
2009	FNBP4	0.0232773	3.11346	2.29031	0.0322396	0.327574	2.14143
2009	STAMBPL1	0.0148085	2.9596	2.28731	0.0322784	0.327574	2.14095
2009	CSGALNACT1	0.00606208	2.90901	2.29522	0.0322915	0.327574	2.14078
2009	PYCR2	0.012414	3.04253	2.29076	0.0324111	0.328462	2.1393
2009	HYLS1	0.00601229	2.92392	2.31469	0.0324959	0.328997	2.13826
2009	FCRLA	0.0286518	3.03862	2.29086	0.0325673	0.329395	2.13738
2009	ZNF549	-0.0299276	3.52704	-2.28949	0.0326085	0.329487	-2.13687
2009	TIMM10	0.00973771	2.94248	2.28888	0.03268	0.329788	2.13599
2009	H2AC18	-0.0261316	3.15715	-2.28884	0.0327026	0.329788	-2.13572
2009	CDAN1	-0.0229017	3.59593	-2.29309	0.0327965	0.329973	-2.13457
2009	N4BP2L1	0.0098001	2.95238	2.27802	0.0328647	0.329973	2.13373
2009	HNRNPKP1	-0.0256528	3.10657	-2.28324	0.0328712	0.329973	-2.13365
2009	SMCR5	-0.0209298	3.01681	-2.29836	0.0328738	0.329973	-2.13362
2009	ATP2C1	0.00812488	2.93235	2.28471	0.0329061	0.329973	2.13323
2009	MAGED2	0.00437054	2.91252	2.21313	0.0329681	0.329973	2.13247
2009	ENTR1	0.00607792	2.95809	2.28457	0.0329735	0.329973	2.13241
2009	TMED10	0.0176117	3.02212	2.2853	0.032978	0.329973	2.13235
2009	CEBPB	-0.0154889	3.53983	-2.28339	0.0330148	0.330012	-2.1319
2009	MCEMP1	-0.0354542	3.04438	-2.28061	0.0330462	0.330012	-2.13152
2009	PHC2	-0.0128464	2.97866	-2.28479	0.0331014	0.330242	-2.13085
2009	EPS15	0.0100855	2.93577	2.27746	0.0332399	0.331302	2.12917
2009	XPNPEP3	-0.0211726	3.70446	-2.27787	0.0333214	0.331367	-2.12819
2009	ZNF302	0.0171848	2.96521	2.20837	0.0333247	0.331367	2.12815
2009	MLLT10	0.00708794	2.9292	2.20803	0.0333504	0.331367	2.12784
2009	LOC100132287	-0.00833288	2.92695	-2.27127	0.0333756	0.331367	-2.12754
2009	SMAD4	0.0144108	3.05286	2.27123	0.0334344	0.331376	2.12683
2009	LRRFIP1	-0.0352303	3.24553	-2.20659	0.0334586	0.331376	-2.12654
2009	ANAPC11	-0.0131819	3.01263	-2.28277	0.0334881	0.331376	-2.12618
2009	RWDD4	0.00875254	2.92351	2.27046	0.0335216	0.331376	2.12578
2009	MANSC1	-0.0101697	2.96365	-2.28519	0.0335486	0.331376	-2.12546
2009	GLCE	0.00598071	2.91163	2.27455	0.0335702	0.331376	2.1252
2009	RTL10	-0.0071801	2.9285	-2.28447	0.0336335	0.331452	-2.12444
2009	SOD2	-0.0216218	3.2212	-2.273	0.0336424	0.331452	-2.12433
2009	GALNT3	-0.0169732	2.94811	-2.27028	0.0336992	0.33163	-2.12365
2009	RBM26	0.00875662	2.97742	2.27353	0.0337251	0.33163	2.12334
2009	DHX36	0.00770313	2.9364	2.26295	0.0339683	0.333185	2.12045
2009	CTH	-0.00357093	2.90492	-2.26552	0.0340104	0.333185	-2.11995
2009	UBE2H	-0.0149885	2.98322	-2.27108	0.0340495	0.333185	-2.11949
2009	NAXD	0.00815242	2.95274	2.26555	0.0340582	0.333185	2.11938
2009	SERP1	0.0220645	3.03283	2.2618	0.0340629	0.333185	2.11933
2009	BLOC1S6	-0.0168279	3.08493	-2.26416	0.0341247	0.333185	-2.1186
2009	SLC18B1	0.00936472	2.95064	2.31085	0.0341848	0.333185	2.11789
2009	ASGR1	0.0200278	3.08643	2.26846	0.0342492	0.333185	2.11713
2009	H2BC12	-0.0192822	3.22514	-2.26734	0.0342777	0.333185	-2.11679
2009	NOA1	0.0127419	3.0279	2.19581	0.034282	0.333185	2.11674
2009	PERM1	0.00598159	2.90219	2.19577	0.0342851	0.333185	2.1167
2009	IMPDH1	-0.0125213	3.04914	-2.26576	0.0343461	0.333185	-2.11598
2009	FAM225A	0.00484998	2.90104	2.25849	0.0343682	0.333185	2.11573
2009	SLC35E1	-0.0156636	3.05648	-2.26434	0.0343803	0.333185	-2.11558
2009	C1RL	-0.0142331	2.99011	-2.19407	0.0344161	0.333185	-2.11516
2009	HSPA1A	-0.0379247	3.25346	-2.26328	0.0344601	0.333185	-2.11465
2009	SDK2	-0.00452277	2.90818	-2.26106	0.0344886	0.333185	-2.11431
2009	EEF1GP5	0.0240397	3.53786	2.25411	0.0345193	0.333185	2.11395
2009	PCNT	0.0124954	2.99804	2.25743	0.0345202	0.333185	2.11394
2009	IER2	-0.0110614	2.96949	-2.25748	0.0345323	0.333185	-2.1138
2009	RPL7AP66	0.0141192	3.68821	2.25823	0.0345707	0.333242	2.11335
2009	GGA1	-0.0122739	3.7484	-2.25878	0.0346213	0.333255	-2.11276
2009	PRRG4	-0.010389	2.93985	-2.25391	0.0346369	0.333255	-2.11258
2009	GZMK	0.0299192	3.11365	2.26161	0.0347167	0.33371	2.11165
2009	HADH	0.0137572	2.99813	2.25366	0.0347632	0.333842	2.11111
2009	ICA1	-0.0146942	3.02035	-2.26185	0.0348012	0.333842	-2.11066
2009	AGPAT2	-0.00749271	2.94518	-2.25302	0.034828	0.333842	-2.11035
2009	DALRD3	-0.00809458	2.92049	-2.18818	0.0348754	0.333984	-2.1098
2009	SLC30A9	0.0135956	2.97376	2.187	0.0349678	0.334461	2.10873
2009	DDX46	0.00880456	2.95157	2.25473	0.0349977	0.334461	2.10839
2009	FAM172A	0.00906543	2.97651	2.26212	0.0350367	0.334461	2.10793
2009	MRPS31	0.012998	2.97804	2.18588	0.0350555	0.334461	2.10772
2009	ANAPC4	0.0135507	2.9731	2.18542	0.0350916	0.334495	2.1073
2009	IDO2	-0.00644326	2.91687	-2.18465	0.0351531	0.334769	-2.10659
2009	PCYT2	-0.00817056	2.92973	-2.18356	0.0352386	0.334911	-2.10561
2009	PSMC2	0.0164661	3.01815	2.18317	0.0352699	0.334911	2.10525
2009	SNORA25	0.0118652	2.99988	2.18259	0.0353159	0.334911	2.10472
2009	DHRS13	-0.0180999	2.95973	-2.24258	0.0353668	0.334911	-2.10413
2009	SRSF7	0.0150999	2.98211	2.24319	0.0354091	0.334911	2.10365
2009	MRM3	0.0091033	2.95156	2.24534	0.0354211	0.334911	2.10351
2009	TMEM121B	-0.0104051	2.94267	-2.25023	0.0354654	0.334911	-2.103
2009	PARP3	0.00572446	2.93827	2.24675	0.035507	0.334911	2.10253
2009	PYM1	0.00567475	2.92029	2.25192	0.0355216	0.334911	2.10236
2009	SNHG29	0.0300582	3.23871	2.24414	0.0355534	0.334911	2.102
2009	COMMD7	0.0143468	3.15321	2.24921	0.0355566	0.334911	2.10196
2009	PREX1	-0.0145335	3.01624	-2.17862	0.0356317	0.334911	-2.10111
2009	RHBDL2	-0.0169147	2.96754	-2.24479	0.0356659	0.334911	-2.10072
2009	PTAFR	-0.0250618	3.12933	-2.17743	0.0357264	0.334911	-2.10003
2009	SAR1B	0.00594351	2.91149	2.24046	0.0357336	0.334911	2.09995
2009	ASCC1	0.0107061	2.96574	2.23711	0.0357399	0.334911	2.09987
2009	TRIM8	-0.0199681	3.16995	-2.25334	0.035757	0.334911	-2.09968
2009	SREK1	0.0123358	2.93224	2.24675	0.0357975	0.334911	2.09922
2009	GUSBP11	-0.00772328	2.94301	-2.24042	0.0358046	0.334911	-2.09914
2009	CATSPER2	-0.0395932	3.3208	-2.2412	0.0358204	0.334911	-2.09896
2009	C15orf48	-0.00346276	2.9039	-2.17543	0.0358872	0.33512	-2.0982
2009	CAPZA2	0.0366758	3.13788	2.24126	0.035948	0.33512	2.09751
2009	MDC1	0.0116197	2.97042	2.23684	0.0359861	0.33512	2.09708
2009	SDCBPP2	-0.0300311	2.98781	-2.23665	0.0360246	0.33512	-2.09665
2009	TAF2	0.00947008	2.9525	2.17285	0.0360944	0.33512	2.09586
2009	NIPSNAP2	0.00857395	2.94828	2.23862	0.0361135	0.33512	2.09565
2009	CHRNB4	0.0044437	2.90241	2.17255	0.0361188	0.33512	2.09559
2009	DNTTIP1	-0.0151831	3.11409	-2.2441	0.0361241	0.33512	-2.09553
2009	CLK1	0.019778	3.02933	2.23374	0.0361637	0.33512	2.09508
2009	GTF2H3	0.00594035	2.92406	2.23458	0.0361921	0.33512	2.09476
2009	REPS2	-0.0127487	2.9645	-2.24637	0.0363107	0.33512	-2.09343
2009	SH2B1	-0.00824431	2.93198	-2.16952	0.0363647	0.33512	-2.09283
2009	NDUFAF7	-0.00849615	2.93967	-2.23111	0.0363649	0.33512	-2.09282
2009	UNC45A	0.0123774	3.02122	2.23612	0.036377	0.33512	2.09269
2009	SPTLC2	0.00645308	2.91794	2.16919	0.0363911	0.33512	2.09253
2009	RPL4P4	0.0216347	3.5955	2.16898	0.0364089	0.33512	2.09233
2009	CUX1	-0.00886135	2.95517	-2.23304	0.0364391	0.33512	-2.09199
2009	TRAPPC10	0.00836567	2.91886	2.22816	0.0364603	0.33512	2.09176
2009	QDPR	0.011259	2.96009	2.22865	0.0364946	0.33512	2.09137
2009	MIGA1	-0.0221492	3.02937	-2.2327	0.0365093	0.33512	-2.09121
2009	NSUN2	0.0235503	3.10473	2.22851	0.0365533	0.33512	2.09072
2009	IL1RN	-0.0345032	3.11046	-2.23191	0.0365697	0.33512	-2.09054
2009	RUBCNL	-0.0155883	3.01906	-2.23433	0.0366101	0.33512	-2.09009
2009	SNX14	0.0166228	2.99451	2.22847	0.0366263	0.33512	2.08991
2009	TMEM159	-0.0042712	2.92053	-2.23284	0.0367572	0.335841	-2.08845
2009	VPS26B	-0.00488627	2.93225	-2.2387	0.0367705	0.335841	-2.0883
2009	COX6B1	-0.0146921	3.34851	-2.2247	0.0368523	0.336289	-2.0874
2009	TFAM	0.0148331	2.96813	2.22612	0.0369583	0.336957	2.08622
2009	C17orf102	-0.00306529	2.90464	-2.2222	0.0370669	0.337462	-2.08503
2009	ACTL6A	0.00950498	2.99981	2.21938	0.0370794	0.337462	2.08489
2009	RPS3AP39	-0.0143073	2.94246	-2.22547	0.0371541	0.337842	-2.08407
2009	AGL	0.00835113	2.92935	2.15902	0.0372274	0.337856	2.08326
2009	U2SURP	0.00819448	2.9507	2.15887	0.03724	0.337856	2.08312
2009	HLA-DOA	0.0152507	2.98485	2.22555	0.0372784	0.337856	2.0827
2009	CRADD	-0.0064983	2.94436	-2.21882	0.0372873	0.337856	-2.0826
2009	H2AC20	-0.0242782	3.04171	-2.22194	0.0373294	0.33794	-2.08214
2009	COX15	0.0102093	2.94277	2.23057	0.0374321	0.338492	2.08102
2009	WDR20	0.00544323	2.95371	2.21984	0.037487	0.338492	2.08042
2009	CLDN23	0.00441763	2.89662	2.2193	0.0374894	0.338492	2.08039
2009	DFFB	0.00762864	2.94179	2.15531	0.0375367	0.338622	2.07988
2009	SH3BP5L	-0.0125312	2.95468	-2.24953	0.037598	0.338877	-2.07921
2009	PTPRC	-0.0267556	3.03878	-2.21923	0.0376968	0.338881	-2.07814
2009	ARSG	-0.0101453	2.93736	-2.30913	0.0377033	0.338881	-2.07807
2009	STARD7	0.00932307	3.04098	2.22098	0.0377073	0.338881	2.07802
2009	ZFR	0.018587	3.01248	2.153	0.0377304	0.338881	2.07777
2009	CD300LB	-0.00971325	2.93662	-2.2294	0.0377679	0.338917	-2.07736
2009	STAU2-AS1	-0.0159848	2.956	-2.15216	0.0378004	0.338917	-2.07701
2009	RPS3	0.0176615	3.55383	2.21381	0.0379619	0.339869	2.07527
2009	APEX1	0.0134363	3.10486	2.21131	0.0379729	0.339869	2.07515
2009	GPR3	-0.00447359	2.90713	-2.14965	0.0380128	0.33993	-2.07472
2009	BCOR	0.00861188	2.95151	2.21347	0.0381341	0.340439	2.07341
2009	HINT1	0.0398854	3.08396	2.14819	0.0381361	0.340439	2.07339
2009	RTCA	0.00706097	2.94999	2.20782	0.0382684	0.341055	2.07197
2009	RAN	0.0100066	3.05793	2.21059	0.0383644	0.341055	2.07094
2009	MAP3K7CL	0.0316147	3.15072	2.21081	0.0383941	0.341055	2.07062
2009	SLC5A8	-0.0142281	2.95589	-2.2107	0.0383995	0.341055	-2.07056
2009	YPEL1	0.0074841	2.92835	2.21106	0.0384205	0.341055	2.07034
2009	NT5E	0.00485964	2.9076	2.20821	0.0384374	0.341055	2.07016
2009	RPL18P13	0.0282175	3.49212	2.20708	0.0385573	0.341055	2.06888
2009	CNOT10	0.00712053	2.93352	2.22216	0.0385758	0.341055	2.06868
2009	RASSF4	0.00660026	2.91674	2.20607	0.0385889	0.341055	2.06854
2009	AKAP11	0.0148361	2.98533	2.14278	0.0385972	0.341055	2.06846
2009	ZNF792	0.00619936	2.91983	2.19996	0.0386423	0.341055	2.06798
2009	RPSAP58	0.0262859	3.59748	2.19978	0.0386438	0.341055	2.06796
2009	HACD4	-0.0369508	3.14987	-2.20633	0.0386519	0.341055	-2.06787
2009	TICAM2	0.0088795	2.94723	2.20752	0.0386701	0.341055	2.06768
2009	DHRS4L1	0.00901669	2.98259	2.20803	0.0387609	0.341545	2.06672
2009	MAT2B	0.0179657	3.16883	2.1992	0.0387922	0.341545	2.06638
2009	SNRPD2P2	0.00391825	2.90389	2.13971	0.0388616	0.34183	2.06565
2009	RRN3	0.0119469	2.93576	2.19742	0.0388912	0.34183	2.06534
2009	CLINT1	0.0211196	3.0795	2.1389	0.0389315	0.341891	2.06491
2009	KLLN	0.00738697	2.91134	2.13836	0.0389777	0.341981	2.06442
2009	SLC22A2	-0.00531728	2.90743	-2.13801	0.0390083	0.341981	-2.0641
2009	MITD1	0.0134097	2.9822	2.19567	0.0390788	0.342306	2.06336
2009	TIMM21	0.0084707	2.97058	2.13657	0.0391334	0.342306	2.06278
2009	MLF2	-0.0158279	3.0667	-2.19594	0.0391455	0.342306	-2.06265
2009	NDEL1	-0.0128225	3.15924	-2.20309	0.0392399	0.342394	-2.06166
2009	ALG11	-0.00686112	2.89549	-2.2086	0.0392635	0.342394	-2.06142
2009	LRG1	-0.038067	3.15379	-2.19579	0.0392765	0.342394	-2.06128
2009	KYNUP2	-0.00618213	2.90914	-2.13478	0.039289	0.342394	-2.06115
2009	OGG1	-0.00769885	2.97216	-2.19176	0.0394619	0.343316	-2.05934
2009	NECAP1	0.011412	3.03313	2.19439	0.0394887	0.343316	2.05906
2009	EPB41L5	-0.00648719	2.93801	-2.19474	0.0394996	0.343316	-2.05894
2009	CTDSP1	-0.0139523	3.09996	-2.13203	0.0395285	0.343316	-2.05864
2009	SLC35B1	0.0126779	3.02651	2.19055	0.03961	0.343733	2.05779
2009	GPR183	0.0217944	3.0433	2.18855	0.0397193	0.344243	2.05666
2009	COA5	0.0127925	2.99132	2.12967	0.0397358	0.344243	2.05648
2009	MTX1	-0.0139672	2.99022	-2.2002	0.0398041	0.344543	-2.05578
2009	LILRA6	-0.0143149	3.01774	-2.1939	0.039902	0.344588	-2.05476
2009	RPL10P6	0.00705362	3.40406	2.18855	0.0399051	0.344588	2.05473
2009	C11orf80	0.00393344	2.91027	2.18845	0.0399194	0.344588	2.05458
2009	PDIA6	0.0162954	2.96942	2.12706	0.0399656	0.344588	2.0541
2009	LIMK2	-0.0105682	2.93351	-2.19186	0.0399771	0.344588	-2.05399
2009	SNX5	0.00765729	2.94515	2.19051	0.040116	0.345406	2.05255
2009	RFWD3	0.0087164	2.94163	2.19754	0.0401393	0.345406	2.05231
2009	YPEL2	0.00722796	2.96222	2.18759	0.0401974	0.345616	2.05172
2009	NKTR	0.0164809	3.02955	2.18054	0.0402691	0.345944	2.05098
2009	TKT	-0.0176278	3.43372	-2.19181	0.0403903	0.346695	-2.04974
2009	UQCRQ	0.0294375	3.03154	2.17941	0.0404786	0.346855	2.04883
2009	ARHGAP9	-0.0185378	3.32562	-2.18681	0.0404813	0.346855	-2.0488
2009	SIGLEC5	-0.0106681	2.95954	-2.18503	0.0405103	0.346855	-2.04851
2009	EEF1G	0.02252	3.49951	2.18447	0.0406201	0.347505	2.04739
2009	NREP	0.00899436	2.93805	2.18	0.0406911	0.347823	2.04666
2009	PDCD2	0.00867003	2.96579	2.11726	0.0408402	0.348807	2.04515
2009	TSPAN3	0.0113688	2.96128	2.11634	0.0409236	0.349229	2.0443
2009	DDIAS	0.00558881	2.91904	2.11591	0.0409625	0.34927	2.04391
2009	PLPPR2	-0.0185618	2.9962	-2.17017	0.0411223	0.350165	-2.04229
2009	ORC5	0.0093381	2.929	2.17259	0.0411357	0.350165	2.04216
2009	WRNIP1	0.01324	3.01082	2.11264	0.0412583	0.350878	2.04092
2009	NHLRC3	0.0107129	2.93827	2.16823	0.0413199	0.350878	2.04031
2009	BUD31	-0.0150389	3.15	-2.11194	0.041322	0.350878	-2.04028
2009	GNB2	-0.0158751	2.97999	-2.11119	0.0413901	0.351095	-2.0396
2009	DDX47	0.0151636	3.03146	2.1108	0.0414262	0.351095	2.03924
2009	SIL1	0.0105501	2.9213	2.11054	0.0414502	0.351095	2.039
2009	NT5C	0.0162328	3.07493	2.17705	0.0415142	0.351242	2.03836
2009	TAPBPL	0.00978601	2.97477	2.17461	0.0415359	0.351242	2.03814
2009	PXN	-0.0166906	3.01252	-2.16367	0.0416459	0.351657	-2.03704
2009	CNOT4	-0.0108465	2.9998	-2.16695	0.0417105	0.351657	-2.0364
2009	AZI2	0.0111418	2.93982	2.16485	0.0417233	0.351657	2.03627
2009	PKIA	0.00722415	2.9205	2.16513	0.0417454	0.351657	2.03605
2009	FMO9P	-0.00583585	2.90416	-2.10719	0.0417563	0.351657	-2.03594
2009	C3orf62	-0.00940584	2.95125	-2.16374	0.0418695	0.351921	-2.03482
2009	HSPD1P5	0.0164883	3.03218	2.10525	0.0419352	0.351921	2.03416
2009	UQCC1	0.00568087	2.95489	2.17812	0.0419352	0.351921	2.03416
2009	MRPS22	0.00940646	2.97349	2.10483	0.0419738	0.351921	2.03378
2009	BIRC2	0.0153119	2.98392	2.16954	0.0420174	0.351921	2.03335
2009	TERF2IP	0.0165391	3.08679	2.10427	0.0420258	0.351921	2.03326
2009	VRK1	0.00399166	2.90705	2.16613	0.0420276	0.351921	2.03325
2009	MTFMT	-0.00818779	2.9403	-2.10334	0.0421113	0.352335	-2.03242
2009	HADHA	0.00773537	2.92193	2.16106	0.0421819	0.352638	2.03172
2009	LOC402221	-0.0297522	3.16906	-2.15889	0.0422614	0.352751	-2.03094
2009	PMM2	-0.00732504	2.93686	-2.17117	0.0422641	0.352751	-2.03091
2009	RTN3	-0.0180948	3.12997	-2.15901	0.0423288	0.353003	-2.03027
2009	MRPL43	0.00840726	3.01043	2.15549	0.0424603	0.353139	2.02898
2009	RPL7AP26	0.0156655	3.53786	2.15903	0.0424639	0.353139	2.02894
2009	FSCN1	-0.0123913	2.99971	-2.16383	0.0424808	0.353139	-2.02878
2009	PEX2	0.0113746	2.93213	2.16917	0.0424945	0.353139	2.02864
2009	EIF2S3	0.0192893	3.21433	2.09838	0.042573	0.353139	2.02788
2009	PUM3	0.00699147	2.93313	2.09829	0.0425818	0.353139	2.02779
2009	SH2B2	-0.00844859	2.94104	-2.15334	0.04261	0.353139	-2.02751
2009	PIK3CG	-0.0304282	3.03465	-2.09715	0.0426882	0.353139	-2.02675
2009	MON2	0.0124	2.99658	2.09707	0.0426952	0.353139	2.02668
2009	ST6GAL1	0.0314084	3.1998	2.15125	0.0427124	0.353139	2.02651
2009	MBOAT1	-0.00934245	2.98675	-2.15863	0.0427324	0.353139	-2.02632
2009	S100A12	-0.0573243	3.15335	-2.1562	0.0427702	0.353139	-2.02595
2009	ALDOA	-0.0167033	3.2326	-2.15999	0.0427992	0.353139	-2.02566
2009	DNA2	0.0131764	2.92372	2.09567	0.0428266	0.353139	2.0254
2009	SLC44A4	-0.0218181	3.62593	-2.16056	0.0429193	0.353363	-2.02449
2009	PLCB1	-0.00610987	2.90855	-2.09465	0.0429226	0.353363	-2.02446
2009	MFSD3	0.00947876	2.94371	2.15671	0.0429882	0.353402	2.02382
2009	DCP2	0.0262516	3.13211	2.09364	0.0430181	0.353402	2.02353
2009	HDDC2	0.0122581	3.03848	2.15419	0.0430568	0.353402	2.02316
2009	RHOB	-0.0304374	3.05644	-2.15012	0.043065	0.353402	-2.02308
2009	NDUFA3P3	-0.00614529	2.91441	-2.14671	0.0432128	0.354331	-2.02165
2009	SLC25A3	0.0167487	3.33004	2.14627	0.0432535	0.354382	2.02125
2009	TCN2	-0.00515137	2.91272	-2.14815	0.0435003	0.35612	-2.01887
2009	DR1	0.0207499	2.98339	2.14437	0.04358	0.356336	2.01811
2009	MACROH2A2	0.00605919	2.92233	2.15374	0.0435961	0.356336	2.01795
2009	SPTSSA	0.00649127	2.91492	2.14765	0.0437467	0.357052	2.01651
2009	NUP88	0.0141784	3.02121	2.08567	0.0437756	0.357052	2.01623
2009	FIBCD1	-0.00443618	2.91204	-2.1397	0.0437881	0.357052	-2.01611
2009	TTC16	0.00401796	2.90679	2.14213	0.044064	0.358834	2.01348
2009	TNFRSF1A	-0.0217271	3.27807	-2.14276	0.0441182	0.358834	-2.01297
2009	CDK6	0.00745774	2.94076	2.14421	0.0441489	0.358834	2.01267
2009	USP21	-0.0083136	2.94162	-2.14704	0.0441597	0.358834	-2.01257
2009	NADK	-0.0224945	3.09864	-2.14366	0.0441814	0.358834	-2.01237
2009	ZNF385C	-0.00418355	2.90677	-2.08081	0.0442431	0.359051	-2.01178
2009	PPP1CB	0.0154152	3.01894	2.07991	0.0443299	0.359381	2.01096
2009	ALG9	0.00779169	2.93928	2.13382	0.0444177	0.359381	2.01013
2009	NAT1	0.00451501	2.91617	2.13651	0.0445116	0.359381	2.00924
2009	OGFOD1	0.00559913	2.95371	2.13278	0.0445203	0.359381	2.00916
2009	CHCHD4	0.00852675	2.94278	2.13528	0.0445459	0.359381	2.00892
2009	SRPRB	0.0148694	2.9855	2.13658	0.0445919	0.359381	2.00848
2009	AMY1B	-0.00729001	2.92198	-2.13326	0.0447202	0.359381	-2.00728
2009	CHD7	0.00796352	2.94654	2.14098	0.0447278	0.359381	2.00721
2009	XKR8	-0.013822	2.9833	-2.14046	0.0447351	0.359381	-2.00714
2009	OSBPL1A	-0.00980514	2.93383	-2.13714	0.0447688	0.359381	-2.00682
2009	ATP6V1G1	0.0290949	3.1488	2.07535	0.0447732	0.359381	2.00678
2009	SNU13	0.0088582	3.03983	2.13314	0.0447826	0.359381	2.00669
2009	ARL2BP	0.0144783	3.0848	2.12969	0.0448152	0.359381	2.00638
2009	B3GNT8	-0.00732738	2.91022	-2.15167	0.0448473	0.359381	-2.00608
2009	RNF141	0.00804092	2.94408	2.13559	0.0448499	0.359381	2.00606
2009	ZFAND1	0.00808006	2.95005	2.12688	0.044858	0.359381	2.00598
2009	ZNF7	0.00547586	2.91633	2.13898	0.0449141	0.359381	2.00546
2009	CCDC14	0.0145391	2.9802	2.07362	0.0449432	0.359381	2.00519
2009	ROM1	-0.00878172	2.97608	-2.13145	0.044981	0.359381	-2.00483
2009	ACADM	0.0108357	2.96525	2.0732	0.0449839	0.359381	2.0048
2009	DHX8	0.0062228	2.91803	2.07279	0.0450239	0.359421	2.00443
2009	IGSF6	-0.0291963	3.06412	-2.12669	0.0451697	0.360014	-2.00307
2009	MME	-0.0172192	3.1386	-2.13118	0.0451702	0.360014	-2.00307
2009	HNRNPA1P36	0.00849048	2.91975	2.13104	0.0452034	0.360014	2.00276
2009	MRFAP1L1	0.0194382	3.09463	2.12223	0.0452689	0.360074	2.00215
2009	PGM2	0.00900363	2.93502	2.12981	0.0453158	0.360074	2.00171
2009	GABRR3	-0.0052044	2.90335	-2.06955	0.0453435	0.360074	-2.00145
2009	HNRNPDL	0.0157013	3.00786	2.12425	0.0453692	0.360074	2.00122
2009	POLR2H	0.0106599	3.04868	2.13533	0.0453863	0.360074	2.00106
2009	WDFY3	-0.00717923	2.9153	-2.0682	0.0454767	0.360513	-2.00022
2009	BRD7	0.00862381	2.99744	2.06712	0.0455837	0.361082	1.99923
2009	TCHP	-0.00481208	2.9337	-2.12923	0.0457284	0.361949	-1.99789
2009	EDRF1	0.00874708	2.95194	2.11852	0.045847	0.362491	1.9968
2009	H3P6	-0.0238645	3.46287	-2.11978	0.045876	0.362491	-1.99653
2009	ECE1	-0.00506908	2.90263	-2.13023	0.0459028	0.362491	-1.99629
2009	ANKRA2	0.00959265	2.99691	2.13054	0.0459917	0.362914	1.99547
2009	LINC00957	-0.0326446	3.32926	-2.12566	0.0460431	0.36304	-1.995
2009	DUT	0.00570549	2.91794	2.1208	0.0461779	0.363516	1.99376
2009	DNAL4	-0.00770002	2.99974	-2.06093	0.0462021	0.363516	-1.99354
2009	GTF2IP4	-0.00696639	2.91894	-2.11395	0.0463397	0.363516	-1.99229
2009	SHTN1	0.0106649	2.94343	2.1153	0.0463776	0.363516	1.99194
2009	GCM1	-0.00410654	2.91308	-2.11439	0.046384	0.363516	-1.99188
2009	HSD17B7	-0.0334376	3.37306	-2.12208	0.0463935	0.363516	-1.9918
2009	RPS26P53	-0.0200254	3.04695	-2.1221	0.0464221	0.363516	-1.99154
2009	SOCS2	0.00674717	2.93744	2.11358	0.046437	0.363516	1.9914
2009	BTBD1	0.0079195	2.95332	2.11505	0.0464851	0.363516	1.99096
2009	SERPINB6	0.0198502	3.15807	2.11618	0.0465011	0.363516	1.99082
2009	HSP90AA2P	-0.00602111	2.90439	-2.05792	0.0465053	0.363516	-1.99078
2009	TEX22	-0.00536522	2.90654	-2.11373	0.0465283	0.363516	-1.99057
2009	NIFK	0.0151358	2.9697	2.05627	0.0466721	0.363573	1.98926
2009	RAB10	0.0206139	3.22657	2.1103	0.0466803	0.363573	1.98919
2009	SSPN	0.00748879	2.90003	2.1087	0.0467012	0.363573	1.989
2009	RCOR3	0.0147033	3.01433	2.05593	0.0467064	0.363573	1.98895
2009	CYP20A1	0.00647803	2.93973	2.05573	0.0467268	0.363573	1.98877
2009	STK40	-0.0283247	3.32318	-2.11144	0.0467481	0.363573	-1.98858
2009	NSDHL	0.00732584	2.92138	2.05429	0.0468724	0.364263	1.98745
2009	C16orf91	0.00611499	2.91711	2.11332	0.0469321	0.364392	1.98691
2009	RPS2P21	0.0123069	3.28453	2.10731	0.046966	0.364392	1.98661
2009	IL18	-0.0204451	3.63017	-2.11374	0.0470282	0.364392	-1.98605
2009	BTNL8	-0.015286	2.9534	-2.11021	0.0470386	0.364392	-1.98595
2009	ATP5F1A	0.0213835	3.38579	2.05239	0.0470664	0.364392	1.9857
2009	DUX3	-0.00494377	2.9076	-2.10693	0.0471098	0.364453	-1.98531
2009	COA8	-0.0263406	3.29566	-2.10702	0.047294	0.365602	-1.98366
2009	ACAD11	0.00527448	2.92906	2.10963	0.047401	0.365602	1.9827
2009	FKBP1C	-0.0202845	3.2923	-2.10501	0.0475589	0.365602	-1.98129
2009	C5AR2	-0.00615995	2.91937	-2.09943	0.0475755	0.365602	-1.98114
2009	RPS15A	0.0394155	3.29681	2.09987	0.047596	0.365602	1.98096
2009	ZNF557	-0.0115242	2.96509	-2.10568	0.0475976	0.365602	-1.98094
2009	RUNX2	0.00952079	2.94232	2.10575	0.0476153	0.365602	1.98079
2009	GTF2E2	0.0124989	3.07182	2.09831	0.0476466	0.365602	1.98051
2009	ZNF14	-0.0200378	3.21088	-2.10591	0.0476548	0.365602	-1.98043
2009	STARD10	-0.0193914	2.98464	-2.09777	0.0477862	0.365602	-1.97926
2009	CXCL10	0.00720143	2.90171	2.04533	0.0477919	0.365602	1.97921
2009	NBPF8	-0.0396664	3.04064	-2.12126	0.047853	0.365602	-1.97867
2009	SLC9A6	0.00697348	2.92582	2.0978	0.0478577	0.365602	1.97863
2009	LOC729839	0.00234403	2.90263	2.10522	0.0478626	0.365602	1.97859
2009	IPO8	0.00873467	2.95707	2.10434	0.0478838	0.365602	1.9784
2009	INTS10	0.011411	3.02738	2.09704	0.0479016	0.365602	1.97824
2009	EIF3L	0.0203377	3.43691	2.09521	0.0479361	0.365602	1.97793
2009	EIF3F	0.0185287	3.3271	2.10361	0.047973	0.365602	1.97761
2009	NIF3L1	0.0133227	3.01566	2.09583	0.0480176	0.365602	1.97721
2009	API5	0.0154687	3.02757	2.09612	0.0480222	0.365602	1.97717
2009	RNF24	-0.0398226	3.20919	-2.09682	0.0480298	0.365602	-1.9771
2009	STK35	-0.00847302	2.93105	-2.10014	0.0480418	0.365602	-1.977
2009	SET	0.0212294	3.21673	2.04251	0.0480841	0.365653	1.97662
2009	RAF1	-0.0121109	3.12937	-2.09697	0.0482306	0.366494	-1.97533
2009	IL7R	0.0277297	3.31056	2.04002	0.0483433	0.366494	1.97434
2009	PCMT1	0.0221622	3.13538	2.0947	0.0483786	0.366494	1.97403
2009	HLA-DMA	0.0297854	3.2492	2.03962	0.0483851	0.366494	1.97397
2009	POLR3C	0.012134	2.99829	2.03938	0.0484105	0.366494	1.97375
2009	RHOG	-0.0189767	3.49142	-2.09749	0.0484375	0.366494	-1.97351
2009	ZNF738	-0.0318777	3.34823	-2.09768	0.0485073	0.366494	-1.9729
2009	DLEU1	0.00385414	2.90906	2.09756	0.0485303	0.366494	1.9727
2009	ADNP	0.00641141	2.95145	2.09557	0.0485446	0.366494	1.97257
2009	SYNE2	-0.00874369	2.97152	-2.10039	0.0485742	0.366494	-1.97231
2009	NDUFB5	0.0184035	3.16342	2.09119	0.0485874	0.366494	1.97219
2009	TC2N	0.0134651	2.93506	2.09173	0.048685	0.366693	1.97134
2009	TFEB	-0.00640785	2.91958	-2.087	0.0486852	0.366693	-1.97134
2009	PIP4K2B	-0.0305671	3.28377	-2.0991	0.048759	0.36698	-1.97069
2009	TJP2	-0.00578234	2.91463	-2.09091	0.0489365	0.368045	-1.96914
2009	DLST	0.00798804	2.92827	2.10089	0.0490584	0.368225	1.96808
2009	RPS2P35	0.0179738	3.62458	2.087	0.0490586	0.368225	1.96808
2009	USO1	0.0168224	3.03358	2.09068	0.049068	0.368225	1.968
2009	TRIM13	-0.0163956	3.03765	-2.03276	0.0491075	0.368252	-1.96766
2009	OPN3	0.00535563	2.93617	2.08562	0.0492044	0.368709	1.96682
2009	QARS1	0.0211738	3.29634	2.08116	0.0492752	0.36875	1.9662
2009	PRKCA	-0.00955672	2.98208	-2.09378	0.0492917	0.36875	-1.96606
2009	NSMCE4A	0.0156465	3.02352	2.0802	0.0493193	0.36875	1.96582
2009	BLOC1S5	0.00878475	2.93289	2.03005	0.0493947	0.36875	1.96517
2009	FLJ20021	-0.00543973	2.93213	-2.08781	0.049418	0.36875	-1.96497
2009	GPR108	-0.013313	2.98845	-2.08334	0.0494253	0.36875	-1.9649
2009	PLAAT3	0.00607834	2.93789	2.09267	0.0494882	0.368886	1.96436
2009	PSMG1	0.00546462	2.92148	2.02875	0.0495335	0.368886	1.96397
2009	EIF2D	0.00718529	2.9444	2.09386	0.0495513	0.368886	1.96382
2009	CLPTM1L	0.0224754	3.07115	2.02786	0.049628	0.369189	1.96316
2009	H3P44	-0.0548345	3.31552	-2.08062	0.0496886	0.369262	-1.96263
2009	PGAP2	-0.0100255	3.0068	-2.07974	0.0497898	0.369262	-1.96177
2009	ST3GAL6	0.00755042	2.92157	2.09127	0.0498268	0.369262	1.96145
2009	PBX3	0.00945928	2.97454	2.07753	0.0498374	0.369262	1.96136
2009	GGNBP2	0.0151704	3.01411	2.02574	0.0498551	0.369262	1.96121
2009	CHMP5	0.0212994	2.96937	2.0762	0.0498585	0.369262	1.96118
2009	SLC35A1	0.0180741	3.0086	2.02542	0.0498896	0.369262	1.96091
2009	RPS7P11	0.0349412	3.01155	2.0726	0.0500654	0.369399	1.9594
2009	HNRNPA1P2	0.0214299	3.17134	2.02376	0.0500684	0.369399	1.95938
2009	ZNF444	-0.00597998	2.92888	-2.07937	0.0500957	0.369399	-1.95915
2009	HERC4	0.00685709	2.95134	2.07501	0.0501801	0.369399	1.95843
2009	PI4KAP2	-0.0114266	3.00912	-2.07504	0.050185	0.369399	-1.95838
2009	UBASH3B	0.0111775	2.97469	2.07539	0.0501893	0.369399	1.95835
2009	CXCR1	-0.0299134	3.26674	-2.07838	0.0502153	0.369399	-1.95813
2009	FGFR1OP2	0.0122327	2.95533	2.07416	0.0502219	0.369399	1.95807
2009	NOL11	0.0156918	3.01713	2.07369	0.0502319	0.369399	1.95798
2009	ALKBH3	0.00656564	2.92026	2.02149	0.0503133	0.369733	1.95729
2009	VN2R17P	-0.00420497	2.90831	-2.0724	0.05038	0.36975	-1.95672
2009	AP3M2	0.00634031	2.92545	2.07301	0.0504096	0.36975	1.95647
2009	SSR1	0.0212584	3.10006	2.02047	0.0504238	0.36975	1.95635
2009	CREBZF	0.00786923	2.91605	2.07162	0.0504771	0.369877	1.9559
2009	ERMAP	0.00422196	2.92201	2.0773	0.0505714	0.370225	1.9551
2009	PTAR1	0.0171927	2.97728	2.01807	0.0506844	0.370225	1.95414
2009	BMS1	0.0163812	3.00496	2.01805	0.0506864	0.370225	1.95413
2009	SLC25A5	0.0121588	3.47177	2.01755	0.0507407	0.370225	1.95367
2009	TSPAN14	-0.0104128	2.99137	-2.07842	0.0508228	0.370225	-1.95297
2009	TRIM48	-0.00555709	2.91019	-2.01667	0.0508372	0.370225	-1.95285
2009	EXOSC6	0.00691781	2.9591	2.06947	0.0508382	0.370225	1.95284
2009	FCER1G	-0.0217962	3.40585	-2.08296	0.0508434	0.370225	-1.9528
2009	DDX51	-0.0268703	3.28961	-2.07216	0.0508492	0.370225	-1.95275
2009	PLPP4	-0.00547823	2.91091	-2.01522	0.0509951	0.370803	-1.95152
2009	GSKIP	0.0101406	2.94089	2.06536	0.0510117	0.370803	1.95138
2009	RPL7AP30	0.0108396	3.69631	2.06962	0.0510369	0.370803	1.95117
2009	BET1L	-0.00636298	2.92468	-2.01448	0.0510762	0.370827	-1.95084
2009	ZNF816	0.00714089	2.92728	2.01354	0.0511797	0.371241	1.94997
2009	TXNDC9	0.00774141	2.91265	2.06454	0.0512537	0.371241	1.94935
2009	GORASP2	0.015607	2.98582	2.01283	0.0512571	0.371241	1.94932
2009	SAMD3	0.0106711	2.98059	2.06785	0.0513141	0.371241	1.94884
2009	NOP10	-0.0230734	3.34926	-2.06666	0.051321	0.371241	-1.94879
2009	KLHL9	0.0152297	2.97352	2.06294	0.0513504	0.371241	1.94854
2009	C3orf14	0.00561547	2.91563	2.06186	0.0515216	0.372218	1.94711
2009	RFLNB	-0.0119779	2.94967	-2.00944	0.0516311	0.372691	-1.9462
2009	RNU4-2	-0.00924573	2.92531	-2.00918	0.0516597	0.372691	-1.94596
2009	PIK3CD-AS1	-0.00531357	2.91083	-2.00881	0.0517011	0.372727	-1.94561
2009	RNFT1	0.00787629	2.93333	2.08479	0.0518481	0.373055	1.94439
2009	SNAI3	-0.00822005	2.9191	-2.06014	0.0518536	0.373055	-1.94435
2009	POMT1	0.00415377	2.92588	2.06283	0.0518556	0.373055	1.94433
2009	SDHAP1	-0.0167487	3.17566	-2.06291	0.0519377	0.373384	-1.94365
2009	HERC6	0.0138012	2.96585	2.05718	0.0519958	0.373472	1.94317
2009	PROSER1	0.0121225	2.95516	2.05471	0.052064	0.373472	1.9426
2009	SF3B1	0.00936442	3.0213	2.05561	0.0520877	0.373472	1.94241
2009	PTPRO	0.00372058	2.90385	2.05566	0.0520954	0.373472	1.94234
2009	GZMA	0.033228	3.11922	2.05705	0.052303	0.374475	1.94063
2009	MCOLN2	0.0109647	2.98811	2.06176	0.0523083	0.374475	1.94059
2009	RNU1-1	-0.0139739	2.97336	-2.05169	0.052433	0.37487	-1.93956
2009	IPP	-0.00680556	2.92783	-2.06407	0.0524495	0.37487	-1.93943
2009	KDM5B	-0.00806331	2.9709	-2.05173	0.0524995	0.37487	-1.93902
2009	ADSL	0.016926	3.10455	2.00156	0.0525095	0.37487	1.93893
2009	RPS2P51	0.0224899	3.37767	2.05266	0.0525478	0.374873	1.93862
2009	NDRG2	0.00410847	2.9253	2.05252	0.0525831	0.374873	1.93833
2009	EEF1E1	0.0064711	2.92846	1.99946	0.0527457	0.375176	1.937
2009	HEATR5B	0.00870747	2.98024	2.05991	0.0527539	0.375176	1.93693
2009	CIAPIN1	0.00460767	2.92503	2.06555	0.0527998	0.375176	1.93655
2009	ARHGAP33	-0.00611316	2.9303	-1.99871	0.0528301	0.375176	-1.93631
2009	FAM193B	-0.00866173	2.95176	-2.04637	0.0529328	0.375176	-1.93547
2009	BCLAF1	0.0126971	2.99132	1.99767	0.0529482	0.375176	1.93534
2009	UBE2Q2	0.0180067	3.00804	2.04623	0.0529663	0.375176	1.9352
2009	ILRUN	0.00449537	2.91521	2.04894	0.052979	0.375176	1.93509
2009	CHML	-0.00627276	2.91432	-1.99697	0.0530272	0.375176	-1.9347
2009	THOC7	0.01813	3.10135	2.04628	0.0530331	0.375176	1.93465
2009	CYREN	-0.00922098	2.94659	-2.04719	0.0530424	0.375176	-1.93458
2009	ALPL	-0.0398152	3.42775	-2.04991	0.053064	0.375176	-1.9344
2009	LOC441087	-0.034246	3.5166	-1.9951	0.0532397	0.375764	-1.93297
2009	SMG9	0.00610503	2.9178	2.04671	0.0532486	0.375764	1.9329
2009	PIGA	0.00844772	2.94823	2.05965	0.0533235	0.375764	1.93229
2009	GLS	0.0130527	2.99752	1.99428	0.0533321	0.375764	1.93222
2009	ADCK2	0.00847372	2.9612	2.04611	0.0533494	0.375764	1.93208
2009	ARHGAP28	-0.00420711	2.90435	-2.04802	0.0533669	0.375764	-1.93194
2009	TEKT2	-0.00486386	2.91211	-1.9923	0.0535581	0.376852	-1.93039
2009	XRCC2	-0.0374015	3.21114	-2.04647	0.0536052	0.376925	-1.93001
2009	LYZ	0.0158516	3.42917	2.04918	0.0537074	0.376945	1.92919
2009	FIRRE	-0.00569834	2.90802	-2.03965	0.0537184	0.376945	-1.9291
2009	RPS15AP24	0.0449982	3.43314	2.03886	0.0537837	0.376945	1.92857
2009	RPL7P23	0.0505348	3.25957	1.98992	0.0538301	0.376945	1.9282
2009	CYP4F3	-0.0172969	3.05442	-2.06287	0.0538722	0.376945	-1.92786
2009	EIF3I	0.0164578	3.13278	1.98919	0.053914	0.376945	1.92753
2009	IL18BP	0.0116105	2.98266	2.03905	0.0539594	0.376945	1.92716
2009	GRIPAP1	-0.0132904	3.05594	-2.04105	0.0539976	0.376945	-1.92686
2009	SLC19A1	-0.0154018	2.9865	-2.03708	0.0540164	0.376945	-1.92671
2009	H3P16	-0.0300072	3.42027	-2.0383	0.0540261	0.376945	-1.92663
2009	FAM76B	0.0169494	2.96733	2.03883	0.0540366	0.376945	1.92654
2009	YWHAQ	0.0230472	3.30659	2.03747	0.0540486	0.376945	1.92645
2009	CCT2	0.011866	3.01756	2.03455	0.0542015	0.37774	1.92522
2009	SCMH1	-0.00719627	2.94417	-2.03948	0.0542362	0.37774	-1.92495
2009	SLC7A6	0.00861251	2.9606	2.03787	0.0543777	0.377941	1.92382
2009	SLC45A4	-0.010974	2.99423	-2.0383	0.0544206	0.377941	-1.92347
2009	RAX2	-0.0169743	3.01491	-2.03647	0.0545058	0.377941	-1.92279
2009	CD59	0.00403509	2.91795	2.03853	0.05453	0.377941	1.9226
2009	RBM17	0.0136059	2.98882	2.0305	0.0545652	0.377941	1.92232
2009	ANKRD36BP2	-0.00531162	2.9091	-2.03054	0.0546269	0.377941	-1.92183
2009	CCDC6	0.0127046	3.03425	2.03164	0.0546333	0.377941	1.92178
2009	PDK3	-0.0116216	2.97481	-2.04574	0.0546371	0.377941	-1.92175
2009	RIOK1	0.00421705	2.91826	2.03196	0.0546585	0.377941	1.92158
2009	TVP23C	0.00634411	2.91611	2.03013	0.0546874	0.377941	1.92135
2009	ZNF32	0.00518689	2.93394	2.03461	0.0546974	0.377941	1.92127
2009	IPCEF1	-0.00894361	2.9681	-2.03286	0.0547123	0.377941	-1.92115
2009	SLC35A3	0.00690655	2.93776	1.98202	0.0547436	0.377941	1.92091
2009	IDNK	0.00728848	2.94941	1.98158	0.0547942	0.377956	1.9205
2009	FRAT2	-0.0214141	3.47587	-2.03251	0.0548195	0.377956	-1.9203
2009	LARP7	0.00745984	2.93428	1.98093	0.0548711	0.377999	1.9199
2009	RPL3	0.0165954	3.57713	2.02749	0.0549186	0.377999	1.91952
2009	NAE1	0.00819076	2.95881	2.0268	0.0549361	0.377999	1.91938
2009	EPHB4	-0.00377466	2.89957	-2.03381	0.0549893	0.378041	-1.91896
2009	LINC01100	0.00371651	2.90381	2.03857	0.055021	0.378041	1.91871
2009	MTDH	0.0185533	3.04174	2.02761	0.0550528	0.378041	1.91846
2009	CTBP2P5	-0.0194322	3.03169	-2.03193	0.0551596	0.378522	-1.91762
2009	RPSAP18	0.0290364	3.19492	2.02936	0.0552752	0.378777	1.91671
2009	CPM	-0.00704979	2.91809	-2.02654	0.0553361	0.378777	-1.91623
2009	BBS5	-0.00503993	2.90245	-1.97667	0.0553692	0.378777	-1.91597
2009	DUS3L	0.00951073	2.93698	2.03634	0.0553697	0.378777	1.91596
2009	NLRP12	-0.0155538	3.02899	-1.97632	0.0554107	0.378777	-1.91564
2009	ERLEC1	0.0116551	2.98536	2.02421	0.055492	0.378777	1.915
2009	EGLN1	-0.0143748	2.9826	-1.97499	0.0555671	0.378777	-1.91442
2009	TFE3	-0.00900803	2.95674	-1.97484	0.0555843	0.378777	-1.91428
2009	SMARCE1	0.0108642	2.9608	2.02084	0.0555946	0.378777	1.9142
2009	ARHGEF11	-0.005148	2.92021	-2.04109	0.0556166	0.378777	-1.91403
2009	KLHL32	-0.0048839	2.90421	-1.9745	0.0556251	0.378777	-1.91396
2009	FOPNL	0.0137899	2.97377	2.02829	0.0556396	0.378777	1.91385
2009	CTBP2P4	-0.0163002	2.96104	-2.03017	0.0556981	0.378924	-1.91339
2009	RPS17	0.0416903	3.2782	2.02007	0.0557679	0.379148	1.91285
2009	ADNP2	0.00655918	2.94296	2.02158	0.055839	0.37938	1.91229
2009	FARSB	-0.00723135	3.76069	-2.02622	0.0559797	0.379928	-1.91119
2009	HIBADH	0.00685725	2.95764	1.97138	0.0559937	0.379928	1.91108
2009	MRPL37	0.0171302	3.07321	1.97063	0.0560836	0.380042	1.91039
2009	RBPJ	-0.0140183	3.02563	-2.02299	0.0560845	0.380042	-1.91038
2009	TBC1D31	0.00804016	2.93762	2.02081	0.0561606	0.380241	1.90979
2009	RPL11	0.022449	3.49435	1.96975	0.056188	0.380241	1.90957
2009	RAVER1	-0.0105571	2.94597	-1.96905	0.0562713	0.380328	-1.90893
2009	MIOS	0.00781815	2.93574	1.96875	0.0563076	0.380328	1.90865
2009	ARID5B	0.0109787	2.97557	2.01844	0.056325	0.380328	1.90851
2009	RPL28	0.00416602	2.91742	2.02073	0.056349	0.380328	1.90833
2009	PTK6	0.00440392	2.9012	2.02015	0.0565177	0.381018	1.90702
2009	MSL1	-0.0114536	2.96734	-2.0204	0.0565254	0.381018	-1.90696
2009	SLC25A44	-0.0136239	3.15824	-2.01559	0.0566036	0.381104	-1.90636
2009	DUSP19	-0.0303472	3.38889	-2.01939	0.0566125	0.381104	-1.90629
2009	LIPT1	0.00563846	2.9293	2.02392	0.0566832	0.38133	1.90575
2009	PDCD10	0.0187721	2.98559	2.01259	0.0567724	0.381626	1.90506
2009	C8orf82	0.00496436	2.92076	2.03538	0.0568015	0.381626	1.90483
2009	CRTC2	-0.00776499	2.93946	-2.01014	0.0568753	0.381632	-1.90427
2009	TUBA1A	-0.0185143	3.42729	-2.02415	0.0569399	0.381632	-1.90377
2009	PLPP3	0.00382793	2.90254	2.03235	0.0569452	0.381632	1.90373
2009	HSPA5	0.00710944	2.92614	2.01035	0.0569615	0.381632	1.90361
2009	FBXO21	0.00689327	2.97881	2.01269	0.0569883	0.381632	1.9034
2009	NCOA4	0.0155976	3.58783	2.01818	0.0570499	0.381795	1.90293
2009	PRR5L	0.00971549	2.95194	2.01236	0.0572103	0.381916	1.9017
2009	PLEKHF2	0.00533195	2.91759	2.01341	0.0572109	0.381916	1.9017
2009	ZMAT3	-0.0204724	3.28247	-2.01113	0.057218	0.381916	-1.90164
2009	SNORA1	0.00302434	2.89988	1.96086	0.0572551	0.381916	1.90136
2009	HEMK1	-0.00486146	2.92005	-1.96073	0.0572702	0.381916	-1.90124
2009	ANKRD35	0.00773459	2.93499	2.00841	0.057306	0.381916	1.90097
2009	NUP54	0.009296	2.94768	2.00916	0.0573326	0.381916	1.90077
2009	PLIN3	-0.0180981	3.31944	-2.01667	0.0574637	0.381916	-1.89977
2009	E2F6	-0.00596657	2.9285	-2.00953	0.0575204	0.381916	-1.89934
2009	ZNF786	-0.0277732	3.18132	-2.0105	0.0575383	0.381916	-1.8992
2009	APH1B	-0.012268	3.00383	-1.95848	0.0575432	0.381916	-1.89916
2009	RAB21	0.0141963	3.01156	2.00425	0.0575698	0.381916	1.89896
2009	SF1	-0.0127124	2.94282	-2.00836	0.0575796	0.381916	-1.89889
2009	SLC2A3P2	-0.0192197	2.97626	-2.00635	0.0576337	0.381916	-1.89847
2009	DCUN1D5	0.0059078	2.91925	1.95739	0.0576762	0.381916	1.89815
2009	CNN2	-0.0172928	3.22042	-2.01423	0.0576832	0.381916	-1.8981
2009	COX5A	0.0136605	3.252	2.0142	0.0577004	0.381916	1.89797
2009	UBP1	0.0120329	3.0411	2.00919	0.0578324	0.382166	1.89697
2009	TUBA4A	-0.030723	3.17932	-2.00194	0.0578501	0.382166	-1.89683
2009	SDSL	0.00415522	2.90906	2.00558	0.0578659	0.382166	1.89671
2009	RPS29	0.0214636	3.32206	2.00227	0.0579226	0.382166	1.89628
2009	EXOSC7	0.00830168	2.94468	2.00498	0.0579846	0.382166	1.89581
2009	ABHD5	-0.0227968	3.06813	-1.95468	0.0580075	0.382166	-1.89564
2009	ARPC3P5	-0.0209707	3.15701	-2.00035	0.0581063	0.382166	-1.89489
2009	CNOT7	0.0122398	3.04729	1.9535	0.0581517	0.382166	1.89455
2009	HPRT1	0.00833721	2.9953	1.95347	0.058155	0.382166	1.89453
2009	TFB2M	0.00605654	2.9452	2.00247	0.0581683	0.382166	1.89443
2009	GDPD5	0.00782225	2.92195	2.00556	0.0581902	0.382166	1.89426
2009	RBSN	0.0068594	3.01683	2.01081	0.0582134	0.382166	1.89409
2009	ZNF211	0.0069758	2.94017	2.00962	0.058222	0.382166	1.89402
2009	DAPP1	-0.0155377	3.28175	-2.00381	0.0583458	0.382734	-1.89309
2009	PP7080	0.00611007	2.91803	1.99642	0.0586206	0.384291	1.89103
2009	TMEM132C	0.00307181	2.90156	2.00461	0.0586909	0.38443	1.8905
2009	GOLGA8M	0.00543018	2.90984	1.94891	0.0587167	0.38443	1.89031
2009	ERAP2	-0.0161196	3.30833	-2.00271	0.0588247	0.384713	-1.8895
2009	GRWD1	0.00888921	2.94382	1.9937	0.058835	0.384713	1.88942
2009	RING1	0.0190466	3.16211	1.99763	0.0590218	0.385651	1.88803
2009	HSD11B1L	-0.00614899	2.91264	-1.94596	0.0590833	0.385651	-1.88757
2009	MAST3	-0.0220028	3.14789	-1.94589	0.0590911	0.385651	-1.88751
2009	CERKL	0.00408505	2.90512	2.00028	0.0592227	0.385849	1.88654
2009	MEI1	0.00647608	2.93143	1.99459	0.0592727	0.385849	1.88616
2009	CHST1	-0.00548494	2.91236	-1.94425	0.0592956	0.385849	-1.886
2009	AMD1P3	-0.00780092	2.93751	-1.99309	0.0593071	0.385849	-1.88591
2009	LRRC25	-0.0171831	3.08186	-1.99845	0.0593094	0.385849	-1.88589
2009	ZNF83	0.0128447	2.94498	1.9904	0.0593971	0.386175	1.88524
2009	CBY3	-0.0044734	2.90372	-1.94278	0.059479	0.386463	-1.88464
2009	TFCP2	0.00915783	2.95488	1.99068	0.0595439	0.386538	1.88416
2009	NCF1	-0.0271046	3.48805	-1.99149	0.0595659	0.386538	-1.88399
2009	SECISBP2L	0.0104808	2.95693	1.94167	0.0596182	0.386626	1.88361
2009	NIBAN1	-0.0341645	3.34341	-1.99362	0.059676	0.386626	-1.88318
2009	CTRL	0.0032786	2.90896	1.99313	0.0597104	0.386626	1.88293
2009	METTL25	0.00698587	2.92491	1.99671	0.0597301	0.386626	1.88278
2009	HOXB2	0.00891707	2.93629	1.99016	0.0597991	0.386829	1.88227
2009	TMEM91	-0.0227567	3.19708	-1.9874	0.0599041	0.387263	-1.8815
2009	GTSF1	-0.00491731	2.91956	-1.99207	0.0599416	0.387263	-1.88122
2009	MRPS30	0.00961874	2.97829	1.93772	0.0601156	0.387989	1.87994
2009	DCTN5	0.0142548	3.05804	1.98761	0.0601296	0.387989	1.87984
2009	TSTD1	-0.00509423	2.94347	-1.98892	0.0601704	0.388008	-1.87954
2009	TMEM50B	0.0104545	2.97978	1.98327	0.0603632	0.388815	1.87813
2009	S100A6	-0.023003	3.4528	-1.98345	0.060375	0.388815	-1.87805
2009	LOC729603	-0.0139565	3.63725	-1.98912	0.0604091	0.388815	-1.8778
2009	RP2	0.0129678	2.95632	1.99278	0.060471	0.38897	1.87734
2009	RPL23AP32	-0.0110679	2.92277	-1.97902	0.0607025	0.38999	-1.87566
2009	ZDHHC17	0.0133612	2.97507	1.93294	0.0607205	0.38999	1.87553
2009	TWSG1	0.00416132	2.92805	1.98112	0.0607777	0.38999	1.87511
2009	ELP6	0.00475209	2.94568	1.98331	0.0607817	0.38999	1.87508
2009	BRI3P1	-0.0345945	3.16824	-1.9774	0.0608439	0.390146	-1.87463
2009	TSLP	-0.00405512	2.90775	-1.93075	0.0609999	0.390892	-1.8735
2009	HIGD1A	0.0133224	2.98835	1.93012	0.061081	0.390892	1.87291
2009	DDX19B	0.00991888	2.97278	1.93011	0.0610827	0.390892	1.8729
2009	GLRX3	0.00888163	2.95722	1.92987	0.0611126	0.390892	1.87268
2009	HIPK3	0.00505176	2.90256	1.98299	0.0611664	0.390993	1.87229
2009	PIGX	-0.0150222	2.96556	-1.97407	0.0612146	0.391057	-1.87194
2009	LOC100129118	0.0121718	2.96399	1.97273	0.0613182	0.391475	1.87119
2009	CSHL1	-0.00587992	2.92141	-1.92729	0.0614439	0.392034	-1.87029
2009	MED4	0.00953426	2.9766	1.97524	0.0615323	0.392308	1.86965
2009	ANKMY1	0.00604771	2.94039	1.97926	0.0615633	0.392308	1.86943
2009	ENSA	-0.0112216	2.96938	-1.92388	0.0618844	0.39366	-1.86712
2009	NUP85	0.0120492	2.99667	1.97215	0.0618903	0.39366	1.86708
2009	RPL9P18	0.0578427	3.20449	1.96816	0.0618954	0.39366	1.86704
2009	PRC1	0.00333345	2.90472	1.9691	0.0619288	0.39366	1.8668
2009	ANKRD13A	-0.0162661	3.25089	-1.97006	0.0620597	0.393843	-1.86587
2009	UBQLN1	0.00980606	2.99676	1.92238	0.0620789	0.393843	1.86573
2009	CARD17	0.00250221	2.90146	1.96688	0.0620945	0.393843	1.86562
2009	RBMS1	-0.00772893	3.05559	-1.97029	0.0621173	0.393843	-1.86546
2009	HNRNPU	-0.0336715	3.16503	-1.9716	0.0621738	0.393843	-1.86505
2009	SLC44A1	0.0152831	2.99745	1.96756	0.0622239	0.393843	1.8647
2009	UCHL5	0.0089107	2.92577	1.96739	0.0622575	0.393843	1.86446
2009	HLA-DRB5	0.0151919	3.04967	1.97464	0.0622645	0.393843	1.86441
2009	FDPSP2	-0.00506212	2.91145	-1.91957	0.0624444	0.394683	-1.86313
2009	CHMP2A	-0.0122159	3.09125	-1.91934	0.0624742	0.394683	-1.86292
2009	GLRXP3	0.00663862	2.91041	1.96224	0.062541	0.394732	1.86244
2009	TSPAN4	0.00656449	2.92845	1.96762	0.0625721	0.394732	1.86222
2009	ADCY3	0.0100394	2.95701	1.96253	0.0626026	0.394732	1.862
2009	CDCP1	-0.00427703	2.90701	-1.96276	0.0626641	0.394732	-1.86157
2009	UBE2J2	-0.00331699	2.92073	-1.91781	0.0626741	0.394732	-1.8615
2009	SMAP1	0.00651783	2.93308	1.96719	0.0627571	0.394778	1.86091
2009	QKI	-0.00440731	2.92519	-1.96716	0.0627862	0.394778	-1.8607
2009	METAP2	0.0139435	2.98926	1.91687	0.0627969	0.394778	1.86063
2009	MRPL51	-0.0172933	3.02132	-1.96713	0.0629273	0.394943	-1.8597
2009	GRPEL2	0.00867733	2.95959	1.9158	0.0629365	0.394943	1.85964
2009	PLEKHM1	-0.0111411	2.9778	-1.91579	0.0629385	0.394943	-1.85963
2009	GAPDHP23	-0.0223079	3.22883	-1.96011	0.0630014	0.395096	-1.85918
2009	ITPRIP	-0.0175464	3.17249	-1.95851	0.0630542	0.395186	-1.85881
2009	RPS26P31	-0.0345732	3.089	-1.96604	0.0631235	0.395379	-1.85832
2009	ATP5MPL	0.00935563	2.9489	1.91407	0.0631645	0.395394	1.85803
2009	TMEM250	-0.0102644	2.99151	-1.91327	0.0632695	0.39581	-1.85729
2009	PTGER2	0.0122991	3.00816	1.95978	0.0633169	0.395865	1.85696
2009	TIGIT	0.0049687	2.91098	1.96065	0.0633657	0.39593	1.85662
2009	DEF8	-0.00878459	3.05126	-1.95734	0.0635154	0.39622	-1.85557
2009	ECI1	0.0126975	2.9687	1.95849	0.0635328	0.39622	1.85544
2009	GLOD4	0.0132563	3.01131	1.95448	0.0635819	0.39622	1.8551
2009	CLK4	0.012258	2.93525	1.95778	0.0635874	0.39622	1.85506
2009	C12orf65	0.00780406	2.9452	1.95597	0.0636052	0.39622	1.85494
2009	EIF2A	0.0121735	2.95096	1.91008	0.0636925	0.396234	1.85433
2009	SNX5P1	0.0111204	3.01534	1.90998	0.0637048	0.396234	1.85424
2009	XPA	-0.00606528	2.93281	-1.90984	0.0637232	0.396234	-1.85411
2009	NRBF2	-0.0228428	3.08502	-1.95378	0.0637665	0.396263	-1.85381
2009	RPL18	0.0119821	3.69442	1.90895	0.0638425	0.396496	1.85328
2009	ERP29	0.0130767	3.23097	1.95426	0.0639408	0.396699	1.85259
2009	LOC728417	-0.0139919	2.97347	-1.90812	0.0639525	0.396699	-1.85251
2009	HSPD1P4	-0.00679271	3.40821	-1.95786	0.0640671	0.396951	-1.85171
2009	FOLR3	-0.0212343	3.18997	-1.96044	0.0640706	0.396951	-1.85169
2009	CEACAM4	-0.00871917	2.92348	-1.95281	0.0641954	0.397485	-1.85082
2009	TCERG1	0.00583611	2.92728	1.95646	0.0642394	0.397517	1.85052
2009	DPYSL2	0.0226794	3.19767	1.94796	0.0644156	0.397548	1.84929
2009	TRMT12	0.00597803	2.93499	1.95132	0.0644235	0.397548	1.84924
2009	UBL3	0.0152649	3.04535	1.90442	0.0644465	0.397548	1.84908
2009	UPF3B	0.00595345	2.9282	1.94837	0.0644472	0.397548	1.84907
2009	SRP72	0.0109144	2.9604	1.90432	0.0644604	0.397548	1.84898
2009	UBE2G2	0.0135077	3.00961	1.95175	0.0645193	0.397548	1.84857
2009	EIF4B	0.0197766	3.34157	1.94898	0.0645544	0.397548	1.84833
2009	TTC21A	0.00316877	2.89528	1.90325	0.064603	0.397548	1.848
2009	CACNA2D3	0.00589327	2.91958	1.95293	0.064656	0.397548	1.84763
2009	PKD2L1	-0.0043182	2.90103	-1.9443	0.064723	0.397548	-1.84717
2009	GSTM4	-0.00510786	2.9157	-1.94813	0.0647325	0.397548	-1.8471
2009	TRAPPC2	0.0144419	3.07331	1.94882	0.0647672	0.397548	1.84686
2009	PCCB	0.0119456	3.00835	1.948	0.0647869	0.397548	1.84673
2009	RTP5	0.0048583	2.91712	1.90155	0.0648319	0.397548	1.84642
2009	FNTA	0.0137705	3.04995	1.94439	0.0648527	0.397548	1.84627
2009	LIPA	0.0210201	3.12906	1.94741	0.064864	0.397548	1.84619
2009	SNX13	0.00716475	2.92475	1.94715	0.0650322	0.398342	1.84504
2009	FARS2	0.00847287	2.95108	1.94805	0.0650762	0.398373	1.84473
2009	PTGER4	0.0155046	3.0885	1.95455	0.06517	0.398451	1.84409
2009	UBA5	0.00664624	2.9212	1.89873	0.0652134	0.398451	1.84379
2009	TCL1B	-0.00516419	2.91754	-1.96274	0.0652561	0.398451	-1.8435
2009	TTK	-0.00390472	2.90344	-1.9418	0.0653586	0.398451	-1.8428
2009	PSMD11	-0.0067784	2.92605	-1.89683	0.0654706	0.398451	-1.84203
2009	GEMIN4	0.0136763	2.97329	1.93922	0.0654921	0.398451	1.84188
2009	TRIM33	0.0120991	3.01952	1.94341	0.0655042	0.398451	1.8418
2009	FIP1L1	-0.00740494	2.93717	-1.89615	0.0655622	0.398451	-1.8414
2009	WHAMM	-0.00582444	2.9267	-1.8957	0.0656235	0.398451	-1.84099
2009	IFIT5	0.0131176	2.91474	1.93872	0.0656272	0.398451	1.84096
2009	MOB3C	0.0116494	3.04626	1.93896	0.0656282	0.398451	1.84095
2009	VAMP1	0.00674754	2.97539	1.94152	0.0656672	0.398451	1.84069
2009	SCAND1	-0.00829838	3.00583	-1.93961	0.065678	0.398451	-1.84061
2009	LINC00999	-0.0281649	3.04017	-1.941	0.0657313	0.398451	-1.84025
2009	RN7SK	-0.00883049	2.96169	-1.89434	0.0658096	0.398451	-1.83972
2009	C19orf12	0.00725375	2.94789	1.94001	0.0658303	0.398451	1.83958
2009	TAOK1	-0.0082168	2.91554	-1.93745	0.0658334	0.398451	-1.83956
2009	PUF60	0.0240403	3.19011	1.93583	0.0658747	0.398451	1.83927
2009	PRKAA1	0.0099342	3.02127	1.9398	0.0659044	0.398451	1.83907
2009	TREM1	-0.0219453	3.01011	-1.93796	0.0659657	0.398451	-1.83866
2009	DNAJA1	0.0204093	3.15063	1.89318	0.0659676	0.398451	1.83864
2009	VNN3	-0.00962405	2.97528	-1.93751	0.0659852	0.398451	-1.83852
2009	SHCBP1	-0.0143552	3.67224	-1.93864	0.0660079	0.398451	-1.83837
2009	PYGL	-0.0237856	3.29659	-1.93982	0.0660204	0.398451	-1.83829
2009	M6PR	0.014464	3.15657	1.89198	0.0661325	0.398851	1.83752
2009	SMS	0.00767878	3.07446	1.94124	0.0661644	0.398851	1.83731
2009	GPSM3	-0.0248084	3.43839	-1.89029	0.0663634	0.399346	-1.83596
2009	FTH1P11	-0.0462265	3.29427	-1.93466	0.066429	0.399346	-1.83552
2009	CSNK1G3	0.00571552	2.9184	1.93407	0.0664319	0.399346	1.8355
2009	SLC38A4	-0.00418163	2.90429	-1.94831	0.0664451	0.399346	-1.83541
2009	PNISR	0.0205533	3.0851	1.8895	0.0664722	0.399346	1.83523
2009	ZNF26	0.00795869	2.93507	1.88933	0.0664955	0.399346	1.83507
2009	RPL13A	0.0206597	3.41418	1.93876	0.0665618	0.399346	1.83462
2009	MAP11	-0.0136537	3.00072	-1.8882	0.0666511	0.399346	-1.83402
2009	PLAC8	0.0119671	3.24776	1.93433	0.0667847	0.399346	1.83312
2009	LINC01018	-0.0382083	3.43008	-1.93527	0.0667886	0.399346	-1.83309
2009	RBM12	0.00510079	2.94506	1.88686	0.0668373	0.399346	1.83277
2009	MRPS6	0.0137372	3.23703	1.93459	0.0668555	0.399346	1.83264
2009	FAM219A	-0.00601493	2.92456	-1.9286	0.0668676	0.399346	-1.83256
2009	PPRC1	0.00937565	2.94598	1.93389	0.0669017	0.399346	1.83233
2009	C5AR1	-0.028809	3.26561	-1.92927	0.0669027	0.399346	-1.83233
2009	MBNL1	0.0291488	3.13784	1.93221	0.0669428	0.399346	1.83206
2009	DDX10	0.0071495	2.92391	1.93094	0.066944	0.399346	1.83205
2009	ZFAND5	0.0231325	3.30981	1.92944	0.0669568	0.399346	1.83196
2009	S1PR3	0.00332138	2.9074	1.93423	0.0669931	0.399346	1.83172
2009	CIAO2A	0.0181651	3.02463	1.92804	0.0670699	0.399346	1.83121
2009	TRMT11	0.0055572	2.90019	1.88513	0.0670755	0.399346	1.83117
2009	SUN1	0.00856516	2.94251	1.93839	0.0671364	0.399346	1.83076
2009	ZYG11B	-0.0158636	3.13272	-1.88447	0.0671673	0.399346	-1.83055
2009	HMGN1	0.0177786	3.23021	1.93594	0.06718	0.399346	1.83047
2009	IL25	-0.00812213	2.93844	-1.93064	0.0672198	0.399351	-1.8302
2009	GFOD1	0.0152256	3.0017	1.92876	0.0672744	0.399444	1.82984
2009	NUBP1	0.00800916	2.94789	1.92684	0.0673959	0.399934	1.82903
2009	PCBD1	-0.00385708	2.92015	-1.92631	0.0674978	0.400308	-1.82834
2009	OAS2	0.0179946	2.98333	1.92362	0.0675512	0.400393	1.82799
2009	NFAT5	-0.00787815	2.90962	-1.92354	0.0677314	0.40121	-1.82679
2009	RNF166	-0.00822453	2.97154	-1.92627	0.0677671	0.40121	-1.82655
2009	RPS27	0.0405096	3.47362	1.92024	0.0679687	0.402171	1.82521
2009	TMEM199	-0.00559792	2.9437	-1.92413	0.0680348	0.40233	-1.82478
2009	RAB4B	-0.00935608	3.00275	-1.92082	0.0680962	0.402461	-1.82437
2009	PDHB	0.0152482	3.18616	1.93244	0.0683297	0.403428	1.82283
2009	SHMT1	0.00753776	2.91739	1.91998	0.0683383	0.403428	1.82277
2009	PSIP1	0.0183693	3.00459	1.91715	0.0684274	0.403722	1.82218
2009	LINC00667	0.00429179	2.91707	1.92006	0.0686705	0.404703	1.82058
2009	ORAI2	-0.00704693	2.91123	-1.87373	0.0686725	0.404703	-1.82057
2009	CPSF4	0.0108685	3.07116	1.91426	0.0688911	0.405758	1.81913
2009	PLEKHO2	-0.0180656	3.06918	-1.86979	0.0692323	0.407143	-1.8169
2009	CANT1	-0.018407	3.08598	-1.86969	0.0692468	0.407143	-1.81681
2009	SEPHS2	-0.0107076	3.00831	-1.86954	0.0692686	0.407143	-1.81666
2009	GAR1	0.00455967	2.94537	1.93418	0.069285	0.407143	1.81656
2009	ZNF746	-0.0171771	3.13779	-1.91253	0.0694159	0.407379	-1.8157
2009	RPUSD4	0.0127613	3.0539	1.91176	0.0694379	0.407379	1.81556
2009	MKLN1	0.014363	3.07762	1.91221	0.0694538	0.407379	1.81546
2009	SPOUT1	0.0133402	2.96552	1.90836	0.0695114	0.407379	1.81508
2009	MFSD5	-0.0120639	3.01629	-1.86775	0.0695234	0.407379	-1.815
2009	TMEM42	0.00803973	2.96169	1.90806	0.0696183	0.407561	1.81439
2009	SLC7A1	0.00816225	2.92957	1.86691	0.0696443	0.407561	1.81422
2009	CMC2	0.0126267	2.97849	1.86642	0.0697132	0.407561	1.81377
2009	CLCC1	-0.00412851	2.91892	-1.90831	0.0697348	0.407561	-1.81363
2009	DMC1	-0.0308724	3.48936	-1.91232	0.0697737	0.407561	-1.81338
2009	PRKACB	0.0056581	2.92432	1.86587	0.0697928	0.407561	1.81325
2009	SNRPG	0.0210456	3.00764	1.86532	0.0698722	0.407732	1.81274
2009	AIF1	-0.0205067	3.20992	-1.90694	0.0700632	0.407732	-1.8115
2009	CDC123	-0.0118956	3.04696	-1.91946	0.0700809	0.407732	-1.81139
2009	NBPF3	-0.00533196	2.96796	-1.91698	0.0701093	0.407732	-1.8112
2009	NPPA	-0.00359363	2.90665	-1.92681	0.0701282	0.407732	-1.81108
2009	KLF10	0.00548583	2.90385	1.91925	0.0701319	0.407732	1.81106
2009	MTX2	0.00889437	2.92768	1.90517	0.0701847	0.407732	1.81072
2009	C5	0.00348048	2.90628	1.9101	0.0701937	0.407732	1.81066
2009	LINC00938	0.009174	2.98314	1.8628	0.0702343	0.407732	1.8104
2009	HNRNPA1P59	0.0199357	3.3528	1.9045	0.0702714	0.407732	1.81016
2009	MOSPD2	-0.0113918	2.98965	-1.90664	0.0702896	0.407732	-1.81004
2009	AK2P2	-0.00857187	2.9339	-1.91483	0.0702986	0.407732	-1.80998
2009	IL1B	-0.0285676	3.09105	-1.90397	0.0704244	0.408231	-1.80917
2009	HSPA8	0.0201417	3.35393	1.86029	0.0705976	0.408908	1.80806
2009	CMKLR1	0.00274121	2.88971	1.90639	0.0706564	0.408908	1.80768
2009	DCAKD	0.0146935	3.01678	1.85985	0.0706607	0.408908	1.80765
2009	GDI1	-0.0133248	3.02559	-1.85926	0.0707471	0.409177	-1.8071
2009	ATF5	0.0222653	2.98669	1.85847	0.070861	0.409286	1.80637
2009	CFI	-0.00496552	2.91763	-1.85839	0.0708735	0.409286	-1.80629
2009	SLC35F5	0.00612082	2.91668	1.85801	0.0709287	0.409286	1.80593
2009	DNMT3B	-0.00361372	2.90699	-1.9067	0.0709475	0.409286	-1.80581
2009	LMTK2	0.00439386	2.91108	1.91787	0.0709853	0.409286	1.80557
2009	ZNF486	-0.0279646	3.55257	-1.90494	0.071005	0.409286	-1.80545
2009	TUBB4A	-0.00662207	2.91598	-1.89566	0.0711529	0.409908	-1.8045
2009	LOC642590	0.00805212	3.01372	1.89847	0.0711995	0.409946	1.8042
2009	SNORD14A	-0.00440436	2.92251	-1.9032	0.0712676	0.410025	-1.80377
2009	HNRNPA1P4	0.0248944	3.10187	1.89715	0.0713092	0.410025	1.8035
2009	EXTL2	-0.00423861	2.9075	-1.89523	0.0713329	0.410025	-1.80335
2009	CASP4	-0.0139635	3.08725	-1.89839	0.0713828	0.410082	-1.80303
2009	ACHE	-0.00525962	2.90707	-1.89408	0.0715621	0.410704	-1.80189
2009	RPS4XP13	-0.0108762	2.93592	-1.89882	0.0715712	0.410704	-1.80184
2009	TUBA1B	-0.014558	3.45012	-1.85292	0.0716712	0.410735	-1.8012
2009	SNRNP40	0.00832623	3.02063	1.8952	0.0716788	0.410735	1.80115
2009	RPL13AP6	0.0225143	3.29377	1.89435	0.0716965	0.410735	1.80104
2009	NFKBIB	-0.0037373	2.92592	-1.85242	0.0717449	0.410783	-1.80073
2009	EIF2B1	0.0138762	3.00878	1.89595	0.0718468	0.411003	1.80009
2009	ARL6IP1P2	-0.00664275	2.92487	-1.85156	0.0718719	0.411003	-1.79993
2009	FGF9	-0.00431487	2.91317	-1.93551	0.0719035	0.411003	-1.79973
2009	HECTD1	0.01263	3.01258	1.85107	0.0719443	0.411007	1.79947
2009	ZFP36L2	0.0178616	3.13596	1.85018	0.072075	0.411525	1.79864
2009	MBP	-0.0173258	3.1588	-1.89029	0.0721246	0.411579	-1.79833
2009	TMEM107	-0.00563957	2.91235	-1.89123	0.0722336	0.411972	-1.79764
2009	REV1	0.00544343	2.94503	1.89313	0.0722901	0.412066	1.79729
2009	NHLRC4	-0.00601239	2.91561	-1.90262	0.0723881	0.412396	-1.79667
2009	LINC01011	-0.00570855	2.93411	-1.8934	0.072499	0.412648	-1.79597
2009	RRAS2	0.00402054	2.91925	1.88941	0.072544	0.412648	1.79569
2009	KARS1	0.00812158	2.98388	1.84688	0.0725633	0.412648	1.79557
2009	SLC45A2	-0.00421856	2.90215	-1.84624	0.0726575	0.412648	-1.79498
2009	MYADM	-0.0260906	3.32393	-1.88748	0.072664	0.412648	-1.79494
2009	GCOM2	0.015061	2.97196	1.88871	0.0726736	0.412648	1.79488
2009	CNPY4	-0.00759856	2.95284	-1.84529	0.0727982	0.412919	-1.79409
2009	LTV1	0.0107704	2.9884	1.84527	0.0728017	0.412919	1.79407
2009	TSPYL1	0.0126109	3.05894	1.8836	0.0729744	0.413061	1.79299
2009	C1orf52	0.00967661	2.96406	1.84392	0.0730027	0.413061	1.79281
2009	H2BC4	-0.013714	2.95495	-1.88239	0.0730073	0.413061	-1.79278
2009	GSTT2B	-0.00679616	2.91893	-1.84386	0.0730116	0.413061	-1.79276
2009	YRDC	-0.0163319	3.17574	-1.88766	0.0730281	0.413061	-1.79266
2009	C12orf10	0.0178161	3.09551	1.88258	0.0731813	0.413538	1.7917
2009	HDDC3	0.00745681	2.94346	1.89206	0.073193	0.413538	1.79163
2009	LCP2	-0.0113058	2.98513	-1.84186	0.0733099	0.413654	-1.7909
2009	PAICS	0.00822222	3.00084	1.88241	0.0733365	0.413654	1.79073
2009	SRP54	0.00993571	3.04284	1.84145	0.0733724	0.413654	1.79051
2009	RNF114	0.0102733	3.12456	1.87976	0.0733837	0.413654	1.79044
2009	TET1	-0.00381879	2.90615	-1.84116	0.073415	0.413654	-1.79024
2009	MT1IP	0.0048143	2.89953	1.88209	0.0735497	0.414077	1.7894
2009	KIAA0355	0.0102663	3.00974	1.8862	0.0735707	0.414077	1.78927
2009	COTL1	-0.0169974	3.1677	-1.887	0.0736786	0.414349	-1.7886
2009	ZBTB3	0.00589121	2.91759	1.88545	0.0736997	0.414349	1.78847
2009	CAPZB	-0.0134353	3.21376	-1.87969	0.073756	0.414439	-1.78812
2009	SORBS3	0.0055614	2.92591	1.87973	0.0738975	0.415006	1.78725
2009	CTSC	0.00861241	3.0938	1.88449	0.0740022	0.41503	1.7866
2009	CEBPA	-0.0174539	3.08982	-1.87872	0.0740109	0.41503	-1.78655
2009	TMEM183A	0.0139653	3.17808	1.95482	0.0740922	0.41503	1.78604
2009	TOM1	-0.0117317	3.04491	-1.87844	0.0741507	0.41503	-1.78568
2009	KLHL28	-0.0107383	3.00723	-1.8799	0.0741567	0.41503	-1.78565
2009	RPS5	0.0149837	3.5099	1.88031	0.0742535	0.41503	1.78505
2009	HNRNPA1P7	0.01639	2.98254	1.87385	0.0743433	0.41503	1.78449
2009	PPID	0.00785499	2.92256	1.83477	0.074378	0.41503	1.78428
2009	ANKIB1	0.0132662	2.97834	1.87433	0.0743872	0.41503	1.78422
2009	CHRAC1	-0.0275455	2.99312	-1.87614	0.0744329	0.41503	-1.78394
2009	GNAT1	-0.0067742	2.91502	-1.87366	0.0744377	0.41503	-1.78391
2009	TMED10P1	0.0171733	3.11461	1.87415	0.0745047	0.41503	1.7835
2009	ETS1	0.0275506	3.33256	1.8796	0.0745206	0.41503	1.7834
2009	PSMC1P9	-0.00727792	3.00402	-1.87335	0.0745654	0.41503	-1.78313
2009	DRAM1	0.0084877	2.94444	1.88015	0.0745966	0.41503	1.78294
2009	CRYBG1	-0.00888315	2.95127	-1.83312	0.0746276	0.41503	-1.78275
2009	PDCD6IP	0.0096583	2.97191	1.833	0.0746463	0.41503	1.78263
2009	PGS1	-0.0252215	3.13471	-1.87341	0.0747002	0.41503	-1.7823
2009	SLC25A45	-0.00524522	2.92376	-1.87282	0.0747289	0.41503	-1.78212
2009	EML4	0.0169756	3.12429	1.83235	0.074744	0.41503	1.78203
2009	LEF1	0.0221764	3.22295	1.87899	0.0747506	0.41503	1.78199
2009	BTBD11	0.00832853	2.9759	1.87323	0.074915	0.415632	1.78098
2009	ACPP	-0.0049728	2.93738	-1.87867	0.0749401	0.415632	-1.78083
2009	MSLN	-0.00752079	2.90854	-1.87838	0.074982	0.41564	-1.78057
2009	RPS26P10	-0.00708846	2.92254	-1.87518	0.0751017	0.416079	-1.77984
2009	PPP1R9B	0.00427026	2.9143	1.86788	0.0752984	0.416856	1.77864
2009	RPL21P69	-0.00351655	2.90604	-1.86943	0.0753232	0.416856	-1.77849
2009	PGAP6	-0.0208629	3.03866	-1.87232	0.0755949	0.417415	-1.77684
2009	CAMK2N1	-0.00715926	2.92011	-1.86808	0.0755982	0.417415	-1.77682
2009	MCMDC2	-0.0340734	3.47481	-1.86936	0.0756869	0.417415	-1.77628
2009	C16orf58	0.0157138	3.05737	1.82611	0.0756994	0.417415	1.7762
2009	ZW10	0.00990076	2.94401	1.82576	0.0757524	0.417415	1.77588
2009	ANKMY2	0.00624178	2.91616	1.8686	0.0757569	0.417415	1.77585
2009	CABP5	-0.0067592	2.92134	-1.87166	0.0757701	0.417415	-1.77577
2009	CARHSP1	-0.0173743	3.13336	-1.86828	0.0757785	0.417415	-1.77572
2009	MAPK4	-0.00399737	2.90597	-1.82552	0.0757901	0.417415	-1.77565
2009	CLOCK	-0.00751972	2.93881	-1.87198	0.0758408	0.417425	-1.77535
2009	LINC02538	-0.00506425	2.90366	-1.87188	0.0758845	0.417425	-1.77508
2009	MSX1	-0.00482853	2.90242	-1.82422	0.07599	0.417425	-1.77444
2009	ACP1	0.0129377	3.07078	1.82386	0.0760456	0.417425	1.77411
2009	SLC41A3	0.00972408	2.97611	1.86382	0.0760566	0.417425	1.77404
2009	RNU1-3	-0.00498941	2.93151	-1.86764	0.0760589	0.417425	-1.77403
2009	GCH1	0.00697022	2.91866	1.86336	0.0760914	0.417425	1.77383
2009	CCNA1	0.00334674	2.88504	1.86397	0.0761173	0.417425	1.77367
2009	FADD	-0.0126193	3.04841	-1.86068	0.0761772	0.41748	-1.77331
2009	CLUL1	-0.00344056	2.91041	-1.86226	0.0762465	0.41748	-1.77289
2009	EMC7	0.0106662	3.17699	1.86349	0.0763163	0.41748	1.77247
2009	RNF144B	0.00984482	2.99521	1.86804	0.0763484	0.41748	1.77228
2009	DDX50	0.00800293	2.93691	1.82161	0.0763937	0.41748	1.77201
2009	SIRT1	0.0118378	2.95573	1.8618	0.076421	0.41748	1.77184
2009	POLR3H	0.00439332	2.92104	1.82119	0.0764584	0.41748	1.77162
2009	MLX	-0.0117943	2.97807	-1.86204	0.0764735	0.41748	-1.77152
2009	AIDA	0.0161494	3.13377	1.86111	0.0764932	0.41748	1.77141
2009	JSRP1	0.0148577	2.89753	1.85843	0.0765614	0.417553	1.771
2009	STAM	0.00680017	2.92681	1.86031	0.0765879	0.417553	1.77084
2009	HSPA9	0.0218628	3.09679	1.85799	0.0766589	0.417718	1.77041
2009	C9orf106	-0.00588023	2.91445	-1.85735	0.0767432	0.417955	-1.7699
2009	BTN2A1	0.00940862	3.02533	1.85775	0.0768049	0.41807	1.76953
2009	RGPD5	-0.00314538	2.90429	-1.81799	0.0769552	0.418272	-1.76863
2009	PLPP5	0.00702395	2.94249	1.8592	0.0769642	0.418272	1.76858
2009	GNG5	-0.018066	3.02477	-1.81789	0.0769708	0.418272	-1.76854
2009	MBOAT2	-0.00451145	2.91061	-1.86567	0.0770576	0.418272	-1.76802
2009	SLC5A9	-0.00499193	2.91033	-1.86831	0.0770862	0.418272	-1.76785
2009	EIF4EP3	0.00536997	2.91859	1.85539	0.0770865	0.418272	1.76785
2009	FAHD1	0.00606984	2.97177	1.8569	0.0772207	0.418733	1.76704
2009	CDPF1	-0.00339203	2.92003	-1.85816	0.0772531	0.418733	-1.76685
2009	RDH14	0.00855075	2.96732	1.81563	0.0773241	0.418765	1.76643
2009	PGM1	-0.0154131	3.11139	-1.85396	0.0773712	0.418765	-1.76615
2009	FAM153B	-0.00409468	2.93236	-1.85647	0.0774029	0.418765	-1.76596
2009	UBA6	0.0126569	2.96415	1.8557	0.0774349	0.418765	1.76577
2009	PPIA	0.00952318	2.94356	1.86089	0.077463	0.418765	1.7656
2009	TMEM230	0.0145263	3.1755	1.85351	0.0776285	0.419233	1.76461
2009	RHEB	0.0127567	3.0638	1.85077	0.0776312	0.419233	1.7646
2009	SNRPD1	0.00335317	2.90912	1.81308	0.0777236	0.419505	1.76405
2009	STPG1	0.00480005	2.90603	1.81283	0.0777632	0.419505	1.76381
2009	HMGN4	0.0193002	3.16845	1.81216	0.0778688	0.419854	1.76319
2009	TRIO	-0.00664091	2.92096	-1.81146	0.0779798	0.420231	-1.76253
2009	G3BP2	0.0118811	3.04063	1.85453	0.0780989	0.42044	1.76182
2009	AMOTL2	-0.0078754	2.92451	-1.85092	0.0781647	0.42044	-1.76144
2009	SNX8	-0.00647665	2.92914	-1.85249	0.0781725	0.42044	-1.76139
2009	SLC25A22	0.00677288	2.92769	1.84826	0.0781824	0.42044	1.76133
2009	ATXN3	0.00772441	2.93403	1.84724	0.078231	0.420482	1.76104
2009	ZCCHC8	0.00608674	2.96672	1.85971	0.0783148	0.420498	1.76055
2009	ADM	-0.0299043	3.26342	-1.84901	0.0783217	0.420498	-1.76051
2009	ORC3	0.00696153	2.93097	1.85019	0.078357	0.420498	1.7603
2009	MRPS26	0.00816786	2.96357	1.85395	0.0784248	0.420642	1.7599
2009	PSMD4	0.00935048	3.12225	1.85345	0.0786403	0.421404	1.75863
2009	PYROXD2	0.00523332	2.91909	1.84986	0.0786961	0.421404	1.7583
2009	FAM89B	-0.0223815	3.13229	-1.84656	0.078712	0.421404	-1.75821
2009	SRSF3	0.00810576	2.96227	1.80671	0.078731	0.421404	1.7581
2009	SERTAD1	-0.0132638	3.03806	-1.84349	0.079075	0.422881	-1.75608
2009	SUGT1	0.0035009	2.91937	1.8044	0.0790998	0.422881	1.75593
2009	PAXIP1-AS1	-0.0230784	3.33272	-1.85003	0.0791306	0.422881	-1.75575
2009	GNPAT	0.00755856	2.97115	1.8527	0.0792813	0.423195	1.75487
2009	ZNF281	-0.0249942	3.0935	-1.84292	0.079294	0.423195	-1.7548
2009	MIS12	0.0125402	3.03025	1.84013	0.0793129	0.423195	1.75469
2009	PTPN12	0.0159878	3.04227	1.8443	0.0793559	0.423204	1.75444
2009	PPP1R3B	-0.00931631	2.93622	-1.8408	0.0795035	0.423555	-1.75357
2009	IRF2	-0.00883168	2.95109	-1.84241	0.0795298	0.423555	-1.75342
2009	NRBP2	0.00420873	2.92709	1.84857	0.0795456	0.423555	1.75333
2009	KCNJ2-AS1	-0.00522136	2.91112	-1.80133	0.0795906	0.423575	-1.75307
2009	WBP4	0.00855505	2.94145	1.80039	0.0797414	0.423979	1.75219
2009	RSBN1	0.0153544	3.01702	1.84316	0.0797803	0.423979	1.75196
2009	ZNF699	-0.00688259	2.91415	-1.84034	0.0797902	0.423979	-1.7519
2009	RGP1	-0.00482076	2.90458	-1.79974	0.0798461	0.424056	-1.75158
2009	ARAP3	-0.017806	3.10394	-1.83867	0.0799048	0.424102	-1.75124
2009	AMER3	-0.00327175	2.89876	-1.79917	0.0799374	0.424102	-1.75105
2009	RGS12	0.00598371	2.93017	1.83685	0.0800614	0.424353	1.75033
2009	RAB1B	-0.00962385	2.94307	-1.79836	0.0800673	0.424353	-1.7503
2009	TMEM116	0.00505156	2.93446	1.798	0.0801264	0.424413	1.74995
2009	EMC4	0.0109574	3.11792	1.79758	0.0801929	0.424413	1.74957
2009	NAGA	0.00391341	2.90611	1.79735	0.0802308	0.424413	1.74935
2009	HACL1	0.00962199	2.97963	1.83545	0.0802441	0.424413	1.74927
2009	LEPROTL1	0.0207003	3.12534	1.83535	0.0803096	0.424434	1.74889
2009	IMPA1	0.00894921	2.93645	1.7966	0.0803517	0.424434	1.74865
2009	COG6	0.00497936	2.92476	1.79636	0.0803906	0.424434	1.74842
2009	RAB29	0.00780805	2.98614	1.83852	0.0804436	0.424434	1.74812
2009	PFKP	0.0116516	2.9854	1.83592	0.0804618	0.424434	1.74801
2009	TTLL4	-0.00427644	2.92256	-1.83774	0.0804961	0.424434	-1.74781
2009	LOC646197	-0.00710192	2.94926	-1.83546	0.0805477	0.424488	-1.74752
2009	MAP4K5	0.00549613	2.92498	1.84141	0.0806231	0.424668	1.74708
2009	INKA2	-0.0162532	2.94356	-1.83084	0.080716	0.424939	-1.74655
2009	OSBPL10	0.0108745	2.91644	1.79405	0.0807646	0.424977	1.74627
2009	GNAT2	-0.00308378	2.88943	-1.83099	0.0808228	0.425065	-1.74593
2009	DOLK	0.00508308	2.91379	1.79245	0.0810256	0.425707	1.74477
2009	CCRL2	0.00491086	2.91375	1.8318	0.0811177	0.425707	1.74424
2009	MASTL	0.00233789	2.89925	1.79186	0.0811208	0.425707	1.74422
2009	RPS15P4	0.0116215	3.66357	1.84141	0.0811899	0.425707	1.74382
2009	DERA	0.008642	3.04445	1.83215	0.0811975	0.425707	1.74378
2009	CD82	-0.0114599	3.00114	-1.83191	0.0812583	0.425707	-1.74343
2009	CDK2AP2	-0.00974696	2.97576	-1.84154	0.0812691	0.425707	-1.74337
2009	SNHG32	0.0121677	3.08354	1.82876	0.0812767	0.425707	1.74333
2009	ATP5IF1	-0.00800092	2.94719	-1.8329	0.0813219	0.425727	-1.74307
2009	TADA3	-0.0104885	3.00635	-1.79029	0.0813767	0.425736	-1.74275
2009	ZNF350	0.00447358	2.9065	1.83242	0.0814437	0.425736	1.74237
2009	ZFAND3	-0.0119196	2.97846	-1.82674	0.0814479	0.425736	-1.74235
2009	MKNK2	-0.0167698	3.23302	-1.82803	0.0816608	0.426001	-1.74113
2009	GOLGA5	0.00815207	2.96684	1.82773	0.0816689	0.426001	1.74108
2009	ZNHIT6	0.00499065	2.93648	1.82706	0.0816938	0.426001	1.74094
2009	COG2	0.00862618	2.97235	1.82996	0.0817197	0.426001	1.74079
2009	HMGN2P24	-0.00555186	2.92217	-1.83279	0.0817882	0.426001	-1.7404
2009	NUBPL	-0.0301789	3.21059	-1.83035	0.081789	0.426001	-1.7404
2009	WDR19	0.00398451	2.93125	1.82595	0.0817891	0.426001	1.7404
2009	RAD23BP1	0.00381454	2.90986	1.84083	0.0820653	0.426955	1.73883
2009	LOC100128288	-0.0322096	3.30669	-1.8218	0.0821352	0.426955	-1.73843
2009	THUMPD1	0.0103065	2.97469	1.82237	0.0821378	0.426955	1.73841
2009	ATM	0.0229202	3.1702	1.82486	0.0821388	0.426955	1.73841
2009	PCSK1N	-0.00403744	2.91554	-1.82691	0.0822329	0.42713	-1.73787
2009	NFIL3	-0.0174588	3.07777	-1.82502	0.0822752	0.42713	-1.73763
2009	JMY	0.00582055	2.91671	1.78469	0.0822972	0.42713	1.73751
2009	RPL13AP5	0.0142815	3.67934	1.82075	0.082481	0.427579	1.73647
2009	ZNF716	-0.00674395	2.92332	-1.82131	0.0825324	0.427579	-1.73618
2009	SRP68	0.014305	3.00313	1.78307	0.0825651	0.427579	1.73599
2009	CRY1	0.00395317	2.91813	1.82536	0.0826412	0.427579	1.73556
2009	ZNF146	0.0117442	2.97425	1.82131	0.0826876	0.427579	1.7353
2009	MYO9B	-0.0180214	3.04404	-1.78226	0.082698	0.427579	-1.73524
2009	SF3B4	-0.0167834	3.19583	-1.82251	0.082698	0.427579	-1.73524
2009	JAK2	0.00954852	2.92966	1.82432	0.0827507	0.427579	1.73494
2009	PAM	0.0114344	3.03039	1.82488	0.0828123	0.427579	1.7346
2009	ELOVL1	-0.00596407	2.95443	-1.8216	0.0828704	0.427579	-1.73427
2009	CD46	0.0174718	3.12797	1.81931	0.0829208	0.427579	1.73398
2009	OR2A14	-0.00531617	2.91121	-1.78087	0.0829289	0.427579	-1.73394
2009	DRG1	0.0090643	2.96899	1.83384	0.0829582	0.427579	1.73377
2009	MRPL22	0.0046529	2.93556	1.8236	0.0829667	0.427579	1.73373
2009	UBL4A	0.0110549	3.00358	1.8173	0.0830852	0.427915	1.73306
2009	LRRC42	0.00539516	2.91743	1.81889	0.0831921	0.427915	1.73246
2009	TMEM260	-0.00450458	2.91661	-1.77907	0.0832291	0.427915	-1.73225
2009	TMEM154	-0.0292766	3.33712	-1.82003	0.0832348	0.427915	-1.73222
2009	HSPA6	-0.0157383	3.18238	-1.81861	0.0832896	0.427915	-1.73191
2009	CD47	0.0137701	3.02372	1.81516	0.0833299	0.427915	1.73168
[truncated: 18,534 more rows]

## Sheet: Male vs. Female
Regression model output contrasting post- and pre-natural influenza infection differences between male and female participants from Zhai et al. (2015) in the 2009 and 2010 seasons.
season	parameter	logFC	AveExpr	t	P.Value	adj.P.Val	z.std
2009	ILRUN	-0.0175286	2.91521	-4.83806	8.20151e-05	0.428093	-3.93843
2009	RPL21P14	0.113288	2.99679	4.65487	0.000132834	0.428093	3.82114
2009	IGBP1P1	0.0178915	2.91347	4.56609	0.000163474	0.428093	3.76965
2009	RFC1	-0.0127537	2.94643	-4.53596	0.0001668	0.428093	-3.76462
2009	RPL28	-0.0146172	2.91742	-4.28658	0.000327112	0.440902	-3.59283
2009	MAN2A1	-0.0322126	3.01586	-4.24702	0.000335282	0.440902	-3.58639
2009	RPL21P39	0.111196	3.0399	4.17558	0.000408864	0.440902	3.5343
2009	GRWD1	-0.0300469	2.94382	-4.08744	0.000482551	0.440902	-3.49026
2009	MOGS	-0.0206206	2.91152	-3.75439	0.000580922	0.440902	-3.44037
2009	RC3H2	-0.024127	2.94082	-3.71971	0.000642399	0.440902	-3.41305
2009	RPL21P131	0.127235	3.10118	3.8984	0.000801189	0.440902	3.35238
2009	POMT1	-0.0130151	2.92588	-3.91011	0.000806265	0.440902	-3.35063
2009	TMEM179B	-0.0278653	3.07043	-3.93736	0.000814004	0.440902	-3.34799
2009	CDCA7L	-0.0174066	2.92183	-3.62695	0.000839276	0.440902	-3.33951
2009	TRIM68	-0.0203896	2.93341	-3.8911	0.000843539	0.440902	-3.3381
2009	MRPL49	-0.0183406	2.93138	-3.89453	0.000847995	0.440902	-3.33663
2009	LMTK3	-0.0133994	2.92012	-3.90061	0.000850419	0.440902	-3.33584
2009	ABL1	-0.0225679	2.92219	-3.80087	0.00100806	0.440902	-3.28827
2009	RRNAD1	-0.0161721	2.92067	-3.56186	0.00101095	0.440902	-3.28746
2009	ASGR2	-0.0201647	2.9307	-3.81164	0.00108121	0.440902	-3.26849
2009	TBC1D2B	-0.0397801	3.04212	-3.79098	0.00108967	0.440902	-3.26629
2009	CNTNAP2	-0.0159719	2.90955	-3.7473	0.00121587	0.440902	-3.23513
2009	EIF1AY	0.0162314	2.92595	3.72384	0.0012497	0.440902	3.22729
2009	MBTPS1	-0.0216852	2.99136	-3.71101	0.0012696	0.440902	-3.22277
2009	MFSD13A	-0.0123256	2.91411	-3.6923	0.00128588	0.440902	-3.21911
2009	AKR1C3	0.0361279	2.93253	3.68338	0.00135826	0.440902	3.20338
2009	NAGA	-0.0123998	2.90611	-3.45636	0.00136301	0.440902	-3.20237
2009	RPL21P28	0.124245	3.08955	3.67337	0.00137787	0.440902	3.19925
2009	COL19A1	0.0110071	2.90106	3.4426	0.00141679	0.440902	3.19121
2009	FLNB	-0.0221778	2.93378	-3.66555	0.00142303	0.440902	-3.18994
2009	SF3A1	-0.0256273	2.95094	-3.67843	0.00145375	0.440902	-3.18376
2009	SRP14P1	0.0635357	3.10106	3.61548	0.00153618	0.440902	3.16776
2009	LOC100132658	0.0482011	2.97085	3.63587	0.00154233	0.440902	3.1666
2009	RPL21P61	0.100749	3.01634	3.61482	0.00159099	0.440902	3.15755
2009	GOLGA6L1	0.0143183	2.9046	3.40095	0.0015923	0.440902	3.15731
2009	MYO9A	-0.0220169	2.92264	-3.60004	0.00165829	0.440902	-3.14545
2009	THADA	-0.0162568	2.92866	-3.5913	0.0017015	0.440902	-3.13792
2009	RECQL	0.0211589	2.96633	3.57462	0.00171415	0.440902	3.13575
2009	TOMM5	0.0261206	2.93127	3.55609	0.00177749	0.440902	3.12509
2009	PPIAP43	0.111432	3.04991	3.58697	0.0017786	0.440902	3.12491
2009	TMEM79	-0.0215374	2.92895	-3.62251	0.00184918	0.440902	-3.11344
2009	TBC1D13	-0.0194131	2.92505	-3.34558	0.00185804	0.440902	-3.11203
2009	LINC01881	-0.00664271	2.90381	-3.54527	0.00188022	0.440902	-3.10853
2009	HMGB1P10	0.050344	3.01365	3.33235	0.00192751	0.440902	3.10118
2009	SLC35F6	-0.0155184	2.91925	-3.63236	0.00195934	0.440902	-3.09633
2009	CRADD	0.0168897	2.94436	3.49359	0.00205989	0.440902	3.08146
2009	PIP4K2C	-0.0165704	2.93588	-3.56085	0.00206146	0.440902	-3.08123
2009	NPM1P46	0.00912235	2.90621	3.51616	0.00209353	0.440902	3.07663
2009	HMGB1P37	0.0899086	3.06244	3.4687	0.00228491	0.440902	3.05046
2009	RPL21P134	0.115272	3.21723	3.42947	0.00238434	0.440902	3.03765
2009	TMEM185A	-0.0150171	2.94158	-3.44971	0.00241304	0.440902	-3.03404
2009	TAF9	0.0128338	2.91354	3.2457	0.00244785	0.440902	3.02971
2009	MRPL38	-0.0274333	2.97585	-3.42589	0.00246312	0.440902	-3.02784
2009	FANCD2	-0.0197605	2.92339	-3.2406	0.00248231	0.440902	-3.02549
2009	RPS13P8	0.0249207	2.9313	3.44077	0.00249144	0.440902	3.02438
2009	ISY1	0.0171404	2.98464	3.40785	0.00261105	0.440902	3.01017
2009	INPP5B	-0.0123606	2.92101	-3.42979	0.00277309	0.440902	-2.99183
2009	TRIM69	-0.00986962	2.90774	-3.39473	0.0027732	0.440902	-2.99182
2009	EXOC4	-0.0146777	2.93885	-3.19203	0.0028344	0.440902	-2.98515
2009	TMA7	0.0533315	3.01011	3.1754	0.00296549	0.440902	2.97129
2009	RPS27P9	0.0237938	2.91015	3.34666	0.0030023	0.440902	2.9675
2009	RPL21P98	0.114123	3.20375	3.32775	0.00302828	0.440902	2.96485
2009	RPS7P10	0.0218544	2.91485	3.34236	0.0030568	0.440902	2.96197
2009	RPL7P32	0.0525759	2.97859	3.33037	0.00305884	0.440902	2.96176
2009	RPL10AP3	0.0147705	2.91231	3.3844	0.00306477	0.440902	2.96117
2009	LINC02035	-0.0227457	2.98492	-3.33554	0.0031013	0.440902	-2.95751
2009	CDC14C	0.013547	2.91042	3.15736	0.00311426	0.440902	2.95623
2009	RPL17P18	0.0516658	2.93937	3.3267	0.00314705	0.440902	2.953
2009	REXO1	-0.0202799	2.94232	-3.1484	0.00319066	0.440902	-2.94875
2009	CD40	-0.00765678	2.91066	-3.33095	0.00324989	0.440902	-2.94306
2009	C5orf51	-0.0152942	3.00698	-3.32287	0.00327079	0.440902	-2.94107
2009	SUOX	-0.020725	2.9371	-3.29622	0.00328907	0.440902	-2.93934
2009	UBE2F	0.0324894	3.1154	3.28968	0.00328961	0.440902	2.93929
2009	AFG3L1P	-0.0181981	2.92718	-3.29925	0.00330555	0.440902	-2.9378
2009	GPX3	0.0130483	2.91494	3.31201	0.00334962	0.440902	2.93369
2009	RPL31P17	0.0911421	3.02301	3.27829	0.00348547	0.440902	2.92132
2009	RPL21P20	0.076336	3.04671	3.27468	0.0035226	0.440902	2.91802
2009	ACP2	-0.0147648	2.91615	-3.3157	0.0035236	0.440902	-2.91793
2009	RPL21P125	0.0386584	2.96027	3.24789	0.00369528	0.440902	2.90307
2009	RPL21P69	0.0100915	2.90604	3.25074	0.00371696	0.440902	2.90123
2009	ZNF212	-0.0160215	2.95181	-3.24801	0.00380794	0.440902	-2.89365
2009	CALCOCO1	-0.0201377	2.94401	-3.23657	0.00382978	0.440902	-2.89185
2009	COL6A2	-0.0127312	2.91219	-3.22682	0.00385188	0.440902	-2.89004
2009	ATP5F1E	0.0594546	3.04531	3.22292	0.00390311	0.440902	2.88589
2009	FRG1	0.0352877	3.01626	3.24411	0.00390438	0.440902	2.88579
2009	TEX2	-0.0165312	2.92642	-3.21729	0.00395781	0.440902	-2.88151
2009	ADGRE4P	-0.00665964	2.90949	-3.24794	0.00396473	0.440902	-2.88095
2009	FAM193A	-0.0200754	2.93996	-3.20969	0.00404173	0.440902	-2.87489
2009	CMTM3	-0.0148317	3.04116	-3.22766	0.00413235	0.440902	-2.86788
2009	RPL17P8	0.0791285	2.98441	3.20371	0.00413912	0.440902	2.86736
2009	GCLC	0.0170784	2.94174	3.04979	0.0041583	0.440902	2.8659
2009	POU2F1	-0.017347	2.91287	-3.04035	0.00426428	0.440902	-2.85792
2009	RPL21P53	0.0615216	2.97216	3.1817	0.00439501	0.440902	2.84832
2009	RPL23	0.105007	3.07595	3.17852	0.004412	0.440902	2.8471
2009	TBRG4	-0.0170511	2.92891	-3.21477	0.00443489	0.440902	-2.84545
2009	UTS2	0.00867052	2.90977	3.18601	0.00457262	0.440902	2.83569
2009	PTPN4	0.0316068	2.98294	3.15465	0.00457458	0.440902	2.83556
2009	SLC7A6	-0.0221539	2.9606	-3.16827	0.00460779	0.440902	-2.83325
2009	SFR1	0.0132396	2.9254	3.15643	0.00462898	0.440902	2.83178
2009	CSNK1G2	-0.0382285	3.40649	-3.17494	0.00463894	0.440902	-2.83109
2009	SRRM1P3	-0.0135586	2.93072	-3.17989	0.00469346	0.440902	-2.82735
2009	METTL15	0.0153377	2.92094	3.14348	0.00471605	0.440902	2.82581
2009	POLR3H	-0.011922	2.92104	-2.99944	0.00475333	0.440902	-2.82329
2009	PARVG	-0.0361586	3.19196	-3.17462	0.0048287	0.440902	-2.81824
2009	KLRD1	0.0446689	3.04519	3.14967	0.00486232	0.440902	2.81602
2009	DNAJC14	-0.0129609	2.92306	-3.17201	0.00487381	0.440902	-2.81526
2009	ARPC3P5	0.0538909	3.15701	3.11745	0.00500703	0.440902	2.80658
2009	XAB2	-0.0356907	3.04171	-3.12115	0.00504235	0.440902	-2.80432
2009	ZDHHC7	-0.051975	3.20344	-3.12034	0.00506053	0.440902	-2.80316
2009	NUP210	-0.0274921	2.976	-3.1223	0.00506662	0.440902	-2.80277
2009	RUBCN	-0.0139558	2.91802	-3.13831	0.00513313	0.440902	-2.79856
2009	TRIM60	0.010535	2.90578	2.96227	0.00524306	0.440902	2.79171
2009	RPS3AP13	0.129971	3.05426	3.10004	0.00524473	0.440902	2.79161
2009	NPM1P34	0.0472872	3.09457	3.11011	0.00526034	0.440902	2.79064
2009	TRAPPC9	-0.0197004	2.91797	-2.96094	0.00526152	0.440902	-2.79057
2009	RBIS	0.0280914	2.96919	3.13022	0.00527122	0.440902	2.78997
2009	MRPL42	0.0103072	2.91663	3.09875	0.00531196	0.440902	2.78748
2009	RPL39P32	0.135627	3.20839	3.09103	0.00535244	0.440902	2.78502
2009	SLC25A44	-0.0345076	3.15824	-3.09286	0.00538484	0.440902	-2.78306
2009	KHNYN	-0.0293354	2.98758	-3.11936	0.00543653	0.440902	-2.77996
2009	CNOT10	-0.0165757	2.93352	-3.12948	0.0054507	0.440902	-2.77912
2009	MRPL22	0.0131025	2.93556	3.10548	0.00546109	0.440902	2.7785
2009	RPL21P87	0.0337906	2.9321	3.09915	0.00546481	0.440902	2.77828
2009	PPIAP80	0.0600874	2.9986	3.09708	0.00547112	0.440902	2.7779
2009	RPL21P45	0.0687215	2.98084	3.09452	0.00554265	0.440902	2.77368
2009	VPS37C	-0.0340832	3.18073	-3.08853	0.00556843	0.440902	-2.77217
2009	MIA2	-0.0192121	2.92168	-3.06963	0.00556968	0.440902	-2.77209
2009	MVB12B	-0.0135375	2.9112	-2.93898	0.00557368	0.440902	-2.77186
2009	GABBR1	-0.0280217	2.93339	-3.08123	0.00558635	0.440902	-2.77112
2009	MIR600HG	-0.0255359	2.93346	-3.08404	0.00563277	0.440902	-2.76843
2009	ZNF341	-0.0161231	2.92308	-3.09959	0.00564969	0.440902	-2.76745
2009	ALG9	-0.0184226	2.93928	-3.06009	0.00573326	0.440902	-2.76266
2009	ZBTB2	0.0111772	2.91201	3.07621	0.00579887	0.440902	2.75894
2009	SNX17	-0.036101	3.15393	-3.05671	0.00582007	0.440902	-2.75775
2009	RRP1B	-0.0134825	2.91295	-3.06347	0.00582848	0.440902	-2.75728
2009	IRF2BP2	-0.0149978	2.96395	-3.0662	0.0058409	0.440902	-2.75658
2009	ERH	0.0391338	3.0111	3.05178	0.00589419	0.441677	2.75361
2009	ZBTB20	-0.0211815	2.94267	-3.0469	0.00596462	0.443716	-2.74972
2009	RPL26P19	0.0593847	2.97245	3.03253	0.00605537	0.444647	2.74477
2009	KLRF1	0.0439834	2.97225	3.05442	0.00606376	0.444647	2.74431
2009	CLASP1	-0.0241321	2.95263	-2.89987	0.0061732	0.449462	-2.73844
2009	RPL21	0.109644	3.2384	3.01431	0.00633201	0.452761	2.73007
2009	PPIAP66	0.0424123	2.96344	3.02968	0.00638675	0.452761	2.72723
2009	EEF1A1P22	0.0299898	2.95452	3.01165	0.00652759	0.452761	2.72003
2009	PPP1R9B	-0.0113132	2.9143	-3.00104	0.0065612	0.452761	-2.71833
2009	SRC	-0.0198842	2.93201	-3.03041	0.00659649	0.452761	-2.71656
2009	TOR3A	-0.0193219	2.92539	-3.01536	0.00667238	0.452761	-2.71277
2009	NPM1P28	0.0359616	3.02953	3.01373	0.00669224	0.452761	2.71178
2009	LRRC42	-0.0146966	2.91743	-3.00103	0.00673266	0.452761	-2.70979
2009	NFYC	-0.026022	3.06677	-2.98342	0.00684281	0.452761	-2.7044
2009	IDH2	-0.0257739	2.9511	-2.85296	0.00697174	0.452761	-2.69819
2009	ZNF317	-0.0228333	2.96624	-2.85245	0.00698098	0.452761	-2.69775
2009	SAMD11	0.00925279	2.90762	2.84995	0.0070262	0.452761	2.6956
2009	LYSMD4	-0.0170846	2.94187	-2.97349	0.00704216	0.452761	-2.69484
2009	PARN	-0.0168645	2.94032	-2.97198	0.00708431	0.452761	-2.69285
2009	TFCP2	-0.0226225	2.95488	-2.97409	0.0071332	0.452761	-2.69056
2009	RPS20	0.0537125	3.53526	2.96675	0.00719535	0.452761	2.68767
2009	TMEM131	-0.0537845	3.13541	-2.95175	0.00731362	0.452761	-2.68222
2009	LOC729839	-0.00547379	2.90263	-2.97152	0.0073938	0.452761	-2.67857
2009	KLRC1	0.0112941	2.91116	2.96305	0.00739731	0.452761	2.67841
2009	GALK2	-0.0205941	2.97158	-2.94958	0.00745495	0.452761	-2.67581
2009	PRRC2A	-0.0218384	2.94442	-2.8258	0.00747725	0.452761	-2.67481
2009	FOXRED1	-0.015708	2.93207	-2.96876	0.00751692	0.452761	-2.67303
2009	PFDN5	0.0787302	3.18959	2.82095	0.00757096	0.452761	2.67063
2009	PIGT	-0.0307502	2.99014	-2.81505	0.00768651	0.452761	-2.66554
2009	VPS39	-0.0192366	2.93614	-2.93726	0.00770573	0.452761	-2.6647
2009	JAM3	-0.0182171	2.93206	-2.96873	0.00774807	0.452761	-2.66286
2009	SPC24	0.0133376	2.92739	2.95231	0.00777041	0.452761	2.66189
2009	CUL9	-0.015189	2.91956	-2.94099	0.00782826	0.452761	-2.65939
2009	EP400	-0.0320007	2.96567	-2.9241	0.00783919	0.452761	-2.65892
2009	FAM160A2	-0.0205712	2.96647	-2.94472	0.00801686	0.452761	-2.65136
2009	RPL23AP7	0.0205493	2.95486	2.92923	0.00804577	0.452761	2.65014
2009	GMEB2	-0.0319097	3.02181	-2.91562	0.0080562	0.452761	-2.64971
2009	DUX3	0.0112757	2.9076	2.91407	0.00812192	0.452761	2.64696
2009	PREB	-0.0203433	2.93666	-2.93464	0.00825414	0.452761	-2.64149
2009	UQCRBP1	0.0542377	2.95436	2.78194	0.00836594	0.452761	2.63693
2009	DIAPH2	-0.0196034	2.93654	-2.90864	0.00840329	0.452761	-2.63542
2009	KMT2E	-0.0156795	2.9727	-2.89646	0.00847806	0.452761	-2.63241
2009	SIN3A	-0.038962	3.03415	-2.8941	0.00849739	0.452761	-2.63164
2009	MORC2	-0.0190727	2.93045	-2.90629	0.00850041	0.452761	-2.63152
2009	NEUROG1	0.00896462	2.90312	2.77461	0.00852378	0.452761	2.63059
2009	KIF21B	-0.0261926	2.98352	-2.89578	0.00857594	0.452761	-2.62851
2009	MRPL19	0.013172	2.93929	2.90739	0.00859883	0.452761	2.6276
2009	PARP6	-0.0163862	2.94374	-2.92178	0.00864254	0.452761	-2.62588
2009	XPR1	0.0130485	2.96767	2.7691	0.00864418	0.452761	2.62582
2009	C19orf48	-0.0147491	2.92864	-2.89102	0.00867486	0.452761	-2.62461
2009	ILF3	-0.0254751	2.98316	-2.87661	0.00879024	0.452761	-2.62011
2009	RPS27P13	0.0751229	2.99676	2.87484	0.00887625	0.452761	2.61678
2009	ERP27	-0.01589	2.95758	-2.88359	0.00888161	0.452761	-2.61658
2009	FLJ42627	-0.0125493	2.91893	-2.88912	0.0089038	0.452761	-2.61573
2009	MRPS18C	0.0263658	2.97504	2.75067	0.00905866	0.452761	2.60983
2009	ATP2A3	-0.0190744	2.96211	-2.87207	0.00907761	0.452761	-2.60912
2009	CEP131	-0.0175774	2.92225	-2.74749	0.00913204	0.452761	-2.60707
2009	RPL26P30	0.0114328	2.91693	2.74571	0.00917326	0.452761	2.60553
2009	KAT6A	-0.0698761	3.20224	-2.85587	0.00922045	0.452761	-2.60377
2009	PSMC1P9	0.0182961	3.00402	2.85371	0.00924331	0.452761	2.60292
2009	FUT4	-0.0149036	2.91938	-2.86363	0.00929589	0.452761	-2.60098
2009	PIP5K1B	0.0143	2.91619	2.87015	0.00934381	0.452761	2.59921
2009	RPL17P36	0.0643501	2.96948	2.85056	0.00935736	0.452761	2.59871
2009	KLHL3	-0.0165741	2.94429	-2.86323	0.00944195	0.452761	-2.59562
2009	CGRRF1	0.0190736	2.93301	2.73222	0.00949202	0.452761	2.59381
2009	IRF2BPL	-0.0444446	3.12946	-2.85753	0.00951338	0.452761	-2.59303
2009	TRPC4AP	-0.0304947	3.08804	-2.8505	0.00962721	0.452761	-2.58894
2009	PNRC2P1	0.0527755	3.05544	2.84319	0.00962783	0.452761	2.58892
2009	TRIM39	-0.0212966	2.99689	-2.84629	0.00964661	0.452761	-2.58825
2009	TMEM30A	0.0190942	2.96127	2.85361	0.00965738	0.452761	2.58786
2009	RPL26	0.0834874	3.01028	2.83016	0.00967239	0.452761	2.58733
2009	CD160	0.0287291	2.94966	2.85073	0.00978104	0.452761	2.58348
2009	PEPD	-0.0278327	3.04066	-2.83371	0.00978779	0.452761	-2.58324
2009	RAP1BL	0.0481714	3.00034	2.83563	0.00985366	0.452761	2.58092
2009	SNX29	-0.0145312	2.92771	-2.82955	0.0098813	0.452761	-2.57996
2009	KPNA6	-0.0545965	3.07794	-2.82335	0.00990687	0.452761	-2.57906
2009	BCRP5	-0.0239976	2.97062	-2.8289	0.00999348	0.452761	-2.57605
2009	UBQLN4	-0.0373131	3.01785	-2.70835	0.010081	0.452761	-2.57304
2009	SCD	-0.00766402	2.90721	-2.82248	0.0101483	0.452761	-2.57073
2009	TRIO	0.0163398	2.92096	2.70505	0.0101651	0.452761	2.57016
2009	APAF1	-0.0225278	3.0306	-2.82582	0.0101859	0.452761	-2.56945
2009	RNF144A	-0.0120377	2.96645	-2.83184	0.0102207	0.452761	-2.56827
2009	RPL17P39	0.11822	3.25891	2.69994	0.0102966	0.452761	2.56571
2009	ADGRE2	-0.0508992	3.14846	-2.82015	0.0103059	0.452761	-2.56539
2009	SUPT6H	-0.0153915	2.9135	-2.82827	0.010354	0.452761	-2.56378
2009	CPT1B	-0.0141204	2.91597	-2.82538	0.0103842	0.452761	-2.56277
2009	ATP2A2	-0.0119318	2.94403	-2.79579	0.0104792	0.452761	-2.5596
2009	C8orf33	-0.00961007	2.93937	-2.81306	0.0105367	0.452761	-2.5577
2009	RPS15AP19	0.116821	3.25486	2.78937	0.0106722	0.452761	2.55325
2009	ZBED1	-0.0324966	3.10438	-2.78999	0.0106913	0.452761	-2.55263
2009	SELENON	-0.0163295	2.93746	-2.79893	0.0107754	0.452761	-2.5499
2009	EDEM2	-0.0256415	3.02149	-2.68063	0.0108076	0.452761	-2.54886
2009	PPIAP33	0.0548817	2.99024	2.78973	0.0109089	0.452761	2.5456
2009	TUFM	-0.0303256	3.05234	-2.78996	0.0109979	0.452761	-2.54277
2009	RAPGEF6	-0.0425401	3.1031	-2.78879	0.0110735	0.452761	-2.54037
2009	FCSK	-0.0148775	2.94076	-2.79809	0.011135	0.452761	-2.53843
2009	IDO2	0.0129618	2.91687	2.66728	0.0111746	0.452761	2.53719
2009	PSMA4	0.0351533	3.01415	2.66612	0.011207	0.452761	2.53618
2009	BACH2	-0.0128446	2.93132	-2.77163	0.0113121	0.452761	-2.53291
2009	DCAF13	0.0134283	2.91008	2.66092	0.0113534	0.452761	2.53163
2009	POLRMT	-0.0177152	2.93334	-2.78803	0.0114481	0.452761	-2.52872
2009	MTF1	-0.0435047	3.01516	-2.77001	0.011574	0.452761	-2.52487
2009	MPHOSPH8	-0.0164939	2.99712	-2.77673	0.0116286	0.452761	-2.52322
2009	SIRT5	-0.0150922	2.92647	-2.76575	0.0117008	0.452761	-2.52104
2009	IFNAR1	-0.030098	3.06412	-2.76676	0.0117038	0.452761	-2.52095
2009	ZNF337	-0.0260704	2.9922	-2.7585	0.0117071	0.452761	-2.52085
2009	RPL5P1	0.037382	2.95314	2.75471	0.0117124	0.452761	2.52069
2009	ZNF792	-0.0127611	2.91983	-2.74557	0.0117336	0.452761	-2.52006
2009	KLF13	-0.0437898	3.19757	-2.74659	0.0117632	0.452761	-2.51917
2009	TKT	-0.0369025	3.43372	-2.77028	0.0117706	0.452761	-2.51895
2009	LDLRAP1	-0.0270343	2.97866	-2.75416	0.0118727	0.452761	-2.51591
2009	NSD1	-0.00980469	2.91554	-2.75325	0.0119357	0.452761	-2.51404
2009	TGM1	-0.00754431	2.90482	-2.74981	0.012029	0.452761	-2.51129
2009	TAPBP	-0.0295148	3.05354	-2.63647	0.0120655	0.452761	-2.51022
2009	TFDP2	0.00846862	2.90939	2.6338	0.0121457	0.452761	2.50788
2009	ZNF211	-0.0158093	2.94017	-2.75559	0.0121477	0.452761	-2.50782
2009	TCEANC2	-0.0125074	2.92596	-2.74161	0.0122042	0.452761	-2.50619
2009	SEC14L1P1	-0.00850462	2.92065	-2.75129	0.012208	0.452761	-2.50608
2009	POLR3A	-0.0151372	2.94275	-2.73291	0.0122658	0.452761	-2.5044
2009	RPL26P12	0.0715339	2.99285	2.62613	0.0123789	0.452761	2.50116
2009	WASHC5	-0.0266379	3.00861	-2.73559	0.0124091	0.452761	-2.50029
2009	TP53BP1	-0.016383	2.92485	-2.73013	0.0124186	0.452761	-2.50002
2009	FAM53B	-0.0367696	3.07883	-2.72511	0.0124396	0.452761	-2.49942
2009	CD93	-0.0327669	3.22013	-2.7397	0.0124957	0.452761	-2.49783
2009	LAPTM5	-0.0473041	3.39853	-2.72582	0.0125211	0.452761	-2.49711
2009	COL9A2	-0.0119168	2.90883	-2.72525	0.0125703	0.452761	-2.49572
2009	RPL21P16	0.0809735	3.49886	2.61983	0.0125736	0.452761	2.49562
2009	NADSYN1	-0.0272086	3.0065	-2.73024	0.0125797	0.452761	-2.49545
2009	GDPD5	-0.0175912	2.92195	-2.73004	0.0125833	0.452761	-2.49535
2009	MTMR3	-0.0240572	2.99668	-2.72101	0.0125903	0.452761	-2.49515
2009	CACYBPP2	0.0162326	2.93943	2.71685	0.0127163	0.452761	2.49162
2009	TAF6L	-0.016239	2.93488	-2.71597	0.0128086	0.452761	-2.48905
2009	RPL21P105	0.0951726	3.33708	2.70796	0.0128724	0.452761	2.48728
2009	RPL24	0.0612238	3.42093	2.70487	0.0129117	0.452761	2.4862
2009	PAQR7	-0.0101199	2.90632	-2.71016	0.0129164	0.452761	-2.48607
2009	RBSN	-0.0153947	3.01683	-2.72689	0.0130368	0.452761	-2.48276
2009	VAMP1	-0.0155762	2.97539	-2.70936	0.0130409	0.452761	-2.48265
2009	MPV17	-0.0257177	2.98523	-2.70567	0.0131309	0.452761	-2.4802
2009	RPS27P29	0.132254	3.27585	2.70003	0.0131587	0.452761	2.47944
2009	DHX8	-0.012863	2.91803	-2.6004	0.0131916	0.452761	-2.47856
2009	CWF19L1	-0.0281974	3.12571	-2.70275	0.0132157	0.452761	-2.4779
2009	DHX16	-0.0286053	3.07136	-2.69825	0.0132404	0.452761	-2.47724
2009	NSF	-0.0179646	2.99677	-2.68927	0.013286	0.452761	-2.47601
2009	KIAA2026	-0.0153678	2.92762	-2.59747	0.0132873	0.452761	-2.47597
2009	HMGB1P1	0.0399062	2.9581	2.69606	0.0133079	0.452761	2.47542
2009	ZMAT2	0.0386709	3.03497	2.70005	0.0133539	0.452761	2.47419
2009	RABGAP1	-0.032368	3.00233	-2.59367	0.0134122	0.452761	-2.47263
2009	PPIAP35	0.0532344	3.01075	2.69642	0.0134867	0.452761	2.47065
2009	SETBP1	-0.00955221	2.92711	-2.6939	0.0135418	0.452761	-2.46919
2009	GPAA1	-0.0249389	2.98054	-2.69031	0.0136293	0.452761	-2.46689
2009	ITGAE	0.0216851	2.97915	2.58667	0.0136452	0.452761	2.46647
2009	CLN3	-0.0157622	2.93905	-2.68519	0.0136471	0.452761	-2.46642
2009	B4GALT4	-0.0117069	2.91565	-2.68598	0.013678	0.452761	-2.46561
2009	CRBN	0.0318413	3.02012	2.58413	0.0137306	0.452761	2.46423
2009	RPL13P12	0.0295945	2.94974	2.69171	0.0137737	0.452761	2.46311
2009	C8orf82	-0.0109667	2.92076	-2.72403	0.0137848	0.452761	-2.46282
2009	TRAK1	-0.0136197	2.94625	-2.6716	0.0138254	0.452761	-2.46177
2009	ZBTB3	-0.0138404	2.91759	-2.68732	0.0138942	0.452761	-2.45999
2009	SOD1	0.0455663	3.24048	2.57877	0.0139126	0.452761	2.45951
2009	IL16	-0.0160152	2.97379	-2.68144	0.0139605	0.452761	-2.45828
2009	CBY1	-0.0129135	2.92447	-2.66987	0.0139656	0.452761	-2.45815
2009	DNAJB1	-0.0184251	3.0213	-2.67829	0.0140518	0.452761	-2.45594
2009	XPO6	-0.0574937	3.27291	-2.66934	0.0141071	0.452761	-2.45453
2009	TBC1D14	-0.0348443	3.104	-2.67221	0.014131	0.452761	-2.45391
2009	PJA1	-0.0117775	2.9199	-2.67433	0.0141354	0.452761	-2.4538
2009	RAB40C	-0.0391626	3.12013	-2.6674	0.0141502	0.452761	-2.45343
2009	DNAH1	-0.0213758	2.96835	-2.66202	0.0141888	0.452761	-2.45245
2009	GORASP1	-0.0211692	2.95259	-2.67365	0.0141901	0.452761	-2.45241
2009	TENT5A	-0.0403117	3.14081	-2.66474	0.0141926	0.452761	-2.45235
2009	SLC25A43	-0.0171092	2.93259	-2.67078	0.0142831	0.452761	-2.45006
2009	LDHB	0.0618529	3.20038	2.66688	0.0143851	0.452761	2.4475
2009	MORC2-AS1	-0.0100312	2.92908	-2.68333	0.0144008	0.452761	-2.44711
2009	GGA3	-0.0216719	2.95293	-2.5633	0.0144499	0.452761	-2.44588
2009	GAPVD1	-0.0232434	3.03234	-2.56278	0.0144682	0.452761	-2.44542
2009	SPATA20	-0.0143915	2.93274	-2.67164	0.0144918	0.452761	-2.44484
2009	OR5D18	0.0111187	2.90986	2.56182	0.0145022	0.452761	2.44458
2009	NUCB1	-0.0600045	3.4429	-2.65231	0.0145062	0.452761	-2.44448
2009	EHMT1	-0.0125727	2.91322	-2.56094	0.0145334	0.452761	-2.4438
2009	ADAM8	-0.0428928	3.1336	-2.65213	0.0145951	0.452761	-2.44227
2009	N4BP1	-0.0325513	2.99743	-2.66317	0.0146434	0.452761	-2.44108
2009	LONP1	-0.0157436	2.93147	-2.65938	0.0147265	0.452761	-2.43903
2009	NUMB	-0.033595	3.264	-2.65774	0.0147352	0.452761	-2.43882
2009	ING4	0.0125639	2.92417	2.55441	0.0147673	0.452761	2.43804
2009	LCMT1	-0.0175821	2.992	-2.64376	0.0148198	0.452761	-2.43675
2009	H1-10	-0.0277345	2.98527	-2.65028	0.0148605	0.452761	-2.43576
2009	TNK2	-0.03421	3.17422	-2.65383	0.0148927	0.452761	-2.43498
2009	CARNS1	-0.0159879	2.92614	-2.6471	0.0149244	0.452761	-2.43421
2009	MAPRE1	-0.0273343	3.22218	-2.66494	0.0149983	0.452761	-2.43242
2009	MED12	-0.0154813	2.92244	-2.66048	0.0150191	0.452761	-2.43192
2009	ATP1B1	0.00850451	2.91794	2.64115	0.0150474	0.452761	2.43124
2009	RANP6	0.0270463	3.06141	2.63752	0.0150493	0.452761	2.43119
2009	FCGBP	-0.0324394	2.96587	-2.65843	0.0150738	0.452761	-2.4306
2009	NDUFS5	0.0448974	3.00834	2.65316	0.0150844	0.452761	2.43035
2009	MTCH1	-0.0257019	3.31624	-2.64434	0.0150914	0.452761	-2.43018
2009	POLR2D	-0.0132151	2.92772	-2.67944	0.0150965	0.452761	-2.43006
2009	RPS25	0.0529868	3.5758	2.54476	0.015119	0.452761	2.42951
2009	SPTLC2	-0.0124655	2.91794	-2.54314	0.0151792	0.452761	-2.42808
2009	IFFO2	-0.0135739	2.92395	-2.63921	0.0152077	0.452761	-2.4274
2009	HSD17B10	-0.0169777	2.94073	-2.67775	0.0152296	0.452761	-2.42687
2009	PIAS1	-0.0325427	3.17738	-2.63832	0.0152788	0.452761	-2.4257
2009	PRKCZ	-0.0172325	2.96112	-2.63221	0.0153683	0.452761	-2.42358
2009	RPS29P17	0.092566	3.11074	2.63989	0.0154285	0.452761	2.42216
2009	LSM1	0.0344744	3.05714	2.62495	0.0154981	0.452761	2.42053
2009	CWC15	0.0184776	2.98256	2.53445	0.0155034	0.452761	2.4204
2009	ZNF839	-0.0171199	2.9689	-2.62787	0.0156931	0.452761	-2.41598
2009	RPS27P7	0.0312212	2.93139	2.62383	0.0158039	0.452761	2.41341
2009	EDEM1	-0.0451431	3.03969	-2.52614	0.0158199	0.452761	-2.41304
2009	GLYR1	-0.0269287	3.0054	-2.61378	0.015847	0.452761	-2.41242
2009	RPL17P9	0.101968	3.16118	2.52372	0.0159131	0.452761	2.4109
2009	KLHL6	-0.0179934	2.95218	-2.61436	0.0160216	0.452761	-2.40842
2009	ATP5PO	0.0567433	3.11561	2.51709	0.0161711	0.452761	2.40503
2009	RPS27P23	0.0221387	2.91911	2.517	0.0161745	0.452761	2.40495
2009	CFLAR	-0.058627	3.38608	-2.60928	0.0161938	0.452761	-2.40452
2009	PTDSS1	-0.0509594	3.02851	-2.60967	0.0162148	0.452761	-2.40404
2009	TMEM268	-0.0168894	2.92663	-2.5148	0.0162607	0.452761	-2.40301
2009	ITGA9	0.010884	2.90781	2.59818	0.0162861	0.452761	2.40244
2009	BEST4	-0.00751556	2.90389	-2.60705	0.0162958	0.452761	-2.40222
2009	GRAMD4	-0.0101165	2.93004	-2.62119	0.0163481	0.452761	-2.40105
2009	NAA60	-0.0173161	2.95027	-2.59651	0.0163534	0.452761	-2.40093
2009	CST3	-0.0362947	3.55957	-2.62363	0.0163713	0.452761	-2.40053
2009	UNC45A	-0.0238183	3.02122	-2.60735	0.016374	0.452761	-2.40047
2009	RGS10	0.0443726	3.14437	2.60435	0.0163888	0.452761	2.40014
2009	NISCH	-0.032743	3.03866	-2.59919	0.0164298	0.452761	-2.39923
2009	ASXL2	-0.040534	3.05488	-2.6063	0.0164301	0.452761	-2.39922
2009	SH3PXD2A	-0.0127869	2.91401	-2.50937	0.0164762	0.452761	-2.39819
2009	ZBTB9	-0.015561	2.92538	-2.59791	0.0164764	0.452761	-2.39819
2009	ZNF385C	0.00830443	2.90677	2.50683	0.0165776	0.452761	2.39594
2009	KLRB1	0.0775229	3.16203	2.60079	0.0165983	0.452761	2.39549
2009	ABLIM1	-0.025122	3.03727	-2.60768	0.0166278	0.452761	-2.39484
2009	SPECC1L	-0.0362759	3.02411	-2.59698	0.016718	0.452761	-2.39285
2009	SF3B6	0.0321955	2.99061	2.58631	0.0167471	0.452761	2.39221
2009	GID8	-0.0268601	3.04741	-2.5853	0.0167923	0.452761	-2.39122
2009	BTBD2	-0.0366236	3.20411	-2.58733	0.0168294	0.452761	-2.39041
2009	SMAP1	-0.0141995	2.93308	-2.59734	0.0168443	0.452761	-2.39009
2009	ATP5F1EP2	0.055069	3.4365	2.58299	0.0169402	0.452761	2.388
2009	SMIM30	0.0178025	2.93676	2.49759	0.0169517	0.452761	2.38775
2009	USP32	-0.0339275	2.98421	-2.58976	0.0169519	0.452761	-2.38775
2009	ZNF721	0.0215402	2.95032	2.49709	0.0169724	0.452761	2.3873
2009	WASHC2C	-0.00789086	2.91348	-2.60432	0.0170981	0.452761	-2.38459
2009	UBASH3A	-0.0248568	2.98197	-2.59214	0.0171325	0.452761	-2.38385
2009	ARMC7	-0.00986872	2.91625	-2.59873	0.0171385	0.452761	-2.38372
2009	CYB561A3	-0.0346263	3.04919	-2.58131	0.0171932	0.452761	-2.38255
2009	ANKMY1	-0.0131062	2.94039	-2.59184	0.0172725	0.452761	-2.38086
2009	PMP22	-0.00959595	2.89668	-2.58784	0.0172744	0.452761	-2.38082
2009	CADPS	0.00978117	2.90946	2.48931	0.0172938	0.452761	2.3804
2009	RPL31P49	0.021637	2.91482	2.48913	0.0173013	0.452761	2.38024
2009	RFWD3	-0.0170239	2.94163	-2.59521	0.017369	0.452761	-2.3788
2009	LOC648771	0.0521885	3.3976	2.57888	0.0174327	0.452761	2.37745
2009	ZNF789	-0.00751779	2.91678	-2.57619	0.0174524	0.452761	-2.37704
2009	MPHOSPH10	0.018569	2.98196	2.48382	0.0175237	0.452761	2.37553
2009	RNU6-15P	0.0254556	3.13394	2.57516	0.0175321	0.452761	2.37536
2009	SDHAP2	-0.0240442	3.07873	-2.58454	0.017564	0.452761	-2.37468
2009	LNPK	-0.0181829	2.92952	-2.57257	0.0175724	0.452761	-2.37451
2009	ACACB	-0.0148106	2.91938	-2.57516	0.0176305	0.452761	-2.37329
2009	SETMAR	0.00978691	2.92798	2.59228	0.0177121	0.452761	2.37158
2009	TMEM127	-0.015192	2.94151	-2.574	0.0177359	0.452761	-2.37109
2009	ZNF767P	-0.0145034	2.92804	-2.57521	0.0177598	0.452761	-2.37059
2009	ATP6V0D1	-0.0511812	3.21525	-2.57576	0.0178306	0.452761	-2.36912
2009	KIAA1324	-0.0492642	3.00959	-2.57109	0.017954	0.452761	-2.36657
2009	GNS	-0.0497461	3.34407	-2.557	0.0180299	0.452761	-2.365
2009	PPP2R5D	-0.0135502	2.92948	-2.57185	0.0181242	0.452761	-2.36307
2009	NSUN5	-0.017848	2.94643	-2.56179	0.0181813	0.452761	-2.3619
2009	OR2T2	0.0103699	2.91022	2.55526	0.0181968	0.452761	2.36159
2009	CCDC13	0.00827066	2.90612	2.46747	0.0182256	0.452761	2.361
2009	EEF1A1P9	0.0726991	3.50938	2.55491	0.0182733	0.452761	2.36003
2009	FAM122A	-0.00952102	2.9427	-2.55293	0.0182885	0.452761	-2.35972
2009	HIP1	-0.0160809	2.94193	-2.57227	0.0182901	0.452761	-2.35969
2009	ITGA5	-0.0444535	3.07045	-2.55139	0.0183039	0.452761	-2.35941
2009	RPL7	0.0549678	2.97274	2.54847	0.0183163	0.452761	2.35916
2009	CYC1	-0.0245009	3.11187	-2.55551	0.0183388	0.452761	-2.3587
2009	TTC21A	-0.00675937	2.89528	-2.464	0.0183782	0.452761	-2.35791
2009	PLCB1	0.0118377	2.90855	2.46307	0.018419	0.452761	2.35709
2009	TEPSIN	-0.0157547	2.93025	-2.5529	0.0184562	0.452761	-2.35634
2009	CACNG6	-0.0176008	2.93513	-2.56096	0.0184569	0.452761	-2.35632
2009	LSS	-0.0129349	2.92319	-2.55509	0.0185392	0.452761	-2.35467
2009	CAMLG	0.0360086	3.19726	2.54236	0.0186614	0.452761	2.35223
2009	ARID3A	-0.0467093	3.11078	-2.53818	0.0187825	0.452761	-2.34982
2009	KYNUP2	0.0117128	2.90914	2.45472	0.018791	0.452761	2.34965
2009	TSHZ2	-0.00794839	2.90878	-2.54993	0.0188974	0.452761	-2.34755
2009	XYLT1	-0.0129002	2.92332	-2.54958	0.0189023	0.452761	-2.34745
2009	CANX	-0.0218832	3.02911	-2.53761	0.0189208	0.452761	-2.34709
2009	FIBP	-0.0356269	3.05256	-2.45133	0.0189438	0.452761	-2.34663
2009	ALPL	-0.0814994	3.42775	-2.5397	0.0189659	0.452761	-2.3462
2009	ZNF275	-0.0325047	2.98859	-2.44999	0.0190044	0.452761	-2.34544
2009	XRCC1	-0.0139534	2.94773	-2.53431	0.0190734	0.452761	-2.34409
2009	LOC100131360	0.0112955	2.91906	2.53555	0.0190849	0.452761	2.34387
2009	KLF11	-0.0152429	2.94638	-2.56714	0.0190938	0.452761	-2.34369
2009	RPL21P29	0.104541	3.3949	2.5276	0.0190945	0.452761	2.34368
2009	RPL23AP37	0.0134419	2.91687	2.44796	0.019097	0.452761	2.34363
2009	PAXIP1	-0.0117887	2.92155	-2.53528	0.0191398	0.452761	-2.3428
2009	HNRNPC	0.0228447	3.02049	2.53483	0.0192333	0.452761	2.34098
2009	RPS7	0.0121315	2.92152	2.52345	0.0192477	0.452761	2.3407
2009	FAM156A	-0.0140358	2.93731	-2.54372	0.0193333	0.452761	-2.33904
2009	SLX4	-0.0204503	2.93179	-2.51777	0.0195923	0.452761	-2.33406
2009	LEMD2	-0.0166594	2.95978	-2.52679	0.0196195	0.452761	-2.33355
2009	NOD1	-0.00966146	2.90898	-2.52611	0.0196344	0.452761	-2.33326
2009	SLC9A9	-0.0111594	2.91363	-2.52564	0.0196593	0.452761	-2.33279
2009	WAS	-0.0529113	3.51337	-2.51561	0.0197711	0.452761	-2.33066
2009	PTPRE	-0.0375145	3.22678	-2.52098	0.0198234	0.452761	-2.32967
2009	CTDSP2	-0.0415082	3.25664	-2.51086	0.0199075	0.452761	-2.32809
2009	ADRA2A	0.0115202	2.92072	2.5114	0.0200048	0.452761	2.32626
2009	STAT6	-0.032306	3.11768	-2.51798	0.0200549	0.452761	-2.32532
2009	LINS1	-0.00927691	2.94232	-2.54048	0.0200612	0.452761	-2.3252
2009	TBC1D9B	-0.0139508	2.93991	-2.42418	0.0202098	0.452761	-2.32243
2009	LSM3	0.015557	2.93397	2.42298	0.0202675	0.452761	2.32136
2009	RPL7P59	0.0109191	2.90024	2.42286	0.020273	0.452761	2.32126
2009	CACNA2D4	-0.00828871	2.91628	-2.51807	0.0202871	0.452761	-2.32099
2009	RPL10AP6	0.0629712	3.28997	2.50517	0.0202876	0.452761	2.32099
2009	OSBPL2	-0.0157171	3.05297	-2.50689	0.0202988	0.452761	-2.32078
2009	RNF41	-0.0118028	2.93088	-2.51034	0.020377	0.452761	-2.31933
2009	SULT1A4	-0.0224812	3.0373	-2.51034	0.0203928	0.452761	-2.31904
2009	MX2	-0.0529989	3.21195	-2.50121	0.0204787	0.452761	-2.31746
2009	LRP10	-0.0373156	3.39896	-2.50598	0.0204979	0.452761	-2.31711
2009	RING1	-0.0394186	3.16211	-2.50551	0.020505	0.452761	-2.31698
2009	PPIAP29	0.0639446	3.24864	2.50159	0.020506	0.452761	2.31696
2009	CRYZ	0.0201517	2.93709	2.49908	0.0205422	0.452761	2.3163
2009	RPL31	0.117969	3.18962	2.49371	0.0205643	0.452761	2.31589
2009	XIAP	-0.00871688	2.91002	-2.4158	0.0206157	0.452761	-2.31495
2009	GTF2IRD1	0.00827119	2.90816	2.41424	0.020692	0.452761	2.31356
2009	FDPSP2	0.0104848	2.91145	2.41301	0.0207526	0.452761	2.31246
2009	GMIP	-0.0306203	3.01615	-2.41238	0.0207834	0.452761	-2.3119
2009	NAAA	-0.0221855	3.02694	-2.50314	0.0208466	0.452761	-2.31075
2009	RPL39L	0.0121908	2.92001	2.56078	0.0208485	0.452761	2.31072
2009	RPL17	0.0839346	3.15035	2.40886	0.0209573	0.452761	2.30875
2009	JMJD7-PLA2G4B	-0.0341608	3.07234	-2.49194	0.0209929	0.452761	-2.30811
2009	LINC01347	-0.0121268	2.91076	-2.49934	0.021009	0.452761	-2.30782
2009	PPP2R2D	-0.0106907	2.9657	-2.49174	0.0210208	0.452761	-2.30761
2009	BUD23	-0.0304974	2.98304	-2.40582	0.0211086	0.452761	-2.30604
2009	CCNY	-0.0257665	3.07708	-2.49204	0.0211323	0.452761	-2.30561
2009	DYSF	-0.069858	3.2541	-2.48793	0.0211336	0.452761	-2.30559
2009	PI4KAP1	-0.0159436	2.95476	-2.5068	0.0211432	0.452761	-2.30542
2009	PFAS	-0.0116441	2.9229	-2.49528	0.0211561	0.452761	-2.30519
2009	RPS8P10	0.073441	3.07091	2.49311	0.0211788	0.452761	2.30478
2009	AIDA	0.035565	3.13377	2.48425	0.0211823	0.452761	2.30472
2009	ATP5F1C	0.0525163	3.01612	2.4033	0.0212351	0.452761	2.30378
2009	PIK3CB	-0.0161746	2.92914	-2.48429	0.0212391	0.452761	-2.30371
2009	KLF2	-0.0259529	3.63492	-2.48518	0.0212493	0.452761	-2.30353
2009	VPS33B	-0.017145	2.94116	-2.49536	0.0212569	0.452761	-2.30339
2009	DENND3	-0.0334296	3.03516	-2.49875	0.0212878	0.452761	-2.30284
2009	UQCRH	0.0389602	3.0372	2.40141	0.0213302	0.452761	2.30209
2009	UBE2H	0.0272081	2.98322	2.49024	0.0213834	0.452761	2.30114
2009	SNAPC4	-0.0266459	2.97822	-2.47486	0.0214138	0.452761	-2.30061
2009	GSTT2B	0.0145738	2.91893	2.39974	0.0214144	0.452761	2.3006
2009	PAFAH2	-0.0197014	2.94286	-2.48641	0.0214154	0.452761	-2.30058
2009	SNHG8	0.0269988	2.94376	2.48747	0.0214672	0.452761	2.29966
2009	RBX1	0.0469457	3.05504	2.47899	0.0214802	0.452761	2.29944
2009	CNPY2	0.0144177	2.97256	2.47745	0.0215053	0.452761	2.29899
2009	RPL12P32	0.0498068	3.36652	2.4779	0.0215167	0.452761	2.29879
2009	ADARB1	-0.0231403	2.97924	-2.47705	0.021628	0.452761	-2.29684
2009	POGK	-0.0264412	3.0864	-2.47568	0.0216862	0.452761	-2.29582
2009	CLEC10A	-0.0077169	2.91627	-2.47786	0.0216951	0.452761	-2.29566
2009	SEMA4B	-0.0348361	3.03252	-2.39401	0.021706	0.452761	-2.29547
2009	B2M	0.0461225	3.69238	2.47261	0.0217617	0.452761	2.2945
2009	PLA2G2D	0.0205535	2.95046	2.4759	0.0217678	0.452761	2.2944
2009	PPIAP47	0.027036	2.95925	2.47883	0.0218206	0.452761	2.29348
2009	GRID2	0.011281	2.90315	2.39144	0.021838	0.452761	2.29317
2009	SNRNP70	-0.0187518	3.05762	-2.47217	0.0218708	0.452761	-2.29261
2009	RBPJL	0.00849091	2.90668	2.47334	0.0218739	0.452761	2.29255
2009	PTMAP10	0.0368714	2.94998	2.48088	0.0219127	0.452761	2.29188
2009	RAB11FIP3	-0.0207608	2.9701	-2.46925	0.0219429	0.452761	-2.29135
2009	ACSS2	-0.0313746	3.06622	-2.46579	0.0219802	0.452761	-2.29071
2009	MTOR	-0.0258079	2.98288	-2.46352	0.0220077	0.452761	-2.29023
2009	RPL21P119	0.0587339	3.1094	2.45832	0.0221598	0.452761	2.28762
2009	CXCL16	-0.0422687	3.12335	-2.46555	0.0221899	0.452761	-2.2871
2009	TAF11L1	0.00602842	2.91283	2.47613	0.0222775	0.452761	2.2856
2009	HSPA5	-0.0143228	2.92614	-2.45759	0.0223112	0.452761	-2.28503
2009	ZNF277	0.0230597	2.9643	2.46074	0.0223184	0.452761	2.2849
2009	TRIM26	-0.0307234	3.00983	-2.4564	0.0223548	0.452761	-2.28428
2009	TPT1P9	0.122444	3.26181	2.45849	0.0223914	0.452761	2.28366
2009	HSP90AA1	0.0611242	3.1873	2.38071	0.0223971	0.452761	2.28357
2009	ZNF366	-0.00722736	2.89585	-2.38061	0.0224021	0.452761	-2.28348
2009	LOC202181	0.0144177	2.91958	2.45657	0.0224355	0.452761	2.28291
2009	TCF3	-0.0160882	2.93468	-2.45678	0.0225417	0.452761	-2.28111
2009	ZNF827	-0.0157766	2.92659	-2.45625	0.0225879	0.452761	-2.28033
2009	DCTN5	-0.0292035	3.05804	-2.46084	0.0225929	0.452761	-2.28025
2009	EIF2S1	0.0141866	2.92903	2.45308	0.0225991	0.452761	2.28015
2009	TIMELESS	-0.0136626	2.91297	-2.3764	0.0226248	0.452761	-2.27971
2009	GET4	-0.0137156	2.93899	-2.46836	0.0226939	0.452782	-2.27855
2009	PAAF1	-0.022269	2.95614	-2.44821	0.0227201	0.452782	-2.27811
2009	PTGER3	0.00974797	2.90746	2.37379	0.0227645	0.452782	2.27736
2009	SRF	-0.0286958	3.11097	-2.45342	0.0228023	0.452782	-2.27673
2009	UQCRHL	0.0687117	3.14715	2.44705	0.0229575	0.453071	2.27414
2009	COX7B	0.0224576	2.92548	2.36842	0.0230532	0.453071	2.27255
2009	LGALS3	0.0731186	3.04761	2.4473	0.0230774	0.453071	2.27215
2009	CYB5D2	-0.0109616	2.92911	-2.44374	0.0231203	0.453071	-2.27144
2009	ACTR3	0.0721111	3.17402	2.44575	0.0231947	0.453071	2.27021
2009	SLC35E3	-0.021759	2.98724	-2.44105	0.0232177	0.453071	-2.26983
2009	LOC646674	-0.0193513	2.92629	-2.36214	0.0233948	0.453071	-2.26693
2009	EEF1A1P11	0.0378491	3.37683	2.36146	0.0234324	0.453071	2.26631
2009	PTMAP12	0.0449126	2.99963	2.44732	0.0234389	0.453071	2.2662
2009	AATF	-0.0330211	3.01373	-2.43306	0.0234939	0.453071	-2.26531
2009	SORBS3	-0.0119265	2.92591	-2.43837	0.0234985	0.453071	-2.26523
2009	USP1	0.0268131	2.96272	2.35895	0.0235701	0.453071	2.26407
2009	CBX4	-0.0206801	3.0056	-2.43047	0.0236139	0.453071	-2.26335
2009	SLC22A7	0.00776134	2.90746	2.44418	0.0236982	0.453071	2.26199
2009	RPS12P4	0.0985046	3.51541	2.43059	0.0237789	0.453071	2.26068
2009	RPL6P10	0.0872604	3.10569	2.4346	0.023847	0.453071	2.25959
2009	DLD	0.0159303	2.95417	2.42892	0.0238631	0.453071	2.25933
2009	PNKP	-0.0250516	3.02652	-2.35307	0.0238967	0.453071	-2.25879
2009	WDR37	-0.0158593	2.99918	-2.43559	0.024051	0.453071	-2.25631
2009	RPL7P23	0.098329	3.25957	2.34993	0.0240727	0.453071	2.25597
2009	RPUSD3	-0.0191327	2.96946	-2.34882	0.0241354	0.453071	-2.25497
2009	PIP5K1C	-0.0263985	2.9522	-2.34869	0.0241425	0.453071	-2.25485
2009	CTPS2	-0.0115184	2.92298	-2.42753	0.0243029	0.453071	-2.25231
2009	PIK3CD	-0.0564441	3.18418	-2.41803	0.0243787	0.453071	-2.25111
2009	UBE2G1	-0.0154745	2.99683	-2.42461	0.0244319	0.453071	-2.25027
2009	DHX37	-0.0180968	2.96173	-2.42838	0.0244518	0.453071	-2.24995
2009	HAPLN3	-0.0103112	2.91996	-2.43316	0.0244551	0.453071	-2.2499
2009	ITFG2	-0.0233428	2.9782	-2.41625	0.024488	0.453071	-2.24938
2009	TRRAP	-0.0354379	3.03086	-2.41141	0.0245617	0.453071	-2.24823
2009	PPIAP31	0.032743	3.24784	2.41438	0.0245759	0.453071	2.248
2009	RAB12	-0.0234439	2.97489	-2.41179	0.0246074	0.453071	-2.24751
2009	KIFBP	0.0124944	2.92721	2.42811	0.0246124	0.453071	2.24743
2009	RLF	0.0101623	2.92635	2.41466	0.0246403	0.453071	2.247
2009	ZC3H4	-0.0284064	3.04547	-2.4113	0.0246775	0.453071	-2.24641
2009	ZYG11B	-0.0324438	3.13272	-2.3391	0.024689	0.453071	-2.24623
2009	WDR44	0.00702967	2.91884	2.41282	0.0247275	0.453071	2.24563
2009	DLGAP4	-0.0199327	2.93241	-2.41108	0.0248501	0.453071	-2.24372
2009	KRCC1	0.0234431	2.9474	2.40615	0.0248539	0.453071	2.24367
2009	GIMAP7	0.0357817	3.07625	2.41386	0.0248843	0.453071	2.24319
2009	DPP8	-0.0119829	2.97115	-2.41221	0.0249335	0.453071	-2.24243
2009	SYS1	-0.0118601	2.95792	-2.4126	0.0249563	0.453071	-2.24208
2009	SNRPGP2	0.0318838	2.97352	2.33391	0.0249887	0.453071	2.24158
2009	GLA	-0.0221083	3.04453	-2.42145	0.0251502	0.453071	-2.23909
2009	CBX3P9	0.0108813	2.91129	2.40074	0.0251503	0.453071	2.23909
2009	EHBP1	-0.0120534	2.92421	-2.40801	0.0251609	0.453071	-2.23892
2009	OSGIN1	-0.0114836	2.93714	-2.42426	0.0251809	0.453071	-2.23862
2009	PATJ	-0.0208242	2.96431	-2.41959	0.0252305	0.453071	-2.23786
2009	POLR3GL	0.0302711	3.05895	2.32943	0.025251	0.453071	2.23754
2009	TRIM27	-0.0129433	2.95444	-2.40943	0.0252695	0.453071	-2.23726
2009	MIS12	0.026909	3.03025	2.39442	0.0254928	0.453071	2.23385
2009	GZMA	0.0641445	3.11922	2.40212	0.0255247	0.453071	2.23337
2009	KCNA1	0.00875518	2.89887	2.41357	0.0255444	0.453071	2.23307
2009	RDH13	-0.0149444	2.9125	-2.39562	0.0256292	0.453071	-2.23178
2009	TMEM199	0.0115396	2.9437	2.40055	0.0256336	0.453071	2.23172
2009	MLEC	-0.0321666	3.01081	-2.38979	0.0256822	0.453071	-2.23098
2009	GSTCD	0.00725831	2.90671	2.40885	0.0256839	0.453071	2.23096
2009	SYCE1	0.00934221	2.90039	2.32207	0.0256859	0.453071	2.23093
2009	XPO4	-0.0121477	2.95262	-2.39432	0.0256924	0.453071	-2.23083
2009	SRPRA	-0.0315907	3.01284	-2.39924	0.025695	0.453071	-2.23079
2009	DPYSL2	-0.0459456	3.19767	-2.3914	0.0257346	0.453071	-2.23019
2009	PACSIN2	-0.0337948	3.13335	-2.40159	0.0257568	0.453071	-2.22986
2009	CYTH1	-0.0352302	3.25991	-2.39053	0.0257611	0.453071	-2.22979
2009	NCOR1	-0.017209	2.93243	-2.40059	0.0257679	0.453071	-2.22969
2009	AKR1C4	0.0153562	2.91488	2.39777	0.025844	0.453071	2.22855
2009	CYTH4	-0.0448705	3.3084	-2.39198	0.0258468	0.453071	-2.22851
2009	ERLIN1	-0.00815034	2.90179	-2.39047	0.025903	0.453071	-2.22766
2009	RPL17P22	0.0316517	2.92647	2.39337	0.0259064	0.453071	2.22761
2009	ARHGAP24	-0.00803221	2.92728	-2.40171	0.0259808	0.453071	-2.2265
2009	DBI	0.0286159	2.96196	2.38642	0.0260044	0.453071	2.22615
2009	SNRPD2	0.0575306	3.24913	2.38906	0.0260392	0.453071	2.22563
2009	NKAIN3	0.0114845	2.90611	2.31524	0.0260962	0.453071	2.22478
2009	LXN	0.0157018	2.93863	2.38778	0.0261338	0.453071	2.22422
2009	PTPRC	0.0476921	3.03878	2.39228	0.026148	0.453071	2.22401
2009	ACTR1A	-0.0357689	3.03556	-2.38197	0.0262464	0.453071	-2.22255
2009	FBXO33	0.0276272	3.05565	2.38716	0.0262611	0.453071	2.22233
2009	ACTR10	0.0255493	3.01909	2.31212	0.0262855	0.453071	2.22197
2009	GEMIN4	-0.0276845	2.97329	-2.38033	0.0263167	0.453071	-2.22151
2009	WDR74	-0.0159313	2.94621	-2.31117	0.0263432	0.453071	-2.22111
2009	SEMA4A	-0.0583362	3.0953	-2.38164	0.0263675	0.453071	-2.22076
2009	RPL17P7	0.0940005	3.14372	2.30976	0.0264296	0.453071	2.21984
2009	CSHL1	0.0116107	2.92141	2.30973	0.0264316	0.453071	2.21981
2009	PSMD1	-0.021586	2.96677	-2.38155	0.0264628	0.453071	-2.21935
2009	RERE	-0.0355005	3.05006	-2.38252	0.0264799	0.453071	-2.2191
2009	RPL5	0.0602617	3.34194	2.37727	0.0265267	0.453117	2.21841
2009	FMO2	0.0122932	2.9134	2.30574	0.0266767	0.454923	2.21622
2009	SLC24A4	-0.0102514	2.92901	-2.38647	0.0268582	0.457258	-2.21357
2009	COX6C	0.0337671	3.05926	2.37634	0.0269219	0.457584	2.21265
2009	WDR6	-0.0367381	3.11053	-2.36965	0.0269812	0.457794	-2.21179
2009	ACPP	-0.0104585	2.93738	-2.3853	0.0270235	0.457794	-2.21118
2009	IL18BP	-0.0222967	2.98266	-2.36976	0.0271363	0.457832	-2.20955
2009	HCFC1	-0.0450465	3.08019	-2.29787	0.0271662	0.457832	-2.20912
2009	RBM10	-0.0286929	3.09387	-2.37989	0.0272086	0.457832	-2.20851
2009	GIGYF2	-0.0172271	2.93977	-2.29599	0.0272841	0.457832	-2.20743
2009	KLF6	-0.0315311	3.35942	-2.36614	0.0272882	0.457832	-2.20737
2009	H1-0	-0.0202598	2.97915	-2.37824	0.0273214	0.457832	-2.2069
2009	ZC3HC1	-0.0197543	2.98537	-2.29513	0.0273379	0.457832	-2.20666
2009	SORL1	-0.0805548	3.34294	-2.29331	0.0274534	0.459016	-2.20501
2009	NPM1P42	0.0239	2.93898	2.36942	0.0275089	0.459198	2.20422
2009	KMT2B	-0.0299152	3.00517	-2.36142	0.027625	0.459373	-2.20257
2009	POLM	-0.0121475	2.93752	-2.37283	0.0276432	0.459373	-2.20231
2009	NELFB	-0.0156098	2.96959	-2.37184	0.0276537	0.459373	-2.20216
2009	TYK2	-0.0421683	3.25019	-2.35741	0.0277418	0.460092	-2.20092
2009	MAN1C1	-0.0122247	2.91354	-2.36058	0.0277958	0.460245	-2.20016
2009	TCF20	-0.0202469	2.95441	-2.28687	0.0278631	0.460617	-2.19921
2009	KBTBD11	-0.0219592	3.00135	-2.36737	0.0279418	0.461175	-2.1981
2009	GPN1	0.0181177	3.01939	2.28335	0.0280899	0.46154	2.19603
2009	UVSSA	-0.00895949	2.92988	-2.35864	0.028131	0.46154	-2.19545
2009	ZFX	-0.00887085	2.93535	-2.28251	0.0281447	0.46154	-2.19526
2009	ACAP1	-0.0311499	3.08084	-2.35715	0.0281478	0.46154	-2.19522
2009	SSH2	-0.0470709	3.26515	-2.35281	0.0283096	0.46154	-2.19297
2009	TMEM14DP	0.0268196	3.04043	2.35213	0.0283504	0.46154	2.1924
2009	UBE4B	-0.0231531	3.00699	-2.34559	0.0284168	0.46154	-2.19148
2009	SBF1	-0.0283221	3.08611	-2.35	0.0284223	0.46154	-2.19141
2009	ZC3H3	-0.0281982	3.02943	-2.35037	0.0284754	0.46154	-2.19067
2009	TGIF1	-0.0110869	2.97352	-2.35254	0.0284857	0.46154	-2.19053
2009	RABL3	0.0116907	2.92072	2.276	0.0285686	0.46154	2.18939
2009	UCKL1	-0.0258881	2.9955	-2.34261	0.028643	0.46154	-2.18837
2009	CS	-0.0332273	3.14484	-2.34064	0.0287141	0.46154	-2.18739
2009	MTHFR	-0.016093	2.92156	-2.34131	0.0287372	0.46154	-2.18707
2009	IL17C	0.0124664	2.91554	2.27281	0.0287784	0.46154	2.18651
2009	MROH2A	0.00962291	2.90409	2.41836	0.0287946	0.46154	2.18629
2009	LPAR2	-0.0444999	3.154	-2.34467	0.0288019	0.46154	-2.18619
2009	CFAP410	-0.016324	2.95767	-2.34881	0.0288973	0.46154	-2.18488
2009	THOC5	-0.0205624	3.00817	-2.34551	0.0288976	0.46154	-2.18488
2009	ACHE	0.0106948	2.90707	2.33659	0.028918	0.46154	2.1846
2009	ARL6IP4	0.01672	3.01036	2.34292	0.0289279	0.46154	2.18447
2009	SPTAN1	-0.0328852	2.98002	-2.27017	0.028953	0.46154	-2.18413
2009	SLCO3A1	-0.0243958	3.00998	-2.33812	0.0290741	0.462391	-2.18248
2009	GDPD4	0.0125191	2.91742	2.2676	0.0291242	0.462391	2.1818
2009	WASH2P	-0.0170317	2.95895	-2.33963	0.0291415	0.462391	-2.18157
2009	PIM2	-0.0277922	3.20357	-2.33671	0.0292053	0.462423	-2.1807
2009	MRPL18	0.0185348	3.04622	2.26317	0.0294214	0.462423	2.17779
2009	FCER2	-0.0258662	2.95721	-2.33295	0.0294475	0.462423	-2.17744
2009	BMS1P12	-0.010565	2.92468	-2.33024	0.0295034	0.462423	-2.17669
2009	CYBC1	-0.0446675	3.16372	-2.26192	0.0295053	0.462423	-2.17667
2009	PATL2	-0.011337	2.94468	-2.3343	0.0295084	0.462423	-2.17663
2009	NAA50	0.0161734	2.93486	2.3417	0.0295221	0.462423	2.17644
2009	FLOT2	-0.0473491	3.50201	-2.34062	0.0295484	0.462423	-2.17609
2009	RPS4Y2	0.0209878	2.93517	2.33049	0.0295953	0.462423	2.17547
2009	VPS8	-0.0165609	2.97046	-2.33718	0.0296197	0.462423	-2.17514
2009	NDUFB2	0.0408936	3.11283	2.325	0.0296855	0.462423	2.17426
2009	DAB2	-0.0181153	2.94682	-2.32915	0.0297027	0.462423	-2.17403
2009	RPL21P37	0.0862857	3.43295	2.32179	0.0297514	0.462423	2.17338
2009	ZNF280C	0.00951178	2.90914	2.25712	0.0298312	0.462423	2.17232
2009	FAF1	-0.00995172	2.9293	-2.25489	0.0299831	0.462423	-2.17031
2009	TMEM132C	-0.00590266	2.90156	-2.33295	0.0300247	0.462423	-2.16976
2009	LRRC8C	-0.0117506	2.91456	-2.32115	0.0300398	0.462423	-2.16956
2009	PTPN1	-0.0335288	3.10487	-2.25346	0.0300815	0.462423	-2.16902
2009	GFOD1	-0.0303238	3.0017	-2.32268	0.0301444	0.462423	-2.16819
2009	LRMDA	-0.0104165	2.91444	-2.32716	0.0301882	0.462423	-2.16761
2009	PTPN18	-0.00787627	2.90481	-2.2513	0.0302303	0.462423	-2.16706
2009	BTG2	-0.0286266	3.16353	-2.32719	0.0302761	0.462423	-2.16646
2009	P2RX4	-0.0160282	2.94219	-2.32579	0.03034	0.462423	-2.16562
2009	SLC8B1	-0.0260596	3.07927	-2.33317	0.0303746	0.462423	-2.16517
2009	NRG3	0.011933	2.91224	2.24905	0.0303855	0.462423	2.16503
2009	GAS6	-0.00670451	2.90987	-2.24779	0.0304733	0.462423	-2.16388
2009	COX15	-0.0175852	2.94277	-2.32762	0.0304861	0.462423	-2.16372
2009	CHST1	0.0104367	2.91236	2.24529	0.0306475	0.462423	2.16162
2009	ASAH1	0.0167998	2.96714	2.3188	0.03066	0.462423	2.16146
2009	PPP1CA	-0.0315823	3.12276	-2.31313	0.0306611	0.462423	-2.16144
2009	MRPS16	-0.0179234	2.96029	-2.24496	0.0306704	0.462423	-2.16132
2009	CASP9	-0.00728207	2.92377	-2.31931	0.0306737	0.462423	-2.16128
2009	UTP4	-0.020484	2.97959	-2.31145	0.0307594	0.462423	-2.16017
2009	F11	0.00800671	2.90547	2.31994	0.0307731	0.462423	2.15999
2009	SMDT1	-0.00863847	2.91597	-2.32131	0.0307895	0.462423	-2.15978
2009	ASH2L	-0.0236714	3.06753	-2.31819	0.0307921	0.462423	-2.15975
2009	ZNF23	0.00570802	2.90734	2.30795	0.0308937	0.462423	2.15844
2009	SDSL	-0.00789654	2.90906	-2.31035	0.0308962	0.462423	-2.15841
2009	MKNK1	-0.0370234	3.09585	-2.31167	0.0309003	0.462423	-2.15835
2009	ACAA1	-0.0183855	3.03167	-2.31415	0.0310634	0.463661	-2.15626
2009	CDH23	-0.0158444	2.92724	-2.30931	0.0310803	0.463661	-2.15604
2009	ELF4	-0.0293507	3.1319	-2.30921	0.0311185	0.463661	-2.15555
2009	LINC01100	-0.00696051	2.90381	-2.31452	0.0312868	0.465266	-2.15341
2009	TAF11L3	0.0108234	2.91801	2.2358	0.0313168	0.465266	2.15302
2009	RTRAF	0.0305198	3.04549	2.30122	0.0313753	0.465461	2.15228
2009	SRP68	-0.0295256	3.00313	-2.2336	0.0314734	0.465796	-2.15104
2009	SLC25A22	-0.0138672	2.92769	-2.2963	0.0315007	0.465796	-2.15069
2009	G6PC3	-0.0130686	2.91928	-2.23276	0.031534	0.465796	-2.15027
2009	FAM120B	-0.0307925	3.0965	-2.29958	0.031615	0.465897	-2.14925
2009	CCDC173	0.0109544	2.91075	2.23139	0.0316316	0.465897	2.14904
2009	RPL35P2	0.0513312	3.29074	2.29862	0.0317329	0.466099	2.14776
2009	FAM217B	-0.033795	3.03779	-2.22994	0.0317361	0.466099	-2.14772
2009	DENND4B	-0.038877	3.07879	-2.22598	0.0320224	0.468425	-2.14413
2009	HAT1	0.0133806	2.92314	2.28703	0.0320407	0.468425	2.1439
2009	DCTN1	-0.0407546	3.05408	-2.28764	0.032098	0.468425	-2.14319
2009	VEGFC	0.00783846	2.90424	2.3552	0.0321041	0.468425	2.14311
2009	RPL36AP49	0.0852633	3.14666	2.22395	0.0321707	0.468425	2.14228
2009	SLC35B1	-0.0218828	3.02651	-2.28863	0.0321733	0.468425	-2.14225
2009	SLC9A8	-0.022254	2.95984	-2.28343	0.0322548	0.468425	-2.14124
2009	ZNF362	-0.0210028	2.99105	-2.28521	0.0322596	0.468425	-2.14118
2009	SRRM1P1	-0.0140029	2.9292	-2.22016	0.0324478	0.469	-2.13885
2009	DUS3L	-0.0177157	2.93698	-2.29728	0.0325344	0.469	-2.13778
2009	KLRC3	0.0152208	2.91904	2.28914	0.0325954	0.469	2.13703
2009	TUG1	-0.0352324	3.30687	-2.29471	0.0326018	0.469	-2.13695
2009	RAD51C	0.00689632	2.91342	2.27896	0.0327299	0.469	2.13538
2009	ILVBL	-0.0117652	2.934	-2.28376	0.0327556	0.469	-2.13507
2009	COPG1	-0.0227049	2.97612	-2.2159	0.0327622	0.469	-2.13499
2009	SRSF11	0.024767	2.9331	2.28728	0.0327734	0.469	2.13485
2009	MTERF1	0.00796398	2.91694	2.21522	0.0328128	0.469	2.13437
2009	LOC729200	0.0133045	2.94189	2.28005	0.0328495	0.469	2.13392
2009	BSDC1	-0.0428473	3.10183	-2.27732	0.0328619	0.469	-2.13377
2009	RNF7	0.019606	3.01084	2.2757	0.0328698	0.469	2.13367
2009	EI24	0.00937211	2.95006	2.28914	0.0328931	0.469	2.13339
2009	PAFAH1B1	-0.0357676	3.09813	-2.21339	0.0329485	0.469139	-2.13271
2009	CUTA	-0.0246039	3.188	-2.27953	0.0330309	0.46966	-2.13171
2009	IRAK1	-0.0219428	3.09809	-2.27374	0.0331443	0.469924	-2.13033
2009	BCOR	-0.0146503	2.95151	-2.27874	0.0331868	0.469924	-2.12982
2009	PRPF8	-0.0515077	3.18227	-2.26959	0.033255	0.469924	-2.12899
2009	BPI	-0.0192018	2.9185	-2.27521	0.0332774	0.469924	-2.12872
2009	BTBD11	-0.0167196	2.9759	-2.2754	0.0332783	0.469924	-2.12871
2009	MAN2B2	-0.0374772	3.19622	-2.27941	0.033332	0.470036	-2.12806
2009	SAMD4B	-0.012709	2.91222	-2.20667	0.0334526	0.47109	-2.12661
2009	ZBTB42	-0.0121959	2.93414	-2.27007	0.0335534	0.471147	-2.1254
2009	C16orf58	-0.0312664	3.05737	-2.20522	0.0335625	0.471147	-2.12529
2009	AJUBA	0.0088049	2.91071	2.20394	0.0336597	0.471147	2.12413
2009	PLOD3	-0.0218212	2.96871	-2.20393	0.0336599	0.471147	-2.12412
2009	GOLGA3	-0.0368613	3.06549	-2.26437	0.0337095	0.471147	-2.12353
2009	AKR1A1	-0.0183196	3.027	-2.20299	0.033732	0.471147	-2.12326
2009	RRBP1	-0.0337412	3.00887	-2.20128	0.033862	0.472221	-2.12171
2009	SPCS1	-0.0304315	3.2835	-2.2648	0.0340202	0.472221	-2.11983
2009	RPL7AP30	-0.0196018	3.69631	-2.26579	0.0340452	0.472221	-2.11954
2009	PPM1K	0.0103833	2.93119	2.26619	0.0340661	0.472221	2.11929
2009	USP48	-0.00950262	2.93664	-2.2657	0.0341401	0.472221	-2.11841
2009	ARHGAP9	-0.0317796	3.32562	-2.26761	0.0341626	0.472221	-2.11815
2009	EIF4A2P4	0.0538433	3.08611	2.26101	0.0341751	0.472221	2.118
2009	NOTCH2	-0.0136562	2.93083	-2.26347	0.0342001	0.472221	-2.1177
2009	STX5	-0.0182324	3.05815	-2.25933	0.0342229	0.472221	-2.11744
2009	ZNFX1	-0.0380834	3.09152	-2.2597	0.0343121	0.472816	-2.11638
2009	SLC11A1	-0.0514512	3.31582	-2.26331	0.034524	0.474229	-2.1139
2009	PITPNC1	-0.0253965	3.03159	-2.25341	0.034533	0.474229	-2.11379
2009	SERPINA1	-0.040926	3.31447	-2.25635	0.0346874	0.474229	-2.11199
2009	EIF2S3	-0.0331764	3.21433	-2.1904	0.0347014	0.474229	-2.11183
2009	RPL9	0.0744125	3.13487	2.24851	0.034702	0.474229	2.11182
2009	HIGD1AP1	0.0223782	2.94935	2.18979	0.034749	0.474229	2.11127
2009	GIMAP2	0.0418037	2.98719	2.25264	0.0347721	0.474229	2.111
2009	FAM234A	-0.0188136	2.94186	-2.23785	0.0348397	0.474229	-2.11022
2009	XYLT2	-0.0193626	3.02191	-2.27389	0.0348725	0.474229	-2.10984
2009	HCK	-0.0329836	3.27771	-2.25539	0.0348885	0.474229	-2.10965
2009	PROSER1	-0.0218606	2.95516	-2.24682	0.0349442	0.474229	-2.109
2009	OSGEP	-0.017286	2.95856	-2.18668	0.0349927	0.474229	-2.10844
2009	BRPF1	-0.0235459	3.04436	-2.24796	0.0351356	0.474229	-2.10679
2009	MARCHF6	-0.0433506	3.0258	-2.24551	0.0351728	0.474229	-2.10636
2009	CALM1	-0.0387672	3.30299	-2.24877	0.0351968	0.474229	-2.10609
2009	RBMX2	0.0107845	2.94154	2.18271	0.0353058	0.474229	2.10483
2009	RARS1	0.0195262	3.05929	2.1822	0.0353468	0.474229	2.10436
2009	TOMM7	0.0731316	3.20357	2.23994	0.0353753	0.474229	2.10404
2009	EXOC7	-0.0265023	3.06762	-2.24436	0.0353898	0.474229	-2.10387
2009	RPS25P6	0.0428527	3.61226	2.18045	0.0354858	0.474229	2.10277
2009	TRIB3	-0.0154619	2.9351	-2.24466	0.0355823	0.474229	-2.10167
2009	MTMR4	-0.0179616	3.01346	-2.24113	0.0356657	0.474229	-2.10072
2009	GAB3	-0.0153211	2.93449	-2.17727	0.0357394	0.474229	-2.09988
2009	TIAF1	-0.0303904	3.0736	-2.2353	0.03576	0.474229	-2.09965
2009	SEMA4D	-0.0387955	3.29932	-2.2427	0.0357728	0.474229	-2.0995
2009	ZNF408	-0.0094163	2.92779	-2.24997	0.0359328	0.474229	-2.09769
2009	RPS26P31	0.0654554	3.089	2.24613	0.0359455	0.474229	2.09754
2009	CTSH	-0.0182947	3.09798	-2.24626	0.0359566	0.474229	-2.09742
2009	TMEM248	-0.0205223	2.97945	-2.25508	0.0359587	0.474229	-2.09739
2009	CAPN15	-0.0220006	2.96105	-2.23429	0.0359607	0.474229	-2.09737
2009	TEKT2	0.00874684	2.91211	2.17447	0.0359643	0.474229	2.09733
2009	NUBP1	-0.0153289	2.94789	-2.236	0.0359761	0.474229	-2.0972
2009	RTP5	-0.00915021	2.91712	-2.17361	0.0360331	0.474229	-2.09655
2009	AMACR	0.00772838	2.9198	2.23938	0.0360358	0.474229	2.09652
2009	INTS3	-0.0318793	3.01712	-2.23413	0.0360868	0.474229	-2.09595
2009	RPS12P23	0.0837083	3.404	2.23443	0.0361031	0.474229	2.09576
2009	RPS29P9	0.00665032	2.90536	2.17118	0.0362295	0.474229	2.09434
2009	IFNGR2	-0.0231939	3.43751	-2.24089	0.0362789	0.474229	-2.09379
2009	TRAF1	-0.0124293	2.92862	-2.16981	0.0363409	0.474229	-2.09309
2009	IWS1	-0.019648	2.96434	-2.23236	0.0364126	0.474229	-2.09229
2009	MMS19	-0.027341	3.05339	-2.22874	0.0364909	0.474229	-2.09141
2009	TAF1C	-0.0199778	3.00671	-2.22665	0.0365706	0.474229	-2.09053
2009	SMG7	-0.0173718	2.97718	-2.23733	0.0366268	0.474229	-2.0899
2009	NANS	-0.0116403	2.93062	-2.16624	0.036632	0.474229	-2.08984
2009	DPM1	0.0297891	3.00524	2.16537	0.0367033	0.474229	2.08905
2009	SCARNA3	-0.0135587	2.92267	-2.16488	0.0367441	0.474229	-2.0886
2009	PEX5	-0.0166692	3.05299	-2.23701	0.0367607	0.474229	-2.08841
2009	ENTPD4	-0.0151194	2.92345	-2.16424	0.0367964	0.474229	-2.08802
2009	DUSP3	-0.0328594	3.11083	-2.22312	0.0367971	0.474229	-2.08801
2009	FOXJ2	-0.0397333	3.10531	-2.16405	0.0368117	0.474229	-2.08785
2009	PDE7A	-0.0156939	3.02733	-2.23333	0.0368937	0.474229	-2.08694
2009	CDKN2AIP	0.0116669	2.9501	2.16239	0.0369489	0.474229	2.08633
2009	SMARCD1	-0.0302438	3.06831	-2.22165	0.0369835	0.474229	-2.08595
2009	CNPY4	0.0146678	2.95284	2.16186	0.0369923	0.474229	2.08585
2009	ASCC3	0.00881338	2.9279	2.16143	0.0370282	0.474229	2.08545
2009	SOX4	0.0151793	2.96143	2.22211	0.0370853	0.474229	2.08482
2009	MFAP1	-0.019835	2.97069	-2.15977	0.0371655	0.474229	-2.08394
2009	ZNF613	0.0132637	2.92851	2.15811	0.0373029	0.474229	2.08243
2009	ATP5PB	0.0329496	3.11581	2.15804	0.0373092	0.474229	2.08236
2009	S1PR3	-0.00632768	2.9074	-2.22537	0.0373511	0.474229	-2.08191
2009	EEF1B2P6	0.0692555	3.02798	2.21512	0.0374376	0.474229	2.08096
2009	TMEM147	-0.0185771	3.05121	-2.23248	0.0375737	0.474229	-2.07947
2009	ADA2	-0.0289049	3.06248	-2.21051	0.0376839	0.474229	-2.07828
2009	RPS6P1	0.0728115	3.32481	2.21287	0.0377002	0.474229	2.0781
2009	SYF2	0.0243393	3.06178	2.20904	0.0377856	0.474229	2.07717
2009	VPS28	-0.0288412	3.12226	-2.21374	0.0378256	0.474229	-2.07674
2009	RPL21P46	0.0879263	3.4305	2.20778	0.0378316	0.474229	2.07667
2009	GAB2	-0.0408216	3.13146	-2.21197	0.0378354	0.474229	-2.07663
2009	ELP3	-0.0266024	3.00815	-2.20937	0.0378633	0.474229	-2.07633
2009	DGKA	-0.0390503	3.0755	-2.21227	0.0378892	0.474229	-2.07605
2009	LINC00174	-0.0115758	2.92833	-2.22204	0.0380758	0.474229	-2.07404
2009	FBXL18	-0.0185348	2.97503	-2.20815	0.0382244	0.474229	-2.07244
2009	PRKAB1	-0.0151932	2.94255	-2.21543	0.0382269	0.474229	-2.07241
2009	MFHAS1	-0.0109513	2.90517	-2.20501	0.0383434	0.474229	-2.07116
2009	MNT	-0.026029	3.00386	-2.20658	0.038358	0.474229	-2.07101
2009	SEZ6	-0.00728213	2.90144	-2.20737	0.0383642	0.474229	-2.07094
2009	ACADVL	-0.0306888	3.10315	-2.14528	0.0383835	0.474229	-2.07074
2009	NSA2	0.0388308	3.12773	2.14427	0.0384701	0.474229	2.06981
2009	DCP1A	-0.0161119	2.96376	-2.21014	0.038504	0.474229	-2.06945
2009	BLOC1S6	0.0270679	3.08493	2.20411	0.0385289	0.474229	2.06918
2009	STK4	-0.0334396	3.43167	-2.20277	0.0385293	0.474229	-2.06918
2009	LOC100190986	-0.0427865	3.08185	-2.20631	0.0386352	0.474229	-2.06805
2009	TESK2	-0.0100801	2.92645	-2.21245	0.0386762	0.474229	-2.06762
2009	RPL21P80	0.0894127	3.38979	2.14069	0.0387767	0.474229	2.06655
2009	HELZ	-0.0225696	3.00732	-2.20394	0.0387889	0.474229	-2.06642
2009	FRG1BP	0.0331779	3.00386	2.21482	0.0387933	0.474229	2.06637
2009	PRPF31	-0.0271461	3.02782	-2.19654	0.0388338	0.474229	-2.06594
2009	HECA	0.0382579	3.00034	2.20206	0.0388733	0.474229	2.06553
2009	GZMH	0.0532627	3.12846	2.20625	0.0390052	0.474229	2.06413
2009	TLR8	-0.0192358	3.07011	-2.20426	0.0390627	0.474229	-2.06353
2009	DCPS	-0.0179363	2.94688	-2.13672	0.0391199	0.474229	-2.06292
2009	TXN	0.0544036	3.10496	2.19562	0.039158	0.474229	2.06252
2009	FFAR2	-0.0453286	3.31646	-2.19552	0.0392025	0.474229	-2.06206
2009	RPL37P6	0.0248785	2.93721	2.19789	0.0392564	0.474229	2.06149
2009	TRIP6	-0.010683	2.92684	-2.1338	0.039374	0.474229	-2.06026
2009	ZNF302	0.0273469	2.96521	2.13286	0.0394563	0.474229	2.0594
2009	STK10	-0.0365544	3.06758	-2.18961	0.0395205	0.474229	-2.05873
2009	SLC3A2	-0.0136398	2.9351	-2.19559	0.0395257	0.474229	-2.05867
2009	KEAP1	-0.0158917	2.94387	-2.20526	0.0395731	0.474229	-2.05818
2009	TRAPPC12	-0.0260661	3.02289	-2.19575	0.039577	0.474229	-2.05814
2009	KRT73	-0.00589737	2.91498	-2.20564	0.0395957	0.474229	-2.05794
2009	HLA-DOA	-0.0248499	2.98485	-2.19451	0.0396024	0.474229	-2.05787
2009	GDI2	0.0375874	3.22273	2.19673	0.0396767	0.474229	2.0571
2009	NLRP3	-0.0163327	2.97088	-2.19001	0.039744	0.474229	-2.0564
2009	ZZEF1	-0.0179768	2.99579	-2.18874	0.0397464	0.474229	-2.05637
2009	LARP4B	-0.0225256	3.06782	-2.19287	0.039831	0.474229	-2.0555
2009	PSD4	-0.0380085	3.0577	-2.18673	0.039836	0.474229	-2.05545
2009	LZIC	0.00844341	2.92535	2.18583	0.039898	0.474229	2.0548
2009	RPL23AP61	0.0617763	3.05975	2.19041	0.0399588	0.474229	2.05417
2009	ATL3	-0.00785827	2.92359	-2.20072	0.0400196	0.474229	-2.05355
2009	AGO1	-0.0127162	2.92975	-2.19206	0.0400563	0.474229	-2.05317
2009	PGGHG	-0.0584383	3.1143	-2.18586	0.0401018	0.474229	-2.0527
2009	RNF38	-0.00869124	2.98109	-2.19044	0.0401232	0.474229	-2.05248
2009	ACP5	-0.00986291	2.91826	-2.19205	0.0401495	0.474229	-2.05221
2009	MSLN	0.0145506	2.90854	2.19376	0.0401836	0.474229	2.05186
2009	RPL9P32	0.0591972	3.00755	2.1245	0.0401926	0.474229	2.05176
2009	COMMD6	0.0536803	2.97757	2.12369	0.0402645	0.474229	2.05103
2009	CLRN2	-0.00774089	2.89923	-2.1864	0.0403095	0.474229	-2.05056
2009	FBXO31	-0.0186493	2.95656	-2.18281	0.0404213	0.474229	-2.04942
2009	SNORD32A	0.0112069	2.91632	2.12175	0.0404376	0.474229	2.04925
2009	SNHG6	0.0412175	3.11049	2.17796	0.0405264	0.474229	2.04834
2009	CRTC3	-0.0292401	3.04142	-2.17937	0.0405598	0.474229	-2.048
2009	RPL32P18	0.0602032	3.2617	2.18751	0.0407367	0.474229	2.0462
2009	DNAJA1	0.0376257	3.15063	2.11824	0.0407521	0.474229	2.04604
2009	ERV3-1	-0.00791039	2.90081	-2.18154	0.0407685	0.474229	-2.04588
2009	SEC16A	-0.0378812	3.04703	-2.17262	0.0407882	0.474229	-2.04568
2009	ARHGEF2	-0.0303926	3.39652	-2.17607	0.040817	0.474229	-2.04538
2009	RPS6	0.0425214	3.50799	2.17302	0.0408241	0.474229	2.04531
2009	CCND2	-0.032823	3.13986	-2.18023	0.0408342	0.474229	-2.04521
2009	ASPHD2	-0.0122708	2.92044	-2.11676	0.0408851	0.474229	-2.04469
2009	INS	0.0141005	2.91387	2.11566	0.0409848	0.474229	2.04368
2009	ESYT1	-0.0475296	3.19083	-2.17222	0.0410079	0.474229	-2.04345
2009	ACCS	-0.0184863	2.96367	-2.17938	0.0410576	0.474229	-2.04295
2009	CLPTM1L	-0.0386201	3.07115	-2.11482	0.041061	0.474229	-2.04291
2009	TGFBI	-0.0441074	3.25975	-2.17531	0.0410846	0.474229	-2.04268
2009	TMEM131L	-0.0287858	3.0379	-2.16977	0.0411197	0.474229	-2.04232
2009	PRPF3	-0.0234951	3.0941	-2.17383	0.0411679	0.474229	-2.04183
2009	CRYAA	0.00730332	2.90587	2.11268	0.0412551	0.474229	2.04096
2009	MRPL51	0.0315526	3.02132	2.17617	0.0412795	0.474229	2.04071
2009	EXOSC4	-0.0123196	2.92032	-2.18004	0.0413369	0.474229	-2.04013
2009	FAM90A14P	0.00978892	2.9059	2.25124	0.0413607	0.474229	2.0399
2009	ZNF493	-0.0135696	2.97287	-2.17066	0.0414034	0.474229	-2.03947
2009	RPS4XP13	0.0205829	2.93592	2.17175	0.0415193	0.474229	2.03831
2009	RPL10P8	0.043989	2.9824	2.17363	0.0415786	0.474229	2.03771
2009	PCNX1	-0.0392908	3.1331	-2.16493	0.041642	0.474229	-2.03708
2009	CEP72	0.010529	2.91426	2.10759	0.0417195	0.474229	2.03631
2009	COL11A2	0.00750356	2.9088	2.10745	0.0417324	0.474229	2.03618
2009	PITPNA	-0.0104966	2.91584	-2.17264	0.0417841	0.474229	-2.03566
2009	CKAP5	-0.0274763	2.99456	-2.10522	0.0419384	0.474229	-2.03413
2009	PLA2G4C	-0.00717206	2.90314	-2.16935	0.0420202	0.474229	-2.03332
2009	VARS1	-0.0293225	2.96692	-2.10401	0.0420498	0.474229	-2.03303
2009	BCL11A	-0.016027	2.97876	-2.18008	0.0420915	0.474229	-2.03261
2009	FOXN3	-0.0355056	3.19655	-2.15676	0.0420917	0.474229	-2.03261
2009	PRDM10	0.008849	2.93137	2.15746	0.0421721	0.474229	2.03182
2009	ESYT2	-0.0245118	3.2116	-2.16537	0.0421732	0.474229	-2.03181
2009	CD99	-0.0282788	3.09413	-2.15797	0.0421961	0.474229	-2.03158
2009	RBM23	-0.0259448	3.21051	-2.16372	0.0422333	0.474229	-2.03121
2009	XCR1	0.0109496	2.90784	2.10172	0.0422621	0.474229	2.03093
2009	SH2D1B	0.0228422	2.95023	2.15878	0.0422907	0.474229	2.03065
2009	COLGALT1	-0.0262241	3.1128	-2.16022	0.04231	0.474229	-2.03046
2009	PROSER3	0.00865617	2.91134	2.10068	0.0423584	0.474229	2.02998
2009	IDI1	0.023305	2.94731	2.10014	0.0424092	0.474229	2.02948
2009	E2F6	0.010561	2.9285	2.15857	0.0424357	0.474229	2.02922
2009	ANXA7	-0.0279809	3.13665	-2.15495	0.042446	0.474229	-2.02912
2009	LINC00954	-0.00933001	2.92454	-2.16016	0.0425149	0.474229	-2.02845
2009	NAE1	0.0143206	2.95881	2.14988	0.0426207	0.474229	2.02741
2009	SLC45A2	0.00789514	2.90215	2.09707	0.042696	0.474229	2.02667
2009	LOC401357	-0.0543467	3.26184	-2.16008	0.0426999	0.474229	-2.02663
2009	QSOX1	-0.0226942	3.04419	-2.15643	0.0427196	0.474229	-2.02644
2009	ZNF142	-0.0213064	2.9872	-2.09646	0.042753	0.474229	-2.02612
2009	ZXDC	-0.0124469	2.9343	-2.15178	0.0427919	0.474229	-2.02574
2009	ADCK2	-0.0147524	2.9612	-2.15394	0.0427946	0.474229	-2.02571
2009	ATP5IF1	0.0155431	2.94719	2.15707	0.0428173	0.474229	2.02549
2009	CYB561D2	-0.019834	2.99404	-2.09418	0.0429672	0.474229	-2.02403
2009	RPS27P21	0.0917023	3.28109	2.15063	0.0429767	0.474229	2.02394
2009	LPCAT1	0.0147651	2.95985	2.09398	0.042986	0.474229	2.02385
2009	MACROH2A2	-0.01005	2.92233	-2.15936	0.0429967	0.474229	-2.02374
2009	EIF4G1	-0.0252668	2.98186	-2.14565	0.0431134	0.474229	-2.02261
2009	C15orf48	0.00548569	2.9039	2.09161	0.0432095	0.474229	2.02168
2009	ACAD9	-0.0136423	2.9248	-2.09114	0.0432543	0.474229	-2.02125
2009	DLST	-0.0135555	2.92827	-2.16151	0.0432561	0.474229	-2.02123
2009	MBD1	-0.0106739	2.935	-2.15128	0.0432872	0.474229	-2.02093
2009	FAF2	-0.0220067	3.03604	-2.09068	0.0432977	0.474229	-2.02083
2009	CCDC174	-0.0207229	3.03897	-2.15128	0.0434416	0.474229	-2.01944
2009	ZFAND6	0.0208461	2.97073	2.08903	0.0434545	0.474229	2.01931
2009	UQCC1	-0.00930293	2.95489	-2.15812	0.0435076	0.474229	-2.0188
2009	DPP9	-0.0236298	2.96836	-2.14075	0.0435432	0.474229	-2.01846
2009	TUBGCP2	-0.0246207	2.9919	-2.13935	0.0435879	0.474229	-2.01803
2009	ZBTB48	-0.0204256	3.01621	-2.14198	0.0435986	0.474229	-2.01793
2009	SPG7	-0.0384808	3.08679	-2.14754	0.0436069	0.474229	-2.01785
2009	RPL31P4	0.0125121	2.90601	2.13983	0.0436426	0.474229	2.01751
2009	LOC283788	0.0166942	2.95044	2.14357	0.0436937	0.474229	2.01702
2009	CMPK1	0.0347113	3.02803	2.13915	0.0437931	0.474229	2.01607
2009	ABCF2	-0.015617	2.93713	-2.14414	0.0438476	0.474229	-2.01554
2009	BLCAP	-0.0205133	3.00963	-2.14705	0.0439104	0.474229	-2.01495
2009	DIDO1	-0.0180411	2.97899	-2.13962	0.0439111	0.474229	-2.01494
2009	PTGDR2	-0.0165869	2.92512	-2.14485	0.043961	0.474229	-2.01446
2009	ELMOD3	0.0114739	2.92995	2.08285	0.044046	0.474229	2.01365
2009	RFX5	-0.0126033	2.99645	-2.13574	0.0440625	0.474229	-2.0135
2009	SDF4	-0.0168588	3.02752	-2.1365	0.0440639	0.474229	-2.01348
2009	SNORD8	0.0378759	2.93735	2.08265	0.0440658	0.474229	2.01346
2009	MAN2A2	-0.0167115	2.95542	-2.14862	0.044093	0.474229	-2.01321
2009	P4HB	-0.0356567	3.16056	-2.08229	0.0441006	0.474229	-2.01313
2009	RPS10P13	0.0871324	3.38228	2.14283	0.0441086	0.474229	2.01306
2009	RELB	-0.0125241	2.95051	-2.1387	0.0441279	0.474229	-2.01287
2009	TTC32	0.0138872	2.97841	2.13966	0.0441407	0.474229	2.01275
2009	ADH5P3	0.0121189	2.91161	2.14098	0.0441718	0.474229	2.01246
2009	ATP11B	0.0203906	2.96313	2.13815	0.0442454	0.474229	2.01176
2009	RPRD2	-0.010717	2.94064	-2.15248	0.0442714	0.474229	-2.01151
2009	GNA15	-0.0234775	3.00021	-2.1354	0.0442869	0.474229	-2.01137
2009	ACAD11	-0.00886521	2.92906	-2.14193	0.0443306	0.474229	-2.01095
2009	DPCD	-0.00744758	2.90393	-2.07917	0.0444022	0.474229	-2.01027
2009	ATP6AP1L	-0.0141881	2.91076	-2.0789	0.0444276	0.474229	-2.01003
2009	LONRF1	-0.0105298	2.90753	-2.07881	0.044437	0.474229	-2.00995
2009	NXF1	-0.0283325	3.12555	-2.13759	0.0445194	0.474229	-2.00917
2009	RPS3A	0.116201	3.28455	2.07771	0.0445432	0.474229	2.00894
2009	RPRD1A	-0.0146142	2.96838	-2.1337	0.0445863	0.474229	-2.00854
2009	NCAM1	-0.0117965	2.91706	-2.14841	0.0446038	0.474229	-2.00837
2009	WLS	-0.0226184	3.01447	-2.13644	0.0447993	0.474229	-2.00653
2009	DSCAM	-0.0306636	2.94198	-2.07508	0.0448003	0.474229	-2.00652
2009	NPAT	-0.017243	2.93317	-2.07336	0.0449688	0.474229	-2.00495
2009	TRANK1	-0.0360089	3.04501	-2.12256	0.0451263	0.474229	-2.00348
2009	LOC155060	-0.0111145	2.93823	-2.13273	0.0451599	0.474229	-2.00316
2009	PICK1	-0.0123038	2.92864	-2.12425	0.045246	0.474229	-2.00236
2009	TSLP	0.00716433	2.90775	2.07026	0.0452728	0.474229	2.00211
2009	SCML1	0.00870055	2.91698	2.0702	0.0452796	0.474229	2.00205
2009	RPS14P3	0.0381536	3.12847	2.12395	0.0453109	0.474229	2.00176
2009	CLDN15	-0.0100327	2.95544	-2.1258	0.0453218	0.474229	-2.00166
2009	SNORD139	0.00889763	2.91143	2.06972	0.0453262	0.474229	2.00161
2009	BRPF3	-0.0182976	3.01574	-2.12561	0.0453746	0.474229	-2.00117
2009	BCL2L13	-0.0273928	3.05186	-2.12503	0.045382	0.474229	-2.0011
2009	RPL21P97	0.00984591	2.90584	2.12599	0.0453854	0.474229	2.00106
2009	EEF1A1P24	0.068613	3.57189	2.12282	0.0453939	0.474229	2.00099
2009	GNAQ	-0.0201896	2.97612	-2.13197	0.0454232	0.474229	-2.00071
2009	LOC100127982	-0.0145232	2.92783	-2.06812	0.0454845	0.474229	-2.00015
2009	CHST15	-0.0354055	3.32024	-2.12266	0.0455393	0.474229	-1.99964
2009	ADAT1	-0.0238818	2.98224	-2.11712	0.0456363	0.474229	-1.99874
2009	CDC26	0.0209544	3.05714	2.11911	0.0456434	0.474229	1.99868
2009	ACVR1B	-0.0164231	2.95933	-2.12456	0.045682	0.474229	-1.99832
2009	PDRG1	-0.0099684	2.94237	-2.12923	0.0457709	0.474229	-1.9975
2009	ADAR	-0.0409106	3.30695	-2.1152	0.0458528	0.474229	-1.99675
2009	CD163	-0.0188721	2.95044	-2.11986	0.0459437	0.474229	-1.99591
2009	RWDD1	0.0401251	3.0151	2.06346	0.0459481	0.474229	1.99587
2009	RPS17P16	0.0883161	3.34916	2.11293	0.0460377	0.474229	1.99505
2009	OPRL1	-0.0266957	3.05531	-2.11763	0.0460618	0.474229	-1.99483
2009	RPL12P6	0.0171499	2.95997	2.1212	0.0461	0.474229	1.99448
2009	METTL9	0.0125581	2.93767	2.06187	0.0461079	0.474229	1.9944
2009	FLII	-0.0293475	2.98583	-2.11309	0.0461115	0.474229	-1.99437
2009	AKAP13	-0.0208547	3.01925	-2.11524	0.0461319	0.474229	-1.99418
2009	RPS27AP11	0.0928929	3.30649	2.11471	0.0461801	0.474229	1.99374
2009	TBX18	0.00951877	2.91166	2.06044	0.0462508	0.474229	1.9931
2009	CRTAP	-0.0237459	3.04618	-2.12721	0.0462839	0.474229	-1.9928
2009	DISC1	-0.00782999	2.89802	-2.11064	0.0463296	0.474229	-1.99238
2009	PIK3CD-AS1	0.00897645	2.91083	2.05961	0.0463341	0.474229	1.99234
2009	INTS1	-0.0184683	2.95597	-2.11215	0.0463665	0.474229	-1.99204
2009	DCAKD	-0.0268044	3.01678	-2.05915	0.0463809	0.474229	-1.99191
2009	CAPN3	-0.0104876	2.92602	-2.11122	0.0463946	0.474229	-1.99179
2009	SOHLH2	0.00858493	2.90491	2.11196	0.0464022	0.474229	1.99172
2009	ARRDC2	-0.00946019	2.93072	-2.05879	0.0464171	0.474229	-1.99158
2009	WDR81	-0.0186914	2.95592	-2.11587	0.0464263	0.474229	-1.9915
2009	CLDN14	0.0155677	2.9774	2.05782	0.0465147	0.474229	1.99069
2009	CENPK	0.0076805	2.91316	2.11505	0.0465512	0.474229	1.99036
2009	SLX1A	-0.0117912	2.95334	-2.11132	0.0465945	0.474229	-1.98997
2009	JAML	-0.0385012	3.39988	-2.11052	0.0466099	0.474229	-1.98983
2009	TBC1D17	-0.0116016	2.92215	-2.0559	0.0467095	0.474517	-1.98892
2009	HADHA	-0.0124548	2.92193	-2.10905	0.0467332	0.474517	-1.98871
2009	RBM7	0.0190425	2.94634	2.05375	0.0469276	0.474517	1.98695
2009	DNA2	-0.0212679	2.92372	-2.05295	0.0470093	0.474517	-1.98622
2009	ACTR8	0.0066379	2.9125	2.05282	0.0470219	0.474517	1.9861
2009	C17orf58	0.00798242	2.92001	2.10354	0.0470443	0.474517	1.9859
2009	RPS2P20	0.0154701	2.92629	2.10695	0.0470792	0.474517	1.98559
2009	GORASP2	-0.026211	2.98582	-2.05163	0.0471437	0.474517	-1.98501
2009	CBX3	0.0152454	2.9485	2.10317	0.0471901	0.474517	1.98459
2009	AP3D1	-0.0188512	2.96041	-2.05117	0.0471905	0.474517	-1.98459
2009	SSB	0.0195455	2.9828	2.09987	0.047244	0.474517	1.98411
2009	NOXO1	0.0112032	2.92261	2.10153	0.0473482	0.474517	1.98317
2009	ABHD17B	0.0141287	2.93277	2.11537	0.0473832	0.474517	1.98286
2009	DNAJC5	-0.0133109	2.95111	-2.13481	0.0474065	0.474517	-1.98265
2009	PAICS	-0.0151392	3.00084	-2.09953	0.0475448	0.474517	-1.98141
2009	ASB3	-0.0129934	2.98289	-2.1014	0.0475478	0.474517	-1.98139
2009	CHCHD5	-0.0195992	2.95478	-2.11027	0.0475801	0.474517	-1.9811
2009	CSRP1	-0.0207666	2.98299	-2.11864	0.0475901	0.474517	-1.98101
2009	NCSTN	-0.0420615	3.1739	-2.09835	0.0476229	0.474517	-1.98072
2009	MYBL1	0.0309865	2.94939	2.09898	0.0476587	0.474517	1.9804
2009	NRBP2	-0.00795559	2.92709	-2.11056	0.0476825	0.474517	-1.98019
2009	UFL1	0.00696925	2.91674	2.10034	0.0477049	0.474517	1.97999
2009	ALG3	-0.0155757	2.97402	-2.10633	0.0477147	0.474517	-1.9799
2009	ZC3H15	0.0167477	2.94637	2.1039	0.0477475	0.474517	1.97961
2009	NUP85	-0.021166	2.99667	-2.09888	0.0479164	0.474708	-1.97811
2009	CKS1B	0.0134401	2.92822	2.04379	0.0479515	0.474708	1.9778
2009	RPS7P11	0.0581039	3.01155	2.09148	0.0480115	0.474708	1.97727
2009	NICN1	-0.0154383	2.97329	-2.09575	0.0480142	0.474708	-1.97724
2009	HIPK2	-0.0288466	2.95374	-2.04298	0.0480351	0.474708	-1.97706
2009	MGAT4B	-0.0112376	2.92475	-2.11162	0.04808	0.474708	-1.97666
2009	PIP4P1	-0.016838	2.98576	-2.10012	0.0481018	0.474708	-1.97647
2009	RNF31	-0.0292374	3.00728	-2.042	0.0481367	0.474708	-1.97616
2009	RFFL	-0.0212532	3.07368	-2.10255	0.0483822	0.475328	-1.974
2009	RPS12P29	0.0769994	3.48612	2.091	0.0483892	0.475328	1.97393
2009	SLC25A3	-0.0268667	3.33004	-2.08926	0.0484056	0.475328	-1.97379
2009	CBWD6	0.00430079	2.90738	2.03929	0.0484194	0.475328	1.97367
2009	EXOC2	-0.0119542	2.92635	-2.09339	0.0484311	0.475328	-1.97357
2009	EID2	-0.0100566	2.91885	-2.08814	0.0486193	0.475771	-1.97192
2009	LMTK2	-0.00796561	2.91108	-2.10959	0.0487636	0.475771	-1.97065
2009	SLK	0.0244288	2.96534	2.08385	0.0488103	0.475771	1.97025
2009	EIF3E	0.0496953	3.3489	2.03527	0.0488422	0.475771	1.96997
2009	CD3D	0.0376254	3.18248	2.08809	0.0488517	0.475771	1.96988
2009	SLC33A1	0.013428	2.93882	2.10135	0.0488602	0.475771	1.96981
2009	PHF14	-0.00810393	2.92294	-2.0341	0.0489655	0.475771	-1.96889
2009	ZNF75A	0.0124553	2.92299	2.10925	0.0491097	0.475771	1.96764
2009	LSM5	0.0228311	2.99565	2.0322	0.0491664	0.475771	1.96715
2009	RPS24	0.0815949	3.22406	2.03197	0.0491903	0.475771	1.96694
2009	ATP1A1	-0.0303634	3.06357	-2.08233	0.0492012	0.475771	-1.96684
2009	HS1BP3	-0.0181409	2.97081	-2.03122	0.0492703	0.475771	-1.96625
2009	PABPC1P4	0.0612125	3.12416	2.08914	0.0492904	0.475771	1.96607
2009	TMEM80	-0.00750818	2.93481	-2.08608	0.049313	0.475771	-1.96588
2009	PYROXD2	-0.00977761	2.91909	-2.0878	0.0493174	0.475771	-1.96584
2009	RANBP3	-0.0229672	3.02473	-2.03074	0.049321	0.475771	-1.96581
2009	PTMA	0.0703632	3.07766	2.08756	0.0493504	0.475771	1.96555
2009	GSE1	-0.0144572	2.96582	-2.08467	0.049384	0.475771	-1.96526
2009	PAIP2	0.0248107	3.10052	2.02957	0.0494458	0.475771	1.96473
2009	BICRAL	-0.0215718	3.07903	-2.08096	0.0494631	0.475771	-1.96458
2009	NDUFA1	0.053662	3.12837	2.02836	0.0495751	0.475771	1.96361
2009	TRIM44	-0.0234286	2.98568	-2.08059	0.0496054	0.475771	-1.96335
2009	ACSL5	-0.0120146	2.98333	-2.08178	0.0496063	0.475771	-1.96334
2009	SNPH	-0.00697389	2.91144	-2.09089	0.049614	0.475771	-1.96328
2009	TRIM25	-0.0305935	3.05717	-2.08294	0.0496348	0.475771	-1.9631
2009	VN1R2	0.0113816	2.91234	2.02552	0.0498789	0.475888	1.961
2009	CXorf40A	-0.0131712	2.97188	-2.07531	0.0499179	0.475888	-1.96067
2009	WWP2	-0.00874809	2.92278	-2.0994	0.04992	0.475888	-1.96065
2009	GCN1	-0.0345704	3.05544	-2.02498	0.049937	0.475888	-1.9605
2009	TRIM64B	0.0108049	2.93462	2.08289	0.0499376	0.475888	1.9605
2009	OXSR1	-0.0274299	3.05993	-2.07716	0.0499584	0.475888	-1.96032
2009	SH2D3C	-0.0312878	3.03646	-2.07987	0.0500625	0.475888	-1.95943
2009	RENBP	-0.0249652	3.02183	-2.07647	0.0500683	0.475888	-1.95938
2009	RNF122	0.0147684	2.96781	2.07446	0.0501249	0.475888	1.9589
2009	BRD3	-0.034537	3.02215	-2.02303	0.0501474	0.475888	-1.9587
2009	SNRPG	0.037601	3.00764	2.02264	0.0501886	0.475888	1.95835
2009	TOP1	-0.011351	2.93026	-2.07257	0.0502986	0.475888	-1.95742
2009	CPSF4	-0.0194173	3.07116	-2.07106	0.0503297	0.475888	-1.95715
2009	RPL41	0.0419662	3.27396	2.06966	0.0503364	0.475888	1.95709
2009	PRCP	-0.0183784	3.24037	-2.07732	0.0503423	0.475888	-1.95704
2009	SALL2	0.0118526	2.91662	2.02067	0.0504023	0.476016	1.95653
2009	PITPNM1	-0.0270818	3.07619	-2.0694	0.0506379	0.476659	-1.95454
2009	L3HYPDH	0.0114689	2.9086	2.01836	0.0506524	0.476659	1.95441
2009	FYTTD1	0.0140401	2.95833	2.06996	0.0506954	0.476659	1.95405
2009	VCAN	-0.0364451	3.27071	-2.06978	0.0507113	0.476659	-1.95391
2009	GPN2	-0.0151982	3.00584	-2.01681	0.0508215	0.476659	-1.95298
2009	MIMT1	-0.00586931	2.90027	-2.06935	0.0508469	0.476659	-1.95277
2009	MYPOP	-0.0181771	3.05563	-2.06744	0.0508873	0.476659	-1.95243
2009	PLRG1	0.0188455	3.00298	2.01599	0.0509114	0.476659	1.95223
2009	SLC30A7	-0.0264841	3.13407	-2.06536	0.0510263	0.476659	-1.95126
2009	PRDM8	0.00845011	2.97525	2.07103	0.0510276	0.476659	1.95125
2009	CASP7	-0.00640006	2.89869	-2.06572	0.05108	0.476659	-1.95081
2009	TSNAX	0.0156904	2.95588	2.06299	0.0511444	0.476659	1.95027
2009	L3MBTL4	0.00695211	2.90837	2.0668	0.0511911	0.476659	1.94987
2009	EXOSC5	-0.0118096	2.92971	-2.09048	0.0511934	0.476659	-1.94985
2009	NCAPH2	-0.00942046	2.93411	-2.06616	0.0512371	0.476659	-1.94949
2009	GABARAPL1	0.019515	3.02903	2.06953	0.0512759	0.476659	1.94916
2009	CARS1	-0.0230868	2.98706	-2.05917	0.0513029	0.476659	-1.94894
2009	LPIN2	-0.0157834	2.99257	-2.06538	0.051378	0.476659	-1.94831
2009	UBXN11	-0.0216732	2.94748	-2.07003	0.0513882	0.476659	-1.94822
2009	VAMP2	-0.0258935	3.09691	-2.06241	0.0513989	0.476659	-1.94813
2009	EPB41L4B	0.00852521	2.91147	2.07523	0.0514995	0.476859	1.94729
2009	MAPK1	-0.0171109	3.11991	-2.06553	0.0515134	0.476859	-1.94718
2009	PRMT5	-0.0112357	2.95774	-2.06035	0.0516072	0.477127	-1.9464
2009	KDSR	-0.0120312	2.97662	-2.06281	0.0516353	0.477127	-1.94616
2009	LAMP1	-0.0496032	3.27388	-2.05923	0.051687	0.477175	-1.94573
2009	ATP6V1E1	0.0260604	3.18773	2.0666	0.0517998	0.477381	1.94479
2009	RPS15AP11	0.0622324	3.07214	2.05691	0.0518223	0.477381	1.94461
2009	PCGF3	0.00772702	2.90787	2.00679	0.0519252	0.477381	1.94375
2009	ANKLE2	-0.00791013	2.93228	-2.05601	0.0519278	0.477381	-1.94373
2009	CLSTN1	-0.0375439	3.05896	-2.05552	0.0519836	0.477381	-1.94327
2009	GUCA2A	0.0438759	2.99636	2.05961	0.052031	0.477381	1.94288
2009	WASF2	-0.0512136	3.12201	-2.05446	0.0520348	0.477381	-1.94285
2009	STK11IP	-0.0117992	2.92771	-2.06897	0.0521005	0.477434	-1.9423
2009	ZNF252P-AS1	-0.00768858	2.91768	-2.05428	0.0521469	0.477434	-1.94192
2009	ADCY3	-0.0173139	2.95701	-2.05203	0.0522103	0.477434	-1.9414
2009	SURF6	-0.0187832	2.98579	-2.05201	0.0522493	0.477434	-1.94107
2009	RAP1GDS1	-0.00832202	2.9459	-2.05244	0.0523919	0.477434	-1.9399
2009	DALRD3	0.0122026	2.92049	2.00201	0.052459	0.477434	1.93935
2009	GLMN	0.0109639	2.94242	2.00072	0.052604	0.477434	1.93816
2009	ITGAX	-0.0244156	3.00926	-2.04808	0.0526406	0.477434	-1.93786
2009	RPS15A	0.0634455	3.29681	2.04811	0.0526778	0.477434	1.93755
2009	TRIM24	-0.00845291	2.91583	-2.05594	0.0527	0.477434	-1.93737
2009	AIF1	0.0363941	3.20992	2.04969	0.0527104	0.477434	1.93729
2009	RPL12P38	0.0374875	3.27779	2.04742	0.0527827	0.477434	1.93669
2009	SNX30	-0.0100065	2.94787	-2.05021	0.0528012	0.477434	-1.93654
2009	METTL1	-0.0102081	2.92851	-2.04731	0.0528616	0.477434	-1.93605
2009	UNC93B4	-0.0225402	3.08647	-2.04612	0.0529143	0.477434	-1.93562
2009	NAGPA	-0.0191225	2.96809	-2.05087	0.0529433	0.477434	-1.93538
2009	GPR65	0.0326496	2.9748	2.04441	0.0530305	0.477434	1.93467
2009	POLR2J2	0.0264036	3.00321	2.05413	0.0530898	0.477434	1.93419
2009	COX7A2L	0.0261991	3.11634	2.04754	0.0531703	0.477434	1.93354
2009	ARFGAP1	-0.0121258	2.92441	-2.04878	0.053171	0.477434	-1.93353
2009	FRMPD3	0.00694036	2.91346	1.99552	0.0531917	0.477434	1.93336
2009	DNAJC17	0.00845291	2.91218	1.99533	0.0532128	0.477434	1.93319
2009	COPS7B	-0.0199625	2.98654	-2.04026	0.0533266	0.477434	-1.93227
2009	CERS5	-0.015686	2.97048	-2.05894	0.053388	0.477434	-1.93177
2009	RPS25P8	0.0864713	3.32925	2.0414	0.0534576	0.477434	1.93121
2009	RPL35A	0.0526497	3.43962	2.03954	0.0534685	0.477434	1.93112
2009	RDH14	0.0154554	2.96732	1.99174	0.0536224	0.477434	1.92987
2009	PEBP1P2	0.0197636	2.95624	2.04837	0.0536394	0.477434	1.92974
2009	SLC36A1	-0.00965206	2.93948	-2.04195	0.0536744	0.477434	-1.92946
2009	VIPR1	-0.0265244	2.97161	-2.03981	0.0537448	0.477434	-1.92889
2009	EEF1B2	0.0408841	3.09293	2.03972	0.0537847	0.477434	1.92857
2009	TCF4	-0.0192204	2.93395	-1.99012	0.0538078	0.477434	-1.92838
2009	BCRP7	-0.0163657	2.96314	-2.0397	0.0539996	0.477434	-1.92684
2009	TBC1D3B	-0.0166267	2.93489	-1.98818	0.0540301	0.477434	-1.9266
2009	LIN52	-0.00909458	2.91576	-2.04246	0.0540813	0.477434	-1.92618
2009	SIGLEC9	-0.00857601	2.92651	-2.03793	0.0540824	0.477434	-1.92618
2009	SF3B2	-0.0463271	3.07262	-2.03429	0.0540917	0.477434	-1.9261
2009	DHX30	-0.0196853	2.96778	-2.04341	0.0541164	0.477434	-1.9259
2009	ZNF668	-0.00938735	2.9236	-2.03523	0.0541587	0.477434	-1.92556
2009	TMED10	-0.0259198	3.02212	-2.03875	0.054287	0.477434	-1.92454
2009	CXCL17	0.00648461	2.90411	1.98567	0.0543202	0.477434	1.92427
2009	KMT2A	-0.0233213	2.94463	-2.03381	0.0543244	0.477434	-1.92424
2009	CREB3L2	-0.0205214	3.00109	-1.98524	0.0543698	0.477434	-1.92388
2009	RPS8P8	0.0368154	3.44366	2.0332	0.0543803	0.477434	1.92379
2009	AOAH	-0.0269499	3.03307	-2.03913	0.0544191	0.477434	-1.92349
2009	ZNF227	0.0092715	2.92551	2.03324	0.0544623	0.477434	1.92314
2009	TTC17	-0.0206867	2.95939	-1.98429	0.0544798	0.477434	-1.923
2009	IPO8	-0.0140144	2.95707	-2.03907	0.0544804	0.477434	-1.923
2009	NR2C2	-0.0166631	2.94015	-2.03179	0.0544816	0.477434	-1.92299
2009	DIAPH1	-0.0408556	3.06735	-2.02895	0.0545091	0.477434	-1.92277
2009	IDH3B	-0.0276896	3.12023	-2.03165	0.0545462	0.477434	-1.92247
2009	MS4A14	-0.00711437	2.91003	-2.03726	0.0545835	0.477434	-1.92218
2009	PLCXD1	-0.0129211	2.94392	-2.04013	0.0545909	0.477434	-1.92212
2009	RPS26P10	0.0127589	2.92254	2.03794	0.0546201	0.477434	1.92189
2009	CLK1	0.0296643	3.02933	2.03	0.0546589	0.477434	1.92158
2009	RPL17P34	0.0853877	3.23349	1.98175	0.0547747	0.477434	1.92066
2009	EEF2KMT	-0.0123664	2.91684	-2.03152	0.0548708	0.477434	-1.9199
2009	SLC29A1	-0.00609148	2.90409	-2.03527	0.0548803	0.477434	-1.91982
2009	CEBPZ	0.0281359	3.00062	1.9808	0.0548857	0.477434	1.91978
2009	RPS23P8	0.0900556	3.33915	2.02718	0.0549802	0.477434	1.91903
2009	NOL6	-0.0170542	3.00132	-2.02775	0.055042	0.477434	-1.91854
2009	KANSL3	-0.0267009	3.09496	-2.0277	0.0550722	0.477434	-1.91831
2009	KCNJ2-AS1	0.00945009	2.91112	1.97867	0.055135	0.477434	1.91781
2009	RBCK1	-0.0291503	3.07935	-1.97826	0.055183	0.477434	-1.91743
2009	CXCR1	-0.0483008	3.26674	-2.02993	0.0551865	0.477434	-1.9174
2009	SLC25A14	-0.0104101	2.98206	-2.02919	0.0552455	0.477434	-1.91694
2009	ASGR1	-0.0296838	3.08643	-2.03174	0.0552549	0.477434	-1.91687
2009	COX16	0.010221	2.9332	2.03055	0.0552766	0.477434	1.9167
2009	FANCG	-0.0127649	2.92396	-1.97706	0.0553239	0.477434	-1.91632
2009	HSPA14	0.0122914	2.9306	1.97693	0.0553386	0.477434	1.91621
2009	CALCOCO2	-0.0106	2.9338	-2.0336	0.0553426	0.477434	-1.91618
2009	IL9RP3	0.00593327	2.91023	2.02385	0.0554475	0.477938	1.91535
2009	MTA3	0.007779	2.91719	1.97535	0.0555247	0.47804	1.91475
2009	TXNDC17	0.0315922	3.01555	2.01969	0.0555857	0.47804	1.91427
2009	CLPTM1	-0.0232796	3.01741	-2.02528	0.055599	0.47804	-1.91417
2009	ARHGEF18	-0.0440882	3.31633	-2.02452	0.0558077	0.479112	-1.91253
2009	RAC1	-0.0251247	3.24614	-1.97277	0.0558289	0.479112	-1.91237
2009	RUVBL2	-0.0177398	2.97753	-1.97229	0.0558866	0.479112	-1.91192
2009	RPS6KA1	-0.0255215	3.16983	-2.02118	0.0559245	0.479112	-1.91162
2009	MAGEH1	0.0100355	2.93287	2.01739	0.0559571	0.479112	1.91137
2009	UQCRC1	-0.0271547	3.07964	-2.02021	0.0560802	0.479216	-1.91041
2009	C18orf21	0.0154532	2.94755	1.97017	0.0561378	0.479216	1.90996
2009	PTBP2	0.00682005	2.9192	2.01925	0.0562258	0.479216	1.90928
2009	AP5M1	0.0099854	2.95675	1.96939	0.0562313	0.479216	1.90924
2009	CMIP	-0.0403861	3.321	-2.01584	0.0562764	0.479216	-1.90889
2009	FGFR1OP2	0.0196356	2.95533	2.01597	0.0562849	0.479216	1.90882
2009	SDHA	-0.0225097	3.00672	-1.96878	0.0563035	0.479216	-1.90868
2009	QRICH1	-0.0342715	3.07314	-2.01239	0.0563426	0.479216	-1.90838
2009	QDPR	-0.0167859	2.96009	-2.01303	0.0564874	0.479374	-1.90726
2009	C17orf97	-0.0119137	2.92688	-2.02235	0.05654	0.479374	-1.90685
2009	NDUFB4P12	0.0238253	3.19844	2.01441	0.0566698	0.479374	1.90585
2009	TUFT1	-0.00881788	2.91361	-2.02408	0.0566813	0.479374	-1.90576
2009	EXOSC6	-0.0111247	2.9591	-2.0138	0.0566863	0.479374	-1.90572
2009	HIGD1A	0.0223468	2.98835	1.96491	0.0567664	0.479374	1.9051
2009	RNPS1	-0.016992	2.99154	-2.00986	0.0567741	0.479374	-1.90505
2009	PRIM1	0.00682214	2.93017	2.01496	0.0567953	0.479374	1.90488
2009	COPA	-0.0299843	3.18337	-2.01592	0.0568236	0.479374	-1.90467
2009	COPRS	-0.0163412	2.99671	-2.01085	0.0568282	0.479374	-1.90463
2009	MPLKIP	0.00875006	2.91675	2.00808	0.0570324	0.480655	1.90306
2009	LZTR1	-0.027471	3.03945	-2.00625	0.0571038	0.480655	-1.90252
2009	VDAC3P1	0.019176	2.95199	2.01016	0.0571205	0.480655	1.90239
2009	MBOAT7	-0.0478866	3.23059	-1.96088	0.0572524	0.481113	-1.90138
2009	DDX39B	-0.0323711	3.25696	-2.00798	0.05731	0.481113	-1.90094
2009	PVALB	0.0085085	2.91707	2.01307	0.057366	0.481113	1.90051
2009	SMARCC2	-0.0208772	2.95842	-1.95914	0.0574633	0.481113	-1.89977
2009	TMTC1	0.0123786	2.91436	2.01027	0.057503	0.481113	1.89947
2009	KDM4A-AS1	-0.00570787	2.90615	-2.00761	0.0575774	0.481113	-1.8989
2009	PTPN22	0.0177061	2.95294	2.00383	0.0576054	0.481113	1.89869
2009	DHTKD1	-0.00775473	2.92348	-2.01705	0.0576295	0.481113	-1.89851
2009	SMIM26	0.0263005	3.03058	1.95765	0.0576443	0.481113	1.89839
2009	ZC3H11A	0.0078927	2.91012	1.95735	0.0576818	0.481113	1.89811
2009	MMP25	-0.0253784	3.16552	-2.00312	0.0577112	0.481113	-1.89789
2009	RPS15AP17	0.084948	3.26241	2.00045	0.0578227	0.481113	1.89704
2009	CASZ1	-0.0126533	2.93186	-1.99972	0.0578451	0.481113	-1.89687
2009	MDC1	-0.0171761	2.97042	-2.00212	0.0578684	0.481113	-1.89669
2009	SIRPA	-0.0273818	3.22966	-2.00395	0.0578957	0.481113	-1.89649
2009	ACTRT2	0.00557073	2.90115	2.00004	0.0579248	0.481113	1.89627
2009	COX10	-0.0153485	2.95597	-2.0017	0.0580668	0.481275	-1.89519
2009	CHI3L1	-0.0350398	3.03638	-2.00919	0.0580857	0.481275	-1.89505
2009	RPL18A	-0.0190985	3.68785	-2.00065	0.0581011	0.481275	-1.89493
2009	JPX	0.0123877	2.93586	2.00054	0.0581318	0.481275	1.8947
2009	SUPT3H	0.0046334	2.90651	2.02497	0.0582626	0.481969	1.89372
2009	RPS29P18	0.0698467	3.36131	1.99861	0.0583491	0.482296	1.89307
2009	MRPS22	0.0143642	2.97349	1.95075	0.0584899	0.48243	1.89201
2009	VCL	-0.029839	3.14843	-1.9979	0.0585259	0.48243	-1.89174
2009	UBE2V2	0.0152423	2.96535	1.95016	0.0585624	0.48243	1.89146
2009	ZNF589	-0.0150561	2.92243	-1.99727	0.0585809	0.48243	-1.89133
2009	MFSD10	-0.0370246	3.20119	-1.99518	0.0586003	0.48243	-1.89118
2009	FRG1JP	0.021595	3.02692	1.99647	0.0588802	0.48284	1.88909
2009	CHST2	0.013154	2.91602	1.99275	0.0589121	0.48284	1.88885
2009	RIC8A	-0.020911	3.08396	-1.99086	0.0589168	0.48284	-1.88881
2009	POU2F2	-0.013609	2.91321	-1.99629	0.0589253	0.48284	-1.88875
2009	DDX24	-0.0429174	3.09518	-1.99146	0.0590071	0.48284	-1.88814
2009	ALOX5	-0.0289446	3.20909	-1.99454	0.0590721	0.48284	-1.88766
2009	CYFIP1	-0.00918676	2.92249	-1.99379	0.0590818	0.48284	-1.88758
2009	IKBKB	-0.0238074	2.99827	-1.99326	0.059121	0.48284	-1.88729
2009	RUNX2	-0.0149162	2.94232	-1.9958	0.0591416	0.48284	-1.88714
2009	ITPRIP	-0.0294096	3.17249	-1.98945	0.0591426	0.48284	-1.88713
2009	KDM2A	-0.0349058	3.06268	-1.94514	0.0591844	0.48284	-1.88682
2009	ITGAM	-0.0413599	3.16027	-1.98907	0.0592574	0.48284	-1.88628
2009	IMP4	-0.0287751	3.08229	-1.94452	0.0592615	0.48284	-1.88625
2009	SMG9	-0.00980334	2.9178	-1.98972	0.0594834	0.484264	-1.8846
2009	PRICKLE4	0.0248944	3.09544	1.98924	0.0595785	0.484625	1.8839
2009	TLN1	-0.042769	3.06777	-1.98465	0.0596638	0.484625	-1.88327
2009	UMODL1-AS1	0.01502	2.92664	1.98867	0.0597797	0.484625	1.88241
2009	CHAMP1	-0.0197233	2.96897	-1.94035	0.0597839	0.484625	-1.88238
2009	USP5	-0.0251856	3.00335	-1.98692	0.059891	0.484625	-1.8816
2009	ATP2C1	-0.0116841	2.93235	-1.98818	0.0599227	0.484625	-1.88136
2009	RPF2P1	0.00968287	2.92665	1.98142	0.0599823	0.484625	1.88092
2009	OTULINL	0.0120154	2.95305	1.98804	0.0600287	0.484625	1.88058
2009	LOC642502	0.0082504	2.91689	1.98806	0.0600978	0.484625	1.88008
2009	TREML2	-0.0233851	2.96914	-1.99424	0.0601536	0.484625	-1.87967
2009	SRRM2	-0.0459597	3.19918	-1.98822	0.0602012	0.484625	-1.87932
2009	NPIPB3	-0.0347331	3.16348	-1.98483	0.060237	0.484625	-1.87906
2009	PLD6	-0.0126622	2.94778	-1.99342	0.0602524	0.484625	-1.87894
2009	TMEM159	0.00627306	2.92053	1.98594	0.0602888	0.484625	1.87868
2009	IKBIP	0.00976565	2.93346	1.9807	0.0603272	0.484625	1.87839
2009	XRCC6P1	-0.0228034	3.0016	-1.97819	0.0603625	0.484625	-1.87814
2009	GALT	-0.011659	2.92712	-1.98685	0.0604029	0.484625	-1.87784
2009	GBP3	0.00484491	2.89507	1.98358	0.0604283	0.484625	1.87766
2009	SIGMAR1	-0.00990801	2.93348	-1.97964	0.0604994	0.484625	-1.87714
2009	NSG2	0.0129127	2.91344	1.93456	0.0605146	0.484625	1.87703
2009	AVP	-0.00814839	2.91811	-1.98171	0.0605792	0.484625	-1.87655
2009	DPEP3	-0.0213634	2.94279	-1.98812	0.060601	0.484625	-1.8764
2009	SLC38A10	-0.011916	2.92269	-1.93296	0.0607188	0.484625	-1.87554
2009	NDST2	-0.0222814	2.97932	-1.93274	0.0607461	0.484625	-1.87534
2009	RITA1	-0.0110264	2.93055	-1.98613	0.0607819	0.484625	-1.87508
2009	MTIF3	0.0129405	2.95825	1.98229	0.060792	0.484625	1.87501
2009	ATP6V1C1	-0.01073	2.93226	-1.97994	0.0608826	0.484625	-1.87435
2009	FAM219B	-0.01099	2.96045	-1.97822	0.0608872	0.484625	-1.87431
2009	HOMER3	-0.00845312	2.91268	-1.93147	0.0609079	0.484625	-1.87416
2009	VSIR	-0.0309184	3.3514	-1.97817	0.0610829	0.484625	-1.8729
2009	SEC24C	-0.0318684	3.13736	-1.97332	0.0611164	0.484625	-1.87265
2009	ZFYVE26	-0.0205847	2.99287	-1.97213	0.0611685	0.484625	-1.87228
2009	DGCR8	-0.0138906	2.96163	-1.97229	0.0611939	0.484625	-1.87209
2009	TPT1P4	0.0711796	3.15947	1.97253	0.0612248	0.484625	1.87187
2009	NPLOC4	-0.0204482	2.95922	-2.00496	0.0612894	0.484625	-1.8714
2009	NASP	-0.00854878	2.91317	-1.97907	0.0613647	0.484625	-1.87086
2009	ZBTB45	-0.0116897	2.93353	-1.97201	0.0613803	0.484625	-1.87075
2009	C1orf162	-0.0245937	3.44548	-1.97348	0.0615252	0.484625	-1.8697
2009	ENY2	0.018344	2.95214	1.92582	0.0616329	0.484625	1.86893
2009	C2orf88	0.025121	2.9928	1.97425	0.0616878	0.484625	1.86853
2009	AGPAT1	-0.0174177	2.94108	-1.97402	0.0616936	0.484625	-1.86849
2009	HAUS1	0.00907672	2.91504	1.97452	0.0616988	0.484625	1.86845
2009	ATXN3	-0.013568	2.93403	-1.9674	0.0617187	0.484625	-1.86831
2009	AARS1	-0.0414608	3.0814	-1.92505	0.0617329	0.484625	-1.86821
2009	HELLS	0.00775707	2.90441	1.96911	0.0617427	0.484625	1.86814
2009	ACAT1	0.0174872	2.96056	1.92446	0.0618088	0.484625	1.86767
2009	ZMIZ1	-0.0360836	3.1305	-1.97026	0.0619308	0.484625	-1.86679
2009	COQ5	0.0170443	3.00054	1.96523	0.0620213	0.484625	1.86614
2009	TMIE	0.00846645	2.90733	1.9228	0.0620244	0.484625	1.86612
2009	PPRC1	-0.015785	2.94598	-1.97122	0.062035	0.484625	-1.86605
2009	LOC648927	-0.018927	2.98575	-1.96684	0.0620884	0.484625	-1.86566
2009	EWSR1	-0.0186429	3.02808	-1.92171	0.0621652	0.484625	-1.86512
2009	DGAT1	-0.0126963	2.95215	-1.9667	0.0622165	0.484625	-1.86475
2009	GATAD2B	-0.0231654	2.98081	-1.92108	0.0622476	0.484625	-1.86453
2009	MAGED1	-0.0234152	2.97929	-1.92058	0.0623125	0.484625	-1.86407
2009	LINC02538	0.00879034	2.90366	1.97184	0.0623524	0.484625	1.86378
2009	FCGRT	-0.0330063	3.33655	-1.96564	0.06238	0.484625	-1.86359
2009	PTTG1IP	-0.0191269	3.21284	-1.96335	0.0624715	0.484625	-1.86293
2009	CNOT1	-0.0310812	3.13205	-1.96261	0.0624721	0.484625	-1.86293
2009	NPEPL1	-0.0241353	3.07305	-1.96228	0.0624725	0.484625	-1.86293
2009	ENTPD1	-0.0194896	3.00364	-1.97693	0.0624918	0.484625	-1.86279
2009	C2CD2	-0.00864891	2.93784	-1.97786	0.0625073	0.484625	-1.86268
2009	NDUFB8	-0.0244314	3.27311	-1.96314	0.0625668	0.484625	-1.86226
2009	CLEC4A	0.0300941	3.08443	1.96575	0.0626261	0.484625	1.86184
2009	EMG1	0.0142588	2.94441	1.96662	0.0626311	0.484625	1.8618
2009	PLPP3	-0.00616416	2.90254	-1.98054	0.062735	0.484625	-1.86106
2009	GNB1	-0.0315531	3.32586	-1.96357	0.0627464	0.484625	-1.86098
2009	ID2	0.0322046	3.14215	1.96414	0.0627759	0.484625	1.86078
2009	IL27	-0.00538228	2.88691	-1.91664	0.0628275	0.484625	-1.86041
2009	NDRG2	-0.00649114	2.9253	-1.96175	0.0628323	0.484625	-1.86038
2009	MEN1	-0.011468	2.92595	-1.95786	0.0629987	0.484886	-1.8592
2009	TBC1D32	0.0243136	2.97072	1.96463	0.0630214	0.484886	1.85904
2009	CAST	0.0144815	2.97917	1.9653	0.0630848	0.484886	1.85859
2009	METTL7B	-0.00542369	2.89753	-1.9144	0.0631215	0.484886	-1.85833
2009	C12orf75	0.0182555	2.9888	1.96128	0.0631506	0.484886	1.85813
2009	ARMH3	-0.017844	2.97191	-1.95934	0.0631887	0.484886	-1.85786
2009	TRPV2	-0.0188633	3.00603	-1.95787	0.0631968	0.484886	-1.8578
2009	ARF3	-0.032009	3.06927	-1.9132	0.0632795	0.485159	-1.85722
2009	RPS18	0.0657936	3.33621	1.95505	0.0634343	0.485983	1.85614
2009	PPM1F	-0.0309355	3.29809	-1.95943	0.0634926	0.486066	-1.85573
2009	TMEM273	0.0135933	2.93368	1.90894	0.0638436	0.487737	1.85327
2009	CKAP2	0.00781389	2.91978	1.90846	0.0639067	0.487737	1.85283
2009	UQCRHP2	0.0273675	2.96572	1.90817	0.0639459	0.487737	1.85256
2009	OGFOD1	-0.00845208	2.95371	-1.95073	0.0639632	0.487737	-1.85244
2009	TRIM51	-0.00745246	2.91307	-1.95559	0.0641068	0.487737	-1.85144
2009	PGA5	-0.00458042	2.89251	-1.95354	0.0641464	0.487737	-1.85116
2009	NOB1	-0.00931083	2.92024	-1.95253	0.0642131	0.487737	-1.8507
2009	RPS29P14	0.0297048	2.94052	1.94918	0.0642616	0.487737	1.85036
2009	DYNLL2	-0.00855228	2.92852	-1.90479	0.0643968	0.487737	-1.84942
2009	CCT6P1	0.0124782	2.95613	1.94841	0.0644844	0.487737	1.84882
2009	PPP3CA	0.011664	2.93409	1.94645	0.0645705	0.487737	1.84822
2009	CBX1P1	0.0170722	2.98461	1.9483	0.0646173	0.487737	1.8479
2009	GLCE	-0.00847289	2.91163	-1.94917	0.0646601	0.487737	-1.8476
2009	C12orf76	-0.00845625	2.94486	-1.95365	0.0647319	0.487737	-1.84711
2009	ALPK1	-0.0304708	3.02039	-1.94571	0.0647339	0.487737	-1.84709
2009	SUPT5H	-0.0257716	2.96656	-1.94626	0.0647343	0.487737	-1.84709
2009	GTF2B	0.020073	2.96067	1.90211	0.0647564	0.487737	1.84694
2009	MRPL57	0.0220238	2.96042	1.95458	0.0647587	0.487737	1.84692
2009	RPS2P17	-0.0245801	3.65916	-1.94556	0.0647662	0.487737	-1.84687
2009	KRTAP19-6	0.0107917	2.9177	1.90194	0.0647796	0.487737	1.84678
2009	FAP	0.0102036	2.90645	1.90192	0.0647825	0.487737	1.84676
2009	HERC1	-0.0283041	3.01901	-1.94671	0.0648203	0.487737	-1.8465
2009	ANKS1A	-0.0187093	2.98219	-1.94281	0.0648668	0.487737	-1.84617
2009	RPL11	0.0357009	3.49435	1.90117	0.0648836	0.487737	1.84606
2009	PUDP	-0.0142392	2.93508	-1.95038	0.0648986	0.487737	-1.84596
2009	TMEM109	-0.0254746	3.00375	-1.94388	0.0649662	0.487741	-1.84549
2009	RPL18P13	-0.0410818	3.49212	-1.94517	0.0650874	0.487741	-1.84466
2009	EIF2D	-0.0110575	2.9444	-1.95268	0.065136	0.487741	-1.84432
2009	YEATS2	-0.0125017	2.93756	-1.94074	0.0652203	0.487741	-1.84375
2009	NLRX1	-0.0148128	2.95521	-1.9421	0.0652311	0.487741	-1.84367
2009	C19orf25	-0.011442	2.93078	-1.95324	0.0653386	0.487741	-1.84293
2009	SUGP2	-0.0235836	3.03931	-1.93951	0.0653616	0.487741	-1.84278
2009	CD74	-0.050161	3.32443	-1.93744	0.0654226	0.487741	-1.84236
2009	LTA4H	-0.0328996	3.365	-1.95169	0.065431	0.487741	-1.8423
2009	RPS10P9	0.0577739	3.35526	1.94131	0.0654511	0.487741	1.84216
2009	LOC730234	-0.0174273	2.93433	-1.93679	0.065534	0.487741	-1.8416
2009	FERMT3	-0.0287517	3.13272	-1.94111	0.0655439	0.487741	-1.84153
2009	TMEM115	-0.019084	2.97578	-1.93683	0.0656038	0.487741	-1.84112
2009	MYLK	-0.00538847	2.90104	-1.94261	0.0658015	0.487741	-1.83977
2009	MDH1	0.027897	3.12701	1.93594	0.0658117	0.487741	1.8397
2009	SNHG5	0.0446243	3.13348	1.94006	0.0658281	0.487741	1.83959
2009	ST6GAL1	-0.0465444	3.1998	-1.93446	0.0658473	0.487741	-1.83946
2009	KIAA0355	-0.0174455	3.00974	-1.94174	0.0659009	0.487741	-1.8391
2009	VOPP1	-0.0118724	2.96599	-1.93985	0.0659234	0.487741	-1.83894
2009	TPP1	-0.0457021	3.16426	-1.93546	0.0659774	0.487741	-1.83858
2009	SLC22A2	0.00775591	2.90743	1.8927	0.066034	0.487741	1.83819
2009	DNAJB14	0.0220644	2.96211	1.93526	0.066088	0.487741	1.83783
2009	SND1-IT1	-0.0246507	2.97417	-1.93295	0.0661662	0.487741	-1.8373
2009	MRFAP1L1	0.0291583	3.09463	1.93146	0.0661728	0.487741	1.83725
2009	PNMA6E	-0.00628031	2.90244	-1.89095	0.0662733	0.487741	-1.83657
2009	MAP4K4	-0.0176645	3.00852	-1.93429	0.0663342	0.487741	-1.83616
2009	ATG4A	0.00686459	2.92636	1.89025	0.0663693	0.487741	1.83592
2009	SNX19	-0.00742764	2.91406	-1.9321	0.0664553	0.487741	-1.83534
2009	ARHGAP17	-0.0234745	3.00077	-1.88951	0.0664711	0.487741	-1.83523
2009	PELO	-0.0144988	3.05373	-1.93825	0.0665502	0.487741	-1.8347
2009	CHMP6	-0.0178008	2.96951	-1.93478	0.0665962	0.487741	-1.83439
2009	NRDC	-0.0296077	3.20596	-1.93064	0.0666004	0.487741	-1.83436
2009	CDC23	-0.0140498	2.96936	-1.94284	0.0666041	0.487741	-1.83434
2009	BLOC1S1	0.0367372	3.07706	1.93432	0.0666452	0.487741	1.83406
2009	ADCY4	-0.0093697	2.91374	-1.93734	0.0668751	0.487741	-1.83251
2009	PDPK1	-0.0165452	2.98397	-1.92911	0.066938	0.487741	-1.83209
2009	KANK2	-0.00707417	2.90241	-1.88583	0.0669788	0.487741	-1.83182
2009	FAM86HP	-0.00758823	2.91889	-1.92894	0.067015	0.487741	-1.83157
2009	IL4R	-0.0208544	2.99078	-1.92642	0.0670157	0.487741	-1.83157
2009	SAP130	-0.0181237	2.96935	-1.93127	0.0670339	0.487741	-1.83145
2009	MRPS33	0.0138429	2.9324	1.88517	0.0670703	0.487741	1.8312
2009	QARS1	-0.0322917	3.29634	-1.92483	0.0671039	0.487741	-1.83098
2009	SURF4	-0.0253068	3.06249	-1.88468	0.0671382	0.487741	-1.83075
2009	PTK2	-0.0129463	2.94126	-1.92569	0.0671855	0.487741	-1.83043
2009	TFPT	0.0115361	2.94708	1.9309	0.0672274	0.487741	1.83015
2009	ZNHIT3	0.0200175	2.96865	1.88396	0.0672382	0.487741	1.83008
2009	CRB3	0.0101408	2.92062	1.93407	0.067334	0.487741	1.82944
2009	HMGCS1	0.0145861	2.94139	1.88319	0.0673455	0.487741	1.82936
2009	RAB8A	-0.0224843	3.24472	-1.92582	0.0673821	0.487741	-1.82912
2009	CD14	-0.0438491	3.44396	-1.92602	0.0674046	0.487741	-1.82897
2009	UPF1	-0.0229002	2.98207	-1.8823	0.06747	0.487741	-1.82853
2009	RBM34	0.0183023	2.96364	1.92554	0.067507	0.487741	1.82828
2009	INF2	-0.0353195	3.08612	-1.92976	0.0675245	0.487741	-1.82817
2009	TRIM38	-0.0300616	3.05886	-1.9252	0.0675325	0.487741	-1.82811
2009	PPP1R14B	-0.0189971	3.01787	-1.88173	0.0675487	0.487741	-1.82801
2009	IDH3G	-0.0277355	3.0404	-1.92524	0.0675597	0.487741	-1.82793
2009	SIAH1	0.0149752	3.03632	1.93882	0.0676159	0.487804	1.82756
2009	RPS10P11	0.0677682	3.1502	1.92225	0.0677367	0.488106	1.82675
2009	PIEZO1	-0.0304452	3.05749	-1.92117	0.0677752	0.488106	-1.8265
2009	RPS27A	0.0395304	3.49961	1.91937	0.0678004	0.488106	1.82633
2009	HINT3	-0.0258084	2.92688	-1.87951	0.0678588	0.488184	-1.82594
2009	LOC653631	0.0147009	2.94729	1.92184	0.067917	0.48826	1.82556
2009	LARP7	0.0116532	2.93428	1.87807	0.0680617	0.488299	1.8246
2009	COASY	-0.0173599	3.00981	-1.87788	0.0680878	0.488299	-1.82443
2009	SNRPGP15	0.00883917	2.90712	1.87753	0.0681369	0.488299	1.8241
2009	PYGB	-0.026848	2.9787	-1.87747	0.0681453	0.488299	-1.82404
2009	FCRL2	-0.0255932	2.97788	-1.9175	0.0681674	0.488299	-1.8239
2009	PDCD10	0.0295166	2.98559	1.91799	0.0682304	0.488299	1.82348
2009	ZNF28	0.00929912	2.91657	1.87663	0.0682635	0.488299	1.82326
2009	WDR47	0.00700172	2.92989	1.92062	0.0683074	0.488299	1.82297
2009	PAK1	-0.0249336	3.11927	-1.92224	0.0684024	0.488299	-1.82235
2009	DAPK1	-0.00946493	2.94065	-1.91957	0.0684063	0.488299	-1.82232
2009	CLEC16A	-0.0253822	3.00586	-1.92248	0.0684456	0.488299	-1.82206
2009	RGS17	0.00925733	2.9116	1.92701	0.0685978	0.488691	1.82106
2009	MBNL2	0.0126259	2.93532	1.91747	0.0686374	0.488691	1.8208
2009	LOC728499	-0.0385808	3.14156	-1.92291	0.0687308	0.488691	-1.82019
2009	PYGL	-0.0389111	3.29659	-1.91802	0.0687711	0.488691	-1.81992
2009	WAC	0.0162725	3.09301	1.91623	0.068805	0.488691	1.8197
2009	HMGA2	0.0060334	2.90748	1.91503	0.0688126	0.488691	1.81965
2009	HCLS1	-0.0391852	3.51205	-1.91451	0.0688992	0.488691	-1.81908
2009	TTYH1	0.0107181	2.91087	1.91735	0.0689176	0.488691	1.81896
2009	NUP153	-0.0180558	2.97104	-1.91989	0.068929	0.488691	-1.81889
2009	WIPI2	-0.0167642	2.97433	-1.91801	0.0690657	0.488878	-1.81799
2009	EIF2B4	-0.0216894	3.03979	-1.91013	0.0690759	0.488878	-1.81792
2009	PPP1R3E	-0.00890377	2.92685	-1.9249	0.0690982	0.488878	-1.81778
2009	GHDC	-0.020122	2.95595	-1.91931	0.0691677	0.489033	-1.81732
2009	ASAP1	-0.0321001	3.15435	-1.91118	0.0692266	0.489112	-1.81694
2009	C20orf181	0.0240669	2.93685	1.91864	0.0695956	0.490543	1.81453
2009	SNORD104	-0.00826401	2.9245	-1.86717	0.0696059	0.490543	-1.81447
2009	PDPR	-0.0217731	2.97718	-1.91165	0.0697455	0.490543	-1.81356
2009	BOK	0.0151527	2.9304	1.86565	0.0698246	0.490543	1.81305
2009	DYNLRB1	-0.0135611	3.11446	-1.90473	0.0698822	0.490543	-1.81267
2009	APTX	0.00791109	2.95465	1.86508	0.0699059	0.490543	1.81252
2009	LOC400061	0.0130013	2.91432	1.90948	0.0699159	0.490543	1.81246
2009	SRP14	0.0274346	3.15435	1.90529	0.069927	0.490543	1.81238
2009	CYB561D1	-0.0144083	3.07113	-1.91077	0.0699462	0.490543	-1.81226
2009	YIF1A	-0.0231871	2.97219	-1.90392	0.0699776	0.490543	-1.81206
2009	TNFAIP2	-0.017918	2.97528	-1.91297	0.0699984	0.490543	-1.81192
2009	MS4A1	0.0103092	2.93836	1.91491	0.0700025	0.490543	1.81189
2009	SECISBP2	-0.0200643	3.01212	-1.91181	0.0701987	0.491583	-1.81063
2009	PDIA6	-0.023509	2.96942	-1.86242	0.0702898	0.491885	-1.81004
2009	MYNN	0.0140385	2.93446	1.86151	0.0704201	0.492382	1.8092
2009	ADAM17	-0.0149796	2.96953	-1.90289	0.0705211	0.492382	-1.80855
2009	PATL1	-0.0209158	3.0802	-1.90253	0.0705436	0.492382	-1.8084
2009	TMEM187	-0.00820339	2.9245	-1.9021	0.0705527	0.492382	-1.80835
2009	INTS14	-0.00599657	2.92646	-1.91159	0.0707371	0.492573	-1.80716
2009	CHRAC1	0.0460075	2.99312	1.90059	0.0707995	0.492573	1.80676
2009	GUSBP15	-0.00790536	2.919	-1.90491	0.0708194	0.492573	-1.80663
2009	ENSA	0.0178602	2.96938	1.8584	0.0708721	0.492573	1.8063
2009	MAN1B1	-0.022389	3.02996	-1.89774	0.0709754	0.492573	-1.80563
2009	ARL4D	0.00929982	2.91163	1.85755	0.0709943	0.492573	1.80551
2009	MBIP	0.00623986	2.92229	1.85743	0.0710127	0.492573	1.8054
2009	NEMP1	-0.00496379	2.92507	-1.89924	0.0711152	0.492573	-1.80474
2009	IL12RB1	-0.00852134	2.93181	-1.9026	0.0711565	0.492573	-1.80448
2009	DDX41	-0.0252506	2.96885	-1.89626	0.0712006	0.492573	-1.8042
2009	ICAM3	-0.0262547	3.54973	-1.89895	0.071233	0.492573	-1.80399
2009	PLD2	0.00928421	2.91483	1.85591	0.0712346	0.492573	1.80398
2009	ATP5MG	0.0284734	3.09627	1.89705	0.0712744	0.492573	1.80373
2009	STRADA	-0.0166891	3.01493	-1.89576	0.0712879	0.492573	-1.80364
2009	RPS26P53	0.0297738	3.04695	1.90322	0.0713882	0.492573	1.803
2009	ZDHHC16	-0.0215626	3.03524	-1.85439	0.0714557	0.492573	-1.80257
2009	ICOS	0.0143305	2.95517	1.85401	0.0715112	0.492573	1.80222
2009	AKT1	-0.0217638	3.23074	-1.89666	0.0715817	0.492573	-1.80177
2009	SCYL1	-0.0201173	3.10564	-1.85317	0.071635	0.492573	-1.80143
2009	CD1A	0.00922533	2.92135	1.85299	0.0716618	0.492573	1.80126
2009	CORO2A	-0.0131744	2.9555	-1.89694	0.0717034	0.492573	-1.801
2009	SHISAL2A	-0.00910953	2.9278	-1.89303	0.0717135	0.492573	-1.80093
2009	DANCR	-0.0155409	2.95674	-1.89407	0.0717437	0.492573	-1.80074
2009	HAUS7	-0.0154422	2.96826	-1.89942	0.0717471	0.492573	-1.80072
2009	PRRC2B	-0.00932975	2.92577	-1.89682	0.0717923	0.492573	-1.80043
2009	BMP6	-0.00942292	2.91972	-1.8974	0.0718276	0.492573	-1.80021
2009	EP300	-0.0222163	2.95411	-1.89511	0.0719316	0.492957	-1.79955
2009	EFTUD2	-0.0284204	3.01325	-1.88821	0.0720865	0.493038	-1.79857
2009	CNOT3	-0.0128082	2.91664	-1.89566	0.0720917	0.493038	-1.79854
2009	UGCG	0.019904	2.96913	1.9003	0.0721204	0.493038	1.79836
2009	UBL5	0.0231288	3.0034	1.88918	0.0721356	0.493038	1.79826
2009	NDUFAF7	0.0118696	2.93967	1.88757	0.0724047	0.49439	1.79657
2009	RPL12P14	0.0396949	3.07337	1.88709	0.0724297	0.49439	1.79641
2009	SLC25A1	-0.0155901	2.95315	-1.84705	0.0725375	0.494615	-1.79573
2009	SLC44A2	-0.0273399	3.35666	-1.88625	0.0726914	0.494615	-1.79476
2009	ETFDH	-0.00808137	2.94116	-1.88403	0.0728093	0.494615	-1.79402
2009	BRF2	-0.00947824	2.93483	-1.88907	0.0728435	0.494615	-1.79381
2009	HELQ	0.00745713	2.92081	1.84498	0.0728449	0.494615	1.7938
2009	GTF2F1	-0.0158741	2.96448	-1.84495	0.0728494	0.494615	-1.79377
2009	TMEM189	-0.00763482	2.9555	-1.88603	0.072878	0.494615	-1.79359
2009	TCEAL8	0.00988355	2.9212	1.88885	0.0728844	0.494615	1.79355
2009	TNFSF13	-0.00772917	2.90624	-1.8889	0.0728962	0.494615	-1.79348
2009	LOC100132287	-0.0113993	2.92695	-1.88242	0.0730417	0.495275	-1.79257
2009	TRPT1	-0.0196764	3.05832	-1.84234	0.0732392	0.496216	-1.79134
2009	LAT2	-0.0204303	3.09101	-1.92153	0.0733967	0.496216	-1.79036
2009	MTLN	0.0148157	2.94787	1.88108	0.073407	0.496216	1.79029
2009	EEF1E1	0.00981754	2.92846	1.84105	0.0734316	0.496216	1.79014
2009	OR10J1	0.00630475	2.90761	1.8409	0.0734543	0.496216	1.79
2009	RPS4XP16	0.0557524	3.3035	1.88451	0.073508	0.496216	1.78966
2009	SLC18B1	-0.012782	2.95064	-1.91007	0.0735369	0.496216	-1.78948
2009	AGA	-0.0101593	2.91961	-1.88028	0.0735987	0.496216	-1.7891
2009	CXCR5	-0.027391	3.00095	-1.88005	0.0736915	0.496216	-1.78852
2009	APOO	0.00738593	2.94172	1.88201	0.0737218	0.496216	1.78834
2009	MICOS13	0.0238992	3.04375	1.88206	0.0737536	0.496216	1.78814
2009	ARCN1	-0.0360349	3.16414	-1.83856	0.0738059	0.496216	-1.78781
2009	TMEM11	-0.00894946	2.91354	-1.88203	0.0738259	0.496216	-1.78769
2009	RNF24	-0.0588304	3.20919	-1.87795	0.0738572	0.496216	-1.7875
2009	COX4I1	0.0193009	3.45493	1.8783	0.0739382	0.496435	1.787
2009	LMF2	-0.0221964	2.96753	-1.87796	0.0741387	0.496879	-1.78576
2009	SRRT	-0.038879	3.19498	-1.87591	0.0741448	0.496879	-1.78572
2009	IP6K1	-0.0263014	3.06807	-1.874	0.0742915	0.496879	-1.78481
2009	RPL39	0.0744708	3.3595	1.87175	0.0743578	0.496879	1.78441
2009	TK1	-0.00605858	2.90045	-1.83483	0.0743691	0.496879	-1.78434
2009	RAD54L2	-0.0214018	2.97434	-1.87283	0.0744782	0.496879	-1.78366
2009	NDC80	0.00550945	2.90503	1.87626	0.0744943	0.496879	1.78357
2009	ITGB3	-0.0188849	2.93135	-1.87968	0.0745137	0.496879	-1.78345
2009	COX7A2	0.0478209	3.19096	1.87118	0.0745139	0.496879	1.78345
2009	LTBP3	-0.0172891	2.94831	-1.87504	0.0746027	0.496879	-1.7829
2009	PHKA2	-0.0262308	3.0058	-1.87111	0.0746085	0.496879	-1.78286
2009	TMEM14B	0.0323725	3.06369	1.87537	0.0746335	0.496879	1.78271
2009	GRAP	-0.0139627	3.05334	-1.87595	0.0746847	0.496879	-1.7824
2009	ATP5PF	0.0200571	2.99506	1.86939	0.0747298	0.496879	1.78212
2009	NECAB2	-0.00809852	2.90977	-1.88118	0.0747412	0.496879	-1.78205
2009	NBPF11	-0.0141064	3.0499	-1.87637	0.0747788	0.496879	-1.78182
2009	MRPS27	-0.0130987	2.99958	-1.86966	0.0748931	0.496982	-1.78112
2009	TBXAS1	-0.0310138	3.20482	-1.87431	0.0748983	0.496982	-1.78109
2009	LOC339192	-0.0152869	2.95673	-1.8691	0.0749394	0.496982	-1.78084
2009	HSD17B4	-0.021766	3.06389	-1.86848	0.0750151	0.497126	-1.78037
2009	KIAA1191	-0.0150613	3.00429	-1.83019	0.0750733	0.497126	-1.78002
2009	NEU1	-0.01711	2.98092	-1.88293	0.0751064	0.497126	-1.77981
2009	TMBIM6	-0.0332301	3.50018	-1.86772	0.0751984	0.497342	-1.77925
2009	SLC35E2B	-0.0286111	3.233	-1.86827	0.0752359	0.497342	-1.77902
2009	AP4B1	-0.0237677	3.0344	-1.87827	0.0753354	0.497408	-1.77842
2009	PAFAH1B3	-0.0187304	3.01056	-1.86676	0.0753493	0.497408	-1.77833
2009	LINC00092	0.0109853	2.92111	1.82811	0.0753913	0.497408	1.77808
2009	FGR	-0.0226044	3.44545	-1.87016	0.0756389	0.497635	-1.77657
2009	ANP32C	0.0135063	2.9371	1.86831	0.0757181	0.497635	1.77609
2009	VPS72	-0.00944033	2.94464	-1.87477	0.0757434	0.497635	-1.77594
2009	CASP6	0.0131422	2.95062	1.86925	0.0758668	0.497635	1.77519
2009	ARHGAP1	-0.0281247	3.14161	-1.86296	0.0759321	0.497635	-1.77479
2009	HPS5	-0.0064135	2.92618	-1.86764	0.0759416	0.497635	-1.77474
2009	STK24	-0.0161468	3.12564	-1.86361	0.0759812	0.497635	-1.7745
2009	RPS17	0.0633034	3.2782	1.86082	0.0760486	0.497635	1.77409
2009	RASGRP3	-0.0150726	2.91863	-1.8601	0.0761298	0.497635	-1.7736
2009	BLZF1	0.0456019	3.2532	1.86564	0.0761598	0.497635	1.77342
2009	HOXD10	0.00814089	2.9053	1.82262	0.0762371	0.497635	1.77295
2009	INTS5	-0.00881041	2.91964	-1.86528	0.0762553	0.497635	-1.77284
2009	DCTN6	0.00973572	2.92256	1.82224	0.0762956	0.497635	1.7726
2009	RALGAPB	-0.00781468	2.94024	-1.86067	0.0763988	0.497635	-1.77197
2009	KIFC2	-0.0133968	2.92901	-1.85806	0.0764117	0.497635	-1.7719
2009	NIPA1	0.0104583	2.94443	1.82101	0.0764869	0.497635	1.77144
2009	EFHD2	-0.0174936	3.49957	-1.86115	0.0765069	0.497635	-1.77132
2009	ATP2B4	-0.0186762	3.00156	-1.82066	0.0765399	0.497635	-1.77113
2009	MMP9	-0.0652339	3.2167	-1.86968	0.076541	0.497635	-1.77112
2009	EIF3J	-0.00989371	2.93712	-1.82033	0.0765922	0.497635	-1.77081
2009	EDC4	-0.0241125	3.01628	-1.8654	0.0766065	0.497635	-1.77072
2009	CD4	-0.022222	2.97666	-1.85776	0.0766333	0.497635	-1.77056
2009	HSD11B1L	0.00947424	2.91264	1.81971	0.0766882	0.497635	1.77023
2009	SLC10A3	-0.0185756	2.94936	-1.85869	0.0766968	0.497635	-1.77018
2009	SLC16A3	-0.0314003	3.33949	-1.85772	0.0767262	0.497635	-1.77001
2009	FARS2	-0.0133496	2.95108	-1.86058	0.0768418	0.497635	-1.76931
2009	TTPAL	-0.0100098	2.94853	-1.85576	0.0768588	0.497635	-1.76921
2009	GBA2	-0.0149161	2.94017	-1.86317	0.0769221	0.497635	-1.76883
2009	MYOF	-0.00934944	2.91112	-1.85816	0.0769299	0.497635	-1.76878
2009	TTC3	-0.0308897	3.13294	-1.85929	0.0769367	0.497635	-1.76874
2009	RPS3AP44	0.0174103	2.91427	1.85805	0.0769696	0.497635	1.76855
2009	NKAPD1	0.0151861	2.97131	1.81785	0.0769775	0.497635	1.7685
2009	SUV39H1	-0.011486	2.93887	-1.85581	0.0770562	0.497635	-1.76803
2009	ATF7IP2	-0.0100734	2.9291	-1.85574	0.0771194	0.497635	-1.76765
2009	TECR	-0.0228774	3.14117	-1.85773	0.077162	0.497635	-1.7674
2009	TMUB2	-0.0135848	2.97892	-1.85742	0.07726	0.497635	-1.76681
2009	TLE3	-0.0204992	2.94028	-1.81595	0.0772741	0.497635	-1.76673
2009	VRK1	-0.00565553	2.90705	-1.85604	0.0774883	0.497635	-1.76545
2009	CIAPIN1	-0.00688245	2.92503	-1.86546	0.0774984	0.497635	-1.76539
2009	KANSL1	-0.0210963	3.08962	-1.85511	0.077501	0.497635	-1.76537
2009	PRRC2C	-0.0311651	3.08373	-1.85215	0.0775563	0.497635	-1.76504
2009	PYCR2	-0.0166071	3.04253	-1.85429	0.0776296	0.497635	-1.76461
2009	POLDIP3	-0.0202846	3.06505	-1.85114	0.0776448	0.497635	-1.76452
2009	AKIP1	-0.0064366	2.92565	-1.85014	0.0777173	0.497635	-1.76409
2009	PTPN6	-0.029186	3.13071	-1.85227	0.0777237	0.497635	-1.76405
2009	SVIL	-0.0153295	3.01821	-1.85222	0.0777238	0.497635	-1.76405
2009	FAM49B	0.0491235	3.0668	1.85107	0.0777331	0.497635	1.76399
2009	TMEM62	-0.0106264	2.95008	-1.81277	0.0777736	0.497635	-1.76375
2009	SACM1L	0.0323955	3.02528	1.85102	0.0778538	0.497635	1.76328
2009	ZNF395	-0.0164888	3.01322	-1.85101	0.0778615	0.497635	-1.76323
2009	CTRL	-0.00504294	2.90896	-1.85478	0.0778978	0.497635	-1.76302
2009	NDUFS7	-0.0229848	3.11411	-1.84826	0.0781211	0.498751	-1.76169
2009	CD248	-0.00916866	2.93322	-1.85461	0.0782193	0.499067	-1.76111
2009	COX7C	0.0535026	3.0942	1.84493	0.0782912	0.499114	1.76069
2009	RRAGB	-0.00941839	2.91308	-1.8541	0.0783672	0.499114	-1.76024
2009	DEK	0.0374451	3.06399	1.84717	0.0783725	0.499114	1.76021
2009	NDUFAF3	-0.0143779	3.10572	-1.8481	0.0785194	0.49974	-1.75934
2009	SIK3	-0.0286294	3.10383	-1.80687	0.0787062	0.499776	-1.75824
2009	NIPAL3	-0.0162822	2.96042	-1.84617	0.0787481	0.499776	-1.758
2009	NFKB1	-0.0355384	3.31563	-1.84483	0.0787571	0.499776	-1.75794
2009	SDC2	0.00946024	2.91578	1.80623	0.0788074	0.499776	1.75765
2009	SELENOO	-0.0201785	2.95423	-1.84684	0.078827	0.499776	-1.75753
2009	POC1B	0.0153128	2.976	1.84608	0.0788423	0.499776	1.75744
2009	DCAF7	-0.0227672	3.06272	-1.80558	0.0789113	0.499776	-1.75704
2009	PHKG2	-0.0125332	2.9302	-1.80556	0.0789145	0.499776	-1.75702
2009	TMEM234	-0.00755421	2.92028	-1.80469	0.0790534	0.500123	-1.75621
2009	LIPA	-0.0329057	3.12906	-1.84357	0.0791549	0.500123	-1.75561
2009	DENND5A	-0.0245649	3.16288	-1.84456	0.079161	0.500123	-1.75558
2009	SDCBPP2	0.040858	2.98781	1.84197	0.0791643	0.500123	1.75556
2009	LOC401261	-0.0216504	3.04474	-1.85193	0.0792433	0.500315	-1.75509
2009	CD151	-0.0167683	3.04641	-1.84551	0.0793943	0.500915	-1.75421
2009	TSPAN31	-0.0118532	2.96739	-1.80229	0.079436	0.500915	-1.75397
2009	MAPK4	0.00650108	2.90597	1.80188	0.0795024	0.500998	1.75358
2009	ERCC5	-0.0187258	2.96315	-1.83877	0.0795467	0.500998	-1.75332
2009	INTS6L	0.00633111	2.91687	1.80092	0.079656	0.50134	1.75269
2009	RAMAC	0.0171034	2.96608	1.8376	0.0797607	0.50134	1.75208
2009	NTNG2	-0.00708957	2.9034	-1.83788	0.0798331	0.50134	-1.75166
2009	RPP25L	-0.0133606	3.02099	-1.83815	0.0798445	0.50134	-1.75159
2009	UBN1	-0.0487592	3.23312	-1.83551	0.0799292	0.50134	-1.7511
2009	SH2B3	-0.0284428	3.14488	-1.83679	0.0799326	0.50134	-1.75108
2009	FIG4	-0.0142931	2.98671	-1.83911	0.0799704	0.50134	-1.75086
2009	EBLN2	-0.0191895	3.01171	-1.83661	0.0799917	0.50134	-1.75073
2009	FHL1	-0.00734765	2.91788	-1.84016	0.0801444	0.501991	-1.74985
2009	RPS18P12	0.0590033	3.16627	1.83459	0.0803987	0.502507	1.74838
2009	RPL7AP39	0.0108368	2.92264	1.83464	0.0804046	0.502507	1.74834
2009	SEPTIN1	-0.0150263	2.96122	-1.83333	0.0804611	0.502507	-1.74802
2009	ZNF20	0.00938544	2.93449	1.8349	0.0804707	0.502507	1.74796
2009	MCM3AP	-0.0221858	3.02384	-1.83475	0.0804944	0.502507	-1.74782
2009	EPG5	-0.0058426	2.91474	-1.83725	0.0805206	0.502507	-1.74767
2009	GSS	-0.0117455	2.92482	-1.79422	0.0807376	0.503291	-1.74642
2009	NDEL1	-0.0176575	3.15924	-1.8364	0.0807443	0.503291	-1.74638
2009	SEC23B	-0.0255757	3.05137	-1.79296	0.080943	0.503941	-1.74524
2009	RGS12	-0.00983063	2.93017	-1.82981	0.08095	0.503941	-1.7452
2009	NAXD	-0.0108927	2.95274	-1.83127	0.0809958	0.503941	-1.74494
2009	OLFM1	-0.00731562	2.90253	-1.83596	0.0812019	0.503962	-1.74375
2009	CCNH	0.00739317	2.92952	1.8349	0.0812112	0.503962	1.7437
2009	LOC100128086	0.00968393	2.92984	1.82827	0.081277	0.503962	1.74332
2009	PREP	-0.0179276	2.95214	-1.79041	0.0813573	0.503962	-1.74286
2009	STT3A	-0.028208	2.99801	-1.79037	0.0813638	0.503962	-1.74283
2009	MAL	-0.0243252	3.1857	-1.83343	0.0814727	0.503962	-1.7422
2009	DCXR	-0.0173157	2.99518	-1.8286	0.0815219	0.503962	-1.74192
2009	ATP6V1D	0.0232991	3.02473	1.78936	0.0815302	0.503962	1.74188
2009	ABHD4	-0.0105149	2.91801	-1.7893	0.0815391	0.503962	-1.74182
2009	CHPF2	-0.0102726	2.9267	-1.7889	0.0816056	0.503962	-1.74144
2009	BIN3-IT1	-0.00729409	2.91361	-1.78884	0.0816146	0.503962	-1.74139
2009	RPL23AP87	0.0831849	3.34109	1.82933	0.0816468	0.503962	1.74121
2009	PUF60	-0.0373537	3.19011	-1.82377	0.0816496	0.503962	-1.74119
2009	STRADBP1	0.0657027	3.35566	1.82756	0.0817345	0.503962	1.74071
2009	SAMD1	-0.00613835	2.91292	-1.78781	0.0817835	0.503962	-1.74043
2009	MVP	-0.0296607	3.09353	-1.82244	0.0818509	0.503962	-1.74005
2009	UVRAG	-0.0161964	2.96258	-1.82408	0.0819054	0.503962	-1.73974
2009	ZNF581	-0.0233452	3.06088	-1.82669	0.0819506	0.503962	-1.73948
2009	ETV6	-0.0179818	3.03727	-1.82536	0.081994	0.503962	-1.73923
2009	SMARCA5	0.0132395	2.94988	1.82509	0.0820488	0.503962	1.73892
2009	BARD1	-0.00778795	2.92152	-1.8263	0.082063	0.503962	-1.73884
2009	RPS27L	0.0225072	2.95874	1.78601	0.0820791	0.503962	1.73875
2009	HEMGN	0.0153545	2.93337	1.82837	0.0821801	0.504005	1.73817
2009	ABCA2	-0.0108359	2.91306	-1.82212	0.0822704	0.504005	-1.73766
2009	KLHL12	-0.0101805	2.98743	-1.82038	0.0822837	0.504005	-1.73759
2009	RNF126P1	0.00731259	2.90085	1.78455	0.0823198	0.504005	1.73738
2009	RPS28P7	-0.0184183	3.70522	-1.78438	0.082349	0.504005	-1.73722
2009	SH3TC1	-0.0108517	2.93048	-1.82559	0.0823807	0.504005	-1.73704
2009	SIGLEC10	-0.0271571	3.14921	-1.82673	0.0825426	0.50408	-1.73612
2009	NELFCD	-0.0220443	3.0294	-1.81973	0.0825622	0.50408	-1.73601
2009	NCOR2	-0.0231654	3.0032	-1.81876	0.0825787	0.50408	-1.73592
2009	GLB1	-0.0230174	3.0888	-1.81842	0.0826109	0.50408	-1.73573
2009	PRR13	-0.0142388	3.30302	-1.82317	0.082653	0.50408	-1.7355
2009	RPS27	0.063261	3.47362	1.81753	0.0826876	0.50408	1.7353
2009	RPS27AP16	0.0481012	3.49199	1.81739	0.0827686	0.504249	1.73484
2009	SNRPB	-0.0271296	3.19973	-1.78133	0.0828531	0.504249	-1.73437
2009	CXXC1	-0.0365081	3.13142	-1.81718	0.0828626	0.504249	-1.73431
2009	POLR3F	0.00661322	2.92084	1.81903	0.082972	0.504596	1.7337
2009	PACS1	-0.0303215	2.99922	-1.81493	0.0830271	0.504596	-1.73339
2009	TP63	0.00659621	2.90027	1.81846	0.0830684	0.504596	1.73315
2009	SHMT2	-0.0277443	3.08359	-1.77945	0.083165	0.504596	-1.73261
2009	PAQR8	-0.0151763	3.00842	-1.83082	0.0831745	0.504596	-1.73256
2009	ARMT1	0.00740792	2.90956	1.81338	0.0832272	0.504596	1.73226
2009	FCN1	-0.0349565	3.59161	-1.81692	0.083301	0.504596	-1.73185
2009	MZF1	-0.0207374	3.01025	-1.81327	0.0833688	0.504596	-1.73147
2009	PDCD4	0.0170127	3.12682	1.82399	0.0834058	0.504596	1.73126
2009	CD19	-0.0229166	2.99093	-1.81906	0.0834436	0.504596	-1.73105
2009	ZNF514	-0.0059863	2.91106	-1.77743	0.0835025	0.504596	-1.73072
2009	ALG11	0.00934097	2.89549	1.8217	0.0835487	0.504596	1.73046
2009	CAPN5	-0.00657851	2.91115	-1.81365	0.0835587	0.504596	-1.7304
2009	MYL6	0.0438549	3.48622	1.81553	0.0836164	0.504648	1.73008
2009	RPS29P10	0.0264306	3.00127	1.8132	0.0837492	0.505031	1.72933
2009	RASSF1	-0.0151845	2.9805	-1.81315	0.0837998	0.505031	-1.72905
2009	ERGIC2	0.00868394	2.90196	1.81209	0.0838275	0.505031	1.7289
2009	LOC154761	-0.00868988	2.91093	-1.8109	0.0839868	0.505214	-1.72801
2009	AASDH	-0.00977312	2.91684	-1.81045	0.0839944	0.505214	-1.72797
2009	ATG10	0.0225578	3.00212	1.8237	0.0840824	0.505214	1.72747
2009	YIPF1	-0.0168653	3.10311	-1.77394	0.0840867	0.505214	-1.72745
2009	GAA	-0.0137757	2.93232	-1.81546	0.0841038	0.505214	-1.72736
2009	NDUFA9	-0.0179115	2.97858	-1.81559	0.0842407	0.505282	-1.72659
2009	MTM1	-0.0109047	2.93206	-1.81088	0.0842509	0.505282	-1.72654
2009	TATDN1	0.0111302	2.92367	1.77289	0.0842629	0.505282	1.72647
2009	TIMP1	-0.0340256	3.3417	-1.80982	0.0843854	0.505587	-1.72579
2009	C2orf68	-0.0109984	2.97727	-1.77151	0.0844958	0.505587	-1.72518
2009	BIVM	0.00579205	2.91876	1.81372	0.0845001	0.505587	1.72515
2009	ZNF624	-0.00617686	2.91346	-1.81367	0.0845107	0.505587	-1.72509
2009	TRAPPC6B	0.0157242	3.01722	1.80781	0.084773	0.50686	1.72364
2009	LOC728417	-0.021376	2.97347	-1.76922	0.0848824	0.507219	-1.72303
2009	RPS29P11	0.0539473	3.40779	1.80453	0.0849911	0.507382	1.72243
2009	RPL30	0.0364186	3.54557	1.76838	0.0850246	0.507382	1.72225
2009	TICAM2	-0.0120188	2.94723	-1.80744	0.0850579	0.507382	-1.72206
2009	RASGRP2	-0.0272659	3.12901	-1.8034	0.085255	0.507957	-1.72098
2009	BASP1	-0.0395157	3.57536	-1.80375	0.0852586	0.507957	-1.72096
2009	TBC1D8	-0.00846647	2.92516	-1.80487	0.085378	0.507957	-1.7203
2009	ACTN4	-0.0264121	3.01804	-1.76625	0.0853863	0.507957	-1.72025
2009	PUM1	-0.02404	3.10587	-1.80399	0.0854821	0.507957	-1.71973
2009	H2AJ	0.0281465	3.06704	1.80224	0.0854986	0.507957	1.71964
2009	CDC42SE1	-0.0322304	3.09286	-1.80588	0.0855006	0.507957	-1.71962
2009	VPS11	-0.01324	2.92431	-1.76524	0.0855595	0.507958	-1.7193
2009	NPIPA1	-0.0142494	2.96703	-1.80292	0.0857339	0.507958	-1.71834
2009	GLIPR2	-0.0190801	3.43917	-1.80943	0.0857708	0.507958	-1.71814
2009	HBD	0.0579452	3.40619	1.80104	0.0858502	0.507958	1.71771
2009	AGBL5	-0.0148056	2.92948	-1.80603	0.0859247	0.507958	-1.7173
2009	MRPL17	0.0149101	2.95877	1.76208	0.0860989	0.507958	1.71635
2009	SPTBN1	-0.0163237	2.95804	-1.80116	0.0861056	0.507958	-1.71631
2009	KAT8	-0.0220133	3.02241	-1.799	0.0861222	0.507958	-1.71622
2009	TRMT1	-0.015566	2.99849	-1.79782	0.0862029	0.507958	-1.71578
2009	GCHFR	0.0186901	2.981	1.79646	0.0862437	0.507958	1.71555
2009	TBC1D7	-0.0102571	2.94072	-1.79827	0.0862522	0.507958	-1.71551
2009	ERICH1	-0.0178489	3.02312	-1.802	0.0863385	0.507958	-1.71504
2009	ANKRD36BP2	0.00774106	2.9091	1.79465	0.0863431	0.507958	1.71501
2009	LEPROTL1	0.0334162	3.12534	1.79602	0.0863505	0.507958	1.71497
2009	RPA3	0.0189977	2.99193	1.79432	0.086353	0.507958	1.71496
2009	ZYX	-0.0320653	3.29604	-1.79783	0.0863893	0.507958	-1.71476
2009	ARHGAP30	-0.0263056	3.21191	-1.79634	0.0864209	0.507958	-1.71459
2009	EPS8L2	0.0059981	2.90667	1.7602	0.0864222	0.507958	1.71458
2009	RASSF2	-0.0270022	3.33734	-1.79856	0.0864409	0.507958	-1.71448
2009	GMPPA	-0.0207141	2.98024	-1.75947	0.0865467	0.508054	-1.7139
2009	SLC45A4	-0.0160135	2.99423	-1.79809	0.0865562	0.508054	-1.71385
2009	CPNE3	-0.0247075	3.10744	-1.79631	0.086644	0.508279	-1.71337
2009	RHOB	0.04187	3.05644	1.79296	0.0868662	0.509275	1.71217
2009	SUMO2	0.033183	3.16626	1.7913	0.0870901	0.509275	1.71095
2009	RPLP2P3	0.0461958	3.16051	1.7963	0.0870902	0.509275	1.71095
2009	CD3G	0.015512	2.94502	1.79042	0.0870921	0.509275	1.71094
2009	KLF12	-0.00886415	2.93988	-1.79211	0.0871178	0.509275	-1.7108
2009	ARHGEF1	-0.0215418	3.01331	-1.79239	0.0871555	0.509275	-1.7106
2009	STAT3	-0.0339793	3.11017	-1.78946	0.0872079	0.509275	-1.71031
2009	UBA7	-0.0252391	3.10479	-1.79302	0.0872107	0.509275	-1.7103
2009	IGFBP1	0.0439762	2.98319	1.79355	0.0872979	0.509379	1.70983
2009	EHBP1L1	-0.034416	3.18089	-1.79237	0.0873552	0.509379	-1.70952
2009	EPB41L3	-0.0165073	2.93754	-1.79427	0.0873797	0.509379	-1.70938
2009	RNASE6	0.0219229	3.06791	1.79689	0.0874623	0.509379	1.70894
2009	CEP350	-0.0206573	3.03271	-1.7541	0.0874766	0.509379	-1.70886
2009	NTMT1	0.00785456	2.9323	1.79045	0.087551	0.509523	1.70846
2009	MASTL	-0.00376874	2.89925	-1.7531	0.0876504	0.509577	-1.70792
2009	RPS10	0.0407572	3.49971	1.78805	0.0876612	0.509577	1.70787
2009	NSDHL	-0.0102989	2.92138	-1.75276	0.0877092	0.509577	-1.70761
2009	DAZAP1	-0.0138861	3.00119	-1.78953	0.0878394	0.509846	-1.70691
2009	DEDD2	-0.0217916	3.3414	-1.78699	0.087883	0.509846	-1.70667
2009	LAMTOR2	-0.0124423	3.12184	-1.78812	0.0879045	0.509846	-1.70656
2009	MOV10	-0.0137553	2.9305	-1.78433	0.0880264	0.509962	-1.7059
2009	DNMT3B	0.00560435	2.90699	1.79169	0.0880303	0.509962	1.70588
2009	RBM5	-0.0235729	3.26446	-1.78732	0.0883644	0.509962	-1.70409
2009	NAT9	-0.00933255	2.94633	-1.78935	0.0884272	0.509962	-1.70375
2009	FASN	-0.023261	2.97398	-1.78476	0.0884468	0.509962	-1.70365
2009	IGF2R	-0.0423887	3.35452	-1.78244	0.0884659	0.509962	-1.70355
2009	PARP8	0.0261132	3.08162	1.78559	0.0887609	0.509962	1.70197
2009	KIAA1958	-0.00522897	2.90551	-1.78704	0.0888881	0.509962	-1.70129
2009	TNS3	-0.0145538	2.94377	-1.7816	0.0889151	0.509962	-1.70115
2009	TRMT2B	-0.00613811	2.91394	-1.74553	0.0889746	0.509962	-1.70083
2009	SERPINA10	-0.0202583	2.9653	-1.78087	0.0890024	0.509962	-1.70068
2009	ROGDI	-0.0104413	2.91869	-1.74507	0.0890563	0.509962	-1.7004
2009	TMEM176B	-0.00756469	2.90601	-1.78569	0.0891079	0.509962	-1.70012
2009	DLEU2	0.0066667	2.91396	1.78559	0.089132	0.509962	1.69999
2009	NUCB2	0.0115332	2.9414	1.78542	0.089151	0.509962	1.69989
2009	CDC25B	-0.0402524	3.13126	-1.77989	0.0891791	0.509962	-1.69974
2009	XPO5	-0.00827891	2.92137	-1.78168	0.0892155	0.509962	-1.69955
2009	NT5C	-0.0219462	3.07493	-1.78407	0.0892362	0.509962	-1.69944
2009	ACOX3	-0.00995179	2.92963	-1.74355	0.0893235	0.509962	-1.69898
2009	ADAMTSL4-AS1	0.00396743	2.90234	1.77737	0.0894047	0.509962	1.69855
2009	FBH1	-0.0289764	3.04421	-1.74266	0.0894822	0.509962	-1.69814
2009	KIAA0825	0.00714441	2.90781	1.7754	0.089639	0.509962	1.6973
2009	WARS1	-0.0533415	3.16012	-1.77633	0.0896823	0.509962	-1.69708
2009	CEMIP2	-0.0126521	2.99533	-1.77838	0.0897383	0.509962	-1.69678
2009	LOC728452	-0.0181723	2.94233	-1.77664	0.0898445	0.509962	-1.69622
2009	RPS27P6	0.060555	3.58616	1.77351	0.0898602	0.509962	1.69614
2009	KDM3A	0.0206938	2.98256	1.77671	0.0899459	0.509962	1.69568
2009	HMGN1P30	0.0357678	3.14405	1.77607	0.0899927	0.509962	1.69544
2009	HSPE1	0.0152256	2.95186	1.77269	0.0900229	0.509962	1.69528
2009	AMY1A	0.0375309	3.02561	1.78036	0.0900665	0.509962	1.69505
2009	WDR91	-0.00924031	2.92557	-1.73923	0.0900902	0.509962	-1.69492
2009	RPS14	0.0311221	3.49745	1.77212	0.090142	0.509962	1.69465
2009	TMEM222	-0.0113314	2.93248	-1.77429	0.090159	0.509962	-1.69456
2009	BTG3	0.00903572	2.92034	1.77114	0.090183	0.509962	1.69443
2009	POLR2A	-0.0407959	3.15528	-1.77019	0.090303	0.509962	-1.6938
2009	LILRA1	-0.00659451	2.90644	-1.77882	0.0903981	0.509962	-1.6933
2009	PMM1	-0.00690031	2.90361	-1.77115	0.0904293	0.509962	-1.69314
2009	IFFO1	-0.0248105	3.13532	-1.77216	0.0905541	0.509962	-1.69248
2009	PREPL	0.00854212	2.92789	1.73641	0.0905942	0.509962	1.69227
2009	ACBD3	0.0163616	2.99602	1.7744	0.0905965	0.509962	1.69226
2009	PDXDC1	-0.0185863	2.99716	-1.73637	0.0906001	0.509962	-1.69224
2009	PTGES2	-0.0106245	2.95761	-1.77603	0.0907171	0.509962	-1.69163
2009	CBY3	0.00658369	2.90372	1.73534	0.0907854	0.509962	1.69127
2009	THAP1	0.00977288	2.93802	1.73532	0.0907879	0.509962	1.69126
2009	FUCA1	-0.0143237	2.99618	-1.76767	0.0908651	0.509962	-1.69085
2009	CLIC1	0.0327966	3.39468	1.76803	0.0908927	0.509962	1.69071
2009	FBXW2	-0.00741614	2.9099	-1.77483	0.0909213	0.509962	-1.69056
2009	DENND6A	0.0280964	3.00771	1.76936	0.0910576	0.509962	1.68984
2009	INIP	0.0171063	3.27736	1.77511	0.0910653	0.509962	1.6898
2009	NOD2	-0.0229587	3.01672	-1.77371	0.0910684	0.509962	-1.68979
2009	RAB5B	-0.020326	3.31212	-1.77089	0.0911824	0.509962	-1.68919
2009	PKM	-0.0242521	2.9965	-1.73296	0.0912128	0.509962	-1.68903
2009	RGPD3	0.0475788	3.29188	1.77117	0.0912537	0.509962	1.68882
2009	JPT1	-0.0190105	3.00715	-1.73246	0.0913027	0.509962	-1.68857
2009	IRF3	-0.0297082	3.07499	-1.76563	0.0913318	0.509962	-1.68841
2009	FAM102A	-0.0183975	2.99797	-1.77048	0.0913555	0.509962	-1.68829
2009	MMP23A	0.00652831	2.9079	1.77101	0.0913954	0.509962	1.68808
2009	ADIPOR2	-0.014496	3.00807	-1.77033	0.0914064	0.509962	-1.68803
2009	VIM	-0.0301701	3.51836	-1.76587	0.0914185	0.509962	-1.68796
2009	LRSAM1	-0.0200712	2.98575	-1.76648	0.091454	0.509962	-1.68778
2009	PACC1	0.00680268	2.92757	1.77795	0.0914577	0.509962	1.68776
2009	POU2F3	0.00529947	2.90863	1.77458	0.091502	0.509962	1.68753
2009	APPBP2	-0.0132078	2.97477	-1.7652	0.0915229	0.509962	-1.68742
2009	CCDC88B	-0.0153286	2.95466	-1.76592	0.0915395	0.509962	-1.68733
2009	MRPL35	0.0074621	2.92499	1.76335	0.0915741	0.509962	1.68715
2009	FGF9	0.00663868	2.91317	1.8005	0.0915752	0.509962	1.68715
2009	SUMF2	-0.0192141	3.0637	-1.76475	0.0916032	0.509962	-1.687
2009	GLDC	-0.0185807	2.89558	-1.73069	0.0916219	0.509962	-1.6869
2009	CIDECP1	0.00847305	2.97015	1.76959	0.0916343	0.509962	1.68684
2009	PECR	-0.00703681	2.91386	-1.76755	0.0916933	0.509962	-1.68653
2009	D2HGDH	-0.0273971	3.01591	-1.76428	0.0917179	0.509962	-1.6864
2009	DENND1C	-0.0180409	2.98009	-1.76301	0.0917639	0.509962	-1.68617
2009	EML3	-0.0337456	3.11268	-1.76314	0.0917874	0.509962	-1.68604
2009	MARCKSL1	-0.0215	3.08909	-1.76481	0.0917969	0.509962	-1.68599
2009	KRBA1	-0.00778854	2.92802	-1.7608	0.0919834	0.509962	-1.68503
2009	KDM1A	-0.0196094	2.97089	-1.7611	0.0920054	0.509962	-1.68491
2009	TINF2	-0.0227914	3.21048	-1.76161	0.0920352	0.509962	-1.68476
2009	TAS1R2	0.00560873	2.90586	1.72839	0.0920372	0.509962	1.68475
2009	NIPSNAP1	-0.0115327	2.95251	-1.76418	0.0920691	0.509962	-1.68458
2009	MRPL32	0.0197801	2.97816	1.72757	0.0921867	0.509962	1.68397
2009	TRMT44	-0.0116603	2.93296	-1.72747	0.0922044	0.509962	-1.68388
2009	CSNK1E	-0.0257033	3.00958	-1.7602	0.0922648	0.509962	-1.68357
2009	MAPK7	-0.0100853	2.92393	-1.76943	0.0922838	0.509962	-1.68347
2009	STMN2	0.00431307	2.90592	1.76748	0.0922897	0.509962	1.68344
2009	TXNDC11	-0.020957	2.94491	-1.72697	0.0922953	0.509962	-1.68341
2009	BOP1	-0.0216294	2.99656	-1.75985	0.0923436	0.509962	-1.68316
2009	SNRPB2	0.0163436	3.02966	1.75975	0.0923441	0.509962	1.68316
2009	EVI5L	-0.0143907	2.95442	-1.72663	0.092357	0.509962	-1.68309
2009	RAB44	-0.0119856	2.95049	-1.76628	0.0924218	0.509962	-1.68276
2009	FBRSL1	-0.0129273	2.93437	-1.72617	0.0924411	0.509962	-1.68266
2009	HLA-H	-0.020616	3.45958	-1.76584	0.0925274	0.509962	-1.68221
2009	RAB11FIP5	-0.00514757	2.91075	-1.7644	0.0925313	0.509962	-1.68219
2009	PNOC	-0.0104329	2.92416	-1.76014	0.0927153	0.509962	-1.68124
2009	PFN1	-0.0209365	3.64292	-1.75773	0.0927969	0.509962	-1.68083
2009	NUDT16	-0.00525763	2.92258	-1.76144	0.0928033	0.509962	-1.68079
2009	SPEN	-0.0287259	3.0724	-1.75838	0.0928065	0.509962	-1.68078
2009	LAX1	-0.0209377	2.99625	-1.75628	0.0929409	0.509962	-1.68008
2009	SEC24A	0.0109437	2.92078	1.7677	0.0929918	0.509962	1.67982
2009	TCAF2	0.0448568	3.11489	1.76047	0.0930063	0.509962	1.67975
2009	TERF2	-0.0207364	2.9893	-1.72255	0.0931009	0.509962	-1.67926
2009	PPCS	0.020709	3.04236	1.75602	0.0931018	0.509962	1.67926
2009	DNAJC8	0.0208718	3.16085	1.75471	0.0931412	0.509962	1.67906
2009	MRTFA	-0.0147194	2.95973	-1.75669	0.0932827	0.509962	-1.67833
2009	RIPOR2	-0.0266789	3.43079	-1.75503	0.0932995	0.509962	-1.67824
2009	LILRB4	-0.0108929	2.92515	-1.72136	0.0933181	0.509962	-1.67815
2009	HCN4	0.00826362	2.91554	1.77518	0.0935365	0.509962	1.67703
2009	JUP	-0.00695177	2.90394	-1.75842	0.0935424	0.509962	-1.677
2009	SLC12A9	-0.0373598	3.24836	-1.72004	0.0935603	0.509962	-1.67691
2009	HMGB2	0.0164582	3.04307	1.752	0.0935736	0.509962	1.67684
2009	RPL6P20	0.0373073	3.24459	1.75226	0.0936926	0.509962	1.67623
2009	IQSEC1	-0.0256025	3.04993	-1.71848	0.0938471	0.509962	-1.67544
2009	RCN2	0.0183083	2.96206	1.7179	0.0939539	0.509962	1.6749
2009	SEPTIN9	-0.0405561	3.53404	-1.74992	0.0939816	0.509962	-1.67476
2009	CCAR2	-0.0199679	2.99667	-1.75016	0.0940263	0.509962	-1.67453
2009	RXRA	-0.0283222	3.30466	-1.75212	0.0940825	0.509962	-1.67424
2009	CCDC130	-0.0236039	3.16861	-1.75066	0.0941724	0.509962	-1.67379
2009	ZNF296	-0.0252492	3.00208	-1.7164	0.0942311	0.509962	-1.67349
2009	RPL23AP64	0.0752563	3.23363	1.75298	0.0942848	0.509962	1.67322
2009	CD3E	-0.0319459	3.06981	-1.75103	0.0943358	0.509962	-1.67296
2009	CRIP2	-0.0124653	2.93621	-1.74919	0.0943556	0.509962	-1.67286
2009	RNF167	-0.0194904	3.09673	-1.75719	0.0943886	0.509962	-1.67269
2009	MAPK8IP3	-0.0220588	3.03269	-1.74653	0.0944833	0.509962	-1.67221
2009	GBA	-0.0200009	3.01682	-1.75036	0.0944866	0.509962	-1.67219
2009	NIBAN1	-0.0495668	3.34341	-1.75156	0.094614	0.509962	-1.67155
2009	APOL2	-0.00706043	2.91384	-1.74626	0.0946445	0.509962	-1.67139
2009	HNRNPLL	0.0104231	2.92296	1.74625	0.0947914	0.509962	1.67065
2009	LACTB2	-0.00528524	2.90734	-1.74784	0.0948356	0.509962	-1.67042
2009	HNMT	0.0111777	2.92975	1.7446	0.094853	0.509962	1.67034
2009	ERCC1	-0.0111337	2.98525	-1.7479	0.0948828	0.509962	-1.67019
2009	SC5D	0.00976791	2.93019	1.71277	0.0949044	0.509962	1.67008
2009	EIF4H	-0.0218134	3.16381	-1.747	0.0949641	0.509962	-1.66977
2009	UQCR10	0.00815775	2.94293	1.74317	0.0950635	0.509962	1.66927
2009	SETD2	-0.0183966	3.03777	-1.74563	0.0950768	0.509962	-1.6692
2009	CCT6A	0.0142771	2.97958	1.74292	0.0950983	0.509962	1.6691
2009	SSR4	-0.0314803	3.27783	-1.74626	0.0951884	0.509962	-1.66864
2009	AP1G1	-0.0182801	2.99158	-1.74327	0.0952413	0.509962	-1.66837
2009	RNF32	0.00827233	2.90342	1.71089	0.0952547	0.509962	1.66831
2009	PPIAL4A	0.0291981	3.09897	1.74455	0.0953175	0.509962	1.66799
2009	LRRN3	0.0163468	2.97623	1.75084	0.0953308	0.509962	1.66792
2009	UQCRQ	0.0388346	3.03154	1.74297	0.0953383	0.509962	1.66789
2009	TAB1	-0.0115141	2.94584	-1.74314	0.0953571	0.509962	-1.66779
2009	SGSH	-0.0263515	3.01317	-1.74574	0.0953619	0.509962	-1.66777
2009	STAM	-0.0105067	2.92681	-1.74327	0.0953782	0.509962	-1.66769
2009	RGS1	0.00537874	2.90067	1.74281	0.0953845	0.509962	1.66765
2009	COX5A	-0.019586	3.252	-1.74946	0.0953985	0.509962	-1.66758
2009	NOMO2	-0.0213364	3.02319	-1.74334	0.095436	0.509962	-1.66739
2009	LCP1	-0.0294137	3.64725	-1.74268	0.0955672	0.509962	-1.66673
2009	LRRN1	0.00496733	2.90899	1.74595	0.0955947	0.509962	1.6666
2009	ATP5PBP5	0.00546548	2.90701	1.73962	0.095719	0.509962	1.66597
2009	COPS6	-0.0112488	2.95919	-1.70796	0.0958028	0.509962	-1.66555
2009	SF3A2	-0.0256871	3.13091	-1.74006	0.0958281	0.509962	-1.66542
2009	EIF4EBP3	-0.0120931	2.93801	-1.70755	0.0958798	0.509962	-1.66517
2009	WDR82	-0.0311759	3.16383	-1.70749	0.0958901	0.509962	-1.66511
2009	RFTN1	-0.0289147	3.11932	-1.70746	0.0958964	0.509962	-1.66508
2009	KLHDC3	-0.0209354	3.12882	-1.7408	0.0959072	0.509962	-1.66503
2009	STING1	-0.0238594	3.10487	-1.7408	0.0960756	0.509962	-1.66418
2009	KDM5B	-0.011284	2.9709	-1.73879	0.0961206	0.509962	-1.66396
2009	PPP2R3C	0.024742	3.05372	1.74884	0.0962422	0.509962	1.66335
2009	LARP1	-0.0147049	2.93146	-1.73984	0.0962593	0.509962	-1.66327
2009	GATA2	-0.00784914	2.90697	-1.74162	0.0962794	0.509962	-1.66316
2009	FAM168B	-0.0139009	2.93614	-1.74807	0.09635	0.509962	-1.66281
2009	DOCK2	-0.045631	3.26147	-1.73637	0.0964175	0.509962	-1.66248
2009	FIS1	0.0380747	3.09333	1.73583	0.0964436	0.509962	1.66235
2009	EIF2B1	-0.0210002	3.00878	-1.73925	0.0964603	0.509962	-1.66226
2009	FPGS	0.00780689	2.90506	1.70437	0.096477	0.509962	1.66218
2009	VENTX	-0.0123338	2.9345	-1.73987	0.0964909	0.509962	-1.66211
2009	GALK1	-0.0249422	3.17542	-1.73705	0.0965073	0.509962	-1.66203
2009	PGAM1	-0.0258105	3.14112	-1.75326	0.0965807	0.509962	-1.66166
2009	WTAP	0.016459	3.03225	1.73643	0.0965994	0.509962	1.66157
2009	SAP18	-0.00715765	2.93856	-1.73956	0.0966451	0.509962	-1.66134
2009	GALNS	-0.00775842	2.93312	-1.73673	0.0966901	0.509962	-1.66112
2009	SNTB1	-0.0130163	2.95647	-1.73904	0.0967376	0.509962	-1.66088
2009	TTLL12	-0.0130273	2.94346	-1.7431	0.0968006	0.509962	-1.66057
2009	FAM156B	-0.0136538	2.98802	-1.73526	0.096859	0.509962	-1.66028
2009	EMILIN2	-0.0359935	3.07925	-1.73273	0.096987	0.509962	-1.65964
2009	NFKB2	-0.0144978	2.94134	-1.73348	0.097009	0.509962	-1.65953
2009	RGPD5	0.00484899	2.90429	1.70098	0.0971176	0.509962	1.65899
2009	HLA-DRB5	-0.0222023	3.04967	-1.7403	0.097155	0.509962	-1.65881
2009	MICB	-0.0161479	2.97035	-1.73458	0.0971779	0.509962	-1.65869
2009	LOC401002	-0.00620457	2.91575	-1.73298	0.0972389	0.509962	-1.65839
2009	TTI2	-0.0120049	2.99013	-1.73333	0.0972586	0.509962	-1.65829
2009	POU2AF1	-0.027081	2.93595	-1.7306	0.0973393	0.509962	-1.65789
2009	PPBP	0.0448687	3.2475	1.7383	0.0973644	0.509962	1.65777
2009	SYTL3	-0.0187994	3.00357	-1.73344	0.0974676	0.509962	-1.65726
2009	ETFB	-0.0184097	3.01913	-1.7306	0.0975568	0.509962	-1.65682
2009	SAMD4A	0.00873598	2.91436	1.69855	0.0975787	0.509962	1.65671
2009	RSRP1	0.0297837	3.11987	1.7315	0.0975925	0.509962	1.65664
2009	LOC730202	-0.00577686	2.90818	-1.73086	0.0977036	0.509962	-1.65609
2009	SPRY4	0.0101516	2.91762	1.73107	0.0977119	0.509962	1.65605
2009	FRYL	0.00859364	2.94744	1.6977	0.0977409	0.509962	1.65591
2009	TSPAN5	0.0423971	3.12938	1.73403	0.0977449	0.509962	1.65589
2009	MSX1	0.00740309	2.90242	1.69747	0.0977841	0.509962	1.65569
2009	ATG9A	-0.0138913	2.96685	-1.73013	0.0978078	0.509962	-1.65558
2009	PCNT	-0.0158006	2.99804	-1.72954	0.0978913	0.509962	-1.65516
2009	TRIM28	-0.0195389	2.98517	-1.73139	0.0979126	0.509962	-1.65506
2009	DMAP1	-0.0179931	3.01695	-1.69643	0.0979826	0.509962	-1.65471
2009	SUN1	-0.0126543	2.94251	-1.73562	0.098116	0.509962	-1.65406
2009	FGL2	0.0439343	3.3591	1.72806	0.098122	0.509962	1.65403
2009	POGLUT1	-0.0131297	3.02611	-1.73007	0.0981226	0.509962	-1.65402
2009	SNRPD2P2	-0.00511163	2.90389	-1.69414	0.0984212	0.509962	-1.65256
2009	L3MBTL3	0.00953653	2.93357	1.73845	0.0984424	0.509962	1.65245
2009	SMNDC1	0.0222161	3.0069	1.72687	0.0984735	0.509962	1.6523
2009	EIF4ENIF1	-0.00989039	2.94133	-1.72597	0.0984738	0.509962	-1.6523
[truncated: 18,559 more rows]
