# Supplementary material for: Influenza vaccination and single cell multiomics reveal sex dimorphic immune imprints of prior mild COVID-19
Source: medRxiv. 2022 Sep 1:2022.02.17.22271138. Originally published 2022 Feb 22. Preprint. [Version 2] doi: 10.1101/2022.02.17.22271138 (PMC8887138; doi:10.1101/2022.02.17.22271138)
Supplement: Extended Data Table 8 [file extended_data_table_8.xlsx]

## Sheet: COVR-F vs. HC-F
Regression model output for baseline (days -7 and/or 0) and post-vaccination differences between COVR-F and HC-F. Only subjects 65 years of age or above are included.
source.label	type	visit	parameter	logFC	AveExpr	t	P.Value	adj.P.Val	z.std
CBC	Abs	Day 28	Immature.Granulocytes.Abs._K.mcL	0.933935	-5.79519	2.80924	0.00539782	0.102559	2.78228
CBC	Abs	Day 1	Monocytes..Abs_K.mcL	-0.392751	-1.23902	-2.4715	0.0158705	0.301539	-2.41188
CBC	Abs	Day 28	MCHC_g.dL	0.0302691	5.07259	2.12328	0.0364877	0.346633	2.09145
CBC	Abs	Day 1	CD4.CD3._.mcL	-0.439889	9.54088	-2.05949	0.04129	0.392255	-2.04061
CBC	Abs	Day 7	NK.Cell._.mcL	-0.479263	7.81483	-1.88579	0.0624807	0.422219	-1.86287
CBC	Abs	Day 7	CD19.._.mcL	-0.472595	7.46593	-1.8666	0.0661671	0.422219	-1.83729
CBC	Abs	Day 7	Eos.Abs_K.mcL	-0.674534	-3.1786	-1.77623	0.0797223	0.422219	-1.7523
CBC	Abs	Day 7	Lymphocytes..Abs_K.mcL	-0.269691	0.732233	-1.72665	0.0888882	0.422219	-1.70129
CBC	Abs	Day 28	NK.Cell._.mcL	-0.446549	7.81483	-1.75707	0.0822358	0.455498	-1.73786
CBC	Abs	Day 28	Monocytes..Abs_K.mcL	-0.262003	-1.23902	-1.64873	0.103648	0.455498	-1.62742
CBC	Abs	Day 28	MCH_pg	0.0393356	4.92413	1.49193	0.141471	0.455498	1.47033
CBC	Abs	Day 28	Eos.Abs_K.mcL	-0.531875	-3.1786	-1.40057	0.165437	0.455498	-1.38701
CBC	Abs	Day 28	Basophils.Abs_K.mcL	-0.330911	-4.79999	-1.39124	0.167815	0.455498	-1.37926
CBC	Abs	Day 1	CD3._.mcL	-0.385447	10.1998	-1.71681	0.0880242	0.479265	-1.70591
CBC	Abs	Day 1	MCH_pg	0.0389119	4.92413	1.47586	0.145723	0.479265	1.45481
CBC	Abs	Day 1	MCHC_g.dL	0.0209092	5.07259	1.46671	0.145957	0.479265	1.45396
CBC	Abs	Day 1	CD19.._.mcL	-0.367301	7.46593	-1.45072	0.151347	0.479265	-1.43479
CBC	Abs	Day 1	NK.Cell._.mcL	-0.342458	7.81483	-1.34749	0.181133	0.491647	-1.33727
CBC	Abs	Day 28	Lymphocytes..Abs_K.mcL	-0.189272	0.732233	-1.21178	0.229898	0.522746	-1.20062
CBC	Abs	Day 28	CD19.._.mcL	-0.295198	7.46593	-1.16594	0.247617	0.522746	-1.15616
CBC	Abs	Day 28	CD4.CD3._.mcL	-0.224131	9.54088	-1.04934	0.295818	0.562054	-1.04544
CBC	Abs	Baseline	NK.Cell._.mcL	-0.445137	7.81483	-1.90703	0.0608373	0.578478	-1.87468
CBC	Abs	Baseline	Eos.Abs_K.mcL	-0.683442	-3.1786	-1.9087	0.06108	0.578478	-1.87292
CBC	Abs	Baseline	Monocytes..Abs_K.mcL	-0.259851	-1.23902	-1.71671	0.0913386	0.578478	-1.68838
CBC	Abs	Day 100	MCHC_g.dL	0.0358904	5.07259	2.06702	0.0402179	0.603733	2.0515
CBC	Abs	Day 100	Eos.Abs_K.mcL	-0.720088	-3.1786	-1.62895	0.105733	0.603733	-1.61767
CBC	Abs	Day 100	MCH_pg	0.0441123	4.92413	1.60875	0.112612	0.603733	1.58656
CBC	Abs	Day 100	Lymphocytes..Abs_K.mcL	-0.255346	0.732233	-1.46134	0.147024	0.603733	-1.45012
CBC	Abs	Day 100	CD19.._.mcL	-0.387934	7.46593	-1.3489	0.180097	0.603733	-1.34046
CBC	Abs	Day 100	Immature.Granulocytes.Abs._K.mcL	0.626947	-5.79519	1.31109	0.190652	0.603733	1.30865
CBC	Abs	Day 7	MCHC_g.dL	0.0192938	5.07259	1.35339	0.179335	0.634393	1.3428
CBC	Abs	Day 7	CD4.CD3._.mcL	-0.274813	9.54088	-1.28663	0.200334	0.634393	-1.2806
CBC	Abs	Day 70	NK.Cell._.mcL	-0.568831	7.81483	-2.14039	0.0345757	0.656939	-2.11329
CBC	Abs	Day 7	Monocytes..Abs_K.mcL	-0.185101	-1.23902	-1.1648	0.248022	0.657811	-1.15517
CBC	Abs	Day 7	MCH_pg	0.0285934	4.92413	1.08449	0.282909	0.657811	1.07381
CBC	Abs	Day 7	CD3._.mcL	-0.217802	10.1998	-0.970105	0.333515	0.657811	-0.967058
CBC	Abs	Day 7	Immature.Granulocytes.Abs._K.mcL	0.31016	-5.79519	0.932948	0.351835	0.657811	0.931035
CBC	Abs	Day 7	WBC.Count_K.mcL	-0.106456	2.409	-0.88088	0.381063	0.657811	-0.87594
CBC	Abs	Day 7	MPV_fL	0.0297714	3.37726	0.805834	0.423643	0.657811	0.800118
CBC	Abs	Day 7	Basophils.Abs_K.mcL	-0.180487	-4.79999	-0.758812	0.450081	0.657811	-0.755279
CBC	Abs	Baseline	Basophils.Abs_K.mcL	-0.301565	-4.79999	-1.36462	0.177185	0.688037	-1.34947
CBC	Abs	Baseline	CD19.._.mcL	-0.321558	7.46593	-1.33183	0.188141	0.688037	-1.3161
CBC	Abs	Baseline	Lymphocytes..Abs_K.mcL	-0.187087	0.732233	-1.24775	0.217275	0.688037	-1.23381
CBC	Abs	Day 100	Monocytes..Abs_K.mcL	-0.204145	-1.23902	-1.12803	0.261675	0.699671	-1.12244
CBC	Abs	Day 100	Hemoglobin_g.dL	0.0335093	3.77276	0.846463	0.39893	0.699671	0.843534
CBC	Abs	Day 100	MPV_fL	0.0330855	3.37726	0.841888	0.402582	0.699671	0.837019
CBC	Abs	Day 100	Basophils.Abs_K.mcL	-0.231778	-4.79999	-0.812917	0.417493	0.699671	-0.810778
CBC	Abs	Day 100	CD4.CD3._.mcL	-0.230109	9.54088	-0.804808	0.421595	0.699671	-0.803658
CBC	Abs	Day 100	NK.Cell._.mcL	-0.216421	7.81483	-0.695532	0.487621	0.699671	-0.694097
CBC	Abs	Day 100	WBC.Count_K.mcL	-0.0952977	2.409	-0.669759	0.504111	0.699671	-0.668036
CBC	Abs	Day 100	CD3._.mcL	-0.198748	10.1998	-0.650978	0.515547	0.699671	-0.650224
CBC	Abs	Baseline	MCH_pg	0.0269869	4.92413	1.03681	0.30463	0.705719	1.02656
CBC	Abs	Baseline	CD4.CD3._.mcL	-0.189083	9.54088	-1.02257	0.309436	0.705719	-1.01641
CBC	Abs	Baseline	MCHC_g.dL	0.0112166	5.07259	0.854175	0.396123	0.705719	0.848565
CBC	Abs	Baseline	MCV_fL	0.016101	6.49533	0.829347	0.410568	0.705719	0.822895
CBC	Abs	Baseline	Neutrophils..Abs_K.mcL	0.129781	1.5497	0.802546	0.425272	0.705719	0.797309
CBC	Abs	Baseline	Immature.Granulocytes.Abs._K.mcL	0.20607	-5.79519	0.765066	0.445717	0.705719	0.762574
CBC	Abs	Baseline	CD3._.mcL	-0.126895	10.1998	-0.661208	0.510184	0.70617	-0.658552
CBC	Abs	Baseline	RBC.Count_M.mcL	-0.0228073	2.17062	-0.646749	0.520336	0.70617	-0.642828
CBC	Abs	Day 70	Eos.Abs_K.mcL	-0.557631	-3.1786	-1.42181	0.158729	0.719377	-1.40936
CBC	Abs	Day 70	Basophils.Abs_K.mcL	0.346936	-4.79999	1.40231	0.164003	0.719377	1.39173
CBC	Abs	Day 70	Lymphocytes..Abs_K.mcL	-0.189823	0.732233	-1.1876	0.238871	0.719377	-1.17781
CBC	Abs	Day 70	CD4.CD3._.mcL	-0.264785	9.54088	-1.15708	0.248834	0.719377	-1.15319
CBC	Abs	Day 70	Monocytes..Abs_K.mcL	-0.184892	-1.23902	-1.13236	0.260942	0.719377	-1.12417
CBC	Abs	Day 70	CD19.._.mcL	-0.277937	7.46593	-1.06903	0.288394	0.719377	-1.06165
CBC	Abs	Day 70	CD3._.mcL	-0.236745	10.1998	-0.979719	0.328471	0.719377	-0.977198
CBC	Abs	Day 70	MCH_pg	0.0249883	4.92413	0.940576	0.350941	0.719377	0.932767
CBC	Abs	Day 70	Hemoglobin_g.dL	0.0309282	3.77276	0.87465	0.38431	0.719377	0.869983
CBC	Abs	Day 70	Immature.Granulocytes.Abs._K.mcL	0.278975	-5.79519	0.766521	0.444034	0.719377	0.765399
CBC	Abs	Day 70	MCV_fL	0.0149559	6.49533	0.740372	0.461825	0.719377	0.735846
CBC	Abs	Day 70	MCHC_g.dL	0.010261	5.07259	0.689224	0.492206	0.719377	0.686805
CBC	Abs	Day 14	MCHC_g.dL	0.0280865	5.07259	1.95799	0.0532726	0.724126	1.9327
CBC	Abs	Day 14	Monocytes..Abs_K.mcL	-0.286985	-1.23902	-1.79906	0.0762238	0.724126	-1.77303
CBC	Abs	Day 7	RBC.Count_M.mcL	-0.0220221	2.17062	-0.594815	0.553873	0.751685	-0.591966
CBC	Abs	Day 70	WBC.Count_K.mcL	-0.0652651	2.409	-0.521485	0.603314	0.759965	-0.519641
CBC	Abs	Day 70	Platelet.Count_K.mcL	-0.0498503	7.83772	-0.439256	0.662073	0.759965	-0.437052
CBC	Abs	Day 70	MPV_fL	0.014616	3.37726	0.390817	0.697303	0.759965	0.388964
CBC	Abs	Day 70	CD8.CD3._.mcL	-0.0920675	8.55704	-0.36288	0.717576	0.759965	-0.3617
CBC	Abs	Day 70	Neutrophils..Abs_K.mcL	0.0647252	1.5497	0.359581	0.719966	0.759965	0.358504
CBC	Abs	Day 28	Hemoglobin_g.dL	0.0265933	3.77276	0.775076	0.440783	0.760416	0.770871
CBC	Abs	Day 28	CD3._.mcL	-0.146988	10.1998	-0.654695	0.513641	0.760416	-0.653179
CBC	Abs	Day 28	WBC.Count_K.mcL	-0.0778168	2.409	-0.6439	0.521511	0.760416	-0.641018
CBC	Abs	Day 28	Platelet.Count_K.mcL	-0.065772	7.83772	-0.585835	0.560307	0.760416	-0.582386
CBC	Abs	Day 28	MPV_fL	0.0193373	3.37726	0.52341	0.60269	0.763408	0.520535
CBC	Abs	Day 7	MCV_fL	0.00977508	6.49533	0.491005	0.625229	0.791956	0.488454
CBC	Abs	Day 14	MCH_pg	0.0363755	4.92413	1.37821	0.173735	0.792213	1.3603
CBC	Abs	Day 14	Eos.Abs_K.mcL	-0.521683	-3.1786	-1.36748	0.175461	0.792213	-1.35486
CBC	Abs	Day 14	NK.Cell._.mcL	-0.263198	7.81483	-1.02901	0.306111	0.792213	-1.02342
CBC	Abs	Day 14	CD19.._.mcL	-0.250007	7.46593	-0.983771	0.328585	0.792213	-0.976968
CBC	Abs	Day 14	Neutrophils..Abs_K.mcL	0.167602	1.5497	0.961559	0.339044	0.792213	0.956055
CBC	Abs	Day 14	CD4.CD3._.mcL	-0.178993	9.54088	-0.829578	0.408138	0.792213	-0.827175
CBC	Abs	Day 14	Lymphocytes..Abs_K.mcL	-0.124584	0.732233	-0.795052	0.429386	0.792213	-0.790243
CBC	Abs	Day 14	MPV_fL	0.0213254	3.37726	0.576245	0.566673	0.792213	0.572959
CBC	Abs	Day 14	RBC.Count_M.mcL	-0.0207396	2.17062	-0.55804	0.578561	0.792213	-0.555488
CBC	Abs	Day 14	Platelet.Count_K.mcL	-0.0558547	7.83772	-0.496757	0.621266	0.792213	-0.494057
CBC	Abs	Day 14	Hemoglobin_g.dL	0.0161543	3.77276	0.468827	0.64056	0.792213	0.466916
CBC	Abs	Day 14	MCV_fL	0.0086793	6.49533	0.435081	0.665065	0.792213	0.432931
CBC	Abs	Day 14	Immature.Granulocytes.Abs._K.mcL	-0.1367	-5.79519	-0.405623	0.685389	0.792213	-0.40512
CBC	Abs	Day 14	CD8.CD3._.mcL	0.0981349	8.55704	0.398036	0.691691	0.792213	0.396561
CBC	Abs	Day 14	CD3._.mcL	-0.0849087	10.1998	-0.374108	0.708822	0.792213	-0.373439
CBC	Abs	Day 28	MCV_fL	0.00860197	6.49533	0.43208	0.667245	0.792353	0.429932
CBC	Abs	Day 28	RBC.Count_M.mcL	-0.0124685	2.17062	-0.336775	0.737288	0.824028	-0.335447
CBC	Abs	Day 100	MCV_fL	0.00838326	6.49533	0.391414	0.696546	0.833137	0.389988
CBC	Abs	Day 100	CD8.CD3._.mcL	-0.0881903	8.55704	-0.307277	0.759109	0.833137	-0.306651
CBC	Abs	Day 100	RBC.Count_M.mcL	-0.0109983	2.17062	-0.260836	0.79469	0.833137	-0.260225
CBC	Abs	Day 100	Neutrophils..Abs_K.mcL	0.0513088	1.5497	0.248744	0.803899	0.833137	0.248305
CBC	Abs	Day 100	Platelet.Count_K.mcL	0.0250811	7.83772	0.211463	0.833137	0.833137	0.21068
CBC	Abs	Day 1	MCV_fL	0.0185007	6.49533	0.929298	0.356489	0.846662	0.922076
CBC	Abs	Day 1	Basophils.Abs_K.mcL	-0.18908	-4.79999	-0.794941	0.42888	0.856411	-0.791109
CBC	Abs	Day 1	WBC.Count_K.mcL	-0.0916001	2.409	-0.757951	0.450742	0.856411	-0.754178
CBC	Abs	Day 28	Neutrophils..Abs_K.mcL	0.0414423	1.5497	0.239033	0.811677	0.85677	0.238263
CBC	Abs	Day 70	RBC.Count_M.mcL	0.00601155	2.17062	0.158026	0.874844	0.874844	0.157509
CBC	Abs	Day 28	CD8.CD3._.mcL	0.0278833	8.55704	0.113631	0.909828	0.909828	0.113256
CBC	Abs	Day 7	CD8.CD3._.mcL	-0.0691175	8.55704	-0.281669	0.778956	0.911063	-0.280679
CBC	Abs	Day 7	Hemoglobin_g.dL	0.00712654	3.77276	0.207707	0.836033	0.911063	0.206971
CBC	Abs	Day 7	Neutrophils..Abs_K.mcL	0.0203935	1.5497	0.117627	0.906651	0.911063	0.117263
CBC	Abs	Day 7	Platelet.Count_K.mcL	-0.0125963	7.83772	-0.112196	0.911063	0.911063	-0.111698
CBC	Abs	Day 1	RBC.Count_M.mcL	-0.0211299	2.17062	-0.570717	0.570008	0.91299	-0.56804
CBC	Abs	Day 1	Hemoglobin_g.dL	0.017439	3.77276	0.50827	0.612788	0.91299	0.506098
CBC	Abs	Day 1	MPV_fL	0.0166043	3.37726	0.449434	0.6548	0.91299	0.447104
CBC	Abs	Day 1	Lymphocytes..Abs_K.mcL	-0.0411503	0.732233	-0.263458	0.793015	0.91299	-0.262398
CBC	Abs	Day 1	Eos.Abs_K.mcL	-0.0968884	-3.1786	-0.255133	0.799314	0.91299	-0.254235
CBC	Abs	Day 1	CD8.CD3._.mcL	-0.0619433	8.55704	-0.252433	0.801382	0.91299	-0.251558
CBC	Abs	Day 1	Neutrophils..Abs_K.mcL	-0.0402746	1.5497	-0.232298	0.816886	0.91299	-0.231552
CBC	Abs	Baseline	WBC.Count_K.mcL	-0.0285976	2.409	-0.252363	0.801603	0.929609	-0.251273
CBC	Abs	Baseline	CD8.CD3._.mcL	0.0329441	8.55704	0.142715	0.88699	0.929609	0.142114
CBC	Abs	Baseline	Hemoglobin_g.dL	0.00437722	3.77276	0.134739	0.893274	0.929609	0.134163
CBC	Abs	Baseline	Platelet.Count_K.mcL	0.0125848	7.83772	0.114176	0.909532	0.929609	0.113629
CBC	Abs	Baseline	MPV_fL	0.00321125	3.37726	0.0887563	0.929609	0.929609	0.0883369
CBC	Abs	Day 1	Platelet.Count_K.mcL	0.00763905	7.83772	0.0680415	0.945992	0.952145	0.0677413
CBC	Abs	Day 1	Immature.Granulocytes.Abs._K.mcL	-0.0199735	-5.79519	-0.0600793	0.952145	0.952145	-0.0600131
CBC	Abs	Day 14	WBC.Count_K.mcL	0.0118404	2.409	0.0974895	0.922581	0.973835	0.0971834
CBC	Abs	Day 14	Basophils.Abs_K.mcL	0.00220449	-4.79999	0.00921641	0.992668	0.992668	0.00918968
CBC	Pct	Day 28	Immature.Granulocytes.pct_pct	1.0104	-1.8508	2.66396	0.00817637	0.114469	2.6447
CBC	Pct	Day 1	Monocytes..pct_pct	-0.304354	2.99594	-2.58871	0.0113147	0.158406	-2.53283
CBC	Pct	Day 28	RBC.Distribution.Width_pct	-0.0588953	3.67585	-2.32239	0.0234337	0.164036	-2.26629
CBC	Pct	Day 14	Monocytes..pct_pct	-0.296535	2.99594	-2.50772	0.0139944	0.195921	-2.45741
CBC	Pct	Day 100	RBC.Distribution.Width_pct	-0.0680967	3.67585	-2.44004	0.0166161	0.232625	-2.3951
CBC	Pct	Day 1	RBC.Distribution.Width_pct	-0.05435	3.67585	-2.14316	0.0359422	0.238793	-2.09758
CBC	Pct	Day 1	CD4.CD3pct_pct	-0.173824	5.50728	-1.96992	0.0511699	0.238793	-1.95005
CBC	Pct	Baseline	Monocytes..pct_pct	-0.23376	2.99594	-2.1447	0.0357713	0.284726	-2.09952
CBC	Pct	Baseline	Neutrophils..pct_pct	0.158675	5.78449	1.82797	0.0724691	0.284726	1.79616
CBC	Pct	Baseline	CD8.CD3pct_pct	0.2263	4.52334	1.76136	0.0841201	0.284726	1.72726
CBC	Pct	Baseline	Eosinophils.pct_pct	-0.687153	1.01734	-1.72571	0.0895339	0.284726	-1.69786
CBC	Pct	Baseline	RBC.Distribution.Width_pct	-0.0407945	3.67585	-1.66432	0.101688	0.284726	-1.63673
CBC	Pct	Baseline	NLR_pct	0.316823	0.817469	1.48682	0.142294	0.332019	1.4673
CBC	Pct	Baseline	Basophils.pct_pct	-0.258379	-0.565416	-1.3469	0.182307	0.341424	-1.33369
CBC	Pct	Baseline	Immature.Granulocytes.pct_pct	0.377628	-1.8508	1.26751	0.206963	0.341424	1.26196
CBC	Pct	Baseline	Lymphocytes..pct_pct	-0.158973	4.96681	-1.22473	0.225461	0.341424	-1.21213
CBC	Pct	Baseline	NK.Cellpct_pct	-0.251523	3.781	-1.17757	0.243874	0.341424	-1.16536
CBC	Pct	Day 14	RBC.Distribution.Width_pct	-0.0502361	3.67585	-1.97556	0.0525122	0.343901	-1.93891
CBC	Pct	Day 14	CD8.CD3pct_pct	0.225194	4.52334	1.73444	0.0885839	0.343901	1.70292
CBC	Pct	Day 14	Neutrophils..pct_pct	0.155304	5.78449	1.67321	0.0982574	0.343901	1.65336
CBC	Pct	Day 28	CD8.CD3pct_pct	0.224196	4.52334	1.72812	0.089737	0.412188	1.69679
CBC	Pct	Day 28	Monocytes..pct_pct	-0.18577	2.99594	-1.58009	0.117768	0.412188	-1.56421
CBC	Pct	Day 1	CD8.CD3pct_pct	0.203781	4.52334	1.57076	0.122137	0.42748	1.54587
CBC	Pct	Day 7	RBC.Distribution.Width_pct	-0.0497074	3.67585	-1.96009	0.0543815	0.441441	-1.92379
CBC	Pct	Day 7	Immature.Granulocytes.pct_pct	0.60046	-1.8508	1.58314	0.114533	0.441441	1.57814
CBC	Pct	Day 7	CD8.CD3pct_pct	0.206871	4.52334	1.59458	0.1167	0.441441	1.56878
CBC	Pct	Day 7	Eosinophils.pct_pct	-0.615538	1.01734	-1.45772	0.149062	0.441441	-1.44285
CBC	Pct	Day 7	Neutrophils..pct_pct	0.126803	5.78449	1.37272	0.173809	0.441441	1.36007
CBC	Pct	Day 7	NLR_pct	0.29004	0.817469	1.2832	0.203345	0.441441	1.27208
CBC	Pct	Day 7	Lymphocytes..pct_pct	-0.162585	4.96681	-1.18094	0.241335	0.441441	-1.17166
CBC	Pct	Day 7	CD19.pct_pct	-0.199078	3.429	-1.15648	0.252252	0.441441	-1.1449
CBC	Pct	Baseline	CD3pct_pct	0.0660635	6.16625	0.934654	0.352011	0.448014	0.930695
CBC	Pct	Day 1	CD3pct_pct	-0.119682	6.16625	-1.39807	0.163627	0.458156	-1.39298
CBC	Pct	Day 14	Eosinophils.pct_pct	-0.5506	1.01734	-1.29801	0.198165	0.47199	-1.2868
CBC	Pct	Day 14	NLR_pct	0.29202	0.817469	1.28607	0.202281	0.47199	1.27508
CBC	Pct	Day 28	Neutrophils..pct_pct	0.119826	5.78449	1.29719	0.198424	0.477553	1.28606
CBC	Pct	Day 28	Basophils.pct_pct	-0.240738	-0.565416	-1.13316	0.259758	0.477553	-1.12696
CBC	Pct	Day 28	NK.Cellpct_pct	-0.252813	3.781	-1.13544	0.260239	0.477553	-1.12583
CBC	Pct	Day 28	Eosinophils.pct_pct	-0.466381	1.01734	-1.10448	0.272888	0.477553	-1.09644
CBC	Pct	Day 28	NLR_pct	0.23067	0.817469	1.02054	0.310733	0.483362	1.01369
CBC	Pct	Day 70	Basophils.pct_pct	0.422937	-0.565416	1.88954	0.0611488	0.491587	1.87242
CBC	Pct	Day 70	RBC.Distribution.Width_pct	-0.0465409	3.67585	-1.7999	0.0762855	0.491587	-1.77266
CBC	Pct	Day 70	NK.Cellpct_pct	-0.317253	3.781	-1.39186	0.168177	0.491587	-1.37808
CBC	Pct	Day 70	Neutrophils..pct_pct	0.131723	5.78449	1.37846	0.171567	0.491587	1.36719
CBC	Pct	Day 70	CD8.CD3pct_pct	0.157935	4.52334	1.21037	0.231341	0.491587	1.19691
CBC	Pct	Day 70	Eosinophils.pct_pct	-0.517184	1.01734	-1.186	0.238915	0.491587	-1.1777
CBC	Pct	Day 70	NLR_pct	0.259542	0.817469	1.11176	0.269365	0.491587	1.10453
CBC	Pct	Day 70	Immature.Granulocytes.pct_pct	0.43562	-1.8508	1.04073	0.298802	0.491587	1.03901
CBC	Pct	Day 70	Monocytes..pct_pct	-0.123365	2.99594	-1.00775	0.31602	0.491587	-1.00267
CBC	Pct	Day 70	Lymphocytes..pct_pct	-0.130512	4.96681	-0.917871	0.361277	0.505787	-0.912935
CBC	Pct	Baseline	CD19.pct_pct	-0.128941	3.429	-0.764625	0.447875	0.52252	-0.758963
CBC	Pct	Day 28	Lymphocytes..pct_pct	-0.116763	4.96681	-0.848106	0.39906	0.558684	-0.843301
CBC	Pct	Day 7	NK.Cellpct_pct	-0.204355	3.781	-0.917804	0.362017	0.563137	-0.911529
CBC	Pct	Day 100	Immature.Granulocytes.pct_pct	0.868899	-1.8508	1.55226	0.121432	0.616198	1.54879
CBC	Pct	Day 100	Neutrophils..pct_pct	0.147558	5.78449	1.36278	0.1752	0.616198	1.35568
CBC	Pct	Day 100	Eosinophils.pct_pct	-0.652577	1.01734	-1.32792	0.186522	0.616198	-1.32094
CBC	Pct	Day 100	NLR_pct	0.311229	0.817469	1.18252	0.239145	0.616198	1.17713
CBC	Pct	Day 100	CD8.CD3pct_pct	0.143473	4.52334	1.07323	0.287451	0.616198	1.06373
CBC	Pct	Day 100	Lymphocytes..pct_pct	-0.164003	4.96681	-1.02321	0.308099	0.616198	-1.01922
CBC	Pct	Day 7	CD3pct_pct	0.0579479	6.16625	0.676921	0.499231	0.642011	0.675699
CBC	Pct	Day 7	Monocytes..pct_pct	-0.0788126	2.99594	-0.670348	0.504437	0.642011	-0.667525
CBC	Pct	Day 100	CD19.pct_pct	-0.156097	3.429	-0.853209	0.396328	0.655492	-0.848197
CBC	Pct	Day 100	Monocytes..pct_pct	-0.114071	2.99594	-0.806067	0.421388	0.655492	-0.804015
CBC	Pct	Day 14	Lymphocytes..pct_pct	-0.135967	4.96681	-0.983099	0.328645	0.657291	-0.976846
CBC	Pct	Day 28	CD19.pct_pct	-0.0993005	3.429	-0.576853	0.566282	0.670452	-0.573535
CBC	Pct	Day 28	CD3pct_pct	0.0481185	6.16625	0.562098	0.574673	0.670452	0.561183
CBC	Pct	Day 70	Hematocrit_pct	0.0206368	5.34403	0.611985	0.542044	0.689874	0.609725
CBC	Pct	Day 100	Basophils.pct_pct	-0.165407	-0.565416	-0.617901	0.537303	0.752224	-0.616896
CBC	Pct	Day 7	Basophils.pct_pct	-0.0841453	-0.565416	-0.396073	0.692864	0.761082	-0.394972
CBC	Pct	Day 7	Hematocrit_pct	-0.012273	5.34403	-0.377595	0.706719	0.761082	-0.376266
CBC	Pct	Day 14	CD19.pct_pct	-0.125239	3.429	-0.726324	0.470557	0.770912	-0.721573
CBC	Pct	Day 14	NK.Cellpct_pct	-0.136429	3.781	-0.610721	0.543426	0.770912	-0.60764
CBC	Pct	Day 14	CD4.CD3pct_pct	-0.0532664	5.50728	-0.598438	0.550652	0.770912	-0.596784
CBC	Pct	Day 100	CD3pct_pct	0.0593864	6.16625	0.491089	0.623671	0.793763	0.490655
CBC	Pct	Day 28	CD4.CD3pct_pct	-0.02826	5.50728	-0.320265	0.749329	0.80697	-0.319524
CBC	Pct	Day 70	CD3pct_pct	0.0367644	6.16625	0.394487	0.693566	0.80916	0.394021
CBC	Pct	Day 14	CD3pct_pct	0.0400241	6.16625	0.461642	0.64482	0.82068	0.46097
CBC	Pct	Day 14	Hematocrit_pct	-0.0119372	5.34403	-0.365348	0.715785	0.835083	-0.364098
CBC	Pct	Day 14	Immature.Granulocytes.pct_pct	-0.105895	-1.8508	-0.27504	0.783486	0.843754	-0.274779
CBC	Pct	Day 70	CD19.pct_pct	-0.0439746	3.429	-0.252402	0.801586	0.863246	-0.251296
CBC	Pct	Baseline	Hematocrit_pct	-0.00667656	5.34403	-0.219897	0.826671	0.890261	-0.218973
CBC	Pct	Day 28	Hematocrit_pct	-0.00363564	5.34403	-0.111855	0.911215	0.911215	-0.111506
CBC	Pct	Day 14	Basophils.pct_pct	0.0217624	-0.565416	0.101667	0.919212	0.919212	0.101427
CBC	Pct	Day 1	CD19.pct_pct	-0.1341	3.429	-0.779011	0.439156	0.938149	-0.773619
CBC	Pct	Day 1	Neutrophils..pct_pct	0.0529144	5.78449	0.572833	0.568421	0.938149	0.570379
CBC	Pct	Day 1	Basophils.pct_pct	-0.0987664	-0.565416	-0.464895	0.64298	0.938149	-0.463536
CBC	Pct	Day 1	Lymphocytes..pct_pct	0.0503351	4.96681	0.365609	0.715679	0.938149	0.36424
CBC	Pct	Day 1	NK.Cellpct_pct	-0.0774648	3.781	-0.347911	0.728998	0.938149	-0.346458
CBC	Pct	Day 1	Immature.Granulocytes.pct_pct	0.127444	-1.8508	0.336012	0.737117	0.938149	0.335674
CBC	Pct	Day 100	CD4.CD3pct_pct	0.0243746	5.50728	0.213221	0.83133	0.948225	0.212996
CBC	Pct	Day 100	NK.Cellpct_pct	0.0200075	3.781	0.0801936	0.93624	0.948225	0.0799971
CBC	Pct	Day 100	Hematocrit_pct	-0.00250795	5.34403	-0.0650464	0.948225	0.948225	-0.0649357
CBC	Pct	Baseline	CD4.CD3pct_pct	0.00441864	5.50728	0.0564733	0.955112	0.955112	0.0562887
CBC	Pct	Day 7	CD4.CD3pct_pct	0.00117311	5.50728	0.0132947	0.989415	0.989415	0.0132668
CBC	Pct	Day 70	CD4.CD3pct_pct	0.0011527	5.50728	0.012306	0.990198	0.990198	0.0122847
CBC	Pct	Day 1	Hematocrit_pct	-0.00272602	5.34403	-0.0838694	0.933367	0.997074	-0.0836092
CBC	Pct	Day 1	Eosinophils.pct_pct	-0.00733814	1.01734	-0.0173782	0.986181	0.997074	-0.0173208
CBC	Pct	Day 1	NLR_pct	0.000831615	0.817469	0.00367925	0.997074	0.997074	0.00366709
COVID-titer	Neutralization	Baseline	WA.1_IC50	3.0424	4.83902	6.37695	4.53515e-08	5.18606e-08	5.46863
COVID-titer	Neutralization	Baseline	SARS.CoV.2_Spike	4.25158	3.41984	6.27618	5.18606e-08	5.18606e-08	5.44481
COVID-titer	Neutralization	Day 28	WA.1_IC50	2.99657	4.83902	6.2809	6.46215e-08	1.29243e-07	5.40552
COVID-titer	Neutralization	Day 28	SARS.CoV.2_Spike	3.31686	3.41984	4.89635	8.51636e-06	8.51636e-06	4.45177
Flow	36c	Day 7	CD8+CD45RA+CCR7-	1.12738	-5.4248	3.01221	0.00452273	0.208079	2.8392
Flow	36c	Day 7	CD38+HLA-DR+ CD4+T cells	0.491103	-8.01794	2.87316	0.00613024	0.208079	2.74073
Flow	36c	Day 7	CD123+pDCs	-0.803079	-9.19111	-2.86522	0.00618058	0.208079	-2.73804
Flow	36c	Baseline	CD123+pDCs	-0.831657	-9.19111	-2.96718	0.00468698	0.244594	-2.82779
Flow	36c	Baseline	CD38+HLA-DR+ CD4+T cells	0.499391	-8.01794	2.92164	0.00538101	0.244594	2.78329
Flow	36c	Baseline	CD1c+ DCs	-0.626357	-8.97871	-2.7922	0.00726516	0.244594	-2.68444
Flow	36c	Baseline	CD8+CD45RA+CCR7-	0.91613	-5.4248	2.44777	0.0189479	0.394777	2.34655
Flow	36c	Baseline	CD11c+CD16- DCs	-0.524325	-8.59346	-2.40477	0.01979	0.394777	-2.33031
Flow	36c	Baseline	CD1c-CD141+ DCs	-0.580943	-13.0975	-2.2813	0.0271476	0.394777	-2.20939
Flow	36c	Baseline	CD3- TCRgd-	-0.319027	-2.35091	-2.19565	0.0333158	0.394777	-2.12826
Flow	36c	Baseline	PD-1+ CD8+ T cells	0.428819	-5.01164	2.17829	0.0344619	0.394777	2.11463
Flow	36c	Baseline	Mature NK	-0.620167	-3.74638	-2.16698	0.0356582	0.394777	-2.1008
Flow	36c	Baseline	HLA-DR+ CD4+ T cells	0.429319	-6.59396	2.09348	0.0421248	0.394777	2.03228
Flow	36c	Baseline	CD38+ HLA-DR+ CD8+ T cells	0.847539	-8.84716	2.0125	0.0509314	0.394777	1.95206
Flow	36c	Baseline	Lin-DR+	-0.288952	-6.45425	-1.95184	0.0566132	0.394777	-1.90629
Flow	36c	Baseline	CD3-HLA-DR-	-0.47628	-3.32596	-1.94912	0.0578235	0.394777	-1.89703
Flow	36c	Baseline	CD8+	0.311136	-2.72109	1.94957	0.0579295	0.394777	1.89623
Flow	36c	Baseline	CD3-TCRgd-CD19-CD20-	-0.408247	-3.04235	-1.93384	0.0595899	0.394777	-1.88382
Flow	36c	Baseline	CD14-CD123-	-0.448792	-3.291	-1.91131	0.062539	0.394777	-1.86246
Flow	36c	Baseline	HLA-DR+ CD8+ T cells	0.744232	-6.94125	1.76708	0.0849773	0.504865	1.72251
Flow	36c	Baseline	Central Memory CD8+	0.398103	-6.43696	1.66659	0.102232	0.573632	1.63413
Flow	36c	Baseline	CD3+CD56-	0.149339	-1.09501	1.56129	0.124767	0.63403	1.53507
Flow	36c	Baseline	CD8+CD45RA-CCR7+	0.363106	-6.33397	1.54176	0.129823	0.63403	1.5148
Flow	36c	Baseline	CD45RA+ Terminal Effector CD8+	0.873923	-6.77827	1.51416	0.138102	0.63403	1.4829
Flow	36c	Baseline	Effector CD4+	0.639629	-10.4401	1.51065	0.138794	0.63403	1.4803
Flow	36c	Baseline	CD45int CD123+	-0.290099	-5.95499	-1.48477	0.144383	0.63403	-1.45966
Flow	36c	Baseline	CD3-CD19-CD56-	-0.195371	-5.10698	-1.43653	0.157028	0.660824	-1.41514
Flow	36c	Baseline	CD3+TCRgd-	0.125004	-1.00167	1.29221	0.20242	0.817777	1.27469
Flow	36c	Baseline	CD8+CD57-NKT2	0.402136	-6.5985	1.22838	0.226539	0.826644	1.20932
Flow	36c	Baseline	CCR7-CD45RA+TCRgd+	0.665011	-6.76657	1.21194	0.232879	0.826644	1.19297
Flow	36c	Baseline	Plasmablast	-0.355001	-11.6856	-1.13088	0.262752	0.826644	-1.11991
Flow	36c	Baseline	CD57+ CD8+ T cells	0.485757	-5.63313	1.10482	0.27602	0.826644	1.0893
Flow	36c	Baseline	CD11c+DCs	-0.214965	-7.25304	-1.09568	0.278899	0.826644	-1.0828
Flow	36c	Baseline	Tfh: CXCR3+ , CCR6+	-0.488969	-9.19574	-1.07276	0.288224	0.826644	-1.06203
Flow	36c	Baseline	Early NK	-0.322186	-8.41884	-1.07512	0.288335	0.826644	-1.06178
Flow	36c	Baseline	IgD-	-0.212748	-6.20378	-1.03625	0.305928	0.826644	-1.0238
Flow	36c	Baseline	CD11c+CD123-	-0.23651	-7.78342	-1.03032	0.308158	0.826644	-1.0191
Flow	36c	Baseline	Early Effector CD8+	0.316693	-5.29745	1.02823	0.309976	0.826644	1.01527
Flow	36c	Baseline	Th: CXCR3+ , CCR6+	-0.396046	-5.60333	-1.01671	0.314427	0.826644	-1.00598
Flow	36c	Baseline	Tfh: ICOS- , PD-1+	-0.265405	-8.55876	-0.999101	0.321657	0.826644	-0.991058
Flow	36c	Baseline	Non-classical Mono	-0.259989	-7.24	-0.969077	0.33729	0.826644	-0.959533
Flow	36c	Baseline	CD19+CD20+	-0.192308	-3.8934	-0.96563	0.339682	0.826644	-0.954793
Flow	36c	Baseline	Tfh: ICOS+ , PD-1-	0.364653	-11.0264	0.947228	0.347154	0.826644	0.940123
Flow	36c	Baseline	CD38+ CD8+ T cells	0.252259	-5.91376	0.883651	0.381972	0.826644	0.874269
Flow	36c	Baseline	Intermediate Mono	-0.244501	-6.46806	-0.873183	0.386485	0.826644	-0.866009
Flow	36c	Baseline	IgM+	-0.252908	-9.65334	-0.871581	0.388267	0.826644	-0.862765
Flow	36c	Baseline	Terminal NK	-0.336679	-8.73177	-0.862685	0.393172	0.826644	-0.85388
Flow	36c	Baseline	IgD- memory	-0.176315	-6.4087	-0.843405	0.403745	0.826644	-0.834951
Flow	36c	Baseline	CD19+CD27+CD38+	0.248065	-10.3168	0.801433	0.426832	0.826644	0.794625
Flow	36c	Baseline	Early Like Effector CD8+	0.248952	-7.74853	0.801294	0.427671	0.826644	0.793183
Flow	36c	Baseline	Tfh: CXCR3- , CCR6+	-0.296325	-7.78444	-0.787458	0.43461	0.826644	-0.781328
Flow	36c	Baseline	Tfh: ICOS- , PD-1-	-0.185003	-5.61213	-0.786804	0.435125	0.826644	-0.780451
Flow	36c	Baseline	Th: CXCR3+ , CCR6-	-0.155335	-4.18277	-0.758739	0.451616	0.826644	-0.752724
Flow	36c	Baseline	CD4+CD45RA-CXCR5+(Tfh)	-0.172024	-5.35694	-0.742122	0.461276	0.826644	-0.736747
Flow	36c	Baseline	CD4-CD8-	0.248935	-7.21072	0.74366	0.461556	0.826644	0.736287
Flow	36c	Baseline	CD4+CD45RA+CCR7-	0.468123	-9.59838	0.737664	0.465173	0.826644	0.730355
Flow	36c	Baseline	CD45int CD123+ DR- CD38+	-0.206173	-6.74497	-0.713742	0.47888	0.826644	-0.708105
Flow	36c	Baseline	CD57+ PD-1+ CD4+ T cells	0.539978	-9.88878	0.712092	0.480652	0.826644	0.705254
Flow	36c	Baseline	CD4+CD8+	0.238347	-9.21346	0.708552	0.482697	0.826644	0.701972
Flow	36c	Baseline	CD1c-CD141- DCs	-0.251886	-11.3648	-0.691147	0.492167	0.826644	-0.686866
Flow	36c	Baseline	Terminal Effector CD8+	-0.468767	-7.69006	-0.692544	0.49276	0.826644	-0.685926
Flow	36c	Baseline	CD8+CD45RA-CCR7-	0.196303	-4.44115	0.690049	0.49424	0.826644	0.68358
Flow	36c	Baseline	Tfh: CXCR3+ , CCR6-	-0.185698	-6.87881	-0.680865	0.498748	0.826644	-0.676461
Flow	36c	Baseline	Treg CD45RA+HLA-DR-	0.213869	-7.37311	0.681659	0.49926	0.826644	0.675654
Flow	36c	Baseline	IgD+CD27-	-0.146886	-4.36958	-0.632533	0.530519	0.845767	-0.627215
Flow	36c	Baseline	Th: CXCR3- , CCR6-	0.112805	-4.26557	0.627019	0.533674	0.845767	0.622408
Flow	36c	Baseline	CD4+CD45RA-CCR7-	-0.119247	-4.22446	-0.624094	0.535931	0.845767	-0.618977
Flow	36c	Baseline	Tfh: ICOS+ , PD-1+	0.220082	-11.0446	0.584547	0.560467	0.858143	0.582149
Flow	36c	Baseline	CD8+CD45RA+CCR7+	0.170619	-4.46174	0.573892	0.569048	0.858143	0.569453
Flow	36c	Baseline	Naive CD8+	0.168043	-4.46694	0.564269	0.57552	0.858143	0.559941
Flow	36c	Baseline	CD4+CD127lowCD25high	0.119324	-5.98225	0.560399	0.578032	0.858143	0.556261
Flow	36c	Baseline	IgG+	-0.135389	-7.45879	-0.548585	0.586256	0.858143	-0.544269
Flow	36c	Day 7	CD38+ HLA-DR+ CD8+ T cells	0.808994	-8.84716	1.92098	0.0618797	0.901607	1.86716
Flow	36c	Day 7	CD45RA+ Terminal Effector CD8+	1.08452	-6.77827	1.87904	0.0677762	0.901607	1.82649
Flow	36c	Day 7	HLA-DR+ CD8+ T cells	0.748216	-6.94125	1.77655	0.0833831	0.901607	1.73139
Flow	36c	Day 7	Effector CD4+	0.713738	-10.4401	1.68568	0.0997006	0.901607	1.64631
Flow	36c	Day 7	CD8+	0.261743	-2.72109	1.64008	0.108464	0.901607	1.60513
Flow	36c	Day 7	HLA-DR+ CD4+ T cells	0.328857	-6.59396	1.6036	0.115984	0.901607	1.57186
Flow	36c	Day 7	CD45+	0.0170821	-0.0327172	1.56915	0.120617	0.901607	1.55219
Flow	36c	Day 7	CD45int CD123+	-0.305745	-5.95499	-1.56486	0.124429	0.901607	-1.53644
Flow	36c	Day 7	Mature NK	-0.404594	-3.74638	-1.41373	0.164436	0.901607	-1.39031
Flow	36c	Day 7	CD3-HLA-DR-	-0.340456	-3.32596	-1.39328	0.170696	0.901607	-1.36997
Flow	36c	Day 7	Tfh: ICOS- , PD-1+	-0.362818	-8.55876	-1.36581	0.17697	0.901607	-1.35014
Flow	36c	Day 7	CD57+ CD8+ T cells	0.602534	-5.63313	1.37042	0.178407	0.901607	1.34568
Flow	36c	Day 7	Tfh: CXCR3+ , CCR6+	-0.61666	-9.19574	-1.35291	0.181811	0.901607	-1.3352
Flow	36c	Day 7	CD8+CD57-NKT2	0.434355	-6.5985	1.32679	0.192159	0.901607	1.30422
Flow	36c	Day 7	CCR7-CD45RA+TCRgd+	0.725299	-6.76657	1.32181	0.193988	0.901607	1.29887
Flow	36c	Day 7	CD1c+ DCs	-0.293581	-8.97871	-1.30874	0.196268	0.901607	-1.29226
Flow	36c	Day 7	CD3- TCRgd-	-0.190462	-2.35091	-1.31082	0.196571	0.901607	-1.29138
Flow	36c	Day 7	Treg HLA-DR-CD45RA-	-0.30218	-7.57864	-1.30146	0.199669	0.901607	-1.2825
Flow	36c	Day 7	CD11c+CD16- DCs	-0.280674	-8.59346	-1.28729	0.203713	0.901607	-1.27104
Flow	36c	Day 7	Tfh: CXCR3- , CCR6+	-0.473192	-7.78444	-1.25747	0.214236	0.901607	-1.242
Flow	36c	Day 7	CD14-CD123-	-0.290404	-3.291	-1.23677	0.222779	0.901607	-1.21917
Flow	36c	Day 7	Plasmablast	-0.38258	-11.6856	-1.21873	0.227871	0.901607	-1.20586
Flow	36c	Day 7	PD-1+ CD8+ T cells	0.235777	-5.01164	1.19769	0.237076	0.901607	1.18233
Flow	36c	Day 7	Tfh: ICOS+ , PD-1+	-0.437741	-11.0446	-1.16266	0.248361	0.901607	-1.15434
Flow	36c	Day 7	CD3-TCRgd-CD19-CD20-	-0.246126	-3.04235	-1.16589	0.24995	0.901607	-1.15047
Flow	36c	Baseline	CD8+CD57+ NKT1	0.298419	-7.93765	0.475702	0.636942	0.919017	0.471978
Flow	36c	Day 7	CD11c+CD16+ DCs	0.374606	-8.40294	1.06467	0.292978	0.921552	1.05161
Flow	36c	Day 7	Th: CXCR3+ , CCR6+	-0.408995	-5.60333	-1.04996	0.299037	0.921552	-1.0385
Flow	36c	Day 7	Early Like Effector CD8+	0.317926	-7.74853	1.0233	0.312284	0.921552	1.01044
Flow	36c	Day 7	CD1c-CD141+ DCs	-0.257368	-13.0975	-1.01066	0.317401	0.921552	-0.999813
Flow	36c	Day 7	CD19+CD20+	-0.183965	-3.8934	-0.923735	0.36083	0.921552	-0.913785
Flow	36c	Day 7	CD3+CD56-	0.0849825	-1.09501	0.888469	0.378546	0.921552	0.880579
Flow	36c	Day 7	CD4-CD8-	0.297537	-7.21072	0.888851	0.379554	0.921552	0.878719
Flow	36c	Day 7	PD-1+ CD4+ T cells	-0.157614	-4.09788	-0.885572	0.379969	0.921552	-0.877953
Flow	36c	Day 7	CD4+CD45RA-CXCR5+(Tfh)	-0.194026	-5.35694	-0.837036	0.406315	0.921552	-0.830396
Flow	36c	Day 7	CD8+CD57+ NKT1	0.516303	-7.93765	0.823025	0.415501	0.921552	0.814251
Flow	36c	Day 7	CD4+CD45RA+CCR7-	0.521879	-9.59838	0.822371	0.415909	0.921552	0.813539
Flow	36c	Day 7	CD4+CD45RA-	-0.133745	-2.71399	-0.820294	0.416225	0.921552	-0.812989
Flow	36c	Day 7	CD11c+DCs	0.160775	-7.25304	0.819475	0.416724	0.921552	0.812118
Flow	36c	Day 7	CD45int CD123+ DR- CD38+	-0.220526	-6.74497	-0.763431	0.448983	0.921552	-0.757112
Flow	36c	Day 7	Th: CXCR3- , CCR6+	-0.229997	-5.86876	-0.759643	0.450965	0.921552	-0.753807
Flow	36c	Day 7	Central Memory CD8+	0.179105	-6.43696	0.749794	0.457107	0.921552	0.743619
Flow	36c	Day 7	Tfh: ICOS- , PD-1-	-0.170789	-5.61213	-0.726352	0.471024	0.921552	-0.720814
Flow	36c	Day 7	Terminal Effector CD8+	-0.487892	-7.69006	-0.720799	0.475395	0.921552	-0.713728
Flow	36c	Day 7	CD3+TCRgd-	0.0693973	-1.00167	0.717385	0.476584	0.921552	0.711807
Flow	36c	Day 7	CD4+CD45RA-CCR7-	-0.134776	-4.22446	-0.705367	0.484465	0.921552	-0.699139
Flow	36c	Day 7	Early Effector CD8+	0.215253	-5.29745	0.69888	0.488644	0.921552	0.692467
Flow	36c	Day 7	Th: CXCR3+ , CCR6-	-0.142585	-4.18277	-0.696464	0.489405	0.921552	-0.691256
Flow	36c	Day 7	CD11c+CD123-	0.157496	-7.78342	0.686108	0.496032	0.921552	0.680746
Flow	36c	Day 7	IgD+CD27-	-0.155993	-4.36958	-0.671749	0.505476	0.921552	-0.665898
Flow	36c	Day 7	CD8+CD45RA-CCR7+	0.15342	-6.33397	0.651428	0.517935	0.921552	0.646532
Flow	36c	Day 7	IgD-	-0.133455	-6.20378	-0.650027	0.519161	0.921552	-0.644639
Flow	36c	Day 7	Intermediate Effector CD8+	0.244639	-7.43684	0.606886	0.547439	0.921552	0.601603
Flow	36c	Day 7	CD4+CD45RA-CCR7+	-0.0984193	-3.24999	-0.588883	0.558583	0.921552	-0.584948
Flow	36c	Day 7	Central Memory CD4+	-0.0983815	-3.25794	-0.5858	0.560635	0.921552	-0.581898
Flow	36c	Day 7	CD19+CD27+CD38+	0.18076	-10.3168	0.583989	0.561963	0.921552	0.579929
Flow	36c	Day 7	CD11c+CD123+	0.341265	-9.63773	0.544877	0.588856	0.921552	0.540495
Flow	36c	Day 7	IgD+CD27+	-0.200626	-8.69036	-0.53013	0.598868	0.921552	-0.526029
Flow	36c	Day 7	Tfh: CXCR3+ , CCR6-	-0.14245	-6.87881	-0.522294	0.603515	0.921552	-0.519353
Flow	36c	Day 7	CCR7+TCRgd+	-0.210969	-8.58893	-0.521977	0.604612	0.921552	-0.51778
Flow	36c	Day 7	CD57+ PD-1+ CD4+ T cells	0.371532	-9.88878	0.489955	0.626915	0.921552	0.486074
Flow	36c	Day 7	Treg HLA-DR+CD45RA-	-0.117425	-8.28124	-0.468246	0.641894	0.921552	-0.465053
Flow	36c	Day 7	CD8+CD45RA-CCR7-	0.13203	-4.44115	0.464117	0.645139	0.921552	0.460526
Flow	36c	Day 7	CD3+CD56+	0.135688	-5.44074	0.444874	0.658823	0.921552	0.441538
Flow	36c	Day 7	IgD- memory	-0.0914194	-6.4087	-0.437305	0.664114	0.921552	-0.43424
Flow	36c	Day 7	Early NK	-0.12907	-8.41884	-0.430703	0.668842	0.921552	-0.427737
Flow	36c	Day 7	CD4+CD127lowCD25high	-0.0808171	-5.98225	-0.379553	0.706092	0.921552	-0.37711
Flow	36c	Day 7	CD38+ CD8+ T cells	0.105833	-5.91376	0.37073	0.712723	0.921552	0.368201
Flow	36c	Day 7	IgG+	-0.0909217	-7.45879	-0.368406	0.71446	0.921552	-0.365872
Flow	36c	Day 7	Tfh: CXCR3- , CCR6-	-0.0827088	-6.89326	-0.36701	0.715217	0.921552	-0.364859
Flow	36c	Day 7	CD4+CD45RA+CCR7+	0.0798085	-2.80186	0.355979	0.723694	0.921552	0.353526
Flow	36c	Day 7	Treg CD45RA+HLA-DR-	0.110837	-7.37311	0.353267	0.725685	0.921552	0.350871
Flow	36c	Day 7	Naive CD4+	0.0792987	-2.80662	0.352587	0.726216	0.921552	0.350164
Flow	36c	Day 7	CD3+TCRgd+	0.156499	-5.44994	0.350467	0.727889	0.921552	0.347935
Flow	36c	Day 7	CCR7-CD45RA-TCRgd+	-0.21043	-7.36612	-0.337785	0.737364	0.921552	-0.335346
Flow	36c	Day 7	CD3-CD19-CD56-	0.0442798	-5.10698	0.325582	0.746088	0.921552	0.323802
Flow	36c	Day 7	Terminal Effector memoryCD4+	-0.315112	-10.1831	-0.320235	0.750524	0.921552	-0.317948
Flow	36c	Day 7	CD57+ PD-1+ CD8+ T cells	0.110213	-7.69714	0.309843	0.758307	0.921552	0.307705
Flow	36c	Day 7	Early Like Effector memoryCD4+	-0.0732993	-6.35436	-0.30648	0.760803	0.921552	-0.304427
Flow	36c	Day 7	Non-classical Mono	-0.0809345	-7.24	-0.301673	0.764184	0.921552	-0.29999
Flow	36c	Day 7	CD19+CD27+CD38+CD20lowCD21low	0.0915312	-11.617	0.298549	0.766321	0.921552	0.29719
Flow	36c	Day 7	Terminal NK	-0.11604	-8.73177	-0.297334	0.767666	0.921552	-0.295429
Flow	36c	Day 7	Early Effector memoryCD4+	-0.062508	-4.86795	-0.286901	0.775563	0.921552	-0.285105
Flow	36c	Baseline	Treg HLA-DR+CD45RA-	0.113706	-8.28124	0.453413	0.652454	0.928139	0.450356
Flow	36c	Baseline	Intermediate Effector CD8+	0.163889	-7.43684	0.406566	0.686546	0.938319	0.403547
Flow	36c	Baseline	CCR7-CD45RA-TCRgd+	-0.250759	-7.36612	-0.40252	0.689532	0.938319	-0.39949
Flow	36c	Baseline	CD4+	0.0434274	-1.62831	0.392485	0.696397	0.938319	0.390189
Flow	36c	Baseline	Tfh: CXCR3- , CCR6-	-0.0878899	-6.89326	-0.39	0.698253	0.938319	-0.38768
Flow	36c	Baseline	Treg HLA-DR-CD45RA-	-0.0841536	-7.57864	-0.362442	0.718704	0.938319	-0.360191
Flow	36c	Baseline	CCR7+TCRgd+	-0.144459	-8.58893	-0.35742	0.722687	0.938319	-0.35487
Flow	36c	Baseline	CD4+CD45RA+CCR7+	0.0760189	-2.80186	0.339076	0.736295	0.938319	0.336764
Flow	36c	Baseline	Naive CD4+	0.0749846	-2.80662	0.333405	0.740539	0.938319	0.33114
Flow	36c	Baseline	Terminal Effector memoryCD4+	-0.319415	-10.1831	-0.324607	0.747238	0.938319	-0.322284
Flow	36c	Baseline	CD3+TCRgd+	0.141813	-5.44994	0.317577	0.752513	0.938319	0.315328
Flow	36c	Baseline	IgD+CD27+	-0.110356	-8.69036	-0.291604	0.772053	0.950943	-0.28969
Flow	36c	Baseline	Monocytes	-0.0431857	-2.36931	-0.268983	0.788996	0.958153	-0.267615
Flow	36c	Baseline	CD57+ CD4+ T cells	0.201139	-9.18924	0.259177	0.79688	0.958153	0.257387
Flow	36c	Baseline	Total ILCs	-0.0493285	-7.83337	-0.238364	0.812715	0.958587	-0.236926
Flow	36c	Baseline	CD4+CD45RA-	-0.0358767	-2.71399	-0.220041	0.826801	0.958587	-0.218807
Flow	36c	Baseline	CD38+ CD4+ T cells	0.0383332	-2.63407	0.209989	0.834684	0.958587	0.208697
Flow	36c	Baseline	CD45+	0.00224206	-0.0327172	0.205954	0.837358	0.958587	0.205274
Flow	36c	Baseline	CD11c+CD123+	-0.115782	-9.63773	-0.184863	0.854269	0.958587	-0.183675
Flow	36c	Baseline	Central Memory CD4+	0.029244	-3.25794	0.17413	0.862464	0.958587	0.173238
Flow	36c	Baseline	Early Like Effector memoryCD4+	-0.0396258	-6.35436	-0.165684	0.869227	0.958587	-0.164641
Flow	36c	Baseline	CD4+CD45RA-CCR7+	0.0268163	-3.24999	0.160453	0.873169	0.958587	0.159635
Flow	36c	Baseline	PD-1+ CD4+ T cells	0.0242875	-4.09788	0.136462	0.891989	0.968719	0.135788
Flow	36c	Baseline	CD3+CD56+	0.0307255	-5.44074	0.100738	0.920265	0.975945	0.1001
Flow	36c	Baseline	Early Effector memoryCD4+	-0.0182156	-4.86795	-0.0836066	0.933756	0.975945	-0.0831195
Flow	36c	Baseline	Lymphocytes	-0.00336953	-0.427448	-0.0706783	0.943934	0.975945	-0.0703257
Flow	36c	Baseline	Classical Mono	-0.0103755	-2.6638	-0.0549774	0.956364	0.975945	-0.0547169
Flow	36c	Baseline	Th: CXCR3- , CCR6+	-0.0165601	-5.86876	-0.0546953	0.956595	0.975945	-0.054427
Flow	36c	Baseline	CD11c+CD16+ DCs	0.0192515	-8.40294	0.054715	0.956619	0.975945	0.0543963
Flow	36c	Day 7	Intermediate Mono	0.0576886	-6.46806	0.206023	0.837559	0.983645	0.205017
Flow	36c	Baseline	CD19+CD27+CD38+CD20lowCD21low	-0.00661375	-11.617	-0.0215722	0.982861	0.986989	-0.0214819
Flow	36c	Baseline	CD57+ PD-1+ CD8+ T cells	0.00583738	-7.69714	0.0164107	0.986989	0.986989	0.0163073
Flow	36c	Day 7	CD8+CD45RA+CCR7+	0.0473941	-4.46174	0.159415	0.874093	0.990727	0.158461
Flow	36c	Day 7	Naive CD8+	0.0451031	-4.46694	0.151451	0.880333	0.990727	0.150548
Flow	36c	Day 7	Classical Mono	0.0253105	-2.6638	0.134114	0.893822	0.990727	0.133469
Flow	36c	Day 7	CD1c-CD141- DCs	0.0478993	-11.3648	0.13143	0.895879	0.990727	0.130868
Flow	36c	Day 7	Th: CXCR3- , CCR6-	-0.0211158	-4.26557	-0.11737	0.907066	0.990727	-0.116741
Flow	36c	Day 7	Lymphocytes	0.00418813	-0.427448	0.0878489	0.930346	0.990727	0.0874095
Flow	36c	Day 7	Tfh: ICOS+ , PD-1-	0.0313396	-11.0264	0.0814083	0.935376	0.990727	0.0810826
Flow	36c	Day 7	CD4+	-0.00877091	-1.62831	-0.0792692	0.93714	0.990727	-0.0788645
Flow	36c	Day 7	Monocytes	0.0124836	-2.36931	0.0777542	0.938319	0.990727	0.0773831
Flow	36c	Day 7	Total ILCs	-0.0131947	-7.83337	-0.0637591	0.949453	0.990727	-0.0633934
Flow	36c	Day 7	Lin-DR+	0.00528341	-6.45425	0.0356889	0.971674	0.990727	0.0355093
Flow	36c	Day 7	IgM+	0.00785767	-9.65334	0.0270794	0.978521	0.990727	0.0269227
Flow	36c	Day 7	CD38+ CD4+ T cells	-0.00474389	-2.63407	-0.025987	0.97939	0.990727	-0.0258337
Flow	36c	Day 7	CD4+CD8+	0.00739661	-9.21346	0.0219885	0.982566	0.990727	0.021852
Flow	36c	Day 7	CD57+ CD4+ T cells	0.00907873	-9.18924	0.0116984	0.990727	0.990727	0.0116226
Flow	Bmem	Day 7	H3+FluB-(CD20+CD38low IgD-CD71low Bmem).of.lymphocytes	-0.895874	-16.4864	-2.47194	0.0169077	0.363238	-2.38871
Flow	Bmem	Day 7	H3+H1-(CD20+CD38low IgD-CD71low Bmem).of.lymphocytes	-0.8928	-16.5392	-2.46036	0.0173714	0.363238	-2.37875
Flow	Bmem	Day 7	H3+H1-(IgG+Bmem).of.lymphocytes	-0.919778	-16.3167	-1.97838	0.0522902	0.363238	-1.94074
Flow	Bmem	Day 7	All HA+ (IgG+Bmem).of.lymphocytes	-0.765863	-13.9723	-1.95849	0.054365	0.363238	-1.92392
Flow	Bmem	Day 7	H3+FluB-(IgG+Bmem).of.lymphocytes	-0.867491	-16.1946	-1.91929	0.0595073	0.363238	-1.88443
Flow	Bmem	Day 7	H3+H1- (IgG+CD19+CD20+).of.lymphocytes	-0.823901	-16.15	-1.83534	0.0711588	0.363238	-1.80446
Flow	Bmem	Day 7	H3+FluB- (IgG+CD19+CD20+).of.lymphocytes	-0.818811	-16.1028	-1.81379	0.0744694	0.363238	-1.78372
Flow	Bmem	Day 7	All HA+(CD20+CD38lowIgD-CD71low Bmem).of.lymphocytes	-0.544444	-14.0285	-1.80622	0.0763385	0.363238	-1.77234
Flow	Bmem	Day 7	IgD-CD71low (All HA+ IgG+Bmem).of.lymphocytes	-0.636525	-14.6225	-1.79198	0.07895	0.363238	-1.75681
Flow	Bmem	Day 7	All HA+(CD20+CD38low IgD-CD71hi Bmem).of.lymphocytes	-0.772923	-16.0963	-1.75159	0.0836392	0.363238	-1.72995
Flow	Bmem	Day 7	All HA+(IgG+CD19+CD20+).of.lymphocytes	-0.646587	-13.6721	-1.7476	0.0850254	0.363238	-1.72224
Flow	Bmem	Day 7	RM (All HA+ IgG+ Bmem).of.lymphocytes	-0.696457	-14.673	-1.72718	0.0892968	0.363238	-1.69912
Flow	Bmem	Day 7	H1+H3-(CD20+CD38low IgD-CD71hi Bmem).of.lymphocytes	-0.955366	-18.6506	-1.70034	0.0929691	0.363238	-1.67994
Flow	Bmem	Day 7	H1+H3-(IgM+Bmem).of.lymphocytes	-0.846869	-14.2211	-1.70831	0.0935893	0.363238	-1.67676
Flow	Bmem	Day 7	IgD-CD71hi (All HA+ IgG+ Bmem).of.lymphocytes	-0.800972	-17.0647	-1.64574	0.103599	0.363238	-1.62765
Flow	Bmem	Day 7	H1+H3-(IgM+CD19+CD20+).of.lymphocytes	-0.671912	-12.7384	-1.65527	0.103882	0.363238	-1.62632
Flow	Bmem	Day 7	H1+H3-(IgG+Bmem).of.lymphocytes	-0.753833	-15.6494	-1.64837	0.104248	0.363238	-1.6246
Flow	Bmem	Day 7	FluB+H3-(IgG+Bmem).of.lymphocytes	-0.624586	-15.232	-1.61549	0.110937	0.363238	-1.594
Flow	Bmem	Day 7	Bmem.of.lymphocytes	-0.373231	-5.63381	-1.62406	0.112086	0.363238	-1.58889
Flow	Bmem	Day 7	RM (IgD-CD71hi All HA+ IgG+ Bmem).of.lymphocytes	-0.757434	-17.6576	-1.59106	0.115486	0.363238	-1.57401
Flow	Bmem	Day 7	IgD-CD71hi (RM All HA+ IgG+ Bmem).of.lymphocytes	-0.755494	-17.7107	-1.58454	0.116962	0.363238	-1.56766
Flow	Bmem	Day 7	H1+H3-(IgG+CD19+CD20+).of.lymphocytes	-0.69791	-15.4075	-1.58646	0.117518	0.363238	-1.56528
Flow	Bmem	Day 7	FluB+H3-(CD20+CD38low IgD-CD71hi Bmem).of.lymphocytes	-0.684258	-16.8768	-1.52057	0.132168	0.385758	-1.50561
Flow	Bmem	Day 7	All HA+(IgM+Bmem).of.lymphocytes	-0.613538	-13.1139	-1.47774	0.14556	0.385758	-1.45539
Flow	Bmem	Day 7	AM (IgD-CD71hi All HA+ IgG+Bmem).of.lymphocytes	-0.732888	-19.092	-1.45189	0.150301	0.385758	-1.43847
Flow	Bmem	Day 7	IgD-HA+CD71low (RM All HA+ IgG+ Bmem).of.lymphocytes	-0.549361	-15.1781	-1.42201	0.161629	0.385758	-1.39961
Flow	Bmem	Day 7	CD20+CD21low (IgD-CD71hi All HA+ IgG+Bmem).of.lymphocytes	-0.692729	-18.98	-1.40338	0.164235	0.385758	-1.39097
Flow	Bmem	Day 7	FluB+H3- (IgM+Bmem).of.lymphocytes	-0.584273	-14.4882	-1.40154	0.166368	0.385758	-1.38397
Flow	Bmem	Day 7	CD19+CD20+.of.lymphocytes	-0.279892	-3.6811	-1.39735	0.169825	0.385758	-1.37277
Flow	Bmem	Day 7	FluB+H3-(CD20+CD38low IgD-CD71low Bmem).of.lymphocytes	-0.423323	-14.9924	-1.38991	0.170187	0.385758	-1.3716
Flow	Bmem	Day 7	IgD-CD71hi (AM All HA+ IgG+Bmem).of.lymphocytes	-0.694497	-18.9444	-1.32972	0.187254	0.410751	-1.31875
Flow	Bmem	Day 7	FluB+H3- (IgG+CD19+CD20+).of.lymphocytes	-0.440596	-14.7791	-1.23963	0.219337	0.442959	-1.22829
Flow	Bmem	Day 7	TLM (All HA+ IgG+ Bmem).of.lymphocytes	-0.507748	-17.3065	-1.24416	0.219454	0.442959	-1.22798
Flow	Bmem	Day 7	FluB+H3- (IgA+Bmem).of.lymphocytes	-0.43373	-16.4921	-1.23202	0.222452	0.442959	-1.22003
Flow	Bmem	Day 7	IgD-CD71low (TLM All HA+ IgG+ Bmem).of.lymphocytes	-0.496604	-17.3977	-1.22146	0.227994	0.442959	-1.20554
Flow	Bmem	Day 7	H3+FluB-(CD20+CD38low IgD-CD71hi Bmem).of.lymphocytes	-0.614994	-19.1388	-1.18219	0.240717	0.45456	-1.1732
Flow	Bmem	Day 7	CD20+CD21low (All HA+ IgG+Bmem).of.lymphocytes	-0.56306	-15.7999	-1.1657	0.247834	0.45456	-1.15563
Flow	Bmem	Day 7	H1+H3-(CD20+CD38low IgD-CD71low Bmem).of.lymphocytes	-0.447127	-16.0016	-1.12849	0.264527	0.45456	-1.11576
Flow	Bmem	Day 7	CD20+CD38low IgD-CD71low Bmem.of.lymphocytes	-0.266087	-6.64435	-1.08256	0.285341	0.45456	-1.0684
Flow	Bmem	Day 7	IgD-CD71low Bmem.of.lymphocytes	-0.266665	-6.62452	-1.07546	0.288453	0.45456	-1.06152
Flow	Bmem	Day 7	H3+H1-(CD20+CD38low IgD-CD71hi Bmem).of.lymphocytes	-0.573202	-19.0733	-1.06105	0.292189	0.45456	-1.05333
Flow	Bmem	Day 7	IgA+Bmem.of.lymphocytes	-0.307734	-8.48799	-1.06148	0.294704	0.45456	-1.04786
Flow	Bmem	Day 7	FluB+H3- (IgA+CD19+CD20+).of.lymphocytes	-0.369494	-16.6734	-1.03939	0.302662	0.45456	-1.03074
Flow	Bmem	Day 7	CD19+CD20+IgA+.of.lymphocytes	-0.298135	-8.48513	-1.03368	0.307369	0.45456	-1.02076
Flow	Bmem	Day 7	H1+H3-(IgA+Bmem).of.lymphocytes	-0.473581	-18.6783	-1.02179	0.310174	0.45456	-1.01486
Flow	Bmem	Day 7	AM (All HA+ IgG+Bmem).of.lymphocytes	-0.557137	-17.1692	-1.01878	0.311607	0.45456	-1.01186
Flow	Bmem	Day 7	CD19+CD20+IgM+.of.lymphocytes	-0.241439	-4.86174	-1.01859	0.314181	0.45456	-1.00649
Flow	Bmem	Day 7	H1+H3-(IgA+CD19+CD20+).of.lymphocytes	-0.458565	-18.6549	-0.987546	0.326715	0.462846	-0.980752
Flow	Bmem	Day 7	IgD-CD71hi (TLM All HA+ IgG+ Bmem).of.lymphocytes	-0.462757	-22.8365	-0.972494	0.333703	0.463097	-0.966683
Flow	Bmem	Day 7	IgM+Bmem.of.lymphocytes	-0.317012	-7.01103	-0.961063	0.342322	0.465558	-0.949588
Flow	Bmem	Day 7	All HA+(IgA+Bmem).of.lymphocytes	-0.305976	-15.8422	-0.868695	0.387925	0.517233	-0.863386
Flow	Bmem	Day 7	All HA+(IgM+CD19+CD20+).of.lymphocytes	-0.264075	-11.2832	-0.747545	0.45824	0.589992	-0.741749
Flow	Bmem	Day 7	IgD-CD71low (AM All HA+ IgG+Bmem).of.lymphocytes	-0.414573	-18.6773	-0.731603	0.466809	0.589992	-0.727681
Flow	Bmem	Day 7	All HA+(IgA+CD19+CD20+).of.lymphocytes	-0.252037	-15.9364	-0.728837	0.468523	0.589992	-0.724884
Flow	Bmem	Day 7	IgG+Bmem.of.lymphocytes	-0.17796	-7.2887	-0.707213	0.483532	0.595366	-0.700634
Flow	Bmem	Day 7	H3+FluB- (IgM+CD19+CD20+).of.lymphocytes	-0.220698	-16.182	-0.695293	0.490301	0.595366	-0.689829
Flow	Bmem	Day 7	CD19+CD20+IgG+.of.lymphocytes	-0.169483	-7.27144	-0.670772	0.506186	0.603872	-0.664787
Flow	Bmem	Day 7	H3+FluB- (IgM+Bmem).of.lymphocytes	-0.234651	-16.5597	-0.54514	0.588398	0.689846	-0.541159
Flow	Bmem	Day 7	H3+FluB- (IgA+Bmem).of.lymphocytes	-0.243161	-18.5666	-0.526127	0.600284	0.691853	-0.523991
Flow	Bmem	Day 7	CD20+CD38low IgD-CD71hi Bmem.of.lymphocytes	-0.131651	-10.275	-0.485268	0.629835	0.713813	-0.481959
Flow	Bmem	Day 7	H3+H1- (IgA+CD19+CD20+).of.lymphocytes	-0.224622	-18.7035	-0.465933	0.642592	0.716332	-0.464078
Flow	Bmem	Day 7	H3+FluB- (IgA+CD19+CD20+).of.lymphocytes	-0.180018	-18.5284	-0.391027	0.696851	0.764289	-0.389574
Flow	Bmem	Day 7	H3+H1- (IgA+Bmem).of.lymphocytes	-0.152962	-18.5429	-0.325077	0.745973	0.805177	-0.323954
Flow	Bmem	Day 7	H3+H1- (IgM+CD19+CD20+).of.lymphocytes	-0.0897317	-16.1722	-0.276163	0.783597	0.832572	-0.274635
Flow	Bmem	Day 7	FluB+H3- (IgM+CD19+CD20+).of.lymphocytes	-0.0919832	-12.1033	-0.232736	0.816898	0.854601	-0.231536
Flow	Bmem	Day 7	IgD-CD71hi Bmem.of.lymphocytes	-0.0463698	-10.0172	-0.178081	0.859405	0.880754	-0.177131
Flow	Bmem	Day 7	TLM (IgD-CD71hi All HA+IgG+ Bmem).of.lymphocytes	-0.0810968	-23.0139	-0.166978	0.867801	0.880754	-0.166452
Flow	Bmem	Baseline	H3+H1-(CD20+CD38low IgD-CD71low Bmem).of.lymphocytes	-0.6907	-16.5392	-1.90342	0.0627393	0.959409	-1.86103
Flow	Bmem	Baseline	H3+FluB-(CD20+CD38low IgD-CD71low Bmem).of.lymphocytes	-0.674198	-16.4864	-1.86028	0.0687683	0.959409	-1.81994
Flow	Bmem	Baseline	Bmem.of.lymphocytes	-0.314521	-5.63381	-1.3686	0.178636	0.959409	-1.34497
Flow	Bmem	Baseline	H3+H1-(IgG+Bmem).of.lymphocytes	-0.609152	-16.3167	-1.31025	0.1949	0.959409	-1.29622
Flow	Bmem	Baseline	H3+FluB-(IgG+Bmem).of.lymphocytes	-0.526509	-16.1946	-1.16488	0.248487	0.959409	-1.15403
Flow	Bmem	Baseline	H3+H1- (IgG+CD19+CD20+).of.lymphocytes	-0.515056	-16.15	-1.14735	0.255559	0.959409	-1.13695
Flow	Bmem	Baseline	All HA+(CD20+CD38lowIgD-CD71low Bmem).of.lymphocytes	-0.336101	-14.0285	-1.11503	0.269669	0.959409	-1.10382
Flow	Bmem	Baseline	H3+FluB- (IgG+CD19+CD20+).of.lymphocytes	-0.484886	-16.1028	-1.0741	0.286874	0.959409	-1.065
Flow	Bmem	Baseline	IgD-CD71low (All HA+ IgG+Bmem).of.lymphocytes	-0.371446	-14.6225	-1.04572	0.300524	0.959409	-1.03531
Flow	Bmem	Baseline	H3+FluB- (IgA+Bmem).of.lymphocytes	-0.480781	-18.5666	-1.04026	0.301413	0.959409	-1.03341
Flow	Bmem	Baseline	CD19+CD20+IgA+.of.lymphocytes	-0.300606	-8.48513	-1.04225	0.303429	0.959409	-1.02911
Flow	Bmem	Baseline	IgA+Bmem.of.lymphocytes	-0.300143	-8.48799	-1.0353	0.306617	0.959409	-1.02235
Flow	Bmem	Baseline	CD19+CD20+.of.lymphocytes	-0.205784	-3.6811	-1.02737	0.310271	0.959409	-1.01465
Flow	Bmem	Baseline	H1+H3-(CD20+CD38low IgD-CD71low Bmem).of.lymphocytes	-0.40142	-16.0016	-1.01313	0.315901	0.959409	-1.00292
Flow	Bmem	Baseline	H3+FluB- (IgA+CD19+CD20+).of.lymphocytes	-0.418072	-18.5284	-0.908117	0.366634	0.959409	-0.902795
Flow	Bmem	Baseline	H1+H3-(IgG+CD19+CD20+).of.lymphocytes	-0.39814	-15.4075	-0.905034	0.36881	0.959409	-0.898705
Flow	Bmem	Baseline	IgD-HA+CD71low (RM All HA+ IgG+ Bmem).of.lymphocytes	-0.349694	-15.1781	-0.905178	0.369991	0.959409	-0.89649
Flow	Bmem	Baseline	IgD-CD71low Bmem.of.lymphocytes	-0.215843	-6.62452	-0.870495	0.389095	0.959409	-0.86126
Flow	Bmem	Baseline	CD20+CD38low IgD-CD71low Bmem.of.lymphocytes	-0.206408	-6.64435	-0.839759	0.405922	0.959409	-0.831092
Flow	Bmem	Baseline	FluB+H3- (IgM+CD19+CD20+).of.lymphocytes	0.318302	-12.1033	0.805368	0.424347	0.959409	0.798903
Flow	Bmem	Baseline	H1+H3-(IgG+Bmem).of.lymphocytes	-0.344911	-15.6494	-0.7542	0.453535	0.959409	-0.749534
Flow	Bmem	Baseline	All HA+ (IgG+Bmem).of.lymphocytes	-0.287416	-13.9723	-0.734992	0.464926	0.959409	-0.730759
Flow	Bmem	Baseline	H1+H3-(IgA+CD19+CD20+).of.lymphocytes	-0.339737	-18.6549	-0.731642	0.466785	0.959409	-0.727719
Flow	Bmem	Baseline	RM (All HA+ IgG+ Bmem).of.lymphocytes	-0.282382	-14.673	-0.700292	0.48646	0.959409	-0.69595
Flow	Bmem	Baseline	IgD-CD71low (TLM All HA+ IgG+ Bmem).of.lymphocytes	-0.279011	-17.3977	-0.686263	0.495913	0.959409	-0.680934
Flow	Bmem	Baseline	FluB+H3-(CD20+CD38low IgD-CD71hi Bmem).of.lymphocytes	0.293796	-16.8768	0.652877	0.51564	0.959409	0.650081
Flow	Bmem	Baseline	All HA+(IgG+CD19+CD20+).of.lymphocytes	-0.230768	-13.6721	-0.623722	0.534887	0.959409	-0.620564
Flow	Bmem	Baseline	H1+H3-(IgM+CD19+CD20+).of.lymphocytes	-0.249288	-12.7384	-0.614127	0.541804	0.959409	-0.610087
Flow	Bmem	Baseline	TLM (All HA+ IgG+ Bmem).of.lymphocytes	-0.246056	-17.3065	-0.602923	0.549385	0.959409	-0.598682
Flow	Bmem	Baseline	H3+H1- (IgA+Bmem).of.lymphocytes	-0.279522	-18.5429	-0.594044	0.554162	0.959409	-0.591535
Flow	Bmem	Baseline	IgM+Bmem.of.lymphocytes	-0.193058	-7.01103	-0.585282	0.561662	0.959409	-0.580375
Flow	Bmem	Baseline	H3+H1- (IgM+CD19+CD20+).of.lymphocytes	0.1885	-16.1722	0.580135	0.56451	0.959409	0.576155
Flow	Bmem	Baseline	AM (All HA+ IgG+Bmem).of.lymphocytes	0.315059	-17.1692	0.576118	0.566273	0.959409	0.573549
Flow	Bmem	Baseline	FluB+H3-(CD20+CD38low IgD-CD71low Bmem).of.lymphocytes	-0.167877	-14.9924	-0.551198	0.583743	0.959409	-0.547926
Flow	Bmem	Baseline	H3+H1- (IgA+CD19+CD20+).of.lymphocytes	-0.26184	-18.7035	-0.543136	0.588621	0.959409	-0.540836
Flow	Bmem	Baseline	H3+FluB- (IgM+CD19+CD20+).of.lymphocytes	0.162509	-16.182	0.511972	0.611072	0.959409	0.508543
Flow	Bmem	Baseline	IgD-CD71low (AM All HA+ IgG+Bmem).of.lymphocytes	0.289218	-18.6773	0.510387	0.611357	0.959409	0.508137
Flow	Bmem	Baseline	CD19+CD20+IgM+.of.lymphocytes	-0.120375	-4.86174	-0.507841	0.614199	0.959409	-0.504089
Flow	Bmem	Baseline	All HA+(CD20+CD38low IgD-CD71hi Bmem).of.lymphocytes	0.213513	-16.0963	0.483859	0.629795	0.959409	0.482016
Flow	Bmem	Baseline	H3+FluB-(CD20+CD38low IgD-CD71hi Bmem).of.lymphocytes	-0.214476	-19.1388	-0.412284	0.681261	0.959409	-0.410742
Flow	Bmem	Baseline	IgD-CD71hi (AM All HA+ IgG+Bmem).of.lymphocytes	0.212694	-18.9444	0.407234	0.684884	0.959409	0.405807
Flow	Bmem	Baseline	All HA+(IgA+Bmem).of.lymphocytes	-0.138702	-15.8422	-0.393788	0.694911	0.959409	-0.392199
Flow	Bmem	Baseline	FluB+H3- (IgA+Bmem).of.lymphocytes	-0.132229	-16.4921	-0.375601	0.708457	0.959409	-0.373929
Flow	Bmem	Baseline	All HA+(IgA+CD19+CD20+).of.lymphocytes	-0.126898	-15.9364	-0.366963	0.714749	0.959409	-0.365485
Flow	Bmem	Baseline	H3+H1- (IgM+Bmem).of.lymphocytes	0.156117	-17.191	0.366709	0.715447	0.959409	0.364551
Flow	Bmem	Baseline	IgG+Bmem.of.lymphocytes	-0.0863393	-7.2887	-0.343112	0.73331	0.959409	-0.340726
Flow	Bmem	Baseline	H1+H3-(CD20+CD38low IgD-CD71hi Bmem).of.lymphocytes	-0.18712	-18.6506	-0.333033	0.739985	0.959409	-0.331874
Flow	Bmem	Baseline	CD19+CD20+IgG+.of.lymphocytes	-0.0818064	-7.27144	-0.323769	0.747785	0.959409	-0.321562
Flow	Bmem	Baseline	All HA+(IgM+Bmem).of.lymphocytes	-0.132497	-13.1139	-0.319127	0.750919	0.959409	-0.317427
Flow	Bmem	Baseline	RM (IgD-CD71hi All HA+ IgG+ Bmem).of.lymphocytes	0.147135	-17.6576	0.30907	0.758061	0.959409	0.308028
Flow	Bmem	Baseline	FluB+H3-(IgG+Bmem).of.lymphocytes	-0.114045	-15.232	-0.294975	0.768931	0.959409	-0.293773
Flow	Bmem	Baseline	H1+H3-(IgM+Bmem).of.lymphocytes	-0.140029	-14.2211	-0.282466	0.778716	0.959409	-0.280993
Flow	Bmem	Baseline	H1+H3-(IgA+Bmem).of.lymphocytes	-0.122568	-18.6783	-0.26445	0.79216	0.959409	-0.263507
Flow	Bmem	Baseline	FluB+H3- (IgA+CD19+CD20+).of.lymphocytes	-0.0909307	-16.6734	-0.255789	0.798961	0.959409	-0.254692
Flow	Bmem	Baseline	CD20+CD21low (All HA+ IgG+Bmem).of.lymphocytes	-0.110629	-15.7999	-0.229034	0.819534	0.959409	-0.228145
Flow	Bmem	Baseline	IgD-CD71hi (TLM All HA+ IgG+ Bmem).of.lymphocytes	0.0995017	-22.8365	0.209105	0.834892	0.959409	0.208432
Flow	Bmem	Baseline	IgD-CD71hi Bmem.of.lymphocytes	0.0509559	-10.0172	0.195694	0.845672	0.959409	0.194643
Flow	Bmem	Baseline	FluB+H3- (IgM+Bmem).of.lymphocytes	0.0807842	-14.4882	0.193783	0.847021	0.959409	0.192921
Flow	Bmem	Baseline	FluB+H3- (IgG+CD19+CD20+).of.lymphocytes	-0.0540829	-14.7791	-0.152164	0.879504	0.959409	-0.151597
Flow	Bmem	Baseline	IgD-CD71hi (RM All HA+ IgG+ Bmem).of.lymphocytes	0.0647044	-17.7107	0.135708	0.892388	0.959409	0.135283
Flow	Bmem	Baseline	IgD-CD71hi (All HA+ IgG+ Bmem).of.lymphocytes	0.0639636	-17.0647	0.131425	0.895757	0.959409	0.131023
Flow	Bmem	Baseline	H3+FluB- (IgM+Bmem).of.lymphocytes	-0.0564119	-16.5597	-0.131056	0.896326	0.959409	-0.130304
Flow	Bmem	Baseline	H3+H1-(CD20+CD38low IgD-CD71hi Bmem).of.lymphocytes	0.0631453	-19.0733	0.116888	0.907272	0.959409	0.11648
Flow	Bmem	Baseline	All HA+(IgM+CD19+CD20+).of.lymphocytes	0.0386685	-11.2832	0.109463	0.913274	0.959409	0.10891
Flow	Bmem	Baseline	CD20+CD21low (IgD-CD71hi All HA+ IgG+Bmem).of.lymphocytes	0.0515472	-18.98	0.104428	0.917082	0.959409	0.10411
Flow	Bmem	Baseline	AM (IgD-CD71hi All HA+ IgG+Bmem).of.lymphocytes	-0.0284129	-19.092	-0.0562876	0.955248	0.975891	-0.0561177
Flow	Bmem	Baseline	TLM (IgD-CD71hi All HA+IgG+ Bmem).of.lymphocytes	0.0234921	-23.0139	0.0483701	0.96154	0.975891	0.0482214
Flow	Bmem	Baseline	CD20+CD38low IgD-CD71hi Bmem.of.lymphocytes	0.00741398	-10.275	0.027328	0.978319	0.978319	0.0271768
Flow	Bmem	Day 7	H3+H1- (IgM+Bmem).of.lymphocytes	-0.00877524	-17.191	-0.0206125	0.98364	0.98364	-0.0205055
Flow	PB	Day 7	FluB+H3-.of.lymphocytes	-1.18586	-18.6793	-1.71666	0.0897708	0.628396	-1.69661
Flow	PB	Day 7	All HA+(CD20lowCD21low PB).of.lymphocytes	-0.59769	-17.1385	-0.973279	0.333242	0.840534	-0.967603
Flow	PB	Day 7	H1+H3-.of.lymphocytes	-0.621861	-19.3983	-0.915596	0.362531	0.840534	-0.910552
Flow	PB	Day 7	CD20low CD21low (Plasmablast).of.lymphocytes	-0.238107	-10.5061	-0.553954	0.581156	0.840534	-0.551697
Flow	PB	Day 7	Plasmablast (CD27+CD38+).of.lymphocytes	-0.18216	-10.0251	-0.474948	0.636121	0.840534	-0.47313
Flow	PB	Day 7	H3+FluB-.of.lymphocytes	-0.209006	-18.8424	-0.309517	0.757704	0.840534	-0.308497
Flow	PB	Day 7	H3+H1-.of.lymphocytes	-0.141943	-18.6846	-0.201843	0.840534	0.840534	-0.201211
Flow	PB	Baseline	H3+FluB-.of.lymphocytes	-0.809673	-18.8424	-1.19905	0.233922	0.84953	-1.19032
Flow	PB	Baseline	H1+H3-.of.lymphocytes	-0.535648	-19.3983	-0.78866	0.432558	0.84953	-0.784822
Flow	PB	Baseline	All HA+(CD20lowCD21low PB).of.lymphocytes	-0.432358	-17.1385	-0.704052	0.483371	0.84953	-0.700891
Flow	PB	Baseline	H3+H1-.of.lymphocytes	-0.492762	-18.6846	-0.700707	0.485446	0.84953	-0.69757
Flow	PB	Baseline	FluB+H3-.of.lymphocytes	-0.123589	-18.6793	-0.178908	0.858446	0.976112	-0.178352
Flow	PB	Baseline	CD20low CD21low (Plasmablast).of.lymphocytes	-0.0324845	-10.5061	-0.075575	0.939946	0.976112	-0.0753377
Flow	PB	Baseline	Plasmablast (CD27+CD38+).of.lymphocytes	-0.0115205	-10.0251	-0.0300376	0.976112	0.976112	-0.0299436
OLINK	Serum Proteins	Day 28	LIF	-0.364407	-0.222238	-3.51333	0.000766821	0.108122	-3.3645
OLINK	Serum Proteins	Day 28	IL4	0.548536	0.343398	3.11016	0.00240239	0.169368	3.03537
OLINK	Serum Proteins	Day 1	SULT1A1	1.00996	2.60212	3.09974	0.00236155	0.219111	3.04054
OLINK	Serum Proteins	Day 1	CXCL12	0.225597	0.9789	3.01845	0.00310796	0.219111	2.95685
OLINK	Serum Proteins	Baseline	LIF	-0.317059	-0.222238	-3.07175	0.00302921	0.427119	-2.96476
OLINK	Serum Proteins	Day 1	LIF	-0.269531	-0.222238	-2.59861	0.0113351	0.499256	-2.53219
OLINK	Serum Proteins	Day 1	IL15	-0.224504	4.59316	-2.47114	0.0148789	0.499256	-2.43531
OLINK	Serum Proteins	Day 1	PDGFB	-0.163812	10.6627	-2.39135	0.0177041	0.499256	-2.37175
OLINK	Serum Proteins	Day 70	CCL20	-1.06334	6.39809	-2.91447	0.00402301	0.55344	-2.87635
OLINK	Serum Proteins	Day 70	LIF	-0.303466	-0.222238	-2.71736	0.00785021	0.55344	-2.65845
OLINK	Serum Proteins	Day 1	LGALS9	0.21458	7.34555	2.15588	0.0351712	0.663705	2.10638
OLINK	Serum Proteins	Day 1	CSF1	-0.160941	9.70002	-2.11316	0.0369523	0.663705	-2.08629
OLINK	Serum Proteins	Day 1	NCR1	-0.268511	3.67216	-2.12211	0.037657	0.663705	-2.07857
OLINK	Serum Proteins	Day 1	TNFRSF11B	-0.27981	10.0716	-1.94103	0.0551255	0.734825	-1.91789
OLINK	Serum Proteins	Day 1	KIR3DL1	-0.689745	1.23126	-1.95146	0.0563705	0.734825	-1.90816
OLINK	Serum Proteins	Day 1	ANGPT1	-0.217256	10.8254	-1.91471	0.0573268	0.734825	-1.90081
OLINK	Serum Proteins	Day 1	IL10	-0.24653	3.17883	-1.82571	0.070994	0.77563	-1.80552
OLINK	Serum Proteins	Day 1	CCL25	-0.348973	6.08302	-1.7817	0.0798819	0.77563	-1.75137
OLINK	Serum Proteins	Day 1	IL4	0.30907	0.343398	1.7524	0.0825967	0.77563	1.73581
OLINK	Serum Proteins	Day 1	IL22RA1	-0.547608	1.98877	-1.74543	0.0861005	0.77563	-1.71634
OLINK	Serum Proteins	Day 1	CA9	-0.260577	4.73203	-1.71323	0.0915741	0.77563	-1.68715
OLINK	Serum Proteins	Day 1	LGALS1	0.119534	6.70793	1.69119	0.0935157	0.77563	1.67714
OLINK	Serum Proteins	Day 1	IL2RB	-0.157726	0.673864	-1.62824	0.105383	0.795505	-1.6193
OLINK	Serum Proteins	Day 1	CD244	0.163814	5.98653	1.63541	0.107196	0.795505	1.61093
OLINK	Serum Proteins	Day 1	CXCL6	0.296682	9.19891	1.60479	0.11347	0.799966	1.58279
OLINK	Serum Proteins	Day 70	CCL11	-0.331719	7.91323	-2.39927	0.01832	0.86104	-2.35909
OLINK	Serum Proteins	Day 1	IL33	0.150272	0.951462	1.51041	0.13534	0.865732	1.49337
OLINK	Serum Proteins	Day 1	CD274	-0.178257	5.18058	-1.48813	0.142106	0.865732	-1.46799
OLINK	Serum Proteins	Day 1	TEK	0.134524	7.48405	1.47353	0.145025	0.865732	1.45733
OLINK	Serum Proteins	Day 1	SIRT2	0.322066	2.73434	1.44802	0.149391	0.865732	1.44169
OLINK	Serum Proteins	Day 1	IFNG	-0.483418	6.66547	-1.42858	0.156056	0.865732	-1.41846
OLINK	Serum Proteins	Day 1	CCL8	0.30544	8.96601	1.41629	0.162088	0.865732	1.39808
OLINK	Serum Proteins	Day 1	IL1A	0.133156	-0.510393	1.38403	0.16868	0.865732	1.37646
OLINK	Serum Proteins	Day 1	IL6	-0.230723	1.6763	-1.3721	0.173085	0.865732	-1.36236
OLINK	Serum Proteins	Day 1	IL18	-0.260044	8.22344	-1.36414	0.178058	0.865732	-1.34676
OLINK	Serum Proteins	Day 70	CCL25	-0.466834	6.08302	-2.29384	0.0248528	0.876062	-2.24368
OLINK	Serum Proteins	Day 1	STAMBP	0.217687	3.78339	1.27845	0.202875	0.939372	1.2734
OLINK	Serum Proteins	Day 1	ADA	-0.14484	5.01926	-1.23671	0.22108	0.939372	-1.22366
OLINK	Serum Proteins	Day 1	CCL23	-0.191086	9.54915	-1.22864	0.223159	0.939372	-1.21817
OLINK	Serum Proteins	Day 1	AXIN1	0.321015	2.2282	1.22194	0.223472	0.939372	1.21735
OLINK	Serum Proteins	Day 1	MMP1	-0.387965	15.0019	-1.2155	0.228265	0.939372	-1.20484
OLINK	Serum Proteins	Day 1	ADGRG1	0.121779	1.69586	1.18241	0.240493	0.939372	1.17376
OLINK	Serum Proteins	Day 1	CRTAM	0.22865	5.07245	1.1719	0.245977	0.939372	1.16018
OLINK	Serum Proteins	Day 1	CXCL9	-0.216329	6.44393	-1.16497	0.24745	0.939372	-1.15657
OLINK	Serum Proteins	Day 1	HGF	-0.159249	8.7836	-1.11527	0.268806	0.939372	-1.10582
OLINK	Serum Proteins	Day 1	CXCL8	-0.150499	6.34199	-1.1038	0.273043	0.939372	-1.09608
OLINK	Serum Proteins	Day 1	CD6	0.167332	6.10775	1.0979	0.276605	0.939372	1.08798
OLINK	Serum Proteins	Day 1	TNFRSF21	-0.0787377	7.39999	-1.07286	0.28663	0.939372	-1.06554
OLINK	Serum Proteins	Day 1	LTA	-0.117787	4.9891	-1.06469	0.290756	0.939372	-1.05646
OLINK	Serum Proteins	Day 1	CD8A	0.187306	9.31763	0.979732	0.331305	0.939372	0.971489
OLINK	Serum Proteins	Day 1	LAG3	-0.185474	2.51072	-0.979337	0.331524	0.939372	-0.971049
OLINK	Serum Proteins	Day 1	IL18R1	-0.133143	8.1276	-0.967826	0.336891	0.939372	-0.960327
OLINK	Serum Proteins	Day 1	CD40LG	0.238249	8.07085	0.915287	0.361616	0.939372	0.91229
OLINK	Serum Proteins	Day 1	EGF	0.251929	10.0486	0.912521	0.362798	0.939372	0.910046
OLINK	Serum Proteins	Day 1	IL7	-0.12314	4.39513	-0.896895	0.372751	0.939372	-0.891332
OLINK	Serum Proteins	Day 1	TGFB1	0.128874	8.26969	0.871112	0.385457	0.939372	0.867886
OLINK	Serum Proteins	Day 1	IL17C	0.161568	2.9092	0.865704	0.388109	0.939372	0.863051
OLINK	Serum Proteins	Day 1	FASLG	-0.106831	6.23699	-0.851702	0.397717	0.939372	-0.845705
OLINK	Serum Proteins	Day 1	CCL2	-0.134282	11.573	-0.847291	0.399498	0.939372	-0.842519
OLINK	Serum Proteins	Day 1	CASP8	0.136578	2.92655	0.843212	0.400495	0.939372	0.840738
OLINK	Serum Proteins	Day 1	TNFSF11	0.180856	4.65621	0.843753	0.401449	0.939372	0.839037
OLINK	Serum Proteins	Day 1	CCL28	0.145362	2.46085	0.840552	0.403895	0.939372	0.834685
OLINK	Serum Proteins	Day 1	FGF19	-0.285506	8.7667	-0.836287	0.404974	0.939372	-0.832771
OLINK	Serum Proteins	Day 1	CXCL11	-0.153814	7.83833	-0.797185	0.428033	0.939372	-0.792562
OLINK	Serum Proteins	Day 1	IL13	0.245956	0.685929	0.796173	0.429323	0.939372	0.79035
OLINK	Serum Proteins	Day 1	LAMP3	-0.143609	4.55289	-0.775988	0.440901	0.939372	-0.770673
OLINK	Serum Proteins	Day 1	CD83	-0.0742404	2.80379	-0.768538	0.444696	0.939372	-0.764287
OLINK	Serum Proteins	Day 1	CCL13	-0.164459	12.2709	-0.76569	0.446279	0.939372	-0.761633
OLINK	Serum Proteins	Day 1	FGF5	0.0499746	0.954725	0.74302	0.459851	0.939372	0.739092
OLINK	Serum Proteins	Day 1	CD5	-0.0713536	5.05631	-0.706964	0.482371	0.939372	-0.702494
OLINK	Serum Proteins	Day 1	TNFSF12	-0.0619004	9.04725	-0.691856	0.491229	0.939372	-0.688355
OLINK	Serum Proteins	Day 1	CXCL10	-0.15101	9.80635	-0.685087	0.495723	0.939372	-0.681235
OLINK	Serum Proteins	Day 1	KLRD1	-0.134555	5.60749	-0.669547	0.505896	0.939372	-0.665241
OLINK	Serum Proteins	Day 1	MMP7	-0.0713965	11.8306	-0.663785	0.50832	0.939372	-0.661455
OLINK	Serum Proteins	Day 1	CCL11	-0.0839854	7.91323	-0.657621	0.512782	0.939372	-0.654512
OLINK	Serum Proteins	Day 1	IL12A/IL12B	-0.114419	6.74116	-0.636165	0.527011	0.939372	-0.632576
OLINK	Serum Proteins	Day 1	ARG1	0.148105	3.34817	0.6261	0.532618	0.939372	0.624015
OLINK	Serum Proteins	Day 1	IL24	-0.173685	0.926196	-0.613016	0.541487	0.939372	-0.610566
OLINK	Serum Proteins	Day 1	IL17A	0.11522	1.51882	0.613101	0.541848	0.939372	0.61002
OLINK	Serum Proteins	Day 1	CXCL1	0.116058	9.37857	0.606195	0.54653	0.939372	0.602968
OLINK	Serum Proteins	Day 1	TNFRSF4	-0.0733501	5.37095	-0.60544	0.546892	0.939372	-0.602424
OLINK	Serum Proteins	Day 1	PDCD1	0.0891489	4.28662	0.60025	0.550581	0.939372	0.596889
OLINK	Serum Proteins	Day 1	NOS3	0.0903736	1.8321	0.597435	0.551488	0.939372	0.595532
OLINK	Serum Proteins	Day 1	EIF4EBP1	0.198022	7.06682	0.596341	0.551796	0.939372	0.595072
OLINK	Serum Proteins	Day 1	GZMB	-0.171678	4.31753	-0.592214	0.555948	0.939372	-0.588871
OLINK	Serum Proteins	Day 1	NRTN	-0.138118	0.568309	-0.567638	0.572622	0.939372	-0.564195
OLINK	Serum Proteins	Day 1	PTN	0.114524	0.453169	0.566935	0.572864	0.939372	0.563839
OLINK	Serum Proteins	Day 1	MICA/MICB	0.328571	3.81836	0.56343	0.575647	0.939372	0.559755
OLINK	Serum Proteins	Day 1	NGF	-0.031744	0.114739	-0.551045	0.583606	0.939372	-0.548125
OLINK	Serum Proteins	Day 1	NTF3	0.0835955	1.95995	0.548759	0.585177	0.939372	0.545838
OLINK	Serum Proteins	Day 1	ICOSLG	-0.0378679	5.94427	-0.54776	0.585383	0.939372	-0.545539
OLINK	Serum Proteins	Day 1	HMOX1	-0.0743694	10.9658	-0.532716	0.596149	0.939372	-0.529946
OLINK	Serum Proteins	Day 1	IL15RA	-0.0407335	1.23395	-0.523579	0.60184	0.939372	-0.521756
OLINK	Serum Proteins	Day 1	CCL20	-0.160665	6.39809	-0.521264	0.603008	0.939372	-0.520079
OLINK	Serum Proteins	Day 1	CCL17	-0.128049	10.1049	-0.518359	0.605939	0.939372	-0.515878
OLINK	Serum Proteins	Day 1	CCL4	-0.0893371	6.939	-0.512675	0.610088	0.939372	-0.509948
OLINK	Serum Proteins	Day 1	IL12RB1	0.0698472	1.47802	0.490592	0.625498	0.939372	0.488073
OLINK	Serum Proteins	Day 1	DNER	-0.0390085	8.83359	-0.489117	0.626149	0.939372	-0.487155
OLINK	Serum Proteins	Day 1	TGFA	-0.100536	4.98266	-0.440709	0.660818	0.939372	-0.438784
OLINK	Serum Proteins	Day 1	CD40	0.0455179	10.1426	0.429694	0.66863	0.939372	0.428029
OLINK	Serum Proteins	Day 1	TNFRSF12A	-0.0605049	4.29788	-0.422225	0.673681	0.939372	-0.421102
OLINK	Serum Proteins	Day 1	IL12B	-0.0726708	6.18322	-0.417019	0.678205	0.939372	-0.414914
OLINK	Serum Proteins	Day 1	TNF	-0.0414555	2.42116	-0.408903	0.683877	0.939372	-0.407179
OLINK	Serum Proteins	Day 1	PDCD1LG2	0.0403029	1.67583	0.401651	0.689314	0.939372	0.399786
OLINK	Serum Proteins	Day 1	IL5	0.15707	0.910284	0.390739	0.697563	0.939372	0.388612
OLINK	Serum Proteins	Day 1	CCL3	-0.0700383	5.96423	-0.389509	0.698162	0.939372	-0.387803
OLINK	Serum Proteins	Day 1	CD28	0.0254491	0.956934	0.386389	0.700313	0.939372	0.384898
OLINK	Serum Proteins	Day 1	MMP10	0.0928789	9.09629	0.38402	0.702221	0.939372	0.382324
OLINK	Serum Proteins	Day 1	FGF2	0.0565926	0.255522	0.383069	0.702812	0.939372	0.381527
OLINK	Serum Proteins	Day 1	KITLG	0.0468778	9.27973	0.381662	0.704079	0.939372	0.379821
OLINK	Serum Proteins	Day 1	CX3CL1	-0.0441411	5.65285	-0.378861	0.70609	0.939372	-0.377113
OLINK	Serum Proteins	Day 1	TSLP	-0.0589345	1.14253	-0.376679	0.706937	0.939372	-0.375973
OLINK	Serum Proteins	Day 1	MMP12	-0.0660143	6.66083	-0.372536	0.710809	0.939372	-0.37077
OLINK	Serum Proteins	Day 1	SLAMF1	0.0431769	2.27505	0.369339	0.712857	0.939372	0.368022
OLINK	Serum Proteins	Day 28	TSLP	-0.301791	1.14253	-1.92889	0.0556069	0.949842	-1.9141
OLINK	Serum Proteins	Day 28	IL33	0.189983	0.951462	1.90955	0.060198	0.949842	1.87934
OLINK	Serum Proteins	Day 28	EIF4EBP1	-0.627443	7.06682	-1.88954	0.0606396	0.949842	-1.87611
OLINK	Serum Proteins	Day 28	LGALS9	0.188283	7.34555	1.89168	0.0634325	0.949842	1.85615
OLINK	Serum Proteins	Day 28	NCR1	-0.236827	3.67216	-1.8717	0.0657638	0.949842	-1.84003
OLINK	Serum Proteins	Day 28	CCL25	-0.351773	6.08302	-1.796	0.077553	0.949842	-1.76506
OLINK	Serum Proteins	Day 28	LTA	-0.196449	4.9891	-1.77572	0.080221	0.949842	-1.7494
OLINK	Serum Proteins	Day 28	CCL8	0.376392	8.96601	1.74529	0.0862802	0.949842	1.71535
OLINK	Serum Proteins	Day 28	KIR3DL1	-0.616479	1.23126	-1.74417	0.0870077	0.949842	-1.7114
OLINK	Serum Proteins	Day 28	ADA	-0.199224	5.01926	-1.70107	0.094181	0.949842	-1.67374
OLINK	Serum Proteins	Day 28	IL15RA	-0.12737	1.23395	-1.63719	0.105035	0.949842	-1.62092
OLINK	Serum Proteins	Day 28	CXCL12	0.116968	0.9789	1.56502	0.120231	0.949842	1.55381
OLINK	Serum Proteins	Day 28	IL18	-0.29626	8.22344	-1.55412	0.125869	0.949842	-1.5306
OLINK	Serum Proteins	Day 28	SULT1A1	0.453145	2.60212	1.39078	0.1666	0.949842	1.38321
OLINK	Serum Proteins	Day 28	CRTAM	0.268099	5.07245	1.37409	0.174647	0.949842	1.35742
OLINK	Serum Proteins	Day 28	NOS3	-0.205584	1.8321	-1.35906	0.177005	0.949842	-1.35003
OLINK	Serum Proteins	Day 28	TEK	0.122981	7.48405	1.34709	0.182232	0.949842	1.33391
OLINK	Serum Proteins	Day 28	TNFRSF12A	0.191403	4.29788	1.33568	0.184398	0.949842	1.32733
OLINK	Serum Proteins	Day 28	SIRT2	-0.281136	2.73434	-1.26399	0.207902	0.949842	-1.25935
OLINK	Serum Proteins	Day 28	TNFSF10	0.118348	8.37548	1.22407	0.224941	0.949842	1.21349
OLINK	Serum Proteins	Day 28	LAG3	-0.231835	2.51072	-1.22413	0.225905	0.949842	-1.21098
OLINK	Serum Proteins	Day 28	TNFRSF11B	-0.174599	10.0716	-1.21119	0.228735	0.949842	-1.20362
OLINK	Serum Proteins	Day 28	ARG1	-0.284561	3.34817	-1.20296	0.231717	0.949842	-1.19595
OLINK	Serum Proteins	Day 28	CCL11	-0.149912	7.91323	-1.17384	0.244149	0.949842	-1.16468
OLINK	Serum Proteins	Day 28	STAMBP	-0.196965	3.78339	-1.15675	0.249035	0.949842	-1.1527
OLINK	Serum Proteins	Day 28	TNFSF12	-0.103696	9.04725	-1.159	0.250244	0.949842	-1.14976
OLINK	Serum Proteins	Day 28	S100A12	-0.260091	5.41754	-1.09177	0.277418	0.949842	-1.08614
OLINK	Serum Proteins	Day 28	CCL19	0.244713	9.00315	1.09356	0.27865	0.949842	1.08336
OLINK	Serum Proteins	Day 28	CD40LG	0.275204	8.07085	1.05726	0.292216	0.949842	1.05327
OLINK	Serum Proteins	Day 28	IL1A	-0.0991447	-0.510393	-1.03051	0.304649	0.949842	-1.02652
OLINK	Serum Proteins	Day 28	IL12B	-0.179525	6.18322	-1.0302	0.307195	0.949842	-1.02113
OLINK	Serum Proteins	Day 28	TGFA	-0.23269	4.98266	-1.02001	0.311329	0.949842	-1.01244
OLINK	Serum Proteins	Day 28	CA9	-0.153921	4.73203	-1.012	0.315401	0.949842	-1.00395
OLINK	Serum Proteins	Day 28	CD274	-0.11954	5.18058	-0.997946	0.32243	0.949842	-0.989476
OLINK	Serum Proteins	Day 28	MUC16	-0.267674	1.37615	-0.994291	0.324282	0.949842	-0.985696
OLINK	Serum Proteins	Day 28	CDCP1	-0.144697	2.15114	-0.990654	0.32571	0.949842	-0.982792
OLINK	Serum Proteins	Day 28	CD5	-0.0995969	5.05631	-0.986796	0.327771	0.949842	-0.978613
OLINK	Serum Proteins	Day 28	PGF	0.0864849	6.75822	0.978458	0.330484	0.949842	0.97314
OLINK	Serum Proteins	Day 28	LGALS1	0.0682626	6.70793	0.96579	0.33618	0.949842	0.96174
OLINK	Serum Proteins	Day 28	CCL23	-0.150012	9.54915	-0.964544	0.337964	0.949842	-0.958196
OLINK	Serum Proteins	Day 28	CD8A	0.18263	9.31763	0.955278	0.343419	0.949842	0.947432
OLINK	Serum Proteins	Day 28	IL17C	0.177388	2.9092	0.950468	0.343486	0.949842	0.9473
OLINK	Serum Proteins	Day 28	CD244	0.0951598	5.98653	0.95001	0.345916	0.949842	0.942541
OLINK	Serum Proteins	Day 28	PTN	0.190937	0.453169	0.945207	0.348327	0.949842	0.93784
OLINK	Serum Proteins	Day 28	GDNF	-0.116326	2.01293	-0.930453	0.355042	0.949842	-0.924855
OLINK	Serum Proteins	Day 28	TNFSF14	-0.213912	5.85315	-0.919859	0.36035	0.949842	-0.914698
OLINK	Serum Proteins	Day 28	CXCL1	0.176247	9.37857	0.920572	0.360732	0.949842	0.913971
OLINK	Serum Proteins	Day 28	CXCL6	0.167049	9.19891	0.90359	0.369607	0.949842	0.89721
OLINK	Serum Proteins	Day 28	IL13	0.273946	0.685929	0.886777	0.379025	0.949842	0.879694
OLINK	Serum Proteins	Day 28	CSF1	-0.0664208	9.70002	-0.872105	0.385137	0.949842	-0.86847
OLINK	Serum Proteins	Day 28	NGF	-0.0482368	0.114739	-0.837345	0.405652	0.949842	-0.831569
OLINK	Serum Proteins	Day 28	NRTN	-0.201532	0.568309	-0.828255	0.411153	0.949842	-0.821866
OLINK	Serum Proteins	Day 28	IL18R1	-0.113466	8.1276	-0.824797	0.412648	0.949842	-0.819242
OLINK	Serum Proteins	Day 28	CCL3	0.147347	5.96423	0.819455	0.415496	0.949842	0.81426
OLINK	Serum Proteins	Day 28	CD27	0.0836628	7.42955	0.811654	0.419953	0.949842	0.806502
OLINK	Serum Proteins	Day 28	CXCL8	-0.108663	6.34199	-0.796962	0.427872	0.949842	-0.792839
OLINK	Serum Proteins	Day 28	MMP7	0.0816683	11.8306	0.759284	0.449428	0.949842	0.756369
OLINK	Serum Proteins	Day 28	FGF23	-0.0527153	1.46547	-0.743559	0.458664	0.949842	-0.741048
OLINK	Serum Proteins	Day 28	TNFSF11	0.159453	4.65621	0.743901	0.459224	0.949842	0.740125
OLINK	Serum Proteins	Day 28	DNER	-0.0577615	8.83359	-0.724255	0.471102	0.949842	-0.720687
OLINK	Serum Proteins	Day 28	IFNG	-0.242855	6.66547	-0.71768	0.474529	0.949842	-0.71513
OLINK	Serum Proteins	Day 28	IL12RB1	0.102177	1.47802	0.717673	0.475734	0.949842	0.713181
OLINK	Serum Proteins	Day 28	DCN	0.0394309	4.56673	0.713172	0.477153	0.949842	0.710889
OLINK	Serum Proteins	Day 28	MICA/MICB	0.403926	3.81836	0.692649	0.491717	0.949842	0.68758
OLINK	Serum Proteins	Day 28	CXCL5	0.14258	12.0191	0.660129	0.511296	0.949842	0.656821
OLINK	Serum Proteins	Day 28	MMP10	-0.154134	9.09629	-0.637289	0.526182	0.949842	-0.633844
OLINK	Serum Proteins	Day 28	ANGPT2	0.098291	5.39613	0.617214	0.539252	0.949842	0.613945
OLINK	Serum Proteins	Day 28	HGF	-0.0854412	8.7836	-0.598374	0.551653	0.949842	-0.595285
OLINK	Serum Proteins	Day 28	VEGFA	0.101052	9.77527	0.598339	0.551725	0.949842	0.595178
OLINK	Serum Proteins	Day 28	CASP8	-0.0946902	2.92655	-0.584605	0.559719	0.949842	-0.583258
OLINK	Serum Proteins	Day 28	CD40	0.061095	10.1426	0.576744	0.565812	0.949842	0.574231
OLINK	Serum Proteins	Day 28	IL12A/IL12B	-0.103472	6.74116	-0.575298	0.567172	0.949842	-0.572221
OLINK	Serum Proteins	Day 28	IL24	0.159939	0.926196	0.5645	0.573886	0.949842	0.562337
OLINK	Serum Proteins	Day 28	CST5	-0.106128	6.6029	-0.560415	0.577463	0.949842	-0.557095
OLINK	Serum Proteins	Day 28	IL20	-0.0635955	0.338224	-0.552437	0.582539	0.949842	-0.54968
OLINK	Serum Proteins	Day 28	CD6	0.0816117	6.10775	0.535473	0.59429	0.949842	0.53263
OLINK	Serum Proteins	Day 28	CD4	0.0536208	3.56588	0.526869	0.599953	0.949842	0.524468
OLINK	Serum Proteins	Day 28	PDCD1LG2	0.0508242	1.67583	0.506504	0.61429	0.949842	0.50396
OLINK	Serum Proteins	Day 28	TNF	-0.0489753	2.42116	-0.483077	0.63057	0.949842	-0.480925
OLINK	Serum Proteins	Day 28	KLRD1	-0.0954964	5.60749	-0.475192	0.636498	0.949842	-0.472601
OLINK	Serum Proteins	Day 28	IL17A	0.0883491	1.51882	0.470118	0.63977	0.949842	0.46802
OLINK	Serum Proteins	Day 28	ICOSLG	0.0323531	5.94427	0.467988	0.641066	0.949842	0.466208
OLINK	Serum Proteins	Day 28	PDCD1	0.0687549	4.28662	0.462935	0.645072	0.949842	0.460619
OLINK	Serum Proteins	Day 28	FGF19	-0.153456	8.7667	-0.449493	0.654042	0.949842	-0.448154
OLINK	Serum Proteins	Day 28	CD28	-0.0293831	0.956934	-0.446119	0.656809	0.949842	-0.444324
OLINK	Serum Proteins	Day 28	IL20RA	-0.0713727	0.935426	-0.442487	0.659728	0.949842	-0.440289
OLINK	Serum Proteins	Day 28	TNFRSF21	-0.0321014	7.39999	-0.437406	0.663021	0.949842	-0.435746
OLINK	Serum Proteins	Day 28	OSM	-0.0986123	6.55418	-0.421979	0.674336	0.949842	-0.420205
OLINK	Serum Proteins	Day 28	MMP12	0.0739099	6.66083	0.417092	0.678102	0.949842	0.415055
OLINK	Serum Proteins	Day 28	CD70	0.0680203	4.10931	0.415736	0.679082	0.949842	0.413717
OLINK	Serum Proteins	Day 28	IL22RA1	-0.127409	1.98877	-0.406099	0.686134	0.949842	-0.404107
OLINK	Serum Proteins	Day 28	ANGPT1	-0.0452512	10.8254	-0.398807	0.690571	0.949842	-0.39808
OLINK	Serum Proteins	Day 28	SLAMF1	-0.0466366	2.27505	-0.398933	0.691012	0.949842	-0.397482
OLINK	Serum Proteins	Day 28	TNFRSF9	0.044414	6.27658	0.399183	0.691081	0.949842	0.397389
OLINK	Serum Proteins	Day 28	TNFRSF4	-0.0475923	5.37095	-0.392832	0.695666	0.949842	-0.391178
OLINK	Serum Proteins	Day 28	CCL20	0.115494	6.39809	0.374711	0.708444	0.949842	0.373947
OLINK	Serum Proteins	Day 28	MMP1	-0.119674	15.0019	-0.374942	0.708839	0.949842	-0.373416
OLINK	Serum Proteins	Day 28	IL6	-0.0627381	1.6763	-0.3731	0.709859	0.949842	-0.372046
OLINK	Serum Proteins	Day 28	PLAU	-0.0683047	9.634	-0.372346	0.711019	0.949842	-0.370488
OLINK	Serum Proteins	Day 28	CXCL9	-0.0673351	6.44393	-0.36261	0.71784	0.949842	-0.361347
OLINK	Serum Proteins	Day 28	CCL7	0.044601	2.25399	0.362111	0.718196	0.949842	0.360871
OLINK	Serum Proteins	Day 28	CCL28	-0.0569593	2.46085	-0.329367	0.743011	0.949842	-0.327868
OLINK	Serum Proteins	Day 28	FLT3LG	0.0422603	9.06909	0.322644	0.747996	0.949842	0.321283
OLINK	Serum Proteins	Day 28	IL15	0.0291464	4.59316	0.320818	0.748909	0.949842	0.320079
OLINK	Serum Proteins	Day 28	ADGRG1	0.0319412	1.69586	0.310133	0.757254	0.949842	0.309089
OLINK	Serum Proteins	Day 28	IL2RB	-0.0294319	0.673864	-0.303832	0.761639	0.949842	-0.303329
OLINK	Serum Proteins	Day 28	CXCL13	-0.0465211	8.13722	-0.301857	0.763595	0.949842	-0.300764
OLINK	Serum Proteins	Day 28	IL10RB	-0.0289658	5.97873	-0.298182	0.766467	0.949842	-0.296999
OLINK	Serum Proteins	Day 28	FGF21	0.135025	4.84453	0.295111	0.768699	0.949842	0.294078
OLINK	Serum Proteins	Day 28	GZMH	-0.0859974	3.88863	-0.292204	0.771227	0.949842	-0.29077
OLINK	Serum Proteins	Day 28	CXCL11	-0.055334	7.83833	-0.286784	0.775123	0.949842	-0.285681
OLINK	Serum Proteins	Day 28	KITLG	0.0347257	9.27973	0.282723	0.778375	0.949842	0.281437
OLINK	Serum Proteins	Day 28	CCL4	0.0488827	6.939	0.280521	0.780056	0.949842	0.279246
OLINK	Serum Proteins	Day 28	CXCL10	0.0598473	9.80635	0.271509	0.786859	0.949842	0.270391
OLINK	Serum Proteins	Day 28	GZMB	-0.0782427	4.31753	-0.269904	0.788167	0.949842	-0.268692
OLINK	Serum Proteins	Day 28	GZMA	0.0318008	6.27166	0.250023	0.803367	0.951177	0.248992
OLINK	Serum Proteins	Day 28	EGF	0.0668676	10.0486	0.242203	0.808917	0.951177	0.241823
OLINK	Serum Proteins	Day 28	PDGFB	-0.0151791	10.6627	-0.221587	0.824859	0.951177	-0.2213
OLINK	Serum Proteins	Day 28	IL10	-0.0287031	3.17883	-0.212566	0.832115	0.951177	-0.211989
OLINK	Serum Proteins	Day 28	IL2	-0.0185584	0.262344	-0.20863	0.835041	0.951177	-0.208241
OLINK	Serum Proteins	Day 28	CD83	-0.0198239	2.80379	-0.205217	0.837985	0.951177	-0.204472
OLINK	Serum Proteins	Day 28	LIFR	-0.0154481	4.09446	-0.191764	0.84839	0.951177	-0.191174
OLINK	Serum Proteins	Day 28	AXIN1	0.0501881	2.2282	0.19104	0.848729	0.951177	0.190741
OLINK	Serum Proteins	Day 28	CCL2	-0.0300771	11.573	-0.18978	0.849988	0.951177	-0.189133
OLINK	Serum Proteins	Day 28	CX3CL1	0.0206346	5.65285	0.177106	0.860005	0.954808	0.176368
OLINK	Serum Proteins	Day 70	FGF23	-0.167909	1.46547	-2.06138	0.0409538	0.962758	-2.044
OLINK	Serum Proteins	Day 70	IL18	-0.407063	8.22344	-2.08879	0.0409684	0.962758	-2.04385
OLINK	Serum Proteins	Day 1	GDNF	-0.0404819	2.01293	-0.323802	0.746965	0.963527	-0.322644
OLINK	Serum Proteins	Day 1	TNFSF10	0.0309122	8.37548	0.319724	0.75011	0.963527	0.318494
OLINK	Serum Proteins	Day 1	CST5	-0.0598476	6.6029	-0.316028	0.753173	0.963527	-0.314459
OLINK	Serum Proteins	Day 1	CCL7	0.0379912	2.25399	0.308447	0.758521	0.963527	0.307424
OLINK	Serum Proteins	Day 1	PGF	-0.0255283	6.75822	-0.288818	0.773388	0.963543	-0.287946
OLINK	Serum Proteins	Day 1	CXCL13	-0.042677	8.13722	-0.276915	0.782606	0.963543	-0.275925
OLINK	Serum Proteins	Day 1	GZMA	0.0348816	6.27166	0.274244	0.784777	0.963543	0.273099
OLINK	Serum Proteins	Day 1	LIFR	0.0219559	4.09446	0.272549	0.785869	0.963543	0.271679
OLINK	Serum Proteins	Day 1	CDCP1	-0.0381249	2.15114	-0.261019	0.794944	0.966268	-0.259896
OLINK	Serum Proteins	Day 1	CD70	-0.0394089	4.10931	-0.240865	0.810478	0.97673	-0.239809
OLINK	Serum Proteins	Day 28	IL10RA	-0.0221596	0.854516	-0.130367	0.896715	0.977424	-0.129812
OLINK	Serum Proteins	Day 28	CCL13	-0.0274382	12.2709	-0.127747	0.898693	0.977424	-0.127312
OLINK	Serum Proteins	Day 28	FGF2	0.0151463	0.255522	0.102523	0.91863	0.977424	0.10216
OLINK	Serum Proteins	Day 28	NTF3	0.0151531	1.95995	0.0994717	0.921091	0.977424	0.0990601
OLINK	Serum Proteins	Day 28	LAMP3	-0.0180992	4.55289	-0.0977985	0.922429	0.977424	-0.0973749
OLINK	Serum Proteins	Day 28	IL5	-0.0339327	0.910284	-0.0844134	0.933047	0.977424	-0.0840118
OLINK	Serum Proteins	Day 28	FASLG	0.00937076	6.23699	0.0747076	0.940692	0.977424	0.0743998
OLINK	Serum Proteins	Day 28	ARTN	0.0128163	0.927307	0.0739601	0.941271	0.977424	0.073673
OLINK	Serum Proteins	Day 28	IL7	-0.00989183	4.39513	-0.0720473	0.942763	0.977424	-0.0717974
OLINK	Serum Proteins	Day 1	DCN	-0.0118713	4.56673	-0.214712	0.830364	0.978078	-0.214235
OLINK	Serum Proteins	Day 1	ANGPT2	0.0338533	5.39613	0.21258	0.83232	0.978078	0.211727
OLINK	Serum Proteins	Day 1	CCL19	0.0461655	9.00315	0.2063	0.837275	0.978078	0.20538
OLINK	Serum Proteins	Day 1	IL20RA	-0.0327575	0.935426	-0.203086	0.839755	0.978078	-0.202207
OLINK	Serum Proteins	Day 1	S100A12	-0.045435	5.41754	-0.19072	0.849111	0.978078	-0.190253
OLINK	Serum Proteins	Day 1	IL2	-0.0142217	0.262344	-0.159877	0.873209	0.978078	-0.159584
OLINK	Serum Proteins	Day 1	OSM	-0.0365698	6.55418	-0.156488	0.876099	0.978078	-0.155916
OLINK	Serum Proteins	Day 1	IL10RB	-0.0151553	5.97873	-0.156013	0.876482	0.978078	-0.155431
OLINK	Serum Proteins	Day 1	FLT3LG	-0.0202061	9.06909	-0.154267	0.877875	0.978078	-0.153664
OLINK	Serum Proteins	Day 1	IL20	-0.0172614	0.338224	-0.149945	0.881271	0.978078	-0.149359
OLINK	Serum Proteins	Day 1	TNFRSF9	0.0155282	6.27658	0.139564	0.889441	0.978078	0.139012
OLINK	Serum Proteins	Day 1	GZMH	-0.0377235	3.88863	-0.128178	0.898475	0.978078	-0.127589
OLINK	Serum Proteins	Day 1	PLAU	-0.022742	9.634	-0.123972	0.901774	0.978078	-0.12342
OLINK	Serum Proteins	Day 1	VEGFA	-0.0189558	9.77527	-0.11224	0.910984	0.980525	-0.111797
OLINK	Serum Proteins	Day 28	KDR	0.00403498	8.42988	0.0448685	0.964338	0.992494	0.0447107
OLINK	Serum Proteins	Day 1	FGF21	0.0392233	4.84453	0.0857265	0.931905	0.995444	0.0854482
OLINK	Serum Proteins	Day 28	CCL17	0.00797042	10.1049	0.0322653	0.974358	0.995539	0.0321433
OLINK	Serum Proteins	Day 1	MUC16	-0.0165425	1.37615	-0.0614481	0.951217	0.996572	-0.0611782
OLINK	Serum Proteins	Day 1	FGF23	-0.00362043	1.46547	-0.0510668	0.959361	0.996572	-0.0509553
OLINK	Serum Proteins	Day 1	ARTN	0.00702629	0.927307	0.040547	0.967782	0.996572	0.0403903
OLINK	Serum Proteins	Day 1	TNFSF14	0.00706432	5.85315	0.0303778	0.97584	0.996572	0.0302851
OLINK	Serum Proteins	Day 1	CD4	-0.00217715	3.56588	-0.0213923	0.982994	0.996572	-0.0213159
OLINK	Serum Proteins	Day 1	IL10RA	-0.00288107	0.854516	-0.0169496	0.986533	0.996572	-0.0168786
OLINK	Serum Proteins	Day 1	KDR	0.000524863	8.42988	0.00583642	0.99536	0.996572	0.00581593
OLINK	Serum Proteins	Day 1	CD27	-0.000596334	7.42955	-0.00578533	0.995402	0.996572	-0.00576311
OLINK	Serum Proteins	Day 1	CXCL5	-0.000931184	12.0191	-0.00431126	0.996572	0.996572	-0.00429619
OLINK	Serum Proteins	Baseline	IL4	0.388421	0.343398	2.23694	0.0275629	0.996869	2.20345
OLINK	Serum Proteins	Baseline	CCL8	0.447576	8.96601	2.07755	0.0422699	0.996869	2.03085
OLINK	Serum Proteins	Baseline	KIR3DL1	-0.705665	1.23126	-1.99652	0.0510996	0.996869	-1.95064
OLINK	Serum Proteins	Baseline	LGALS9	0.188784	7.34555	1.89904	0.0624889	0.996869	1.86281
OLINK	Serum Proteins	Baseline	IL15RA	-0.144265	1.23395	-1.87646	0.064014	0.996869	-1.85208
OLINK	Serum Proteins	Baseline	CD8A	0.354962	9.31763	1.85836	0.0682562	0.996869	1.82331
OLINK	Serum Proteins	Baseline	IL2RB	-0.165577	0.673864	-1.77066	0.078691	0.996869	-1.75833
OLINK	Serum Proteins	Baseline	NCR1	-0.221537	3.67216	-1.7555	0.0839935	0.996869	-1.72797
OLINK	Serum Proteins	Baseline	CXCL6	0.322663	9.19891	1.74917	0.0851439	0.996869	1.72159
OLINK	Serum Proteins	Baseline	TGFB1	0.237724	8.26969	1.63806	0.10432	0.996869	1.62426
OLINK	Serum Proteins	Baseline	TNFSF10	0.155147	8.37548	1.61198	0.111508	0.996869	1.59145
OLINK	Serum Proteins	Baseline	CA9	-0.244454	4.73203	-1.61134	0.112188	0.996869	-1.58844
OLINK	Serum Proteins	Baseline	CCL19	0.356301	9.00315	1.59361	0.116475	0.996869	1.56974
OLINK	Serum Proteins	Baseline	CD40LG	0.38023	8.07085	1.4994	0.136275	0.996869	1.48981
OLINK	Serum Proteins	Baseline	SULT1A1	0.472714	2.60212	1.4864	0.139781	0.996869	1.47661
OLINK	Serum Proteins	Baseline	CCL25	-0.282205	6.08302	-1.44255	0.154424	0.996869	-1.42408
OLINK	Serum Proteins	Baseline	IL6	-0.227733	1.6763	-1.37351	0.172887	0.996869	-1.36299
OLINK	Serum Proteins	Baseline	TEK	0.12309	7.48405	1.3544	0.180037	0.996869	1.34064
OLINK	Serum Proteins	Baseline	CD244	0.13273	5.98653	1.32836	0.189183	0.996869	1.313
OLINK	Serum Proteins	Baseline	CXCL1	0.253399	9.37857	1.32683	0.189369	0.996869	1.31245
OLINK	Serum Proteins	Baseline	TNFSF11	0.278759	4.65621	1.30852	0.19479	0.996869	1.29654
OLINK	Serum Proteins	Baseline	TSLP	-0.196394	1.14253	-1.29712	0.196828	0.996869	-1.29064
OLINK	Serum Proteins	Baseline	IL33	0.121167	0.951462	1.22355	0.225261	0.996869	1.21266
OLINK	Serum Proteins	Baseline	CD274	-0.146574	5.18058	-1.22503	0.225538	0.996869	-1.21193
OLINK	Serum Proteins	Baseline	TNFRSF11B	-0.167174	10.0716	-1.1752	0.242976	0.996869	-1.16758
OLINK	Serum Proteins	Baseline	IL18	-0.206623	8.22344	-1.08425	0.282983	0.996869	-1.07364
OLINK	Serum Proteins	Baseline	CRTAM	0.21076	5.07245	1.08121	0.284066	0.996869	1.07123
OLINK	Serum Proteins	Baseline	IL22RA1	-0.327118	1.98877	-1.0445	0.300561	0.996869	-1.03523
OLINK	Serum Proteins	Baseline	CCL23	-0.161146	9.54915	-1.0423	0.300857	0.996869	-1.0346
OLINK	Serum Proteins	Baseline	FGF21	-0.465616	4.84453	-1.02489	0.308755	0.996869	-1.01784
OLINK	Serum Proteins	Baseline	FGF19	-0.335705	8.7667	-0.997254	0.32122	0.996869	-0.991954
OLINK	Serum Proteins	Baseline	TGFA	-0.226195	4.98266	-0.995259	0.323224	0.996869	-0.987854
OLINK	Serum Proteins	Baseline	CXCL8	-0.133193	6.34199	-0.983994	0.328276	0.996869	-0.977591
OLINK	Serum Proteins	Baseline	LAG3	-0.185768	2.51072	-0.981598	0.330444	0.996869	-0.973219
OLINK	Serum Proteins	Baseline	GZMB	-0.279073	4.31753	-0.964737	0.338641	0.996869	-0.956854
OLINK	Serum Proteins	Baseline	ADA	-0.112552	5.01926	-0.962602	0.339717	0.996869	-0.954725
OLINK	Serum Proteins	Baseline	VEGFA	0.15962	9.77527	0.947569	0.34698	0.996869	0.940462
OLINK	Serum Proteins	Baseline	CD6	0.137561	6.10775	0.904089	0.369589	0.996869	0.897244
OLINK	Serum Proteins	Baseline	IL12RB1	0.125247	1.47802	0.880769	0.381979	0.996869	0.874256
OLINK	Serum Proteins	Baseline	MMP7	0.0895516	11.8306	0.844811	0.400346	0.996869	0.841004
OLINK	Serum Proteins	Baseline	NRTN	-0.200207	0.568309	-0.823004	0.414116	0.996869	-0.816671
OLINK	Serum Proteins	Baseline	MMP12	0.137076	6.66083	0.774637	0.441635	0.996869	0.769434
OLINK	Serum Proteins	Baseline	IL10	0.099842	3.17883	0.749161	0.455726	0.996869	0.745904
OLINK	Serum Proteins	Baseline	EIF4EBP1	-0.233493	7.06682	-0.727263	0.46827	0.996869	-0.725297
OLINK	Serum Proteins	Baseline	NTF3	0.110173	1.95995	0.724534	0.471552	0.996869	0.719956
OLINK	Serum Proteins	Baseline	SIRT2	-0.15383	2.73434	-0.72104	0.471971	0.996869	-0.719276
OLINK	Serum Proteins	Baseline	KITLG	0.087111	9.27973	0.709981	0.480527	0.996869	0.705454
OLINK	Serum Proteins	Baseline	IL13	0.217618	0.685929	0.704717	0.483944	0.996869	0.699973
OLINK	Serum Proteins	Baseline	CD40	0.0729691	10.1426	0.693088	0.490446	0.996869	0.6896
OLINK	Serum Proteins	Baseline	FGF23	-0.0479431	1.46547	-0.688486	0.492664	0.996869	-0.686077
OLINK	Serum Proteins	Baseline	ARG1	0.15871	3.34817	0.681024	0.497489	0.996869	0.678446
OLINK	Serum Proteins	Baseline	CCL7	0.0827106	2.25399	0.677211	0.500271	0.996869	0.674063
OLINK	Serum Proteins	Baseline	ARTN	0.115874	0.927307	0.670455	0.505004	0.996869	0.666637
OLINK	Serum Proteins	Baseline	IL7	0.0903702	4.39513	0.661392	0.510532	0.996869	0.65801
OLINK	Serum Proteins	Baseline	CSF1	-0.048099	9.70002	-0.641257	0.522866	0.996869	-0.638934
OLINK	Serum Proteins	Baseline	CXCL11	0.123062	7.83833	0.641261	0.523521	0.996869	0.637928
OLINK	Serum Proteins	Baseline	IL20	-0.0731377	0.338224	-0.637129	0.526319	0.996869	-0.633634
OLINK	Serum Proteins	Baseline	S100A12	0.147416	5.41754	0.628138	0.53138	0.996869	0.625901
OLINK	Serum Proteins	Baseline	NGF	-0.0350568	0.114739	-0.609736	0.544325	0.996869	-0.606286
OLINK	Serum Proteins	Baseline	IL2	0.0525265	0.262344	0.606373	0.545365	0.996869	0.604721
OLINK	Serum Proteins	Baseline	MICA/MICB	0.342634	3.81836	0.587536	0.559474	0.996869	0.583623
OLINK	Serum Proteins	Baseline	LIFR	0.0462403	4.09446	0.579041	0.564195	0.996869	0.576622
OLINK	Serum Proteins	Baseline	CD28	-0.0378495	0.956934	-0.578076	0.565031	0.996869	-0.575385
OLINK	Serum Proteins	Baseline	CCL28	0.0972074	2.46085	0.563272	0.575357	0.996869	0.56018
OLINK	Serum Proteins	Baseline	LGALS1	0.0378455	6.70793	0.54591	0.586294	0.996869	0.544214
OLINK	Serum Proteins	Baseline	CD83	-0.0520217	2.80379	-0.541005	0.590237	0.996869	-0.538492
OLINK	Serum Proteins	Baseline	CCL3	0.0966299	5.96423	0.539301	0.591553	0.996869	0.536587
OLINK	Serum Proteins	Baseline	PDCD1	0.0796639	4.28662	0.537172	0.593142	0.996869	0.534288
OLINK	Serum Proteins	Baseline	CXCL5	0.114278	12.0191	0.531714	0.596632	0.996869	0.529251
OLINK	Serum Proteins	Baseline	TNFRSF21	-0.0380967	7.39999	-0.522754	0.602689	0.996869	-0.520537
OLINK	Serum Proteins	Baseline	IL17A	0.0976243	1.51882	0.521811	0.603546	0.996869	0.519308
OLINK	Serum Proteins	Baseline	EGF	0.135502	10.0486	0.508974	0.611516	0.996869	0.507911
OLINK	Serum Proteins	Baseline	CD5	-0.0494959	5.05631	-0.491264	0.625087	0.996869	-0.488653
OLINK	Serum Proteins	Baseline	KLRD1	-0.0973422	5.60749	-0.484589	0.629865	0.996869	-0.481917
OLINK	Serum Proteins	Baseline	MMP10	0.11535	9.09629	0.478155	0.63418	0.996869	0.475852
OLINK	Serum Proteins	Baseline	IL24	-0.130026	0.926196	-0.463358	0.64435	0.996869	-0.461625
OLINK	Serum Proteins	Baseline	ADGRG1	0.0469745	1.69586	0.460016	0.646802	0.996869	0.45821
OLINK	Serum Proteins	Baseline	IL17C	0.0831311	2.9092	0.45777	0.647897	0.996869	0.456685
OLINK	Serum Proteins	Baseline	TNFRSF9	0.0503219	6.27658	0.45348	0.65176	0.996869	0.451318
OLINK	Serum Proteins	Baseline	TNFRSF4	-0.0535486	5.37095	-0.443549	0.658804	0.996869	-0.441565
OLINK	Serum Proteins	Baseline	IFNG	-0.146388	6.66547	-0.439804	0.661052	0.996869	-0.438461
OLINK	Serum Proteins	Baseline	TNFSF14	-0.0947633	5.85315	-0.410764	0.682374	0.996869	-0.409226
OLINK	Serum Proteins	Baseline	CCL4	0.0702643	6.939	0.403971	0.687712	0.996869	0.401962
OLINK	Serum Proteins	Baseline	CD27	0.0413856	7.42955	0.402605	0.688587	0.996869	0.400773
OLINK	Serum Proteins	Baseline	GZMA	0.0500832	6.27166	0.394797	0.694326	0.996869	0.392991
OLINK	Serum Proteins	Baseline	FGF2	0.0571989	0.255522	0.389244	0.698303	0.996869	0.387613
OLINK	Serum Proteins	Baseline	LAMP3	-0.0719282	4.55289	-0.388996	0.698711	0.996869	-0.387061
OLINK	Serum Proteins	Baseline	IL15	-0.033665	4.59316	-0.378024	0.706151	0.996869	-0.377031
OLINK	Serum Proteins	Baseline	HGF	-0.0525932	8.7836	-0.36938	0.71306	0.996869	-0.36775
OLINK	Serum Proteins	Baseline	PDGFB	-0.0235125	10.6627	-0.365694	0.714976	0.996869	-0.365181
OLINK	Serum Proteins	Baseline	AXIN1	-0.0924939	2.2282	-0.364791	0.715791	0.996869	-0.36409
OLINK	Serum Proteins	Baseline	KDR	-0.0325187	8.42988	-0.363238	0.717539	0.996869	-0.36175
OLINK	Serum Proteins	Baseline	GZMH	-0.106791	3.88863	-0.363001	0.717998	0.996869	-0.361136
OLINK	Serum Proteins	Baseline	CXCL9	0.0666046	6.44393	0.361594	0.718645	0.996869	0.36027
OLINK	Serum Proteins	Baseline	PTN	0.0721322	0.453169	0.357753	0.721797	0.996869	0.356059
OLINK	Serum Proteins	Baseline	SLAMF1	0.0379574	2.27505	0.32696	0.744596	0.996869	0.325773
OLINK	Serum Proteins	Baseline	HMOX1	-0.0437117	10.9658	-0.313757	0.754784	0.996869	-0.312337
OLINK	Serum Proteins	Baseline	ANGPT1	-0.0342414	10.8254	-0.311835	0.755624	0.996869	-0.311232
OLINK	Serum Proteins	Baseline	CCL20	-0.0933298	6.39809	-0.311502	0.755944	0.996869	-0.310811
OLINK	Serum Proteins	Baseline	FASLG	-0.0387298	6.23699	-0.309306	0.75816	0.996869	-0.307899
OLINK	Serum Proteins	Baseline	CXCL12	0.0222862	0.9789	0.305304	0.760735	0.996869	0.304516
OLINK	Serum Proteins	Baseline	CCL17	0.0746315	10.1049	0.302969	0.762885	0.996869	0.301694
OLINK	Serum Proteins	Baseline	CASP8	-0.0471896	2.92655	-0.299449	0.765073	0.996869	-0.298826
OLINK	Serum Proteins	Baseline	OSM	-0.0696729	6.55418	-0.299424	0.765532	0.996869	-0.298224
OLINK	Serum Proteins	Baseline	MUC16	-0.0795023	1.37615	-0.295492	0.768698	0.996869	-0.294079
OLINK	Serum Proteins	Baseline	IL18R1	-0.040116	8.1276	-0.292178	0.771141	0.996869	-0.290883
OLINK	Serum Proteins	Baseline	IL12A/IL12B	-0.0480162	6.74116	-0.267473	0.790006	0.996869	-0.266303
OLINK	Serum Proteins	Baseline	IL12B	-0.0454444	6.18322	-0.261032	0.795	0.996869	-0.259823
OLINK	Serum Proteins	Baseline	TNFSF12	-0.0230794	9.04725	-0.259397	0.796089	0.996869	-0.258411
OLINK	Serum Proteins	Baseline	STAMBP	-0.0420301	3.78339	-0.255818	0.798447	0.996869	-0.255357
OLINK	Serum Proteins	Baseline	TNFRSF12A	0.0343581	4.29788	0.243883	0.807814	0.996869	0.243247
OLINK	Serum Proteins	Baseline	FGF5	0.0145505	0.954725	0.217652	0.828332	0.996869	0.216841
OLINK	Serum Proteins	Baseline	LTA	-0.0225745	4.9891	-0.204947	0.83824	0.996869	-0.204146
OLINK	Serum Proteins	Baseline	IL1A	0.0190956	-0.510393	0.203307	0.839242	0.996869	0.202864
OLINK	Serum Proteins	Baseline	DNER	-0.0158928	8.83359	-0.200545	0.841605	0.996869	-0.199841
OLINK	Serum Proteins	Baseline	NOS3	0.0297203	1.8321	0.199698	0.842132	0.996869	0.199167
OLINK	Serum Proteins	Baseline	PDCD1LG2	0.0190762	1.67583	0.190463	0.849574	0.996869	0.189662
OLINK	Serum Proteins	Baseline	CCL2	0.026353	11.573	0.167278	0.867614	0.996869	0.16669
OLINK	Serum Proteins	Baseline	CX3CL1	0.0193291	5.65285	0.166183	0.868563	0.996869	0.165485
OLINK	Serum Proteins	Baseline	CXCL10	-0.0353011	9.80635	-0.160832	0.872739	0.996869	-0.16018
OLINK	Serum Proteins	Baseline	PGF	0.0139638	6.75822	0.159616	0.873566	0.996869	0.159131
OLINK	Serum Proteins	Baseline	TNF	-0.015761	2.42116	-0.156266	0.876296	0.996869	-0.155666
OLINK	Serum Proteins	Baseline	FLT3LG	0.0194739	9.06909	0.149156	0.881902	0.996869	0.148559
OLINK	Serum Proteins	Baseline	ANGPT2	0.0227114	5.39613	0.143006	0.886737	0.996869	0.142434
OLINK	Serum Proteins	Baseline	CCL11	-0.0144347	7.91323	-0.113664	0.909817	0.996869	-0.11327
OLINK	Serum Proteins	Baseline	CCL13	0.0225679	12.2709	0.105632	0.916168	0.996869	0.105262
OLINK	Serum Proteins	Baseline	IL20RA	-0.0154599	0.935426	-0.0959862	0.923855	0.996869	-0.0955788
OLINK	Serum Proteins	Baseline	GDNF	-0.00991973	2.01293	-0.079892	0.93654	0.996869	-0.0796199
OLINK	Serum Proteins	Baseline	IL10RB	-0.00697114	5.97873	-0.072052	0.942776	0.996869	-0.0717807
OLINK	Serum Proteins	Baseline	PLAU	0.0126734	9.634	0.0691225	0.945136	0.996869	0.0688165
OLINK	Serum Proteins	Baseline	IL5	-0.0253517	0.910284	-0.0630704	0.949949	0.996869	-0.0627709
OLINK	Serum Proteins	Baseline	DCN	-0.00298417	4.56673	-0.0550163	0.956228	0.996869	-0.0548878
OLINK	Serum Proteins	Baseline	ICOSLG	-0.00280108	5.94427	-0.0408391	0.967531	0.996869	-0.040705
OLINK	Serum Proteins	Baseline	CD4	-0.00407825	3.56588	-0.0402364	0.968023	0.996869	-0.0400883
OLINK	Serum Proteins	Baseline	CD70	-0.00569898	4.10931	-0.0348803	0.972292	0.996869	-0.0347339
OLINK	Serum Proteins	Baseline	CST5	0.00513898	6.6029	0.0271528	0.978436	0.996869	0.0270294
OLINK	Serum Proteins	Baseline	CXCL13	-0.00333321	8.13722	-0.0217785	0.982685	0.996869	-0.0217028
OLINK	Serum Proteins	Baseline	MMP1	-0.0031838	15.0019	-0.0100238	0.992032	0.996869	-0.0099868
OLINK	Serum Proteins	Baseline	IL10RA	0.00094508	0.854516	0.00556654	0.995577	0.996869	0.00554301
OLINK	Serum Proteins	Baseline	CDCP1	-0.000574135	2.15114	-0.00394064	0.996869	0.996869	-0.00392446
OLINK	Serum Proteins	Day 70	FGF19	-0.651929	8.7667	-1.68701	0.0938703	0.998728	-1.67533
OLINK	Serum Proteins	Day 70	LAG3	-0.331749	2.51072	-1.69872	0.0941916	0.998728	-1.67369
OLINK	Serum Proteins	Day 70	NCR1	-0.226233	3.67216	-1.69205	0.0945773	0.998728	-1.67173
OLINK	Serum Proteins	Day 70	CCL8	0.371425	8.96601	1.66102	0.101457	0.998728	1.63783
OLINK	Serum Proteins	Day 70	KIR3DL1	-0.580475	1.23126	-1.62518	0.109896	0.998728	-1.59866
OLINK	Serum Proteins	Day 70	CXCL12	0.13516	0.9789	1.54618	0.124011	0.998728	1.53815
OLINK	Serum Proteins	Day 70	IL33	0.165142	0.951462	1.54411	0.126012	0.998728	1.53002
OLINK	Serum Proteins	Day 70	LGALS9	0.159904	7.34555	1.54567	0.126799	0.998728	1.52685
OLINK	Serum Proteins	Day 70	TNFRSF21	-0.121131	7.39999	-1.51085	0.133865	0.998728	-1.49903
OLINK	Serum Proteins	Day 70	TNFSF12	-0.144127	9.04725	-1.48865	0.139896	0.998728	-1.47618
OLINK	Serum Proteins	Day 70	IL17C	-0.315157	2.9092	-1.42989	0.154502	0.998728	-1.42381
OLINK	Serum Proteins	Day 70	CXCL8	-0.209033	6.34199	-1.40131	0.164078	0.998728	-1.39149
OLINK	Serum Proteins	Day 70	CA9	-0.222888	4.73203	-1.38815	0.169097	0.998728	-1.37511
OLINK	Serum Proteins	Day 70	CD28	-0.0971732	0.956934	-1.36012	0.176934	0.998728	-1.35026
OLINK	Serum Proteins	Day 70	IL15RA	-0.116228	1.23395	-1.33279	0.185015	0.998728	-1.32547
OLINK	Serum Proteins	Day 70	CD8A	0.264105	9.31763	1.33554	0.186312	0.998728	1.32157
OLINK	Serum Proteins	Day 70	CASP8	-0.250889	2.92655	-1.31125	0.191448	0.998728	-1.30631
OLINK	Serum Proteins	Day 70	S100A12	-0.350063	5.41754	-1.29331	0.197993	0.998728	-1.28729
OLINK	Serum Proteins	Day 70	TNFRSF11B	-0.209236	10.0716	-1.28649	0.200489	0.998728	-1.28016
OLINK	Serum Proteins	Day 70	FASLG	-0.168236	6.23699	-1.28195	0.203974	0.998728	-1.27031
OLINK	Serum Proteins	Day 70	LGALS1	0.101489	6.70793	1.24366	0.215501	0.998728	1.23858
OLINK	Serum Proteins	Day 70	FGF2	0.193525	0.255522	1.21253	0.228399	0.998728	1.20449
OLINK	Serum Proteins	Day 70	IL22RA1	-0.391884	1.98877	-1.1932	0.236802	0.998728	-1.18302
OLINK	Serum Proteins	Day 70	GDNF	-0.148673	2.01293	-1.08956	0.278467	0.998728	-1.08377
OLINK	Serum Proteins	Day 70	ADA	-0.133621	5.01926	-1.09168	0.278727	0.998728	-1.08318
OLINK	Serum Proteins	Day 70	IL2RB	-0.124141	0.673864	-1.06807	0.286843	0.998728	-1.06507
OLINK	Serum Proteins	Day 70	IL17A	0.202322	1.51882	1.00274	0.318751	0.998728	0.997027
OLINK	Serum Proteins	Day 70	NRTN	-0.238714	0.568309	-0.961698	0.340149	0.998728	-0.95387
OLINK	Serum Proteins	Day 70	TNFSF14	-0.241989	5.85315	-0.94711	0.34567	0.998728	-0.943022
OLINK	Serum Proteins	Day 70	CD5	-0.0999943	5.05631	-0.946624	0.347084	0.998728	-0.94026
OLINK	Serum Proteins	Day 70	CD274	-0.113788	5.18058	-0.915032	0.363449	0.998728	-0.908813
OLINK	Serum Proteins	Day 70	MMP10	-0.231595	9.09629	-0.906972	0.367189	0.998728	-0.901752
OLINK	Serum Proteins	Day 70	CXCL13	0.14922	8.13722	0.88674	0.37734	0.998728	0.882809
OLINK	Serum Proteins	Day 70	VEGFA	0.15776	9.77527	0.88463	0.379076	0.998728	0.8796
OLINK	Serum Proteins	Day 70	CXCL1	0.171161	9.37857	0.847579	0.399279	0.998728	0.84291
OLINK	Serum Proteins	Day 70	CRTAM	0.161734	5.07245	0.801069	0.425937	0.998728	0.796163
OLINK	Serum Proteins	Day 70	IL12B	-0.144196	6.18322	-0.799229	0.427019	0.998728	-0.794304
OLINK	Serum Proteins	Day 70	PTN	0.167347	0.453169	0.790411	0.43189	0.998728	0.785961
OLINK	Serum Proteins	Day 70	SLAMF1	-0.0988196	2.27505	-0.77405	0.440641	0.998728	-0.771111
OLINK	Serum Proteins	Day 70	LTA	-0.0901494	4.9891	-0.75964	0.449512	0.998728	-0.756229
OLINK	Serum Proteins	Day 70	IL18R1	-0.109387	8.1276	-0.758016	0.450851	0.998728	-0.753997
OLINK	Serum Proteins	Day 70	NOS3	0.124915	1.8321	0.723099	0.470783	0.998728	0.721205
OLINK	Serum Proteins	Day 70	EIF4EBP1	0.285829	7.06682	0.719317	0.47284	0.998728	0.717866
OLINK	Serum Proteins	Day 70	PGF	0.0687827	6.75822	0.699495	0.485582	0.998728	0.697353
OLINK	Serum Proteins	Day 70	MMP7	0.083635	11.8306	0.685448	0.494197	0.998728	0.683648
OLINK	Serum Proteins	Day 70	TEK	0.0668463	7.48405	0.68183	0.497086	0.998728	0.679082
OLINK	Serum Proteins	Day 70	DNER	-0.0580892	8.83359	-0.669563	0.504662	0.998728	-0.667173
OLINK	Serum Proteins	Day 70	PLAU	-0.125486	9.634	-0.665774	0.507982	0.998728	-0.661983
OLINK	Serum Proteins	Day 70	TNFSF10	0.0679813	8.37548	0.65464	0.514347	0.998728	0.652083
OLINK	Serum Proteins	Day 70	IFNG	-0.25245	6.66547	-0.652707	0.514976	0.998728	-0.651109
OLINK	Serum Proteins	Day 70	KLRD1	-0.131852	5.60749	-0.639877	0.524622	0.998728	-0.636237
OLINK	Serum Proteins	Day 70	HMOX1	-0.0929446	10.9658	-0.633972	0.528062	0.998728	-0.630966
OLINK	Serum Proteins	Day 70	CCL2	-0.10751	11.573	-0.625165	0.5333	0.998728	-0.622977
OLINK	Serum Proteins	Day 70	IL12RB1	0.0920403	1.47802	0.622138	0.535887	0.998728	0.619044
OLINK	Serum Proteins	Day 70	CD244	0.0651325	5.98653	0.61646	0.539501	0.998728	0.613567
OLINK	Serum Proteins	Day 70	ICOSLG	-0.0463634	5.94427	-0.610656	0.542718	0.998728	-0.608708
OLINK	Serum Proteins	Day 70	CD83	-0.060864	2.80379	-0.586422	0.559039	0.998728	-0.58427
OLINK	Serum Proteins	Day 70	IL12A/IL12B	-0.110307	6.74116	-0.585082	0.560279	0.998728	-0.582427
OLINK	Serum Proteins	Day 70	IL13	0.179604	0.685929	0.567609	0.572387	0.998728	0.564539
OLINK	Serum Proteins	Day 70	MICA/MICB	0.3281	3.81836	0.561534	0.576909	0.998728	0.557905
OLINK	Serum Proteins	Day 70	TNF	-0.0607267	2.42116	-0.555132	0.580184	0.998728	-0.553117
OLINK	Serum Proteins	Day 70	MUC16	-0.152441	1.37615	-0.550439	0.583949	0.998728	-0.547626
OLINK	Serum Proteins	Day 70	FGF21	-0.272007	4.84453	-0.543982	0.587629	0.998728	-0.542276
OLINK	Serum Proteins	Day 70	GZMH	-0.160175	3.88863	-0.531289	0.597163	0.998728	-0.528484
OLINK	Serum Proteins	Day 70	TNFRSF4	-0.0678866	5.37095	-0.526104	0.600182	0.998728	-0.524138
OLINK	Serum Proteins	Day 70	GZMB	-0.152103	4.31753	-0.499196	0.619167	0.998728	-0.497031
OLINK	Serum Proteins	Day 70	LIFR	-0.0439086	4.09446	-0.493968	0.622287	0.998728	-0.492612
OLINK	Serum Proteins	Day 70	IL6	-0.0928798	1.6763	-0.48795	0.626363	0.998728	-0.486853
OLINK	Serum Proteins	Day 70	HGF	0.0736274	8.7836	0.487016	0.627572	0.998728	0.485147
OLINK	Serum Proteins	Day 70	CCL13	-0.112353	12.2709	-0.484236	0.629319	0.998728	-0.482686
OLINK	Serum Proteins	Day 70	LAMP3	-0.09172	4.55289	-0.479498	0.633172	0.998728	-0.477267
OLINK	Serum Proteins	Day 70	CCL3	0.0893856	5.96423	0.466606	0.642016	0.998728	0.464882
OLINK	Serum Proteins	Day 70	CXCL10	0.107933	9.80635	0.456922	0.648915	0.998728	0.45527
OLINK	Serum Proteins	Day 70	IL20	-0.0552982	0.338224	-0.45379	0.651209	0.998728	-0.452083
OLINK	Serum Proteins	Day 70	TNFSF11	0.104347	4.65621	0.448119	0.655039	0.998728	0.446773
OLINK	Serum Proteins	Day 70	SIRT2	-0.120365	2.73434	-0.447046	0.655338	0.998728	-0.446358
OLINK	Serum Proteins	Day 70	GZMA	0.0581665	6.27166	0.432881	0.666291	0.998728	0.431244
OLINK	Serum Proteins	Day 70	FLT3LG	-0.059085	9.06909	-0.424642	0.672223	0.998728	-0.423099
OLINK	Serum Proteins	Day 70	CCL4	0.0754804	6.939	0.413421	0.680553	0.998728	0.411708
OLINK	Serum Proteins	Day 70	CCL23	-0.067678	9.54915	-0.401129	0.689219	0.998728	-0.399915
OLINK	Serum Proteins	Day 70	IL4	0.0738596	0.343398	0.367676	0.713655	0.998728	0.366952
OLINK	Serum Proteins	Day 70	IL1A	-0.0410702	-0.510393	-0.364544	0.715903	0.998728	-0.363939
OLINK	Serum Proteins	Day 70	IL2	0.0373709	0.262344	0.356426	0.721948	0.998728	0.355857
OLINK	Serum Proteins	Day 70	IL24	-0.110624	0.926196	-0.352178	0.725341	0.998728	-0.35133
OLINK	Serum Proteins	Day 70	CDCP1	-0.0534547	2.15114	-0.346824	0.729688	0.998728	-0.34554
OLINK	Serum Proteins	Day 70	FGF5	-0.0246878	0.954725	-0.338068	0.736048	0.998728	-0.337092
OLINK	Serum Proteins	Day 70	PDCD1	-0.051947	4.28662	-0.335428	0.738296	0.998728	-0.334111
OLINK	Serum Proteins	Day 70	CXCL5	0.0776091	12.0191	0.33354	0.739486	0.998728	0.332534
OLINK	Serum Proteins	Day 70	EGF	-0.11046	10.0486	-0.332881	0.739588	0.998728	-0.332399
OLINK	Serum Proteins	Day 70	OSM	0.0824117	6.55418	0.328979	0.742946	0.998728	0.327955
OLINK	Serum Proteins	Day 70	ADGRG1	0.0365259	1.69586	0.321743	0.748259	0.998728	0.320936
OLINK	Serum Proteins	Day 70	CD40LG	0.0967513	8.07085	0.315666	0.75263	0.998728	0.315173
OLINK	Serum Proteins	Day 70	ANGPT1	-0.0391238	10.8254	-0.288619	0.773192	0.998728	-0.288202
OLINK	Serum Proteins	Day 70	ARG1	0.0767647	3.34817	0.285671	0.775547	0.998728	0.285127
OLINK	Serum Proteins	Day 70	TGFA	-0.0695716	4.98266	-0.285773	0.775742	0.998728	-0.284872
OLINK	Serum Proteins	Day 70	IL7	0.0396157	4.39513	0.268087	0.789228	0.998728	0.267313
OLINK	Serum Proteins	Day 70	CD70	-0.0449122	4.10931	-0.263503	0.792935	0.998728	-0.262501
OLINK	Serum Proteins	Day 70	SULT1A1	0.0970415	2.60212	0.254213	0.799635	0.998728	0.253819
OLINK	Serum Proteins	Day 70	CXCL6	0.0451892	9.19891	0.232403	0.816843	0.998728	0.231607
OLINK	Serum Proteins	Day 70	KDR	-0.0223642	8.42988	-0.231599	0.817371	0.998728	-0.230927
OLINK	Serum Proteins	Day 70	ANGPT2	-0.0384076	5.39613	-0.228049	0.820195	0.998728	-0.227295
OLINK	Serum Proteins	Day 70	TNFRSF12A	-0.0359965	4.29788	-0.219344	0.826681	0.998728	-0.21896
OLINK	Serum Proteins	Day 70	IL20RA	0.0344509	0.935426	0.204841	0.838289	0.998728	0.204082
OLINK	Serum Proteins	Day 70	DCN	-0.0126092	4.56673	-0.197677	0.843553	0.998728	-0.19735
OLINK	Serum Proteins	Day 70	IL10RA	-0.0287825	0.854516	-0.163028	0.870975	0.998728	-0.16242
OLINK	Serum Proteins	Day 70	KITLG	-0.0199957	9.27973	-0.156992	0.875718	0.998728	-0.1564
OLINK	Serum Proteins	Day 70	IL10RB	-0.0152859	5.97873	-0.147107	0.883389	0.998728	-0.146674
OLINK	Serum Proteins	Day 70	NGF	0.00858381	0.114739	0.14207	0.887416	0.998728	0.141575
OLINK	Serum Proteins	Day 70	CCL19	0.0328681	9.00315	0.142057	0.887467	0.998728	0.14151
OLINK	Serum Proteins	Day 70	NTF3	0.0186577	1.95995	0.116966	0.907211	0.998728	0.116557
OLINK	Serum Proteins	Day 70	MMP12	-0.0214728	6.66083	-0.116306	0.907744	0.998728	-0.115885
OLINK	Serum Proteins	Day 70	CST5	-0.0216398	6.6029	-0.11108	0.911914	0.998728	-0.110624
OLINK	Serum Proteins	Day 70	IL15	-0.0115261	4.59316	-0.10967	0.912809	0.998728	-0.109496
OLINK	Serum Proteins	Day 70	CD40	0.0113014	10.1426	0.0982011	0.921969	0.998728	0.0979532
OLINK	Serum Proteins	Day 70	CXCL9	0.019168	6.44393	0.0938833	0.925374	0.998728	0.093666
OLINK	Serum Proteins	Day 70	CCL7	0.011532	2.25399	0.084992	0.932421	0.998728	0.0847992
OLINK	Serum Proteins	Day 70	CX3CL1	-0.0103262	5.65285	-0.0847436	0.932698	0.998728	-0.0844514
OLINK	Serum Proteins	Day 70	MMP1	-0.0282884	15.0019	-0.082301	0.93459	0.998728	-0.0820716
OLINK	Serum Proteins	Day 70	CCL28	0.0144578	2.46085	0.0795874	0.936783	0.998728	0.0793133
OLINK	Serum Proteins	Day 70	PDGFB	-0.00615994	10.6627	-0.0733801	0.941576	0.998728	-0.0732889
OLINK	Serum Proteins	Day 70	PDCD1LG2	0.00771211	1.67583	0.0733512	0.941725	0.998728	0.0731024
OLINK	Serum Proteins	Day 70	TNFRSF9	0.00853261	6.27658	0.0725791	0.942326	0.998728	0.072347
OLINK	Serum Proteins	Day 70	ARTN	-0.0131716	0.927307	-0.0719309	0.942839	0.998728	-0.071702
OLINK	Serum Proteins	Day 70	CXCL11	-0.0137673	7.83833	-0.0660139	0.94751	0.998728	-0.0658334
OLINK	Serum Proteins	Day 70	CD4	-0.00633719	3.56588	-0.0581799	0.953737	0.998728	-0.0580149
OLINK	Serum Proteins	Day 70	CD27	0.00618168	7.42955	0.0567023	0.954925	0.998728	0.0565237
OLINK	Serum Proteins	Day 70	IL5	0.0215255	0.910284	0.0528446	0.958045	0.998728	0.0526069
OLINK	Serum Proteins	Day 70	CCL17	-0.0127567	10.1049	-0.0487926	0.961205	0.998728	-0.0486416
OLINK	Serum Proteins	Day 70	STAMBP	0.00852336	3.78339	0.0416875	0.966791	0.998728	0.0416328
OLINK	Serum Proteins	Day 70	TGFB1	0.00557022	8.26969	0.0326257	0.974014	0.998728	0.0325739
OLINK	Serum Proteins	Day 70	CD6	0.00419544	6.10775	0.0263275	0.97907	0.998728	0.0262352
OLINK	Serum Proteins	Day 70	TSLP	0.0048599	1.14253	0.0259993	0.979286	0.998728	0.0259641
OLINK	Serum Proteins	Day 70	CSF1	-0.000481587	9.70002	-0.00555886	0.995572	0.998728	-0.00554914
OLINK	Serum Proteins	Day 70	AXIN1	-0.00114065	2.2282	-0.00361742	0.997118	0.998728	-0.00361268
OLINK	Serum Proteins	Day 70	IL10	0.000243074	3.17883	0.00159674	0.998728	0.998728	0.00159372
OLINK	Serum Proteins	Day 28	HMOX1	-0.00222621	10.9658	-0.0159466	0.987329	0.998972	-0.0158819
OLINK	Serum Proteins	Day 28	TGFB1	-0.0014478	8.26969	-0.00978624	0.992208	0.998972	-0.00976559
OLINK	Serum Proteins	Day 28	FGF5	-8.69939e-05	0.954725	-0.00129342	0.998972	0.998972	-0.00128901
RNAseq	Whole Blood	Baseline	gene10570 (DPYSL4)	-2.15542	0.397808	-4.55225	3.08066e-05	0.30859	-4.16742
RNAseq	Whole Blood	Day 1	gene10570 (DPYSL4)	-2.18315	0.397808	-4.50864	3.17407e-05	0.317946	-4.1606
RNAseq	Whole Blood	Day 28	gene10570 (DPYSL4)	-2.15976	0.397808	-4.44738	3.87472e-05	0.388131	-4.11483
RNAseq	Whole Blood	Day 7	gene10570 (DPYSL4)	-2.1218	0.397808	-4.37271	5.04068e-05	0.504925	-4.05373
RNAseq	Whole Blood	Day 1	gene7871 (SLMAP)	0.116181	6.21887	3.8931	0.000149088	0.577613	3.79258
RNAseq	Whole Blood	Day 1	gene348094 (ANKDD1A)	-0.948454	2.25725	-3.9957	0.00017299	0.577613	-3.75551
RNAseq	Whole Blood	Baseline	gene348094 (ANKDD1A)	-0.948382	2.25725	-4.11563	0.000129299	0.647593	-3.82779
RNAseq	Whole Blood	Day 7	gene348094 (ANKDD1A)	-0.957283	2.25725	-3.98529	0.000172443	0.86368	-3.7563
RNAseq	Whole Blood	Day 1	gene83879 (CDCA7)	0.630567	1.29445	3.67841	0.000358202	0.897027	3.56911
RNAseq	Whole Blood	Day 1	gene57561 (ARRDC3)	0.336294	7.54851	3.55775	0.000539211	0.970873	3.46048
RNAseq	Whole Blood	Day 1	gene768211 (RELL1)	0.365461	5.8104	3.43172	0.000923959	0.970873	3.31271
RNAseq	Whole Blood	Day 1	gene96610 (BMS1P20)	-0.580189	5.00887	-3.35394	0.000974343	0.970873	-3.29783
RNAseq	Whole Blood	Day 1	gene5728 (PTEN)	0.163773	8.38202	3.33298	0.00108486	0.970873	3.26754
RNAseq	Whole Blood	Day 1	gene57222 (ERGIC1)	0.192414	8.22034	3.32243	0.00127755	0.970873	3.22097
RNAseq	Whole Blood	Day 1	gene58513 (EPS15L1)	0.125886	6.71454	3.2888	0.00139778	0.970873	3.19511
RNAseq	Whole Blood	Day 1	gene140609 (NEK7)	0.153938	6.05059	3.22154	0.00154038	0.970873	3.16697
RNAseq	Whole Blood	Day 1	gene400360 (C15orf54)	1.01434	0.744547	3.2833	0.00156748	0.970873	3.16189
RNAseq	Whole Blood	Day 1	gene55723 (ASF1B)	0.277242	4.39032	3.21695	0.00164794	0.970873	3.14729
RNAseq	Whole Blood	Day 1	gene56475 (RPRM)	-1.64051	-3.30634	-3.1949	0.00186032	0.970873	-3.11167
RNAseq	Whole Blood	Day 1	gene54900 (LAX1)	0.199531	5.21979	3.13384	0.00223925	0.970873	3.05652
RNAseq	Whole Blood	Day 1	gene284233 (CYP4F35P)	0.50469	1.57124	3.12862	0.00229347	0.970873	3.04934
RNAseq	Whole Blood	Day 1	gene102465249 (MIR6502)	0.45048	1.35004	3.08099	0.00238585	0.970873	3.03746
RNAseq	Whole Blood	Day 1	gene5885 (RAD21)	0.0934229	7.83705	3.10502	0.00238674	0.970873	3.03734
RNAseq	Whole Blood	Day 1	gene28820 (IGLV1-51)	-0.867468	3.74694	-3.08057	0.00240203	0.970873	-3.03542
RNAseq	Whole Blood	Day 1	gene11067 (DEPP1)	1.27661	-0.932444	3.106	0.00257627	0.970873	3.01424
RNAseq	Whole Blood	Day 1	gene6733 (SRPK2)	0.130416	6.9698	3.04651	0.00287709	0.970873	2.98057
RNAseq	Whole Blood	Day 1	gene84287 (ZDHHC16)	-0.141662	4.16226	-3.01725	0.00289684	0.970873	-2.97848
RNAseq	Whole Blood	Day 1	gene6935 (ZEB1)	0.162498	5.33956	3.02959	0.00302988	0.970873	2.96469
RNAseq	Whole Blood	Day 1	gene4907 (NT5E)	-0.420694	3.89332	-3.07298	0.00312736	0.970873	-2.95493
RNAseq	Whole Blood	Day 1	gene7508 (XPC)	0.120959	6.9995	3.01078	0.00314401	0.970873	2.9533
RNAseq	Whole Blood	Day 1	gene55924 (INKA2)	0.191623	7.57501	3.02177	0.00323292	0.970873	2.94468
RNAseq	Whole Blood	Day 1	gene124583 (CANT1)	0.0860298	7.25994	2.97273	0.0034392	0.970873	2.92548
RNAseq	Whole Blood	Day 1	gene8848 (TSC22D1)	0.318966	5.95882	3.0344	0.00346328	0.970873	2.92331
RNAseq	Whole Blood	Day 1	gene55529 (PIP4P2)	0.138404	5.50454	2.95931	0.0036588	0.970873	2.90617
RNAseq	Whole Blood	Day 1	gene84302 (PGAP4)	1.24366	-3.1315	2.93699	0.00366502	0.970873	2.90564
RNAseq	Whole Blood	Day 1	gene841 (CASP8)	0.14162	7.71996	2.97766	0.00376897	0.970873	2.89688
RNAseq	Whole Blood	Day 1	gene80223 (RAB11FIP1)	0.153343	9.01809	2.96717	0.00387302	0.970873	2.88832
RNAseq	Whole Blood	Day 1	gene383 (ARG1)	0.831718	2.67149	2.99323	0.00398324	0.970873	2.87949
RNAseq	Whole Blood	Day 1	gene100129196 (MATN1-AS1)	0.315318	2.01417	2.90818	0.00412243	0.970873	2.86864
RNAseq	Whole Blood	Day 1	gene56255 (TMX4)	0.178141	7.27872	2.89807	0.0045224	0.970873	2.83922
RNAseq	Whole Blood	Day 1	gene6171 (RPL41)	0.16543	8.57956	2.86208	0.00462665	0.970873	2.83194
RNAseq	Whole Blood	Day 1	gene646762 (LOC646762)	-0.382748	2.06886	-2.90322	0.00474542	0.970873	-2.82383
RNAseq	Whole Blood	Day 1	gene28778 (IGLV6-57)	-0.985438	1.50087	-2.85931	0.00497447	0.970873	-2.80868
RNAseq	Whole Blood	Day 1	gene9898 (UBAP2L)	-0.0933142	7.73234	-2.8384	0.00507289	0.970873	-2.80237
RNAseq	Whole Blood	Day 1	gene3475 (IFRD1)	0.219122	6.12053	2.88095	0.00510256	0.970873	2.80049
RNAseq	Whole Blood	Day 1	gene3423 (IDS)	0.13994	8.67318	2.85994	0.00514803	0.970873	2.79762
RNAseq	Whole Blood	Day 1	gene4794 (NFKBIE)	-0.209599	4.92408	-2.85643	0.00528456	0.970873	-2.78916
RNAseq	Whole Blood	Day 1	gene128611 (ZNF831)	0.171823	6.05453	2.85287	0.00530094	0.970873	2.78815
RNAseq	Whole Blood	Day 1	gene64400 (AKTIP)	0.2585	4.68702	2.86103	0.0054484	0.970873	2.77925
RNAseq	Whole Blood	Day 1	gene64407 (RGS18)	0.297728	7.18612	2.85301	0.0055277	0.970873	2.77456
RNAseq	Whole Blood	Day 1	gene9267 (CYTH1)	0.0862242	8.98201	2.83316	0.00564029	0.970873	2.76799
RNAseq	Whole Blood	Day 1	gene11116 (FGFR1OP)	0.271074	4.29145	2.84306	0.00565915	0.970873	2.7669
RNAseq	Whole Blood	Day 1	gene9885 (OSBPL2)	0.092961	7.17807	2.81848	0.00569604	0.970873	2.76478
RNAseq	Whole Blood	Day 1	gene4211 (MEIS1)	0.557692	3.02319	2.86437	0.00570259	0.970873	2.76441
RNAseq	Whole Blood	Day 1	gene1759 (DNM1)	-0.563867	1.49154	-2.83871	0.00580966	0.970873	-2.75834
RNAseq	Whole Blood	Day 1	gene114876 (OSBPL1A)	0.243232	3.27761	2.81244	0.00591778	0.970873	2.7523
RNAseq	Whole Blood	Day 1	gene55466 (DNAJA4)	-0.299971	4.80323	-2.82239	0.00602151	0.970873	-2.74661
RNAseq	Whole Blood	Day 1	gene10385 (BTN2A2)	-0.195219	5.16491	-2.7972	0.0063097	0.970873	-2.73124
RNAseq	Whole Blood	Day 1	gene6334 (SCN8A)	-0.855307	-0.720592	-2.76689	0.006363	0.970873	-2.72846
RNAseq	Whole Blood	Day 1	gene115811 (IQCD)	-0.794562	-1.0383	-2.7531	0.00647345	0.970873	-2.72278
RNAseq	Whole Blood	Day 1	gene57501 (KIAA1257)	0.242476	2.89719	2.76657	0.00647791	0.970873	2.72256
RNAseq	Whole Blood	Day 1	gene155061 (ZNF746)	0.114628	6.8632	2.75351	0.00663674	0.970873	2.71454
RNAseq	Whole Blood	Day 1	gene121457 (IKBIP)	0.30281	5.35442	2.78003	0.00672664	0.970873	2.71008
RNAseq	Whole Blood	Day 1	gene57153 (SLC44A2)	0.0917534	9.38046	2.76723	0.00675853	0.970873	2.70851
RNAseq	Whole Blood	Day 1	gene9807 (IP6K1)	0.0781753	6.97504	2.75001	0.00686498	0.970873	2.70332
RNAseq	Whole Blood	Day 1	gene23642 (SNHG1)	0.25378	5.0635	2.77527	0.00696254	0.970873	2.69863
RNAseq	Whole Blood	Day 1	gene734 (OSGIN2)	0.205968	5.17199	2.766	0.00703035	0.970873	2.6954
RNAseq	Whole Blood	Day 1	gene57458 (TMCC3)	0.209838	6.50792	2.74687	0.00717899	0.970873	2.68843
RNAseq	Whole Blood	Day 1	gene5534 (PPP3R1)	0.107233	6.9278	2.72576	0.00727988	0.970873	2.68376
RNAseq	Whole Blood	Day 1	gene339287 (MSL1)	0.129917	8.76131	2.73936	0.00732332	0.970873	2.68177
RNAseq	Whole Blood	Day 1	gene164668 (APOBEC3H)	0.493473	1.17084	2.72855	0.00746402	0.970873	2.6754
RNAseq	Whole Blood	Day 1	gene8407 (TAGLN2)	0.191427	10.3069	2.7435	0.00762898	0.970873	2.66806
RNAseq	Whole Blood	Day 1	gene3148 (HMGB2)	0.170119	7.3328	2.70867	0.00768088	0.970873	2.66578
RNAseq	Whole Blood	Day 1	gene134957 (STXBP5)	0.157894	6.14172	2.70152	0.0077068	0.970873	2.66465
RNAseq	Whole Blood	Day 1	gene4084 (MXD1)	0.14591	9.70374	2.71936	0.00774641	0.970873	2.66293
RNAseq	Whole Blood	Day 1	gene994 (CDC25B)	0.141639	7.93698	2.72537	0.00788733	0.970873	2.65686
RNAseq	Whole Blood	Day 1	gene51307 (FAM53C)	0.121439	7.29946	2.70764	0.0079211	0.970873	2.65541
RNAseq	Whole Blood	Day 1	gene23288 (IQCE)	0.221825	5.55408	2.73611	0.00796126	0.970873	2.65371
RNAseq	Whole Blood	Day 1	gene101927260 (NA)	0.388784	1.68365	2.70394	0.00803596	0.970873	2.65056
RNAseq	Whole Blood	Day 1	gene64805 (P2RY12)	0.491285	2.53325	2.72202	0.0081416	0.970873	2.64614
RNAseq	Whole Blood	Day 1	gene118924 (FRA10AC1)	0.21302	3.84134	2.67515	0.00837249	0.970873	2.63667
RNAseq	Whole Blood	Day 1	gene55591 (VEZT)	0.111024	4.73442	2.66323	0.00837638	0.970873	2.63651
RNAseq	Whole Blood	Day 1	gene51646 (YPEL5)	0.13398	7.03355	2.67054	0.00847681	0.970873	2.63246
RNAseq	Whole Blood	Day 1	gene220929 (ZNF438)	-0.195469	4.70867	-2.68151	0.00871516	0.970873	-2.62303
RNAseq	Whole Blood	Day 1	gene100130992 (LOC100130992)	-0.45957	0.280334	-2.65212	0.00871899	0.970873	-2.62288
RNAseq	Whole Blood	Day 1	gene10529 (NEBL)	-2.02536	-0.332851	-2.72049	0.0087563	0.970873	-2.62142
RNAseq	Whole Blood	Day 1	gene3163 (HMOX2)	0.117908	5.42395	2.65631	0.00877474	0.970873	2.62071
RNAseq	Whole Blood	Day 1	gene972 (CD74)	-0.193091	11.8797	-2.67297	0.00878162	0.970873	-2.62044
RNAseq	Whole Blood	Day 1	gene5296 (PIK3R2)	-0.162888	5.54622	-2.66415	0.00887083	0.970873	-2.61699
RNAseq	Whole Blood	Day 1	gene6016 (RIT1)	0.0874482	6.30557	2.64244	0.00899143	0.970873	2.61238
RNAseq	Whole Blood	Day 1	gene9185 (REPS2)	0.210347	5.70748	2.66571	0.00911742	0.970873	2.60762
RNAseq	Whole Blood	Day 1	gene4033 (LRMP)	0.100614	7.40073	2.6396	0.00917557	0.970873	2.60544
RNAseq	Whole Blood	Day 1	gene8408 (ULK1)	0.115666	7.76943	2.64084	0.0091758	0.970873	2.60543
RNAseq	Whole Blood	Day 1	gene4924 (NUCB1)	-0.156865	8.29893	-2.66011	0.00918006	0.970873	-2.60527
RNAseq	Whole Blood	Day 1	gene101928893 (LOC101928893)	1.47181	0.250253	2.7	0.00930512	0.970873	2.60064
RNAseq	Whole Blood	Day 1	gene59341 (TRPV4)	-0.61807	0.38101	-2.65724	0.0093292	0.970873	-2.59975
RNAseq	Whole Blood	Day 1	gene256302 (NATD1)	0.264618	6.88333	2.67384	0.00940376	0.970873	2.59702
RNAseq	Whole Blood	Day 1	gene400709 (SIGLEC16)	-0.563978	0.968716	-2.65299	0.00942895	0.970873	-2.5961
RNAseq	Whole Blood	Day 1	gene64844 (MARCHF7)	0.0885262	6.87367	2.62895	0.00943736	0.970873	2.59579
RNAseq	Whole Blood	Day 1	gene101927153 (LINC02207)	0.571306	1.01701	2.6479	0.00966301	0.970873	2.58766
RNAseq	Whole Blood	Day 1	gene5664 (PSEN2)	-0.246393	2.80168	-2.62798	0.00966676	0.970873	-2.58753
RNAseq	Whole Blood	Day 1	gene7570 (ZNF22)	0.129708	4.5788	2.61308	0.00972045	0.970873	2.58562
RNAseq	Whole Blood	Day 1	gene64748 (PLPPR2)	0.175459	7.24486	2.64895	0.00979485	0.970873	2.58299
RNAseq	Whole Blood	Day 1	gene195827 (PRXL2C)	-0.204955	2.39793	-2.59297	0.0101342	0.970873	-2.57122
RNAseq	Whole Blood	Day 1	gene60493 (FASTKD5)	-0.110311	4.89816	-2.59933	0.0101787	0.970873	-2.5697
RNAseq	Whole Blood	Day 1	gene440823 (MIAT)	0.430561	6.60209	2.65108	0.0102594	0.970873	2.56696
RNAseq	Whole Blood	Day 1	gene100500847 (MIR3615)	0.183019	5.01151	2.59247	0.0103444	0.970873	2.5641
RNAseq	Whole Blood	Day 1	gene54795 (TRPM4)	-0.590383	1.30808	-2.63943	0.0104199	0.970873	-2.56157
RNAseq	Whole Blood	Day 1	gene55260 (TMEM143)	0.203559	2.95428	2.58406	0.0105455	0.970873	2.55741
RNAseq	Whole Blood	Day 1	gene81671 (VMP1)	0.137731	8.74058	2.60921	0.0105604	0.970873	2.55692
RNAseq	Whole Blood	Day 1	gene116159 (CYYR1)	0.637447	-0.187693	2.58424	0.0106403	0.970873	2.5543
RNAseq	Whole Blood	Day 1	gene10100 (TSPAN2)	0.309419	4.54547	2.59869	0.0108236	0.970873	2.54834
RNAseq	Whole Blood	Day 1	gene10314 (LANCL1)	0.168331	4.2955	2.57799	0.0108982	0.970873	2.54595
RNAseq	Whole Blood	Day 1	gene158293 (FAM120AOS)	0.0800236	5.85498	2.56653	0.0112336	0.970873	2.53535
RNAseq	Whole Blood	Day 1	gene645212 (EIF3J-DT)	0.201827	3.09311	2.54847	0.0115903	0.970873	2.52438
RNAseq	Whole Blood	Day 1	gene5997 (RGS2)	0.233843	9.67015	2.56653	0.0116838	0.970873	2.52155
RNAseq	Whole Blood	Day 1	gene80817 (CEP44)	0.151431	3.49993	2.53868	0.0119079	0.970873	2.51486
RNAseq	Whole Blood	Day 1	gene29125 (C11orf21)	0.241019	7.01543	2.59477	0.0119129	0.970873	2.51471
RNAseq	Whole Blood	Day 1	gene6840 (SVIL)	0.138873	7.67969	2.55912	0.011985	0.970873	2.51259
RNAseq	Whole Blood	Day 1	gene9778 (KIAA0232)	0.0949123	7.02655	2.5438	0.0120604	0.970873	2.51037
RNAseq	Whole Blood	Day 1	gene84548 (TMEM185A)	0.161496	3.65181	2.54672	0.0120728	0.970873	2.51001
RNAseq	Whole Blood	Day 1	gene54093 (SETD4)	0.147257	3.87946	2.53205	0.012081	0.970873	2.50977
RNAseq	Whole Blood	Day 1	gene64174 (DPEP2)	0.208143	8.16819	2.56475	0.0121599	0.970873	2.50747
RNAseq	Whole Blood	Day 1	gene26740 (OR1J2)	1.57952	-2.5068	2.5766	0.0122115	0.970873	2.50597
RNAseq	Whole Blood	Day 1	gene89894 (TMEM116)	0.19755	2.98698	2.53243	0.012244	0.970873	2.50503
RNAseq	Whole Blood	Day 1	gene8317 (CDC7)	0.261345	2.69531	2.54324	0.0122989	0.970873	2.50345
RNAseq	Whole Blood	Day 1	gene28624 (TRBJ2-5)	0.704346	-1.69625	2.50617	0.0128066	0.970873	2.4891
RNAseq	Whole Blood	Day 1	gene6158 (RPL28)	-0.157727	10.2394	-2.53573	0.0129228	0.970873	-2.48589
RNAseq	Whole Blood	Day 1	gene84002 (B3GNT5)	0.256203	3.51238	2.52781	0.0129568	0.970873	2.48496
RNAseq	Whole Blood	Day 1	gene100533483 (DNAAF4-CCPG1)	0.129251	7.47727	2.51425	0.0130787	0.970873	2.48162
RNAseq	Whole Blood	Day 1	gene9578 (CDC42BPB)	-0.19888	5.07999	-2.53659	0.0131221	0.970873	-2.48044
RNAseq	Whole Blood	Day 1	gene51274 (KLF3)	0.102088	7.81298	2.51811	0.0131806	0.970873	2.47885
RNAseq	Whole Blood	Day 1	gene60412 (EXOC4)	-0.150052	5.81268	-2.53894	0.013302	0.970873	-2.47558
RNAseq	Whole Blood	Day 1	gene55672 (NBPF1)	0.369175	3.64338	2.5389	0.013387	0.970873	2.4733
RNAseq	Whole Blood	Day 1	gene55108 (BSDC1)	0.0712981	6.57329	2.49721	0.0134205	0.970873	2.47241
RNAseq	Whole Blood	Day 1	gene5594 (MAPK1)	0.0874552	8.13273	2.50332	0.0135575	0.970873	2.46878
RNAseq	Whole Blood	Day 1	gene192670 (AGO4)	0.095677	8.20084	2.49973	0.0137981	0.970873	2.46248
RNAseq	Whole Blood	Day 1	gene23259 (DDHD2)	0.101876	5.17853	2.48566	0.0138352	0.970873	2.46151
RNAseq	Whole Blood	Day 1	gene730152 (GSTA7P)	0.903039	-3.7437	2.50058	0.0140908	0.970873	2.45494
RNAseq	Whole Blood	Day 1	gene23299 (BICD2)	0.105765	7.39839	2.50724	0.0141019	0.970873	2.45466
RNAseq	Whole Blood	Day 1	gene6539 (SLC6A12)	-0.438477	2.87821	-2.54529	0.0141293	0.970873	-2.45396
RNAseq	Whole Blood	Day 1	gene101929302 (RFX3-AS1)	0.402241	0.720814	2.47141	0.0145348	0.970873	2.44377
RNAseq	Whole Blood	Day 1	gene55092 (TMEM51)	-0.666893	0.907135	-2.50246	0.0146379	0.970873	-2.44122
RNAseq	Whole Blood	Day 1	gene10778 (ZNF271P)	0.126751	4.97799	2.46938	0.0146605	0.970873	2.44066
RNAseq	Whole Blood	Day 1	gene79712 (GTDC1)	0.143532	4.41313	2.47636	0.0147812	0.970873	2.4377
RNAseq	Whole Blood	Day 1	gene79672 (FN3KRP)	-0.207887	4.64103	-2.49977	0.0148837	0.970873	-2.4352
RNAseq	Whole Blood	Day 1	gene7039 (TGFA)	0.248073	4.61208	2.47582	0.0149092	0.970873	2.43458
RNAseq	Whole Blood	Day 1	gene7136 (TNNI2)	0.220212	3.10899	2.46954	0.0149206	0.970873	2.4343
RNAseq	Whole Blood	Day 1	gene10178 (TENM1)	0.561369	2.53052	2.50083	0.0149697	0.970873	2.43311
RNAseq	Whole Blood	Day 1	gene1316 (KLF6)	0.107457	8.7704	2.46529	0.0150902	0.970873	2.43021
RNAseq	Whole Blood	Day 1	gene133308 (SLC9B2)	0.210197	2.80269	2.45706	0.0152684	0.970873	2.42595
RNAseq	Whole Blood	Day 1	gene23208 (SYT11)	0.273894	5.34733	2.49182	0.015373	0.970873	2.42347
RNAseq	Whole Blood	Day 1	gene285456 (RPL34-AS1)	0.569763	-0.855414	2.4416	0.0153731	0.970873	2.42347
RNAseq	Whole Blood	Day 1	gene10746 (MAP3K2)	0.10866	7.2258	2.45046	0.0155081	0.970873	2.42029
RNAseq	Whole Blood	Day 1	gene114904 (C1QTNF6)	0.28254	3.44239	2.46311	0.0157325	0.970873	2.41506
RNAseq	Whole Blood	Day 1	gene29028 (ATAD2)	0.139599	4.09807	2.43644	0.015827	0.970873	2.41288
RNAseq	Whole Blood	Day 1	gene94241 (TP53INP1)	0.129993	6.9334	2.43863	0.0159027	0.970873	2.41114
RNAseq	Whole Blood	Day 1	gene84787 (KMT5C)	0.204481	3.54407	2.44601	0.0159254	0.970873	2.41062
RNAseq	Whole Blood	Day 1	gene64422 (ATG3)	-0.0946976	6.8111	-2.43803	0.0159493	0.970873	-2.41007
RNAseq	Whole Blood	Day 1	gene112936 (VPS26B)	0.0805943	6.70752	2.44292	0.0161584	0.970873	2.40532
RNAseq	Whole Blood	Day 1	gene26959 (HBP1)	0.0941778	6.85442	2.43468	0.0162248	0.970873	2.40382
RNAseq	Whole Blood	Day 1	gene23523 (CABIN1)	0.128317	7.86572	2.44616	0.0164328	0.970873	2.39916
RNAseq	Whole Blood	Day 1	gene3920 (LAMP2)	0.101796	7.9623	2.4344	0.0164876	0.970873	2.39794
RNAseq	Whole Blood	Day 1	gene7375 (USP4)	0.0794824	7.66147	2.43222	0.0164937	0.970873	2.3978
RNAseq	Whole Blood	Day 1	gene93622 (LOC93622)	0.177215	4.67515	2.44047	0.0165385	0.970873	2.39681
RNAseq	Whole Blood	Day 1	gene7410 (VAV2)	-0.207933	5.19275	-2.45157	0.0166127	0.970873	-2.39517
RNAseq	Whole Blood	Day 1	gene80149 (ZC3H12A)	-0.130014	5.26611	-2.43348	0.0166858	0.970873	-2.39356
RNAseq	Whole Blood	Day 1	gene23411 (SIRT1)	0.116015	5.23325	2.43406	0.0166903	0.970873	2.39346
RNAseq	Whole Blood	Day 1	gene9236 (CCPG1)	0.121657	7.62764	2.42142	0.0167283	0.970873	2.39263
RNAseq	Whole Blood	Day 1	gene3569 (IL6)	-0.897967	-2.08335	-2.4172	0.0167386	0.970873	-2.3924
RNAseq	Whole Blood	Day 1	gene83931 (STK40)	0.0849028	8.53431	2.42844	0.016748	0.970873	2.39219
RNAseq	Whole Blood	Day 1	gene83700 (JAM3)	-0.360558	3.47033	-2.45339	0.0168701	0.970873	-2.38953
RNAseq	Whole Blood	Day 1	gene255403 (ZNF718)	0.516987	3.55114	2.46478	0.0168751	0.970873	2.38942
RNAseq	Whole Blood	Day 1	gene84236 (RHBDD1)	-0.116562	4.89188	-2.41981	0.0169158	0.970873	-2.38853
RNAseq	Whole Blood	Day 1	gene27067 (STAU2)	0.109061	4.60112	2.41119	0.0173954	0.970873	2.37824
RNAseq	Whole Blood	Day 1	gene115572 (TENT5B)	0.880841	-2.23662	2.39617	0.0174403	0.970873	2.37729
RNAseq	Whole Blood	Day 1	gene4493 (MT1E)	0.734168	0.242012	2.43105	0.0176483	0.970873	2.37292
RNAseq	Whole Blood	Day 1	gene23503 (ZFYVE26)	-0.121721	5.99089	-2.4016	0.017674	0.970873	-2.37238
RNAseq	Whole Blood	Day 1	gene29015 (SLC43A3)	-0.193562	5.53624	-2.4167	0.0177616	0.970873	-2.37055
RNAseq	Whole Blood	Day 1	gene53917 (RAB24)	-0.152162	7.50809	-2.40466	0.0181203	0.970873	-2.36315
RNAseq	Whole Blood	Day 1	gene57497 (LRFN2)	0.915689	-0.796259	2.39353	0.0183393	0.970873	2.3587
RNAseq	Whole Blood	Day 1	gene692099 (FAM86DP)	0.458887	2.04601	2.41792	0.0185341	0.970873	2.35477
RNAseq	Whole Blood	Day 1	gene1912 (PHC2)	0.146153	8.49901	2.38457	0.0186137	0.970873	2.35318
RNAseq	Whole Blood	Day 1	gene8334 (H2AC6)	0.199065	6.50966	2.39518	0.0189024	0.970873	2.34745
RNAseq	Whole Blood	Day 1	gene93 (ACVR2B)	0.354455	3.53394	2.4039	0.0191151	0.970873	2.34328
RNAseq	Whole Blood	Day 1	gene377 (ARF3)	-0.0871495	7.86198	-2.3838	0.0192265	0.970873	-2.34111
RNAseq	Whole Blood	Day 1	gene25976 (TIPARP)	0.140339	5.06265	2.37792	0.0192308	0.970873	2.34103
RNAseq	Whole Blood	Day 1	gene79188 (TMEM43)	0.0993431	7.4763	2.37703	0.0194871	0.970873	2.33608
RNAseq	Whole Blood	Day 1	gene28821 (IGLV1-50)	-0.878637	-1.36211	-2.35187	0.019516	0.970873	-2.33552
RNAseq	Whole Blood	Day 1	gene100287177 (EML2-AS1)	0.708197	0.468616	2.38974	0.0195545	0.970873	2.33479
RNAseq	Whole Blood	Day 1	gene10672 (GNA13)	0.105873	7.31415	2.36861	0.0196042	0.970873	2.33384
RNAseq	Whole Blood	Day 1	gene9134 (CCNE2)	0.525507	-0.549398	2.34939	0.0196259	0.970873	2.33342
RNAseq	Whole Blood	Day 1	gene4671 (NAIP)	-0.44647	3.78437	-2.39265	0.0196514	0.970873	-2.33294
RNAseq	Whole Blood	Day 1	gene91663 (MYADM)	0.228446	9.18959	2.37387	0.0199193	0.970873	2.32786
RNAseq	Whole Blood	Day 1	gene100507218 (RNF157-AS1)	0.403027	0.660263	2.35251	0.020108	0.970873	2.32433
RNAseq	Whole Blood	Day 1	gene6386 (SDCBP)	0.105334	8.77348	2.35175	0.0202082	0.970873	2.32246
RNAseq	Whole Blood	Day 1	gene101929693 (RARA-AS1)	0.18495	3.44344	2.34859	0.020267	0.970873	2.32137
RNAseq	Whole Blood	Day 1	gene84740 (AFAP1-AS1)	0.838844	-1.71814	2.33894	0.0203579	0.970873	2.31969
RNAseq	Whole Blood	Day 1	gene29886 (SNX8)	-0.154421	4.59985	-2.34907	0.0206767	0.970873	-2.31384
RNAseq	Whole Blood	Day 1	gene5514 (PPP1R10)	-0.0865013	5.81975	-2.33528	0.0207378	0.970873	-2.31272
RNAseq	Whole Blood	Day 1	gene55113 (XKR8)	0.144909	6.294	2.35358	0.020882	0.970873	2.31011
RNAseq	Whole Blood	Day 1	gene9545 (RAB3D)	0.132122	8.01335	2.35836	0.0208862	0.970873	2.31004
RNAseq	Whole Blood	Day 1	gene122786 (FRMD6)	-0.576743	-1.004	-2.33441	0.0209601	0.970873	-2.3087
RNAseq	Whole Blood	Day 1	gene196403 (DTX3)	0.155638	4.2218	2.33871	0.0209918	0.970873	2.30813
RNAseq	Whole Blood	Day 1	gene23230 (VPS13A)	0.134593	5.13881	2.32821	0.0212324	0.970873	2.30383
RNAseq	Whole Blood	Day 1	gene8934 (RAB29)	0.136121	6.46943	2.35306	0.0212631	0.970873	2.30328
RNAseq	Whole Blood	Day 1	gene80714 (PBX4)	0.240602	3.31878	2.33823	0.0214276	0.970873	2.30036
RNAseq	Whole Blood	Day 1	gene26230 (TIAM2)	0.515825	2.68588	2.35815	0.0216454	0.970873	2.29653
RNAseq	Whole Blood	Day 1	gene197358 (NLRC3)	0.120033	7.27303	2.33096	0.0218875	0.970873	2.29231
RNAseq	Whole Blood	Day 1	gene440482 (ANKRD20A5P)	0.381392	1.02335	2.31576	0.0221001	0.970873	2.28864
RNAseq	Whole Blood	Day 1	gene5021 (OXTR)	0.561176	0.231123	2.32335	0.0222622	0.970873	2.28586
RNAseq	Whole Blood	Day 1	gene404636 (DENND10)	0.132361	5.4706	2.32988	0.0223034	0.970873	2.28516
RNAseq	Whole Blood	Day 1	gene101928307 (LOC101928307)	1.02937	-1.4725	2.32183	0.0224249	0.970873	2.28309
RNAseq	Whole Blood	Day 1	gene114836 (SLAMF6)	0.171378	6.44718	2.33583	0.0224878	0.970873	2.28203
RNAseq	Whole Blood	Day 1	gene57648 (KIAA1522)	-0.399913	2.37507	-2.33353	0.0227991	0.970873	-2.27678
RNAseq	Whole Blood	Day 1	gene23373 (CRTC1)	-0.129511	5.65178	-2.3034	0.0229669	0.970873	-2.27399
RNAseq	Whole Blood	Day 1	gene57128 (LYRM4)	-0.205736	3.58304	-2.31356	0.0230587	0.970873	-2.27246
RNAseq	Whole Blood	Day 1	gene4714 (NDUFB8)	0.079661	5.9245	2.29163	0.0232126	0.970873	2.26992
RNAseq	Whole Blood	Day 1	gene10023 (FRAT1)	0.13992	6.79103	2.30949	0.0232203	0.970873	2.26979
RNAseq	Whole Blood	Day 1	gene8972 (MGAM)	0.27463	8.31426	2.31348	0.02338	0.970873	2.26717
RNAseq	Whole Blood	Day 1	gene5778 (PTPN7)	0.172305	6.30367	2.3134	0.0235051	0.970873	2.26512
RNAseq	Whole Blood	Day 1	gene23385 (NCSTN)	-0.0943531	7.50958	-2.30053	0.0236854	0.970873	-2.26219
RNAseq	Whole Blood	Day 1	gene6416 (MAP2K4)	0.0862485	6.00626	2.28186	0.0238388	0.970873	2.25972
RNAseq	Whole Blood	Day 1	gene23179 (RGL1)	-0.251132	2.61056	-2.2854	0.023951	0.970873	-2.25791
RNAseq	Whole Blood	Day 1	gene5441 (POLR2L)	-0.112326	5.38192	-2.27983	0.0240043	0.970873	-2.25706
RNAseq	Whole Blood	Day 1	gene647121 (EMBP1)	0.677235	2.9224	2.32119	0.0240331	0.970873	2.2566
RNAseq	Whole Blood	Day 1	gene644050 (LINC01529)	0.946289	-2.27642	2.27546	0.0240815	0.970873	2.25583
RNAseq	Whole Blood	Day 1	gene28631 (TRBJ1-5)	0.387909	1.69278	2.29806	0.0240853	0.970873	2.25577
RNAseq	Whole Blood	Day 1	gene79042 (TSEN34)	0.138054	5.35979	2.28937	0.0241163	0.970873	2.25527
RNAseq	Whole Blood	Day 1	gene26790 (SNORD58B)	0.24599	3.03731	2.29537	0.0241341	0.970873	2.25499
RNAseq	Whole Blood	Day 1	gene5990 (RFX2)	0.316062	5.19223	2.29558	0.0242286	0.970873	2.25348
RNAseq	Whole Blood	Day 1	gene8357 (H3C10)	0.421252	3.65115	2.30398	0.0243349	0.970873	2.2518
RNAseq	Whole Blood	Day 1	gene23023 (TMCC1)	0.155543	6.32401	2.29433	0.024367	0.970873	2.25129
RNAseq	Whole Blood	Day 1	gene22809 (ATF5)	-0.207935	4.35333	-2.27608	0.0244071	0.970873	-2.25066
RNAseq	Whole Blood	Day 1	gene64225 (ATL2)	0.135496	4.36614	2.27596	0.0244102	0.970873	2.25061
RNAseq	Whole Blood	Day 1	gene123036 (TC2N)	0.168207	5.53344	2.28688	0.0246327	0.970873	2.24711
RNAseq	Whole Blood	Day 1	gene4579 (TRNY)	0.381753	2.69062	2.29198	0.0246358	0.970873	2.24707
RNAseq	Whole Blood	Day 1	gene8578 (SCARF1)	-0.322621	4.26132	-2.28537	0.0246836	0.970873	-2.24632
RNAseq	Whole Blood	Day 1	gene84276 (NICN1)	0.139802	4.17831	2.26709	0.0248069	0.970873	2.2444
RNAseq	Whole Blood	Day 1	gene28643 (TRAV38-2DV8)	0.343981	1.85136	2.27626	0.0248435	0.970873	2.24383
RNAseq	Whole Blood	Day 1	gene8787 (RGS9)	0.41413	2.55512	2.28368	0.0249731	0.970873	2.24182
RNAseq	Whole Blood	Day 1	gene23593 (HEBP2)	0.185734	5.43542	2.28625	0.0251443	0.970873	2.23918
RNAseq	Whole Blood	Day 1	gene3932 (LCK)	0.112518	7.9139	2.27708	0.0251612	0.970873	2.23892
RNAseq	Whole Blood	Day 1	gene4097 (MAFG)	-0.152894	5.1908	-2.27549	0.025251	0.970873	-2.23754
RNAseq	Whole Blood	Day 1	gene100996634 (NA)	0.910406	-2.31628	2.24896	0.0253553	0.970873	2.23595
RNAseq	Whole Blood	Day 1	gene728 (C5AR1)	0.0983545	9.16055	2.2537	0.0253848	0.970873	2.2355
RNAseq	Whole Blood	Day 1	gene644215 (LOC644215)	0.263319	1.94598	2.26606	0.025405	0.970873	2.23519
RNAseq	Whole Blood	Day 1	gene3015 (H2AZ1)	0.0995392	6.35794	2.26138	0.0255257	0.970873	2.23335
RNAseq	Whole Blood	Day 1	gene54682 (MANSC1)	0.215541	5.60554	2.26374	0.0255349	0.970873	2.23321
RNAseq	Whole Blood	Day 1	gene57580 (PREX1)	0.0997843	10.2459	2.26825	0.0255641	0.970873	2.23277
RNAseq	Whole Blood	Day 1	gene1027 (CDKN1B)	0.108007	7.42061	2.26528	0.0257871	0.970873	2.2294
RNAseq	Whole Blood	Day 1	gene3017 (H2BC5)	0.375029	3.35351	2.27899	0.0262045	0.970873	2.22317
RNAseq	Whole Blood	Day 1	gene10398 (MYL9)	-0.681153	4.96937	-2.28451	0.0262182	0.970873	-2.22296
RNAseq	Whole Blood	Day 1	gene4576 (TRNT)	0.358945	2.70891	2.25657	0.026495	0.970873	2.21888
RNAseq	Whole Blood	Day 1	gene10123 (ARL4C)	0.147414	7.89783	2.2551	0.0265123	0.970873	2.21862
RNAseq	Whole Blood	Day 1	gene30061 (SLC40A1)	0.160117	6.70494	2.26322	0.0265384	0.970873	2.21824
RNAseq	Whole Blood	Day 1	gene102465834 (MIR7844)	0.222731	2.65165	2.2383	0.0267117	0.970873	2.2157
RNAseq	Whole Blood	Day 1	gene144423 (GLT1D1)	0.128984	7.46273	2.24343	0.0268855	0.970873	2.21318
RNAseq	Whole Blood	Day 1	gene3633 (INPP5B)	0.173529	5.70387	2.26461	0.0269334	0.970873	2.21248
RNAseq	Whole Blood	Day 1	gene9260 (PDLIM7)	0.137806	7.63545	2.23973	0.0269514	0.970873	2.21222
RNAseq	Whole Blood	Day 1	gene9922 (IQSEC1)	-0.0855775	9.05877	-2.23986	0.0269895	0.970873	-2.21167
RNAseq	Whole Blood	Day 1	gene5414 (SEPTIN4)	-0.420351	1.78534	-2.24887	0.0270796	0.970873	-2.21037
RNAseq	Whole Blood	Day 1	gene54558 (SPATA6)	0.299527	2.83541	2.24414	0.0272545	0.970873	2.20785
RNAseq	Whole Blood	Day 1	gene3021 (H3-3B)	0.102581	9.68732	2.23297	0.0272868	0.970873	2.20739
RNAseq	Whole Blood	Day 1	gene6019 (RLN2)	-0.516625	0.0936047	-2.24291	0.0273147	0.970873	-2.20699
RNAseq	Whole Blood	Day 1	gene63922 (CHTF18)	0.17158	4.13351	2.23132	0.0273202	0.970873	2.20691
RNAseq	Whole Blood	Day 1	gene28582 (TRBV11-1)	0.838688	-2.22622	2.22511	0.0274191	0.970873	2.2055
RNAseq	Whole Blood	Day 1	gene777 (CACNA1E)	-0.361663	2.84448	-2.25126	0.0277168	0.970873	-2.20127
RNAseq	Whole Blood	Day 1	gene162427 (RETREG3)	0.0703816	6.62374	2.22514	0.0277923	0.970873	2.20021
RNAseq	Whole Blood	Day 1	gene9937 (DCLRE1A)	0.178381	2.98863	2.2222	0.0278538	0.970873	2.19934
RNAseq	Whole Blood	Day 1	gene100500853 (MIR3605)	0.156785	4.93584	2.22302	0.0279341	0.970873	2.19821
RNAseq	Whole Blood	Day 1	gene94234 (FOXQ1)	-1.15196	-3.59503	-2.23943	0.0279394	0.970873	-2.19814
RNAseq	Whole Blood	Day 1	gene246329 (STAC3)	-0.236421	3.78649	-2.24148	0.0279454	0.970873	-2.19805
RNAseq	Whole Blood	Day 1	gene3109 (HLA-DMB)	-0.190231	5.61264	-2.23077	0.0279541	0.970873	-2.19793
RNAseq	Whole Blood	Day 1	gene59352 (LGR6)	0.47236	3.36188	2.23761	0.0279724	0.970873	2.19767
RNAseq	Whole Blood	Day 1	gene4170 (MCL1)	0.111751	10.5799	2.23268	0.0279735	0.970873	2.19766
RNAseq	Whole Blood	Day 1	gene6517 (SLC2A4)	0.704247	-1.74149	2.20944	0.028044	0.970873	2.19667
RNAseq	Whole Blood	Day 1	gene54543 (TOMM7)	0.170422	6.98966	2.23145	0.0281517	0.970873	2.19517
RNAseq	Whole Blood	Day 1	gene9391 (CIAO1)	0.0601857	6.75736	2.21784	0.0281561	0.970873	2.19511
RNAseq	Whole Blood	Day 1	gene22914 (KLRK1)	0.252474	6.91506	2.24181	0.0282118	0.970873	2.19433
RNAseq	Whole Blood	Day 1	gene102724023 (GATD3B)	-0.59294	2.90086	-2.25536	0.028339	0.970873	-2.19256
RNAseq	Whole Blood	Day 1	gene221476 (PI16)	-0.440682	3.10524	-2.24824	0.0283648	0.970873	-2.1922
RNAseq	Whole Blood	Day 1	gene654 (BMP6)	0.310489	4.06766	2.23911	0.0283991	0.970873	2.19173
RNAseq	Whole Blood	Day 1	gene4572 (TRNQ)	0.412151	2.21458	2.22487	0.0284976	0.970873	2.19037
RNAseq	Whole Blood	Day 1	gene317648 (NOP14-AS1)	0.171431	3.30826	2.20774	0.0287314	0.970873	2.18715
RNAseq	Whole Blood	Day 1	gene54545 (MTMR12)	0.100394	5.64913	2.21409	0.028741	0.970873	2.18702
RNAseq	Whole Blood	Day 1	gene5511 (PPP1R8)	0.0689457	5.31694	2.20127	0.028782	0.970873	2.18646
RNAseq	Whole Blood	Day 1	gene3156 (HMGCR)	0.11534	6.00905	2.21474	0.0289181	0.970873	2.1846
RNAseq	Whole Blood	Day 1	gene55582 (KIF27)	0.242595	3.79482	2.21774	0.0289908	0.970873	2.18361
RNAseq	Whole Blood	Day 1	gene125144 (SNHG29)	0.148569	7.14824	2.20784	0.0290348	0.970873	2.18301
RNAseq	Whole Blood	Day 1	gene1960 (EGR3)	-0.40528	0.879976	-2.20573	0.029146	0.970873	-2.18151
RNAseq	Whole Blood	Day 1	gene146862 (UNC45B)	0.540432	0.158695	2.20804	0.0291756	0.970873	2.18111
RNAseq	Whole Blood	Day 1	gene8815 (BANF1)	-0.113001	5.75137	-2.20348	0.0293	0.970873	-2.17943
RNAseq	Whole Blood	Day 1	gene5984 (RFC4)	0.166179	2.89495	2.1957	0.0296376	0.970873	2.1749
RNAseq	Whole Blood	Day 1	gene22807 (IKZF2)	0.247426	4.08984	2.20832	0.0296803	0.970873	2.17433
RNAseq	Whole Blood	Day 1	gene6768 (ST14)	-0.306477	5.49816	-2.214	0.0297577	0.970873	-2.1733
RNAseq	Whole Blood	Day 1	gene23107 (MRPS27)	0.0851813	5.23668	2.19019	0.0297724	0.970873	2.17311
RNAseq	Whole Blood	Day 1	gene79567 (RIPOR1)	-0.132038	7.30506	-2.21232	0.0297819	0.970873	-2.17298
RNAseq	Whole Blood	Day 1	gene56925 (LXN)	0.218059	2.90951	2.20139	0.0297904	0.970873	2.17287
RNAseq	Whole Blood	Day 1	gene4068 (SH2D1A)	0.182175	5.33167	2.2093	0.029874	0.970873	2.17176
RNAseq	Whole Blood	Day 1	gene87 (ACTN1)	0.105221	9.1144	2.20779	0.0299507	0.970873	2.17074
RNAseq	Whole Blood	Day 1	gene4856 (CCN3)	0.366229	3.80576	2.20465	0.0299646	0.970873	2.17056
RNAseq	Whole Blood	Day 1	gene23205 (ACSBG1)	-0.57851	-0.00494514	-2.20305	0.0299651	0.970873	-2.17055
RNAseq	Whole Blood	Day 1	gene100507600 (LCT-AS1)	1.22367	-2.63756	2.21203	0.0299902	0.970873	2.17022
RNAseq	Whole Blood	Day 1	gene51233 (DRICH1)	0.537365	1.21699	2.22322	0.030116	0.970873	2.16856
RNAseq	Whole Blood	Day 1	gene1725 (DHPS)	0.0781246	5.63305	2.1901	0.0301837	0.970873	2.16767
RNAseq	Whole Blood	Day 1	gene100528032 (KLRC4-KLRK1)	0.252133	6.98119	2.21233	0.0303275	0.970873	2.16579
RNAseq	Whole Blood	Day 1	gene64780 (MICAL1)	0.132114	7.9978	2.20234	0.0305282	0.970873	2.16317
RNAseq	Whole Blood	Day 1	gene3128 (HLA-DRB6)	-0.55081	2.51613	-2.21822	0.0305315	0.970873	-2.16313
RNAseq	Whole Blood	Day 1	gene23505 (TMEM131)	-0.0727337	7.04053	-2.18376	0.0306592	0.970873	-2.16147
RNAseq	Whole Blood	Day 1	gene25849 (PARM1)	-0.37953	1.88935	-2.19093	0.0306826	0.970873	-2.16116
RNAseq	Whole Blood	Day 1	gene58528 (RRAGD)	0.144052	4.70983	2.18392	0.0307016	0.970873	2.16092
RNAseq	Whole Blood	Day 1	gene54475 (NLE1)	0.169806	3.26131	2.18309	0.0308197	0.970873	2.15939
RNAseq	Whole Blood	Day 1	gene7076 (TIMP1)	-0.201047	6.83655	-2.20437	0.0309628	0.970873	-2.15755
RNAseq	Whole Blood	Day 1	gene346007 (EYS)	0.49544	-0.881998	2.169	0.0310208	0.970873	2.15681
RNAseq	Whole Blood	Day 1	gene693220 (MIR635)	0.556997	-1.21107	2.16888	0.0311018	0.970873	2.15577
RNAseq	Whole Blood	Day 1	gene57787 (MARK4)	0.141943	5.71524	2.19737	0.0311808	0.970873	2.15476
RNAseq	Whole Blood	Day 1	gene5156 (PDGFRA)	0.583133	-0.450545	2.17382	0.0315912	0.970873	2.14955
RNAseq	Whole Blood	Day 1	gene100129482 (ZNF37BP)	0.147688	5.16397	2.16938	0.0317082	0.970873	2.14807
RNAseq	Whole Blood	Day 1	gene84129 (ACAD11)	0.166404	3.85775	2.16996	0.031767	0.970873	2.14733
RNAseq	Whole Blood	Day 1	gene23583 (SMUG1)	-0.129616	3.78058	-2.16825	0.0318033	0.970873	-2.14687
RNAseq	Whole Blood	Day 1	gene5197 (PF4V1)	0.718315	2.79353	2.20019	0.0319817	0.970873	2.14464
RNAseq	Whole Blood	Day 1	gene643529 (LINC00865)	0.440918	1.06923	2.17662	0.0319972	0.970873	2.14445
RNAseq	Whole Blood	Day 1	gene83719 (YPEL3)	0.117208	9.08785	2.17299	0.0322479	0.970873	2.14132
RNAseq	Whole Blood	Day 1	gene51606 (ATP6V1H)	-0.0892812	4.75802	-2.15634	0.032474	0.970873	-2.13853
RNAseq	Whole Blood	Day 1	gene9945 (GFPT2)	0.974308	-1.1681	2.16756	0.0324986	0.970873	2.13822
RNAseq	Whole Blood	Day 1	gene8880 (FUBP1)	-0.0643281	6.79538	-2.15203	0.0325404	0.970873	-2.13771
RNAseq	Whole Blood	Day 1	gene22931 (RAB18)	0.119368	6.03402	2.15913	0.0325736	0.970873	2.1373
RNAseq	Whole Blood	Day 1	gene5573 (PRKAR1A)	0.0893499	8.59909	2.16823	0.0325959	0.970873	2.13703
RNAseq	Whole Blood	Day 1	gene9679 (FAM53B)	0.0964547	7.80822	2.16773	0.0326486	0.970873	2.13638
RNAseq	Whole Blood	Day 1	gene23254 (KAZN)	0.701707	2.95824	2.19137	0.0326519	0.970873	2.13634
RNAseq	Whole Blood	Day 1	gene5830 (PEX5)	0.124732	4.75054	2.16797	0.032768	0.970873	2.13491
RNAseq	Whole Blood	Day 1	gene152789 (JAKMIP1)	0.436522	3.17123	2.18304	0.0329271	0.970873	2.13297
RNAseq	Whole Blood	Day 1	gene100507062 (PSMD6-AS2)	-0.225871	3.54152	-2.15664	0.0329972	0.970873	-2.13212
RNAseq	Whole Blood	Day 1	gene5797 (PTPRM)	0.432141	3.055	2.18314	0.0330813	0.970873	2.13109
RNAseq	Whole Blood	Day 1	gene105372824 (LOC105372824)	-0.447996	0.205902	-2.15271	0.0331627	0.970873	-2.13011
RNAseq	Whole Blood	Day 1	gene51593 (SRRT)	-0.076013	7.21228	-2.15007	0.0331787	0.970873	-2.12991
RNAseq	Whole Blood	Day 1	gene283989 (TSEN54)	0.176239	5.12697	2.1664	0.0331871	0.970873	2.12981
RNAseq	Whole Blood	Day 1	gene113829 (SLC35A4)	-0.0764745	6.37286	-2.14711	0.0336904	0.970873	-2.12376
RNAseq	Whole Blood	Day 1	gene54820 (NDE1)	0.119789	5.63538	2.15369	0.0339563	0.970873	2.12059
RNAseq	Whole Blood	Day 1	gene79925 (SPEF2)	0.229252	2.5762	2.14568	0.0340661	0.970873	2.11929
RNAseq	Whole Blood	Day 1	gene65123 (INTS3)	-0.0900911	6.38505	-2.14108	0.034162	0.970873	-2.11815
RNAseq	Whole Blood	Day 1	gene79080 (CCDC86)	-0.139917	3.80552	-2.1388	0.0342045	0.970873	-2.11765
RNAseq	Whole Blood	Day 1	gene285540 (SEPSECS-AS1)	0.569226	0.650138	2.16826	0.0342915	0.970873	2.11663
RNAseq	Whole Blood	Day 1	gene5709 (PSMD3)	-0.072603	6.17555	-2.13957	0.0343643	0.970873	-2.11577
RNAseq	Whole Blood	Day 1	gene901 (CCNG2)	0.124369	6.23693	2.13174	0.0343767	0.970873	2.11563
RNAseq	Whole Blood	Day 1	gene22821 (RASA3)	0.0910398	8.25677	2.15727	0.0345433	0.970873	2.11367
RNAseq	Whole Blood	Day 1	gene101929574 (LOC101929574)	-0.596543	0.0215292	-2.14903	0.0346008	0.970873	-2.113
RNAseq	Whole Blood	Day 1	gene55114 (ARHGAP17)	-0.127953	6.75027	-2.14008	0.0346495	0.970873	-2.11243
RNAseq	Whole Blood	Day 1	gene55313 (CPPED1)	0.160007	8.94783	2.15445	0.034745	0.970873	2.11132
RNAseq	Whole Blood	Day 1	gene374977 (MROH7)	-0.500443	0.0630716	-2.13112	0.0347603	0.970873	-2.11114
RNAseq	Whole Blood	Day 1	gene9053 (MAP7)	0.415526	2.82568	2.15558	0.0347648	0.970873	2.11109
RNAseq	Whole Blood	Day 1	gene255231 (MCOLN2)	0.335243	3.51859	2.1539	0.0348983	0.970873	2.10954
RNAseq	Whole Blood	Day 1	gene3003 (GZMK)	0.363604	5.35184	2.15743	0.0350841	0.970873	2.10739
RNAseq	Whole Blood	Day 1	gene441733 (PRKXP1)	0.792947	4.78536	2.16439	0.0350961	0.970873	2.10725
RNAseq	Whole Blood	Day 1	gene51143 (DYNC1LI1)	0.130355	5.98791	2.14451	0.0351999	0.970873	2.10605
RNAseq	Whole Blood	Day 1	gene10585 (POMT1)	0.106073	4.95199	2.12611	0.0352163	0.970873	2.10586
RNAseq	Whole Blood	Day 1	gene79762 (C1orf115)	0.32945	2.21425	2.14156	0.0352916	0.970873	2.105
RNAseq	Whole Blood	Day 1	gene55198 (APPL2)	0.103726	5.50462	2.13036	0.0352989	0.970873	2.10491
RNAseq	Whole Blood	Day 1	gene29994 (BAZ2B)	-0.143341	7.09181	-2.14151	0.0353121	0.970873	-2.10476
RNAseq	Whole Blood	Day 1	gene6443 (SGCB)	0.241631	2.07591	2.13352	0.0353413	0.970873	2.10443
RNAseq	Whole Blood	Day 1	gene583 (BBS2)	0.176413	5.25139	2.14766	0.0353748	0.970873	2.10404
RNAseq	Whole Blood	Day 1	gene100507347 (VIM-AS1)	0.145149	5.31097	2.13234	0.0354549	0.970873	2.10312
RNAseq	Whole Blood	Day 1	gene25842 (ASF1A)	0.116789	4.28079	2.11823	0.035558	0.970873	2.10195
RNAseq	Whole Blood	Day 1	gene5382 (PMS2P4)	0.286853	0.916566	2.11361	0.0356709	0.970873	2.10066
RNAseq	Whole Blood	Day 1	gene283481 (FGF14-AS2)	0.630238	-1.5971	2.11236	0.0357014	0.970873	2.10031
RNAseq	Whole Blood	Day 1	gene100820829 (MYZAP)	0.780983	3.16503	2.15364	0.035776	0.970873	2.09946
RNAseq	Whole Blood	Day 1	gene386758 (ZNF582-AS1)	-0.328284	0.58787	-2.12144	0.0358002	0.970873	-2.09919
RNAseq	Whole Blood	Day 1	gene84919 (PPP1R15B)	0.0605263	6.83105	2.11645	0.0358117	0.970873	2.09906
RNAseq	Whole Blood	Day 1	gene9043 (SPAG9)	0.0719864	7.07048	2.11582	0.0359223	0.970873	2.09781
RNAseq	Whole Blood	Day 1	gene100288778 (WASH8P)	-0.544999	4.43236	-2.15008	0.0362096	0.970873	-2.09457
RNAseq	Whole Blood	Day 1	gene2057 (EPOR)	0.187304	4.15398	2.12697	0.0362376	0.970873	2.09425
RNAseq	Whole Blood	Day 1	gene51755 (CDK12)	-0.0721425	7.28887	-2.11253	0.0363372	0.970873	-2.09313
RNAseq	Whole Blood	Day 1	gene550112 (UBA6-AS1)	0.225911	2.82764	2.12831	0.0364255	0.970873	2.09215
RNAseq	Whole Blood	Day 1	gene9567 (GTPBP1)	-0.111204	7.04168	-2.12044	0.0366086	0.970873	-2.0901
RNAseq	Whole Blood	Day 1	gene8682 (PEA15)	-0.141908	6.50841	-2.1145	0.0369359	0.970873	-2.08647
RNAseq	Whole Blood	Day 1	gene132299 (OCIAD2)	0.125458	4.03317	2.101	0.0369935	0.970873	2.08584
RNAseq	Whole Blood	Day 1	gene84062 (DTNBP1)	-0.120371	4.54125	-2.10895	0.0370218	0.970873	-2.08552
RNAseq	Whole Blood	Day 1	gene6795 (AURKC)	-0.441095	-0.414521	-2.09512	0.037182	0.970873	-2.08376
RNAseq	Whole Blood	Day 1	gene11343 (MGLL)	-0.317858	4.78313	-2.127	0.037182	0.970873	-2.08376
RNAseq	Whole Blood	Day 1	gene8527 (DGKD)	0.104128	7.81757	2.11405	0.037211	0.970873	2.08344
RNAseq	Whole Blood	Day 1	gene6940 (ZNF354A)	0.243314	4.37135	2.12278	0.037281	0.970873	2.08267
RNAseq	Whole Blood	Day 1	gene140876 (RIPOR3)	0.463528	1.39405	2.11678	0.0373403	0.970873	2.08202
RNAseq	Whole Blood	Day 1	gene219293 (ATAD3C)	-0.452713	0.489288	-2.11017	0.0373471	0.970873	-2.08195
RNAseq	Whole Blood	Day 1	gene3603 (IL16)	0.0723232	8.99532	2.1045	0.0373864	0.970873	2.08152
RNAseq	Whole Blood	Day 1	gene84542 (KIAA1841)	0.171329	2.69971	2.09556	0.0374327	0.970873	2.08101
RNAseq	Whole Blood	Day 1	gene2912 (GRM2)	0.428327	0.407126	2.10187	0.0375667	0.970873	2.07955
RNAseq	Whole Blood	Day 1	gene10714 (POLD3)	0.114592	4.79022	2.10595	0.0375733	0.970873	2.07948
RNAseq	Whole Blood	Day 1	gene55614 (KIF16B)	0.242789	3.92551	2.11973	0.037653	0.970873	2.07861
RNAseq	Whole Blood	Day 1	gene1496 (CTNNA2)	0.957612	-2.73148	2.10543	0.0376845	0.970873	2.07827
RNAseq	Whole Blood	Day 1	gene28951 (TRIB2)	0.151613	6.46568	2.11422	0.0378803	0.970873	2.07615
RNAseq	Whole Blood	Day 1	gene9625 (AATK)	0.250302	7.08217	2.11764	0.0379667	0.970873	2.07521
RNAseq	Whole Blood	Day 1	gene26065 (LSM14A)	0.0556574	6.58564	2.09259	0.0381112	0.970873	2.07366
RNAseq	Whole Blood	Day 1	gene64744 (SMAP2)	0.172935	10.1584	2.09746	0.0383499	0.970873	2.0711
RNAseq	Whole Blood	Day 1	gene634 (CEACAM1)	-0.338344	5.16465	-2.10829	0.0384186	0.970873	-2.07036
RNAseq	Whole Blood	Day 1	gene55966 (AJAP1)	0.707197	0.139497	2.10066	0.038703	0.970873	2.06733
RNAseq	Whole Blood	Day 1	gene1456 (CSNK1G3)	0.0906564	4.42701	2.07843	0.0389725	0.970873	2.06448
RNAseq	Whole Blood	Day 1	gene5524 (PTPA)	-0.104777	6.11323	-2.09208	0.0390729	0.970873	-2.06342
RNAseq	Whole Blood	Day 1	gene4641 (MYO1C)	-0.160982	4.81901	-2.0942	0.0394182	0.970873	-2.05979
RNAseq	Whole Blood	Day 1	gene1318 (SLC31A2)	0.201457	6.35003	2.0884	0.0398175	0.970873	2.05564
RNAseq	Whole Blood	Day 1	gene389125 (MUSTN1)	0.243545	2.41358	2.0764	0.0398361	0.970873	2.05544
RNAseq	Whole Blood	Day 1	gene3902 (LAG3)	0.431718	3.33687	2.10138	0.0399054	0.970873	2.05473
RNAseq	Whole Blood	Day 1	gene84072 (HORMAD1)	-0.364434	0.991422	-2.08036	0.0399822	0.970873	-2.05393
RNAseq	Whole Blood	Day 1	gene102723854 (LINC01819)	0.468305	0.0135599	2.07341	0.0400509	0.970873	2.05322
RNAseq	Whole Blood	Day 1	gene760 (CA2)	0.413789	4.88142	2.10007	0.0401606	0.970873	2.05209
RNAseq	Whole Blood	Day 1	gene7536 (SF1)	-0.0563814	8.99546	-2.0706	0.0401755	0.970873	-2.05194
RNAseq	Whole Blood	Day 1	gene262 (AMD1)	0.104442	6.72605	2.07568	0.0401813	0.970873	2.05188
RNAseq	Whole Blood	Day 1	gene6853 (SYN1)	-0.626152	-0.788858	-2.06955	0.0402182	0.970873	-2.0515
RNAseq	Whole Blood	Day 1	gene5066 (PAM)	0.396097	4.86825	2.1008	0.0402588	0.970873	2.05108
RNAseq	Whole Blood	Day 1	gene2672 (GFI1)	0.291539	4.24856	2.09001	0.0403657	0.970873	2.04999
RNAseq	Whole Blood	Day 1	gene56666 (PANX2)	0.205061	5.50688	2.07972	0.0405496	0.970873	2.04811
RNAseq	Whole Blood	Day 1	gene55787 (TXLNG)	0.0896528	4.71867	2.06156	0.0407256	0.970873	2.04631
RNAseq	Whole Blood	Day 1	gene79612 (NAA16)	0.126599	4.70768	2.07297	0.0407286	0.970873	2.04628
RNAseq	Whole Blood	Day 1	gene59 (ACTA2)	0.47926	3.06876	2.09332	0.0408928	0.970873	2.04462
RNAseq	Whole Blood	Day 1	gene7582 (ZNF33B)	0.12653	5.19923	2.0685	0.0410759	0.970873	2.04276
RNAseq	Whole Blood	Day 1	gene2207 (FCER1G)	-0.218669	8.1746	-2.08172	0.0412456	0.970873	-2.04105
RNAseq	Whole Blood	Day 1	gene126917 (IFFO2)	0.0979439	5.9564	2.06022	0.0413915	0.970873	2.03959
RNAseq	Whole Blood	Day 1	gene112 (ADCY6)	-0.46697	0.201035	-2.05795	0.0415013	0.970873	-2.03849
RNAseq	Whole Blood	Day 1	gene1186 (CLCN7)	-0.14457	7.09317	-2.07275	0.0416389	0.970873	-2.03711
RNAseq	Whole Blood	Day 1	gene151230 (KLHL23)	-0.405231	-0.287308	-2.04911	0.0416445	0.970873	-2.03705
RNAseq	Whole Blood	Day 1	gene3006 (H1-2)	0.313753	4.15934	2.07304	0.0416771	0.970873	2.03673
RNAseq	Whole Blood	Day 1	gene10008 (KCNE3)	0.100994	7.04535	2.0655	0.0417338	0.970873	2.03617
RNAseq	Whole Blood	Day 1	gene93100 (NAPRT)	-0.258949	5.49346	-2.07966	0.0419658	0.970873	-2.03386
RNAseq	Whole Blood	Day 1	gene100033416 (SNORD116-4)	0.622082	-1.58583	2.04319	0.0420253	0.970873	2.03327
RNAseq	Whole Blood	Day 1	gene54923 (LIME1)	0.169177	6.40127	2.06362	0.042048	0.970873	2.03305
RNAseq	Whole Blood	Day 1	gene93624 (TADA2B)	0.0715314	6.49209	2.04915	0.0421421	0.970873	2.03211
RNAseq	Whole Blood	Day 1	gene7187 (TRAF3)	-0.0919681	6.23559	-2.05348	0.04222	0.970873	-2.03134
RNAseq	Whole Blood	Day 1	gene286122 (C8orf31)	-0.81192	-1.31867	-2.05963	0.0422446	0.970873	-2.0311
RNAseq	Whole Blood	Day 1	gene101928603 (ARMH2)	-0.343596	0.965265	-2.04949	0.0425996	0.970873	-2.02761
RNAseq	Whole Blood	Day 1	gene374443 (LOC374443)	0.116324	4.50741	2.04547	0.0428519	0.970873	2.02515
RNAseq	Whole Blood	Day 1	gene4575 (TRNS2)	0.443549	3.11732	2.06569	0.0430404	0.970873	2.02332
RNAseq	Whole Blood	Day 1	gene201191 (SAMD14)	-0.660995	2.00467	-2.06802	0.0430832	0.970873	-2.0229
RNAseq	Whole Blood	Day 1	gene51112 (TRAPPC12)	0.080455	5.72975	2.04639	0.043165	0.970873	2.02211
RNAseq	Whole Blood	Day 1	gene1901 (S1PR1)	0.105555	7.44191	2.04856	0.0432573	0.970873	2.02122
RNAseq	Whole Blood	Day 1	gene148022 (TICAM1)	-0.114011	4.97788	-2.04456	0.043351	0.970873	-2.02031
RNAseq	Whole Blood	Day 1	gene5775 (PTPN4)	0.15043	6.09859	2.04963	0.0434519	0.970873	2.01934
RNAseq	Whole Blood	Day 1	gene113510 (HELQ)	0.109259	3.97813	2.03107	0.0435795	0.970873	2.01811
RNAseq	Whole Blood	Day 1	gene150159 (SLC9B1)	0.385257	-0.571589	2.02714	0.0436429	0.970873	2.0175
RNAseq	Whole Blood	Day 1	gene81606 (LBH)	0.099563	8.18786	2.04158	0.0437348	0.970873	2.01662
RNAseq	Whole Blood	Day 1	gene124602 (KIF19)	0.620375	1.07307	2.05126	0.0438028	0.970873	2.01597
RNAseq	Whole Blood	Day 1	gene4155 (MBP)	0.0891472	8.77842	2.04927	0.0439529	0.970873	2.01454
RNAseq	Whole Blood	Day 1	gene103625681 (LLPH-DT)	1.17275	-0.836137	2.06102	0.0439786	0.970873	2.0143
RNAseq	Whole Blood	Day 1	gene55812 (SPATA7)	0.27501	0.790555	2.02375	0.0440211	0.970873	2.01389
RNAseq	Whole Blood	Day 1	gene53635 (PTOV1)	0.105599	6.18215	2.03543	0.0441409	0.970873	2.01275
RNAseq	Whole Blood	Day 1	gene155400 (NSUN5P1)	0.188904	4.78563	2.04082	0.0442087	0.970873	2.01211
RNAseq	Whole Blood	Day 1	gene26190 (FBXW2)	0.0700295	6.8782	2.03031	0.0442383	0.970873	2.01183
RNAseq	Whole Blood	Day 1	gene5567 (PRKACB)	0.103571	6.46169	2.02737	0.0442926	0.970873	2.01131
RNAseq	Whole Blood	Day 1	gene55920 (RCC2)	-0.0977533	7.16913	-2.03784	0.0443109	0.970873	-2.01114
RNAseq	Whole Blood	Day 1	gene5888 (RAD51)	0.462739	0.0748598	2.02708	0.0443311	0.970873	2.01095
RNAseq	Whole Blood	Day 1	gene54210 (TREM1)	0.205012	7.51621	2.0454	0.0445793	0.970873	2.0086
RNAseq	Whole Blood	Day 1	gene283897 (C16orf54)	0.0943401	8.24411	2.03175	0.0445917	0.970873	2.00849
RNAseq	Whole Blood	Day 1	gene56851 (EMC7)	0.0779042	4.82661	2.02161	0.0446161	0.970873	2.00826
RNAseq	Whole Blood	Day 1	gene151306 (GPBAR1)	-0.255664	5.0392	-2.04055	0.0447701	0.970873	-2.00681
RNAseq	Whole Blood	Day 1	gene10737 (RFPL3S)	-0.520046	-0.621689	-2.02303	0.0447816	0.970873	-2.0067
RNAseq	Whole Blood	Day 1	gene8826 (IQGAP1)	0.0959142	10.0083	2.03918	0.0448115	0.970873	2.00642
RNAseq	Whole Blood	Day 1	gene8515 (ITGA10)	-0.270002	1.72971	-2.02359	0.0448298	0.970873	-2.00625
RNAseq	Whole Blood	Day 1	gene6613 (SUMO2)	0.0638858	7.07677	2.02302	0.0448905	0.970873	2.00568
RNAseq	Whole Blood	Day 1	gene160760 (PPTC7)	0.0928383	6.23525	2.02756	0.0448914	0.970873	2.00567
RNAseq	Whole Blood	Day 1	gene1345 (COX6C)	-0.139072	5.33854	-2.027	0.0451398	0.970873	-2.00335
RNAseq	Whole Blood	Day 1	gene1362 (CPD)	0.148436	7.87404	2.03489	0.045196	0.970873	2.00283
RNAseq	Whole Blood	Day 1	gene8508 (NIPSNAP1)	0.0952008	5.01705	2.0173	0.0454746	0.970873	2.00024
RNAseq	Whole Blood	Day 1	gene5579 (PRKCB)	-0.0975399	9.0186	-2.03658	0.0455428	0.970873	-1.99961
RNAseq	Whole Blood	Day 1	gene84243 (ZDHHC18)	0.100883	8.9687	2.0307	0.0456768	0.970873	1.99837
RNAseq	Whole Blood	Day 1	gene100131176 (WDR86-AS1)	0.39712	2.16448	2.03243	0.0457744	0.970873	1.99747
RNAseq	Whole Blood	Day 1	gene3539 (IGLC3)	-0.656385	5.29559	-2.02683	0.0458093	0.970873	-1.99715
RNAseq	Whole Blood	Day 1	gene90485 (ZNF835)	-0.411475	1.17189	-2.02828	0.0458096	0.970873	-1.99714
RNAseq	Whole Blood	Day 1	gene4511 (TRNC)	0.342557	2.50161	2.02778	0.0458358	0.970873	1.9969
RNAseq	Whole Blood	Day 1	gene83862 (TMEM120A)	0.141594	5.64046	2.02439	0.0461468	0.970873	1.99405
RNAseq	Whole Blood	Day 1	gene23765 (IL17RA)	-0.0859825	9.71574	-2.01571	0.0462341	0.970873	-1.99325
RNAseq	Whole Blood	Day 1	gene4222 (MEOX1)	0.370639	1.26929	2.02239	0.0463187	0.970873	1.99248
RNAseq	Whole Blood	Day 1	gene154141 (MBOAT1)	0.120582	5.60061	2.01409	0.0465339	0.970873	1.99052
RNAseq	Whole Blood	Day 1	gene83988 (NCALD)	0.251827	4.41897	2.02384	0.0465956	0.970873	1.98996
RNAseq	Whole Blood	Day 1	gene9910 (RABGAP1L)	0.117162	7.08621	2.01575	0.0466363	0.970873	1.98959
RNAseq	Whole Blood	Day 1	gene817 (CAMK2D)	-0.139824	5.17363	-2.01095	0.0466738	0.970873	-1.98925
RNAseq	Whole Blood	Day 1	gene2760 (GM2A)	-0.29939	6.38807	-2.02876	0.0468845	0.970873	-1.98734
RNAseq	Whole Blood	Day 1	gene6966 (TRGC1)	0.341328	4.10455	2.02485	0.0469176	0.970873	1.98704
RNAseq	Whole Blood	Day 1	gene8698 (S1PR4)	0.121338	7.90775	2.00409	0.0469407	0.970873	1.98684
RNAseq	Whole Blood	Day 1	gene1845 (DUSP3)	-0.157692	5.73708	-2.01419	0.0470408	0.970873	-1.98593
RNAseq	Whole Blood	Day 1	gene3275 (PRMT2)	0.137978	7.85	2.02871	0.04721	0.970873	1.98441
RNAseq	Whole Blood	Day 1	gene10733 (PLK4)	0.26177	0.895955	1.99419	0.0472674	0.970873	1.9839
RNAseq	Whole Blood	Day 1	gene54861 (SNRK)	0.0841256	7.66481	2.0066	0.0474314	0.970873	1.98243
RNAseq	Whole Blood	Day 1	gene4055 (LTBR)	-0.141484	6.72595	-2.0139	0.047459	0.970873	-1.98218
RNAseq	Whole Blood	Day 1	gene3537 (IGLC1)	-0.544716	5.76464	-2.00222	0.0475203	0.970873	-1.98163
RNAseq	Whole Blood	Day 1	gene84281 (C2orf88)	0.298394	5.19051	2.01633	0.0476171	0.970873	1.98077
RNAseq	Whole Blood	Day 1	gene137695 (TMEM68)	0.146168	2.73507	1.99069	0.0477023	0.970873	1.98001
RNAseq	Whole Blood	Day 1	gene401612 (SLC25A53)	0.245551	2.80764	2.00817	0.0480657	0.970873	1.97679
RNAseq	Whole Blood	Day 1	gene57234 (LINC00869)	0.168884	4.24039	2.01109	0.048067	0.970873	1.97678
RNAseq	Whole Blood	Day 1	gene11238 (CA5B)	0.0946893	5.11408	1.99986	0.0480872	0.970873	1.9766
RNAseq	Whole Blood	Day 1	gene219670 (ENKUR)	0.352347	3.38663	2.01626	0.0481084	0.970873	1.97641
RNAseq	Whole Blood	Day 1	gene719 (C3AR1)	-0.419179	5.18245	-2.01818	0.0482947	0.970873	-1.97477
RNAseq	Whole Blood	Day 1	gene207 (AKT1)	0.0880891	8.09607	2.00828	0.0483072	0.970873	1.97466
RNAseq	Whole Blood	Day 1	gene284486 (THEM5)	-0.550173	-0.103774	-1.99741	0.0484149	0.970873	-1.97371
RNAseq	Whole Blood	Day 1	gene255043 (TMEM86B)	-0.164161	4.44295	-1.99331	0.0487748	0.970873	-1.97056
RNAseq	Whole Blood	Day 1	gene23287 (AGTPBP1)	0.106484	7.14002	1.99647	0.0488217	0.970873	1.97015
RNAseq	Whole Blood	Day 1	gene55748 (CNDP2)	-0.123064	7.1865	-1.9846	0.0488279	0.970873	-1.97009
RNAseq	Whole Blood	Day 1	gene113235 (SLC46A1)	-0.23309	2.87196	-1.99278	0.0489735	0.970873	-1.96882
RNAseq	Whole Blood	Day 1	gene148808 (MFSD4A)	0.354652	-0.175897	1.97946	0.0490787	0.970873	1.96791
RNAseq	Whole Blood	Day 1	gene7531 (YWHAE)	-0.0877714	6.38697	-1.99029	0.0492363	0.970873	-1.96654
RNAseq	Whole Blood	Day 1	gene8379 (MAD1L1)	0.127939	5.52603	1.99953	0.0493108	0.970873	1.96589
RNAseq	Whole Blood	Day 1	gene493900 (TMEM9B-AS1)	0.342284	1.4175	1.9893	0.0493311	0.970873	1.96572
RNAseq	Whole Blood	Day 1	gene7694 (ZNF135)	-0.384568	1.43046	-1.99738	0.049544	0.970873	-1.96388
RNAseq	Whole Blood	Day 1	gene441951 (ZFAS1)	0.118494	6.07441	1.98764	0.0495488	0.970873	1.96384
RNAseq	Whole Blood	Day 1	gene197320 (ZNF778)	0.117739	3.63895	1.97597	0.0495734	0.970873	1.96363
RNAseq	Whole Blood	Day 1	gene28701 (TRAJ54)	0.381299	0.332592	1.97881	0.049761	0.970873	1.96201
RNAseq	Whole Blood	Day 1	gene22937 (SCAP)	0.083763	7.39337	1.98654	0.0497957	0.970873	1.96172
RNAseq	Whole Blood	Day 1	gene2908 (NR3C1)	0.0677943	7.28096	1.98122	0.0499096	0.970873	1.96074
RNAseq	Whole Blood	Day 1	gene1647 (GADD45A)	0.187315	3.73237	1.982	0.0500828	0.970873	1.95926
RNAseq	Whole Blood	Day 1	gene9554 (SEC22B)	0.073063	5.68036	1.97903	0.0501901	0.970873	1.95834
RNAseq	Whole Blood	Day 1	gene55679 (LIMS2)	0.323678	2.39327	1.99659	0.0501967	0.970873	1.95828
RNAseq	Whole Blood	Day 1	gene811 (CALR)	-0.105185	8.54673	-1.97808	0.0502687	0.970873	-1.95767
RNAseq	Whole Blood	Day 1	gene25946 (ZNF385A)	-0.202873	7.38397	-1.99059	0.050287	0.970873	-1.95751
RNAseq	Whole Blood	Day 1	gene3937 (LCP2)	-0.0854675	8.63501	-1.97158	0.0504459	0.970873	-1.95616
RNAseq	Whole Blood	Day 1	gene57706 (DENND1A)	-0.108928	6.26585	-1.97232	0.0505315	0.970873	-1.95544
RNAseq	Whole Blood	Day 1	gene10581 (IFITM2)	0.158085	10.8343	1.98391	0.0505446	0.970873	1.95533
RNAseq	Whole Blood	Day 1	gene27351 (DESI1)	-0.0885456	5.58203	-1.97575	0.0508003	0.970873	-1.95316
RNAseq	Whole Blood	Day 1	gene5476 (CTSA)	-0.120197	8.07547	-1.98488	0.0509773	0.970873	-1.95167
RNAseq	Whole Blood	Day 1	gene105371478 (NA)	-0.231708	2.45839	-1.9683	0.0510857	0.970873	-1.95076
RNAseq	Whole Blood	Day 1	gene55577 (NAGK)	-0.18363	7.57178	-1.99006	0.0511809	0.970873	-1.94996
RNAseq	Whole Blood	Day 1	gene54014 (BRWD1)	0.0847039	6.28165	1.96786	0.0512058	0.970873	1.94975
RNAseq	Whole Blood	Day 1	gene90135 (BTBD6)	0.118398	4.83609	1.97167	0.0513416	0.970873	1.94861
RNAseq	Whole Blood	Day 1	gene5909 (RAP1GAP)	-1.44996	1.60117	-1.98909	0.0516295	0.970873	-1.94621
RNAseq	Whole Blood	Day 1	gene728233 (PI4KAP1)	-0.707262	3.55044	-1.98946	0.0518329	0.970873	-1.94452
RNAseq	Whole Blood	Day 1	gene541471 (MIR4435-2HG)	-0.216489	3.22838	-1.97234	0.0518561	0.970873	-1.94433
RNAseq	Whole Blood	Day 1	gene3293 (HSD17B3)	0.415593	-0.0292748	1.95403	0.0521516	0.970873	1.94188
RNAseq	Whole Blood	Day 1	gene50614 (GALNT9)	-0.898106	-3.38661	-1.95577	0.0522791	0.970873	-1.94083
RNAseq	Whole Blood	Day 1	gene85028 (SNHG12)	0.139204	3.93054	1.95996	0.0524241	0.970873	1.93963
RNAseq	Whole Blood	Day 1	gene28876 (IGKV3D-11)	-0.528673	1.10173	-1.95058	0.0524892	0.970873	-1.9391
RNAseq	Whole Blood	Day 1	gene113263 (GLCCI1)	0.118479	5.04583	1.95314	0.0528321	0.970873	1.93629
RNAseq	Whole Blood	Day 1	gene6976 (TRGV3)	0.484301	1.66086	1.97273	0.0529296	0.970873	1.9355
RNAseq	Whole Blood	Day 1	gene728489 (DNLZ)	0.261883	3.35219	1.96796	0.0529417	0.970873	1.9354
RNAseq	Whole Blood	Day 1	gene389643 (NUGGC)	0.318363	2.35107	1.96333	0.0530015	0.970873	1.93491
RNAseq	Whole Blood	Day 1	gene100128905 (LINC01960)	0.523071	-1.6933	1.94345	0.0530251	0.970873	1.93472
RNAseq	Whole Blood	Day 1	gene84634 (KISS1R)	0.47488	0.34538	1.95611	0.0531576	0.970873	1.93364
RNAseq	Whole Blood	Day 1	gene79912 (PYROXD1)	0.161745	3.79986	1.95316	0.0531985	0.970873	1.93331
RNAseq	Whole Blood	Day 1	gene51155 (JPT1)	0.0988621	6.49572	1.95017	0.0533648	0.970873	1.93196
RNAseq	Whole Blood	Day 1	gene941 (CD80)	-0.497303	-0.817592	-1.94351	0.0536254	0.970873	-1.92985
RNAseq	Whole Blood	Day 1	gene56052 (ALG1)	-0.0903884	4.24616	-1.93929	0.0538385	0.970873	-1.92813
RNAseq	Whole Blood	Day 1	gene11164 (NUDT5)	0.11277	5.70416	1.95472	0.0538517	0.970873	1.92803
RNAseq	Whole Blood	Day 1	gene9019 (MPZL1)	0.229979	7.00537	1.96495	0.0540461	0.970873	1.92647
RNAseq	Whole Blood	Day 1	gene308 (ANXA5)	-0.149534	7.52098	-1.95605	0.0542002	0.970873	-1.92523
RNAseq	Whole Blood	Day 1	gene23582 (CCNDBP1)	0.0760648	7.16326	1.94808	0.0542963	0.970873	1.92447
RNAseq	Whole Blood	Day 1	gene9184 (BUB3)	0.0734111	5.98594	1.93954	0.0543457	0.970873	1.92407
RNAseq	Whole Blood	Day 1	gene6777 (STAT5B)	0.0827173	8.91153	1.9436	0.0543849	0.970873	1.92376
RNAseq	Whole Blood	Day 1	gene115992 (RNF166)	0.13867	8.15495	1.95529	0.0544199	0.970873	1.92348
RNAseq	Whole Blood	Day 1	gene445347 (TARP)	0.308592	5.09298	1.95864	0.0544327	0.970873	1.92338
RNAseq	Whole Blood	Day 1	gene9441 (MED26)	0.0864765	4.3776	1.93292	0.0544948	0.970873	1.92288
RNAseq	Whole Blood	Day 1	gene51567 (TDP2)	0.124147	6.28277	1.94581	0.0545859	0.970873	1.92216
RNAseq	Whole Blood	Day 1	gene9987 (HNRNPDL)	0.0766935	7.87488	1.93551	0.0546219	0.970873	1.92187
RNAseq	Whole Blood	Day 1	gene6604 (SMARCD3)	-0.160457	5.10955	-1.95008	0.0547981	0.970873	-1.92047
RNAseq	Whole Blood	Day 1	gene3925 (STMN1)	0.148149	4.3429	1.94019	0.0548413	0.970873	1.92013
RNAseq	Whole Blood	Day 1	gene689 (BTF3)	0.0980953	8.70196	1.94251	0.0549425	0.970873	1.91933
RNAseq	Whole Blood	Day 1	gene101928068 (LOC101928068)	-0.372948	0.394627	-1.93318	0.055308	0.970873	-1.91645
RNAseq	Whole Blood	Day 1	gene53944 (CSNK1G1)	0.0695022	5.53483	1.92926	0.0554303	0.970873	1.91549
RNAseq	Whole Blood	Day 1	gene2140 (EYA3)	-0.112031	5.56375	-1.93901	0.05549	0.970873	-1.91502
RNAseq	Whole Blood	Day 1	gene10681 (GNB5)	-0.147099	4.60094	-1.94019	0.0555579	0.970873	-1.91449
RNAseq	Whole Blood	Day 1	gene10723 (SLC12A7)	-0.382653	5.76337	-1.95679	0.0555669	0.970873	-1.91442
RNAseq	Whole Blood	Day 1	gene9672 (SDC3)	-0.374562	2.56977	-1.93647	0.0555877	0.970873	-1.91425
RNAseq	Whole Blood	Day 1	gene6670 (SP3)	0.0549157	7.33192	1.9288	0.0555998	0.970873	1.91416
RNAseq	Whole Blood	Day 1	gene105377206 (NA)	0.215938	2.20675	1.92996	0.0556691	0.970873	1.91362
RNAseq	Whole Blood	Day 1	gene23136 (EPB41L3)	-0.208271	5.35062	-1.93102	0.0560204	0.970873	-1.91088
RNAseq	Whole Blood	Day 1	gene63874 (ABHD4)	0.0965408	5.79212	1.92991	0.0562101	0.970873	1.9094
RNAseq	Whole Blood	Day 1	gene57699 (CPNE5)	-0.256017	4.88441	-1.93813	0.0562145	0.970873	-1.90937
RNAseq	Whole Blood	Day 1	gene128346 (C1orf162)	-0.142703	7.00668	-1.93584	0.0562276	0.970873	-1.90927
RNAseq	Whole Blood	Day 1	gene641638 (SNHG6)	0.123535	5.52415	1.92558	0.0563468	0.970873	1.90834
RNAseq	Whole Blood	Day 1	gene11273 (ATXN2L)	-0.0664522	8.17061	-1.92533	0.0563884	0.970873	-1.90802
RNAseq	Whole Blood	Day 1	gene113201 (CASC4)	0.0694797	6.49495	1.92473	0.056417	0.970873	1.9078
RNAseq	Whole Blood	Day 1	gene79027 (ZNF655)	0.0624657	6.78783	1.91918	0.0566237	0.970873	1.9062
RNAseq	Whole Blood	Day 1	gene100302133 (MIR1287)	0.611276	-1.69762	1.91355	0.0567256	0.970873	1.90542
RNAseq	Whole Blood	Day 1	gene6550 (SLC9A3)	0.151178	3.5111	1.92472	0.0568054	0.970873	1.90481
RNAseq	Whole Blood	Day 1	gene9804 (TOMM20)	0.0896552	6.14611	1.92074	0.0570008	0.970873	1.9033
RNAseq	Whole Blood	Day 1	gene54677 (CROT)	0.12351	3.15108	1.91425	0.0571245	0.970873	1.90236
RNAseq	Whole Blood	Day 1	gene925 (CD8A)	0.329394	7.2861	1.94249	0.057274	0.970873	1.90121
RNAseq	Whole Blood	Day 1	gene388588 (SMIM1)	-0.875895	2.57515	-1.94072	0.0572756	0.970873	-1.9012
RNAseq	Whole Blood	Day 1	gene10577 (NPC2)	-0.133877	6.93283	-1.91848	0.0572778	0.970873	-1.90119
RNAseq	Whole Blood	Day 1	gene4570 (TRNN)	0.344524	1.66309	1.92339	0.0572878	0.970873	1.90111
RNAseq	Whole Blood	Day 1	gene5468 (PPARG)	-0.65422	-1.48247	-1.91626	0.0573139	0.970873	-1.90091
RNAseq	Whole Blood	Day 1	gene89944 (GLB1L2)	0.543521	0.578748	1.92731	0.0575732	0.970873	1.89893
RNAseq	Whole Blood	Day 1	gene100423062 (IGLL5)	-0.496643	5.96878	-1.91681	0.057597	0.970873	-1.89875
RNAseq	Whole Blood	Day 1	gene55646 (LYAR)	0.119456	4.80453	1.92107	0.0576095	0.970873	1.89866
RNAseq	Whole Blood	Day 1	gene3757 (KCNH2)	-0.300376	2.64715	-1.92329	0.0578654	0.970873	-1.89672
RNAseq	Whole Blood	Day 1	gene100533184 (ARHGAP19-SLIT1)	0.150194	3.8048	1.91207	0.0579134	0.970873	1.89635
RNAseq	Whole Blood	Day 1	gene6948 (TCN2)	-0.324861	3.14505	-1.92291	0.0579352	0.970873	-1.89619
RNAseq	Whole Blood	Day 1	gene4357 (MPST)	0.131673	4.41737	1.91399	0.0580152	0.970873	1.89558
RNAseq	Whole Blood	Day 1	gene713 (C1QB)	-0.723937	0.968925	-1.93313	0.0580891	0.970873	-1.89502
RNAseq	Whole Blood	Day 1	gene6285 (S100B)	1.01582	1.83864	1.93827	0.0581398	0.970873	1.89464
RNAseq	Whole Blood	Day 1	gene28779 (IGLV5-52)	-0.292993	1.94774	-1.91695	0.0582074	0.970873	-1.89413
RNAseq	Whole Blood	Day 1	gene53349 (ZFYVE1)	0.064798	5.35236	1.90653	0.0583552	0.970873	1.89302
RNAseq	Whole Blood	Day 1	gene3702 (ITK)	0.100239	7.45374	1.91381	0.0586625	0.970873	1.89071
RNAseq	Whole Blood	Day 1	gene8459 (TPST2)	0.124984	6.29308	1.91642	0.0588764	0.970873	1.88911
RNAseq	Whole Blood	Day 1	gene5966 (REL)	-0.130034	6.24008	-1.90565	0.0590166	0.970873	-1.88807
RNAseq	Whole Blood	Day 1	gene8722 (CTSF)	0.213164	3.49343	1.91416	0.0591233	0.970873	1.88728
RNAseq	Whole Blood	Day 1	gene8875 (VNN2)	0.242391	9.08856	1.92252	0.0591288	0.970873	1.88723
RNAseq	Whole Blood	Day 1	gene55276 (PGM2)	0.110705	5.58185	1.909	0.0591741	0.970873	1.8869
RNAseq	Whole Blood	Day 1	gene346157 (ZNF391)	0.367952	1.08997	1.91122	0.0592306	0.970873	1.88648
RNAseq	Whole Blood	Day 1	gene8634 (RTCA)	0.0726504	4.84299	1.89553	0.0593703	0.970873	1.88544
RNAseq	Whole Blood	Day 1	gene9935 (MAFB)	-0.238207	6.34088	-1.91177	0.0593775	0.970873	-1.88539
RNAseq	Whole Blood	Day 1	gene79772 (MCTP1)	-0.0991162	5.045	-1.90061	0.059519	0.970873	-1.88434
RNAseq	Whole Blood	Day 1	gene284194 (LGALS9B)	-0.781712	1.16455	-1.9218	0.059524	0.970873	-1.8843
RNAseq	Whole Blood	Day 1	gene10460 (TACC3)	0.129656	7.79628	1.91826	0.0595496	0.970873	1.88411
RNAseq	Whole Blood	Day 1	gene63979 (FIGNL1)	-0.178301	2.72982	-1.90513	0.0595567	0.970873	-1.88406
RNAseq	Whole Blood	Day 1	gene4064 (CD180)	-0.283692	5.27298	-1.91557	0.0595941	0.970873	-1.88378
RNAseq	Whole Blood	Day 1	gene5188 (GATB)	-0.132366	3.31629	-1.89742	0.0597402	0.970873	-1.88271
RNAseq	Whole Blood	Day 1	gene79760 (GEMIN7)	-0.143179	3.90545	-1.90276	0.0598691	0.970873	-1.88176
RNAseq	Whole Blood	Day 1	gene90809 (PIP4P1)	0.0728168	5.52138	1.89622	0.0599139	0.970873	1.88143
RNAseq	Whole Blood	Day 1	gene23345 (SYNE1)	0.13086	8.36375	1.90914	0.0599739	0.970873	1.88099
RNAseq	Whole Blood	Day 1	gene80325 (ABTB1)	0.117125	9.27337	1.90836	0.0600039	0.970873	1.88076
RNAseq	Whole Blood	Day 1	gene79616 (CCNJL)	0.220092	6.01871	1.90576	0.0601941	0.970873	1.87937
RNAseq	Whole Blood	Day 1	gene57447 (NDRG2)	-0.168931	3.77656	-1.90409	0.0601958	0.970873	-1.87936
RNAseq	Whole Blood	Day 1	gene100996291 (LINC01993)	0.838102	-3.30186	1.89438	0.060278	0.970873	1.87875
RNAseq	Whole Blood	Day 1	gene100216545 (KMT2E-AS1)	-0.142056	3.33356	-1.88957	0.0604022	0.970873	-1.87785
RNAseq	Whole Blood	Day 1	gene57583 (TMEM181)	0.118975	5.47044	1.89541	0.0605536	0.970873	1.87674
RNAseq	Whole Blood	Day 1	gene5829 (PXN)	0.0564205	9.5571	1.89419	0.0605832	0.970873	1.87653
RNAseq	Whole Blood	Day 1	gene11201 (POLI)	0.215048	3.87083	1.90471	0.0606634	0.970873	1.87594
RNAseq	Whole Blood	Day 1	gene124491 (TMEM170A)	0.0817839	5.33705	1.88899	0.060676	0.970873	1.87585
RNAseq	Whole Blood	Day 1	gene1769 (DNAH8)	0.594526	-1.10949	1.88923	0.0607019	0.970873	1.87566
RNAseq	Whole Blood	Day 1	gene5894 (RAF1)	0.0731495	8.20639	1.89185	0.0610437	0.970873	1.87318
RNAseq	Whole Blood	Day 1	gene401431 (ATP6V0E2-AS1)	0.269586	1.6542	1.89426	0.0611098	0.970873	1.8727
RNAseq	Whole Blood	Day 1	gene201163 (FLCN)	-0.14114	6.06398	-1.90333	0.0611333	0.970873	-1.87253
RNAseq	Whole Blood	Day 1	gene141 (ADPRH)	-0.17853	4.10829	-1.89897	0.0611865	0.970873	-1.87215
RNAseq	Whole Blood	Day 1	gene285180 (RUFY4)	-0.344381	1.9066	-1.89401	0.0612546	0.970873	-1.87165
RNAseq	Whole Blood	Day 1	gene100532746 (PPT2-EGFL8)	0.171153	2.5456	1.8832	0.0614125	0.970873	1.87051
RNAseq	Whole Blood	Day 1	gene3326 (HSP90AB1)	-0.0999602	8.85482	-1.88106	0.0614825	0.970873	-1.87001
RNAseq	Whole Blood	Day 1	gene5527 (PPP2R5C)	0.080301	7.64082	1.89413	0.0615889	0.970873	1.86924
RNAseq	Whole Blood	Day 1	gene2043 (EPHA4)	0.234434	4.09355	1.90153	0.0617108	0.970873	1.86837
RNAseq	Whole Blood	Day 1	gene9535 (GMFG)	0.0816561	8.22091	1.88683	0.0617693	0.970873	1.86795
RNAseq	Whole Blood	Day 1	gene11344 (TWF2)	0.0747886	7.40632	1.88861	0.0618142	0.970873	1.86763
RNAseq	Whole Blood	Day 1	gene6160 (RPL31)	0.105733	9.37834	1.88019	0.0618624	0.970873	1.86728
RNAseq	Whole Blood	Day 1	gene4569 (TRNM)	0.254353	8.02385	1.89475	0.062099	0.970873	1.86559
RNAseq	Whole Blood	Day 1	gene23258 (DENND5A)	0.0687564	8.23957	1.87818	0.0621601	0.970873	1.86515
RNAseq	Whole Blood	Day 1	gene9760 (TOX)	0.229041	3.80496	1.89391	0.0621665	0.970873	1.86511
RNAseq	Whole Blood	Day 1	gene4836 (NMT1)	-0.0634967	6.97747	-1.88262	0.0624347	0.970873	-1.8632
RNAseq	Whole Blood	Day 1	gene100534612 (C1QTNF3-AMACR)	0.14617	3.4728	1.87772	0.0625464	0.970873	1.8624
RNAseq	Whole Blood	Day 1	gene1522 (CTSZ)	-0.104523	8.88446	-1.88441	0.0626169	0.970873	-1.8619
RNAseq	Whole Blood	Day 1	gene23286 (WWC1)	0.484866	0.183981	1.88294	0.0626725	0.970873	1.86151
RNAseq	Whole Blood	Day 1	gene54910 (SEMA4C)	0.121622	5.23507	1.87846	0.0626972	0.970873	1.86133
RNAseq	Whole Blood	Day 1	gene5051 (PAFAH2)	0.111213	5.15798	1.88411	0.0627202	0.970873	1.86117
RNAseq	Whole Blood	Day 1	gene51170 (HSD17B11)	0.0942383	7.09995	1.88544	0.0627439	0.970873	1.861
RNAseq	Whole Blood	Day 1	gene84973 (SNHG7)	0.172976	4.5806	1.88614	0.0628908	0.970873	1.85996
RNAseq	Whole Blood	Day 1	gene28721 (TRAJ34)	0.319766	0.343004	1.87047	0.0629492	0.970873	1.85955
RNAseq	Whole Blood	Day 1	gene28408 (IGHV3-74)	-0.5436	1.54948	-1.87424	0.062953	0.970873	-1.85952
RNAseq	Whole Blood	Day 1	gene8481 (OFD1)	0.110732	5.78837	1.88139	0.0630236	0.970873	1.85903
RNAseq	Whole Blood	Day 1	gene51678 (MPP6)	0.174028	2.78229	1.87598	0.0632768	0.970873	1.85724
RNAseq	Whole Blood	Day 1	gene79652 (TMEM204)	0.267029	5.46797	1.89191	0.0633393	0.970873	1.8568
RNAseq	Whole Blood	Day 1	gene26121 (PRPF31)	-0.0815678	5.60646	-1.874	0.0634252	0.970873	-1.8562
RNAseq	Whole Blood	Day 1	gene100128252 (ZNF667-AS1)	-0.381134	0.957212	-1.88239	0.0634443	0.970873	-1.85606
RNAseq	Whole Blood	Day 1	gene1267 (CNP)	-0.119073	5.91047	-1.88008	0.0636275	0.970873	-1.85478
RNAseq	Whole Blood	Day 1	gene283970 (PDXDC2P-NPIPB14P)	0.198026	4.46058	1.87983	0.0639805	0.970873	1.85232
RNAseq	Whole Blood	Day 1	gene54914 (FOCAD)	0.142109	4.37978	1.8783	0.0640725	0.970873	1.85167
RNAseq	Whole Blood	Day 1	gene427 (ASAH1)	0.122436	8.12926	1.88314	0.0641058	0.970873	1.85144
RNAseq	Whole Blood	Day 1	gene6888 (TALDO1)	0.107413	9.2545	1.87974	0.0642886	0.970873	1.85017
RNAseq	Whole Blood	Day 1	gene28772 (IGLV10-54)	-1.02481	0.369729	-1.88133	0.0643364	0.970873	-1.84984
RNAseq	Whole Blood	Day 1	gene51111 (KMT5B)	0.0597266	6.32579	1.86243	0.06438	0.970873	1.84954
RNAseq	Whole Blood	Day 1	gene375690 (WASH5P)	-0.431462	1.49587	-1.88259	0.0644075	0.970873	-1.84935
RNAseq	Whole Blood	Day 1	gene64769 (MEAF6)	0.0875726	5.65086	1.86943	0.0644979	0.970873	1.84872
RNAseq	Whole Blood	Day 1	gene403 (ARL3)	0.125757	3.4685	1.85807	0.0646554	0.970873	1.84763
RNAseq	Whole Blood	Day 1	gene55762 (ZNF701)	-0.105852	4.42544	-1.86378	0.0646701	0.970873	-1.84753
RNAseq	Whole Blood	Day 1	gene90231 (KIAA2013)	0.0850107	6.90336	1.86689	0.0652108	0.970873	1.84381
RNAseq	Whole Blood	Day 1	gene3632 (INPP5A)	0.100355	4.81145	1.85661	0.0652615	0.970873	1.84346
RNAseq	Whole Blood	Day 1	gene4218 (RAB8A)	-0.0731261	7.58218	-1.86428	0.0653069	0.970873	-1.84315
RNAseq	Whole Blood	Day 1	gene53346 (TM6SF1)	0.136645	4.78238	1.86159	0.0654201	0.970873	1.84238
RNAseq	Whole Blood	Day 1	gene23030 (KDM4B)	0.0784419	7.85309	1.8611	0.0656055	0.970873	1.84111
RNAseq	Whole Blood	Day 1	gene6165 (RPL35A)	0.0862428	8.55441	1.85231	0.065807	0.970873	1.83974
RNAseq	Whole Blood	Day 1	gene388969 (C2orf68)	0.0662971	6.4671	1.85563	0.0660555	0.970873	1.83805
RNAseq	Whole Blood	Day 1	gene9903 (KLHL21)	0.0808075	7.02208	1.85157	0.06609	0.970873	1.83781
RNAseq	Whole Blood	Day 1	gene6655 (SOS2)	0.0823068	6.85895	1.85569	0.0662306	0.970873	1.83686
RNAseq	Whole Blood	Day 1	gene51099 (ABHD5)	0.114675	6.30784	1.85024	0.0664822	0.970873	1.83516
RNAseq	Whole Blood	Day 1	gene349136 (WDR86)	0.440269	1.76995	1.86432	0.066602	0.970873	1.83435
RNAseq	Whole Blood	Day 1	gene257101 (ZNF683)	0.689788	3.17875	1.87139	0.0666965	0.970873	1.83371
RNAseq	Whole Blood	Day 1	gene6710 (SPTB)	-0.460933	5.94147	-1.86271	0.0667067	0.970873	-1.83365
RNAseq	Whole Blood	Day 1	gene677847 (SNORA81)	0.419266	-1.037	1.84077	0.0668646	0.970873	1.83258
RNAseq	Whole Blood	Day 1	gene7053 (TGM3)	0.485815	2.61303	1.85842	0.0668879	0.970873	1.83243
RNAseq	Whole Blood	Day 1	gene145781 (GCOM1)	0.183672	5.19378	1.86462	0.0668903	0.970873	1.83241
RNAseq	Whole Blood	Day 1	gene84179 (SLC49A3)	-0.196218	4.01773	-1.85605	0.0669108	0.970873	-1.83227
RNAseq	Whole Blood	Day 1	gene56850 (GRIPAP1)	-0.0813487	7.03734	-1.8492	0.0673107	0.970873	-1.82959
RNAseq	Whole Blood	Day 1	gene84074 (QRICH2)	-0.290426	2.28295	-1.85452	0.0673449	0.970873	-1.82937
RNAseq	Whole Blood	Day 1	gene5547 (PRCP)	-0.0961979	6.67859	-1.85334	0.0674954	0.970873	-1.82836
RNAseq	Whole Blood	Day 1	gene2258 (FGF13)	0.839811	-1.08112	1.86046	0.067513	0.970873	1.82824
RNAseq	Whole Blood	Day 1	gene55093 (WDYHV1)	0.187811	1.59398	1.83701	0.0676794	0.970873	1.82714
RNAseq	Whole Blood	Day 1	gene56911 (MAP3K7CL)	0.297513	6.16882	1.85754	0.0678379	0.970873	1.82608
RNAseq	Whole Blood	Day 1	gene29941 (PKN3)	0.295996	2.22089	1.8502	0.0679208	0.970873	1.82553
RNAseq	Whole Blood	Day 1	gene10788 (IQGAP2)	0.140768	7.76478	1.85649	0.0679269	0.970873	1.82549
RNAseq	Whole Blood	Day 1	gene9429 (ABCG2)	-0.54271	0.355006	-1.84846	0.0680512	0.970873	-1.82467
RNAseq	Whole Blood	Day 1	gene5155 (PDGFB)	0.244433	2.64699	1.84822	0.0680663	0.970873	1.82457
RNAseq	Whole Blood	Day 1	gene4670 (HNRNPM)	-0.0567861	7.96285	-1.83825	0.0681539	0.970873	-1.82399
RNAseq	Whole Blood	Day 1	gene80218 (NAA50)	0.102543	6.30559	1.83484	0.0684163	0.970873	1.82226
RNAseq	Whole Blood	Day 1	gene57708 (MIER1)	0.0736858	6.23708	1.83556	0.0687026	0.970873	1.82037
RNAseq	Whole Blood	Day 1	gene56894 (AGPAT3)	-0.103282	6.97751	-1.83396	0.0688753	0.970873	-1.81924
RNAseq	Whole Blood	Day 1	gene5365 (PLXNB3)	-0.47788	1.18432	-1.84522	0.0688881	0.970873	-1.81915
RNAseq	Whole Blood	Day 1	gene51557 (LGSN)	-0.802616	-0.880906	-1.84779	0.0689618	0.970873	-1.81867
RNAseq	Whole Blood	Day 1	gene55170 (PRMT6)	0.139504	3.6584	1.83826	0.0689693	0.970873	1.81862
RNAseq	Whole Blood	Day 1	gene23710 (GABARAPL1)	0.138267	6.25933	1.83873	0.0689878	0.970873	1.8185
RNAseq	Whole Blood	Day 1	gene4920 (ROR2)	0.889864	-1.91547	1.84265	0.069029	0.970873	1.81823
RNAseq	Whole Blood	Day 1	gene6404 (SELPLG)	0.0761657	10.0362	1.83908	0.0690624	0.970873	1.81801
RNAseq	Whole Blood	Day 1	gene7535 (ZAP70)	0.114033	8.05711	1.84194	0.0691528	0.970873	1.81742
RNAseq	Whole Blood	Day 1	gene2752 (GLUL)	0.0992924	9.43046	1.84029	0.0692479	0.970873	1.8168
RNAseq	Whole Blood	Day 1	gene57646 (USP28)	0.166859	5.48252	1.84073	0.0696728	0.970873	1.81403
RNAseq	Whole Blood	Day 1	gene6817 (SULT1A1)	0.453124	6.21208	1.85084	0.069854	0.970873	1.81286
RNAseq	Whole Blood	Day 1	gene84815 (MGC12916)	0.284901	1.36867	1.83355	0.0700321	0.970873	1.8117
RNAseq	Whole Blood	Day 1	gene26020 (LRP10)	0.0728517	9.72469	1.83402	0.0704057	0.970873	1.80929
RNAseq	Whole Blood	Day 1	gene642475 (MROH6)	-0.258888	2.47446	-1.83346	0.0704511	0.970873	-1.809
RNAseq	Whole Blood	Day 1	gene151987 (PPP4R2)	0.0818212	5.1695	1.82145	0.0704822	0.970873	1.8088
RNAseq	Whole Blood	Day 1	gene221756 (SERPINB9P1)	-0.281226	2.95688	-1.83585	0.0705682	0.970873	-1.80825
RNAseq	Whole Blood	Day 1	gene94235 (GNG8)	0.404291	-0.0135897	1.8263	0.0706648	0.970873	1.80763
RNAseq	Whole Blood	Day 1	gene2185 (PTK2B)	-0.0649261	8.79866	-1.82992	0.070709	0.970873	-1.80734
RNAseq	Whole Blood	Day 1	gene366 (AQP9)	0.134925	9.31061	1.83011	0.0707104	0.970873	1.80733
RNAseq	Whole Blood	Day 1	gene100130097 (KIF28P)	0.341063	2.1587	1.83696	0.070754	0.970873	1.80705
RNAseq	Whole Blood	Day 1	gene1493 (CTLA4)	0.219509	2.47771	1.82116	0.0714033	0.970873	1.8029
RNAseq	Whole Blood	Day 1	gene729220 (FLJ45513)	-0.255915	1.97062	-1.82047	0.0714343	0.970873	-1.80271
RNAseq	Whole Blood	Day 1	gene26578 (OSTF1)	0.0694262	7.51912	1.81937	0.0715582	0.970873	1.80192
RNAseq	Whole Blood	Day 1	gene9587 (MAD2L1BP)	-0.0893608	4.14398	-1.81202	0.0715728	0.970873	-1.80183
RNAseq	Whole Blood	Day 1	gene116447 (TOP1MT)	-0.173459	4.89474	-1.8281	0.0715767	0.970873	-1.8018
RNAseq	Whole Blood	Day 1	gene275 (AMT)	0.172458	3.87071	1.81799	0.0715933	0.970873	1.8017
RNAseq	Whole Blood	Day 1	gene6203 (RPS9)	0.110763	9.26339	1.82622	0.0716472	0.970873	1.80135
RNAseq	Whole Blood	Day 1	gene9770 (RASSF2)	0.0797398	9.92947	1.82261	0.0716563	0.970873	1.8013
RNAseq	Whole Blood	Day 1	gene5430 (POLR2A)	-0.078512	9.20214	-1.81638	0.0717344	0.970873	-1.8008
RNAseq	Whole Blood	Day 1	gene9135 (RABEP1)	0.063444	6.49652	1.81733	0.0718865	0.970873	1.79984
RNAseq	Whole Blood	Day 1	gene255394 (TCP11L2)	0.131806	6.19686	1.82177	0.071908	0.970873	1.7997
RNAseq	Whole Blood	Day 1	gene80896 (NPL)	0.155049	6.6375	1.82765	0.07195	0.970873	1.79943
RNAseq	Whole Blood	Day 1	gene100272147 (CMC4)	0.129107	2.85413	1.80569	0.0721973	0.970873	1.79787
RNAseq	Whole Blood	Day 1	gene80019 (UBTD1)	0.135123	3.87172	1.80947	0.0723399	0.970873	1.79697
RNAseq	Whole Blood	Day 1	gene54952 (TRNAU1AP)	0.0841772	4.18661	1.80393	0.0724612	0.970873	1.79621
RNAseq	Whole Blood	Day 1	gene23094 (SIPA1L3)	-0.111297	6.22429	-1.81954	0.0724844	0.970873	-1.79606
RNAseq	Whole Blood	Day 1	gene6683 (SPAST)	0.0751269	5.00062	1.80515	0.0726308	0.970873	1.79514
RNAseq	Whole Blood	Day 1	gene9846 (GAB2)	0.0679835	7.9785	1.80865	0.0728115	0.970873	1.79401
RNAseq	Whole Blood	Day 1	gene8313 (AXIN2)	-0.207768	4.23368	-1.82083	0.0728151	0.970873	-1.79399
RNAseq	Whole Blood	Day 1	gene79689 (STEAP4)	0.154836	7.61418	1.81445	0.072851	0.970873	1.79376
RNAseq	Whole Blood	Day 1	gene3512 (JCHAIN)	-0.458457	5.75546	-1.80888	0.0728919	0.970873	-1.79351
RNAseq	Whole Blood	Day 1	gene10618 (TGOLN2)	-0.0527185	9.28206	-1.81029	0.073029	0.970873	-1.79265
RNAseq	Whole Blood	Day 1	gene55160 (ARHGEF10L)	-0.201423	5.12912	-1.81932	0.0730765	0.970873	-1.79235
RNAseq	Whole Blood	Day 1	gene10919 (EHMT2)	0.0693138	5.79291	1.80175	0.0732171	0.970873	1.79147
RNAseq	Whole Blood	Day 1	gene23506 (BICRAL)	0.069158	6.67914	1.80806	0.073238	0.970873	1.79134
RNAseq	Whole Blood	Day 1	gene55602 (CDKN2AIP)	0.0762086	4.80992	1.8016	0.0733571	0.970873	1.7906
RNAseq	Whole Blood	Day 1	gene114132 (SIGLEC11)	-0.58203	0.293963	-1.81695	0.0734711	0.970873	-1.78989
RNAseq	Whole Blood	Day 1	gene27297 (CRCP)	0.0733596	5.53494	1.80442	0.0734754	0.970873	1.78987
RNAseq	Whole Blood	Day 1	gene6331 (SCN5A)	0.865436	-2.76553	1.80519	0.0737039	0.970873	1.78845
RNAseq	Whole Blood	Day 1	gene5271 (SERPINB8)	-0.147321	5.10269	-1.81247	0.073975	0.970873	-1.78677
RNAseq	Whole Blood	Day 1	gene2350 (FOLR2)	-0.277055	2.01197	-1.81311	0.0740278	0.970873	-1.78644
RNAseq	Whole Blood	Day 1	gene285533 (RNF175)	-0.430162	0.703121	-1.81	0.074031	0.970873	-1.78642
RNAseq	Whole Blood	Day 1	gene55238 (SLC38A7)	-0.12555	4.02785	-1.80118	0.0740665	0.970873	-1.7862
RNAseq	Whole Blood	Day 1	gene51635 (DHRS7)	0.0982608	7.01691	1.80142	0.0740856	0.970873	1.78608
RNAseq	Whole Blood	Day 1	gene347734 (SLC35B2)	-0.0848971	4.70212	-1.79797	0.0742416	0.970873	-1.78512
RNAseq	Whole Blood	Day 1	gene220359 (TIGD3)	0.185305	4.3081	1.80975	0.0742722	0.970873	1.78493
RNAseq	Whole Blood	Day 1	gene3897 (L1CAM)	-0.327978	0.612654	-1.80133	0.0743247	0.970873	-1.78461
RNAseq	Whole Blood	Day 1	gene8986 (RPS6KA4)	-0.140146	6.65796	-1.8091	0.0743736	0.970873	-1.78431
RNAseq	Whole Blood	Day 1	gene122416 (ANKRD9)	-0.335323	3.61982	-1.80827	0.0744802	0.970873	-1.78365
RNAseq	Whole Blood	Day 1	gene100270804 (LINC00653)	0.23449	1.05156	1.79293	0.0745927	0.970873	1.78296
RNAseq	Whole Blood	Day 1	gene5450 (POU2AF1)	-0.296731	5.01672	-1.80834	0.07467	0.970873	-1.78249
RNAseq	Whole Blood	Day 1	gene728392 (LOC728392)	0.129234	5.9685	1.79893	0.0749869	0.970873	1.78054
RNAseq	Whole Blood	Day 1	gene9235 (IL32)	0.200877	8.06232	1.81286	0.0750446	0.970873	1.78019
RNAseq	Whole Blood	Day 1	gene51125 (GOLGA7)	0.0630167	6.37937	1.79332	0.0751488	0.970873	1.77956
RNAseq	Whole Blood	Day 1	gene114987 (WDR31)	0.439294	-0.97281	1.78618	0.0753989	0.970873	1.77803
RNAseq	Whole Blood	Day 1	gene84221 (SPATC1L)	-0.450806	1.3191	-1.80886	0.0754068	0.970873	-1.77798
RNAseq	Whole Blood	Day 1	gene2274 (FHL2)	0.371753	0.782713	1.79753	0.0754943	0.970873	1.77745
RNAseq	Whole Blood	Day 1	gene93589 (CACNA2D4)	0.191703	3.93926	1.80318	0.0755284	0.970873	1.77724
RNAseq	Whole Blood	Day 1	gene8804 (CREG1)	-0.136796	6.14147	-1.79461	0.0757688	0.970873	-1.77578
RNAseq	Whole Blood	Day 1	gene202 (CRYBG1)	-0.0938036	7.32387	-1.79656	0.0758695	0.970873	-1.77517
RNAseq	Whole Blood	Day 1	gene5921 (RASA1)	0.0748181	5.28394	1.78528	0.0759311	0.970873	1.7748
RNAseq	Whole Blood	Day 1	gene79664 (ICE2)	0.085736	5.06872	1.78502	0.0759956	0.970873	1.77441
RNAseq	Whole Blood	Day 1	gene56163 (RNF17)	1.0329	-3.59341	1.80386	0.0760732	0.970873	1.77394
RNAseq	Whole Blood	Day 1	gene79598 (CEP97)	0.130244	3.50846	1.78333	0.0760956	0.970873	1.7738
RNAseq	Whole Blood	Day 1	gene100996273 (NA)	-0.253416	3.61908	-1.78388	0.0761618	0.970873	-1.7734
RNAseq	Whole Blood	Day 1	gene56890 (MDM1)	0.111413	4.42771	1.79091	0.0761965	0.970873	1.77319
RNAseq	Whole Blood	Day 1	gene157378 (TMEM65)	0.114355	4.3646	1.78462	0.0765012	0.970873	1.77136
RNAseq	Whole Blood	Day 1	gene6459 (SH3GL1P2)	0.826107	-0.944693	1.80152	0.0766251	0.970873	1.77061
RNAseq	Whole Blood	Day 1	gene4726 (NDUFS6)	-0.0970848	5.19769	-1.78535	0.0766643	0.970873	-1.77038
RNAseq	Whole Blood	Day 1	gene147172 (LRRC37BP1)	0.109518	3.89258	1.78367	0.0767631	0.970873	1.76978
RNAseq	Whole Blood	Day 1	gene4568 (TRNL2)	0.27531	5.71115	1.79614	0.0768876	0.970873	1.76904
RNAseq	Whole Blood	Day 1	gene93145 (OLFM2)	0.163383	3.61233	1.78985	0.0768968	0.970873	1.76898
RNAseq	Whole Blood	Day 1	gene64645 (MFSD14A)	0.0541836	5.89733	1.77748	0.076966	0.970873	1.76857
RNAseq	Whole Blood	Day 1	gene25790 (CFAP45)	0.2481	2.92439	1.79061	0.0770321	0.970873	1.76817
RNAseq	Whole Blood	Day 1	gene64078 (SLC28A3)	-0.6474	-0.662279	-1.78885	0.0771112	0.970873	-1.7677
RNAseq	Whole Blood	Day 1	gene171546 (SPTSSA)	-0.142866	3.66501	-1.78269	0.0771861	0.970873	-1.76725
RNAseq	Whole Blood	Day 1	gene1200 (TPP1)	-0.107151	8.6657	-1.79213	0.0772922	0.970873	-1.76662
RNAseq	Whole Blood	Day 1	gene2153 (F5)	-0.22621	6.775	-1.794	0.0773188	0.970873	-1.76646
RNAseq	Whole Blood	Day 1	gene121355 (GTSF1)	0.33317	0.917525	1.78746	0.0773235	0.970873	1.76643
RNAseq	Whole Blood	Day 1	gene83637 (ZMIZ2)	-0.0843431	7.32413	-1.78085	0.0773919	0.970873	-1.76602
RNAseq	Whole Blood	Day 1	gene101929559 (LINC00211)	0.376056	2.0863	1.7884	0.0775088	0.970873	1.76533
RNAseq	Whole Blood	Day 1	gene153241 (CEP120)	0.0620132	5.30739	1.7744	0.077705	0.970873	1.76416
RNAseq	Whole Blood	Day 1	gene643723 (LYPLAL1-DT)	0.383399	0.362948	1.78205	0.0778914	0.970873	1.76305
RNAseq	Whole Blood	Day 1	gene10735 (STAG2)	0.0629225	7.86056	1.77706	0.0779764	0.970873	1.76255
RNAseq	Whole Blood	Day 1	gene84549 (MAK16)	0.0920711	4.11367	1.77087	0.0781301	0.970873	1.76164
RNAseq	Whole Blood	Day 1	gene3820 (KLRB1)	0.27742	5.66132	1.79139	0.0782021	0.970873	1.76121
RNAseq	Whole Blood	Day 1	gene6263 (RYR3)	0.509735	-0.627359	1.77442	0.0782269	0.970873	1.76107
RNAseq	Whole Blood	Day 1	gene664 (BNIP3)	-0.134746	3.15809	-1.77305	0.0785535	0.970873	-1.75914
RNAseq	Whole Blood	Day 1	gene9149 (DYRK1B)	0.0842454	5.31094	1.76956	0.0789011	0.970873	1.7571
RNAseq	Whole Blood	Day 1	gene83715 (ESPN)	-0.651257	4.00762	-1.78917	0.0789298	0.970873	-1.75693
RNAseq	Whole Blood	Day 1	gene23295 (MGRN1)	0.142245	7.74685	1.78605	0.079083	0.970873	1.75603
RNAseq	Whole Blood	Day 1	gene6546 (SLC8A1)	0.141696	5.47932	1.7748	0.0790912	0.970873	1.75598
RNAseq	Whole Blood	Day 1	gene222696 (ZSCAN23)	0.462002	0.150008	1.77492	0.0791468	0.970873	1.75566
RNAseq	Whole Blood	Day 1	gene54583 (EGLN1)	0.128266	7.13816	1.77522	0.0794957	0.970873	1.75362
RNAseq	Whole Blood	Day 1	gene5498 (PPOX)	0.109277	4.11487	1.76227	0.0795284	0.970873	1.75343
RNAseq	Whole Blood	Day 1	gene503538 (A1BG-AS1)	-0.193139	2.67606	-1.7727	0.0796791	0.970873	-1.75255
RNAseq	Whole Blood	Day 1	gene55697 (VAC14)	-0.079037	5.58421	-1.76784	0.0796879	0.970873	-1.7525
RNAseq	Whole Blood	Day 1	gene2124 (EVI2B)	0.0795216	9.86153	1.76428	0.0797476	0.970873	1.75215
RNAseq	Whole Blood	Day 1	gene10241 (CALCOCO2)	-0.0747524	7.33518	-1.7628	0.0798467	0.970873	-1.75158
RNAseq	Whole Blood	Day 1	gene5557 (PRIM1)	0.123737	2.71946	1.75958	0.0798531	0.970873	1.75154
RNAseq	Whole Blood	Day 1	gene6464 (SHC1)	-0.0634587	6.56732	-1.76978	0.0798556	0.970873	-1.75152
RNAseq	Whole Blood	Day 1	gene55711 (FAR2)	0.147634	4.71416	1.7712	0.0799211	0.970873	1.75114
RNAseq	Whole Blood	Day 1	gene5923 (RASGRF1)	-0.5558	-0.957294	-1.76401	0.0799339	0.970873	-1.75107
RNAseq	Whole Blood	Day 1	gene23304 (UBR2)	0.0659352	8.06232	1.76289	0.0800921	0.970873	1.75015
RNAseq	Whole Blood	Day 1	gene3836 (KPNA1)	0.0606834	6.42992	1.76174	0.0804566	0.970873	1.74804
RNAseq	Whole Blood	Day 1	gene57655 (GRAMD1A)	-0.103411	7.60166	-1.76913	0.0805003	0.970873	-1.74779
RNAseq	Whole Blood	Day 1	gene57677 (ZFP14)	0.0918524	4.14323	1.75631	0.0806174	0.970873	1.74712
RNAseq	Whole Blood	Day 1	gene154881 (KCTD7)	0.107323	5.24668	1.76304	0.0807612	0.970873	1.74629
RNAseq	Whole Blood	Day 1	gene22858 (ICK)	0.0854563	4.68898	1.75706	0.0808905	0.970873	1.74554
RNAseq	Whole Blood	Day 1	gene92070 (CTBP1-DT)	0.134234	4.05831	1.76357	0.0809066	0.970873	1.74545
RNAseq	Whole Blood	Day 1	gene84263 (HSDL2)	0.099172	5.87765	1.75981	0.0809445	0.970873	1.74523
RNAseq	Whole Blood	Day 1	gene285386 (TPRG1)	0.373631	1.34135	1.76638	0.0809893	0.970873	1.74497
RNAseq	Whole Blood	Day 1	gene387254 (SLC7A5P2)	-0.256204	2.52945	-1.76068	0.0811152	0.970873	-1.74425
RNAseq	Whole Blood	Day 1	gene115817 (DHRS1)	-0.120473	4.28658	-1.76489	0.0811323	0.970873	-1.74415
RNAseq	Whole Blood	Day 1	gene3419 (IDH3A)	-0.0956952	5.07541	-1.75808	0.0811463	0.970873	-1.74407
RNAseq	Whole Blood	Day 1	gene2790 (GNG10)	0.168431	5.36092	1.76064	0.0812117	0.970873	1.7437
RNAseq	Whole Blood	Day 1	gene149628 (PYHIN1)	0.193173	5.44253	1.76686	0.0812297	0.970873	1.7436
RNAseq	Whole Blood	Day 1	gene8178 (ELL)	0.0935783	6.80886	1.7609	0.0812812	0.970873	1.7433
RNAseq	Whole Blood	Day 1	gene81615 (TMEM163)	-0.456869	-0.569226	-1.75225	0.0813312	0.970873	-1.74301
RNAseq	Whole Blood	Day 1	gene29851 (ICOS)	0.171202	3.8152	1.76052	0.0815317	0.970873	1.74187
RNAseq	Whole Blood	Day 1	gene57761 (TRIB3)	-0.22776	3.27243	-1.76589	0.081596	0.970873	-1.7415
RNAseq	Whole Blood	Day 1	gene133418 (EMB)	0.101364	6.99654	1.75184	0.0816135	0.970873	1.7414
RNAseq	Whole Blood	Day 1	gene643008 (SMIM5)	0.229161	3.25423	1.76108	0.0816355	0.970873	1.74127
RNAseq	Whole Blood	Day 1	gene5724 (PTAFR)	0.0873574	9.07353	1.76133	0.0818431	0.970873	1.74009
RNAseq	Whole Blood	Day 1	gene54734 (RAB39A)	-0.246224	1.10137	-1.75021	0.0819005	0.970873	-1.73976
RNAseq	Whole Blood	Day 1	gene146225 (CMTM2)	0.165375	5.8407	1.75507	0.081916	0.970873	1.73968
RNAseq	Whole Blood	Day 1	gene28896 (IGKV1D-33)	-0.734115	-0.787883	-1.74878	0.081986	0.970873	-1.73928
RNAseq	Whole Blood	Day 1	gene9302 (SNORD26)	0.351962	-0.796786	1.74572	0.0819987	0.970873	1.73921
RNAseq	Whole Blood	Day 1	gene80335 (WDR82)	0.0456109	8.3053	1.75297	0.0821749	0.970873	1.7382
RNAseq	Whole Blood	Day 1	gene968 (CD68)	-0.163754	8.80395	-1.76037	0.0822743	0.970873	-1.73764
RNAseq	Whole Blood	Day 1	gene28388 (IGHV5-51)	-0.4867	2.52659	-1.74672	0.0823259	0.970873	-1.73735
RNAseq	Whole Blood	Day 1	gene6402 (SELL)	-0.133639	10.4559	-1.76366	0.0823525	0.970873	-1.7372
RNAseq	Whole Blood	Day 1	gene8189 (SYMPK)	-0.0669238	6.82495	-1.75142	0.0823798	0.970873	-1.73704
RNAseq	Whole Blood	Day 1	gene100506343 (INKA2-AS1)	0.355927	1.47574	1.76042	0.0826002	0.970873	1.73579
RNAseq	Whole Blood	Day 1	gene6714 (SRC)	-0.194987	5.5921	-1.75984	0.0826027	0.970873	-1.73578
RNAseq	Whole Blood	Day 1	gene91624 (NEXN)	0.264424	3.98266	1.75565	0.0829527	0.970873	1.7338
RNAseq	Whole Blood	Day 1	gene374872 (PEAK3)	0.111117	5.50529	1.75133	0.0829808	0.970873	1.73365
RNAseq	Whole Blood	Day 1	gene552891 (DNAJC25-GNG10)	0.1648	5.37673	1.75011	0.0829911	0.970873	1.73359
RNAseq	Whole Blood	Day 1	gene25845 (PP7080)	0.14143	3.25164	1.74768	0.0829961	0.970873	1.73356
RNAseq	Whole Blood	Day 1	gene951 (CD37)	-0.0862371	9.62023	-1.76166	0.0830377	0.970873	-1.73333
RNAseq	Whole Blood	Day 1	gene23568 (ARL2BP)	0.0711613	5.57433	1.74364	0.0832477	0.970873	1.73215
RNAseq	Whole Blood	Day 1	gene4040 (LRP6)	-0.332093	1.73096	-1.75651	0.0832612	0.970873	-1.73207
RNAseq	Whole Blood	Day 1	gene401541 (CENPP)	-0.33198	0.862829	-1.7518	0.0832898	0.970873	-1.73191
RNAseq	Whole Blood	Day 1	gene4541 (ND6)	0.24232	6.90856	1.75138	0.0833064	0.970873	1.73182
RNAseq	Whole Blood	Day 1	gene6310 (ATXN1)	0.07839	6.45534	1.74397	0.0834309	0.970873	1.73112
RNAseq	Whole Blood	Day 1	gene28833 (IGLJ1)	-0.460805	4.07778	-1.74342	0.0834324	0.970873	-1.73111
RNAseq	Whole Blood	Day 1	gene90799 (CEP95)	0.0932151	5.07024	1.74469	0.0835011	0.970873	1.73072
RNAseq	Whole Blood	Day 1	gene112399 (EGLN3)	0.288657	1.52256	1.75083	0.0835205	0.970873	1.73061
RNAseq	Whole Blood	Day 1	gene64699 (TMPRSS3)	-0.539793	0.460795	-1.75522	0.0835969	0.970873	-1.73019
RNAseq	Whole Blood	Day 1	gene285313 (IGSF10)	-0.881947	-1.56135	-1.75462	0.0836653	0.970873	-1.7298
RNAseq	Whole Blood	Day 1	gene23097 (CDK19)	0.0765141	6.0678	1.74063	0.0838624	0.970873	1.7287
[truncated: 39,221 more rows]

## Sheet: COVR-M vs. HC-M
Regression model output for baseline (days -7 and/or 0) and post-vaccination differences between COVR-M and HC-M. Only subjects 65 years of age or above are included.
source.label	type	visit	parameter	logFC	AveExpr	t	P.Value	adj.P.Val	z.std
CBC	Abs	Day 14	RBC.Count_M.mcL	0.121637	2.17062	3.09816	0.00276566	0.0296074	2.99265
CBC	Abs	Day 14	Hemoglobin_g.dL	0.111201	3.77276	3.05323	0.00311657	0.0296074	2.956
CBC	Abs	Day 28	RBC.Count_M.mcL	0.104306	2.17062	2.66964	0.00939087	0.178427	2.59749
CBC	Abs	Day 7	RBC.Count_M.mcL	0.100595	2.17062	2.58483	0.0118146	0.215226	2.51763
CBC	Abs	Day 7	Hemoglobin_g.dL	0.0839705	3.77276	2.32824	0.0226553	0.215226	2.2792
CBC	Abs	Day 28	Hemoglobin_g.dL	0.0801983	3.77276	2.2139	0.0298876	0.28187	2.17158
CBC	Abs	Day 28	Monocytes..Abs_K.mcL	0.342987	-1.23902	2.04523	0.0445057	0.28187	2.0093
CBC	Abs	Baseline	RBC.Count_M.mcL	0.0916788	2.17062	2.47334	0.0163237	0.310151	2.4016
CBC	Abs	Day 7	Immature.Granulocytes.Abs._K.mcL	0.687276	-5.79519	1.96627	0.0504819	0.319719	1.95586
CBC	Abs	Day 7	Monocytes..Abs_K.mcL	0.303589	-1.23902	1.81745	0.0733936	0.34862	1.79037
CBC	Abs	Day 7	MCV_fL	-0.0356354	6.49533	-1.70292	0.0938	0.35644	-1.67568
CBC	Abs	Day 1	RBC.Count_M.mcL	0.0872007	2.17062	2.24066	0.0282023	0.361462	2.19446
CBC	Abs	Day 1	Monocytes..Abs_K.mcL	0.347767	-1.23902	2.08192	0.0409771	0.361462	2.04376
CBC	Abs	Day 1	Hemoglobin_g.dL	0.069721	3.77276	1.93314	0.0570729	0.361462	1.90275
CBC	Abs	Day 14	MCV_fL	-0.0333381	6.49533	-1.5857	0.11801	0.398095	-1.56318
CBC	Abs	Day 14	Monocytes..Abs_K.mcL	0.266086	-1.23902	1.579	0.11866	0.398095	1.56042
CBC	Abs	Day 14	MCHC_g.dL	0.0224587	5.07259	1.47751	0.142867	0.398095	1.4652
CBC	Abs	Day 14	NK.Cell._.mcL	0.398026	7.81483	1.46816	0.145296	0.398095	1.45635
CBC	Abs	Day 14	WBC.Count_K.mcL	0.188274	2.409	1.46525	0.146667	0.398095	1.45141
CBC	Abs	Day 70	Monocytes..Abs_K.mcL	0.404589	-1.23902	2.35081	0.0212241	0.403258	2.30397
CBC	Abs	Baseline	Hemoglobin_g.dL	0.0656782	3.77276	1.92339	0.0592307	0.488566	1.88648
CBC	Abs	Baseline	Monocytes..Abs_K.mcL	0.286273	-1.23902	1.79931	0.0771421	0.488566	1.76751
CBC	Abs	Day 14	Neutrophils..Abs_K.mcL	0.215223	1.5497	1.16656	0.246622	0.585728	1.15859
CBC	Abs	Day 1	Eos.Abs_K.mcL	0.578165	-3.1786	1.44834	0.151658	0.586603	1.4337
CBC	Abs	Day 1	Basophils.Abs_K.mcL	0.321985	-4.79999	1.28778	0.201346	0.586603	1.27772
CBC	Abs	Day 1	MCV_fL	-0.0264465	6.49533	-1.26381	0.211226	0.586603	-1.2502
CBC	Abs	Day 1	CD19.._.mcL	0.332207	7.46593	1.24825	0.216117	0.586603	1.23692
CBC	Abs	Baseline	MCV_fL	-0.0311096	6.49533	-1.52453	0.133225	0.632821	-1.5015
CBC	Abs	Day 28	Eos.Abs_K.mcL	0.516359	-3.1786	1.28744	0.2018	0.64697	1.27644
CBC	Abs	Day 28	NK.Cell._.mcL	0.283059	7.81483	1.05254	0.295243	0.64697	1.04669
CBC	Abs	Day 28	MCV_fL	-0.0212837	6.49533	-1.01497	0.314197	0.64697	-1.00645
CBC	Abs	Day 28	CD4.CD3._.mcL	-0.221726	9.54088	-0.977224	0.33008	0.64697	-0.973953
CBC	Abs	Day 28	Neutrophils..Abs_K.mcL	0.175125	1.5497	0.955633	0.342011	0.64697	0.9502
CBC	Abs	Day 28	CD3._.mcL	-0.225182	10.1998	-0.943462	0.346872	0.64697	-0.940673
CBC	Abs	Day 28	MPV_fL	0.0353616	3.37726	0.909006	0.367096	0.64697	0.901926
CBC	Abs	Day 28	MCH_pg	-0.0246045	4.92413	-0.88687	0.379019	0.64697	-0.879705
CBC	Abs	Day 28	WBC.Count_K.mcL	0.0994244	2.409	0.778641	0.438479	0.64697	0.774765
CBC	Abs	Day 28	Lymphocytes..Abs_K.mcL	-0.127217	0.732233	-0.77227	0.442664	0.64697	-0.767703
CBC	Abs	Day 70	RBC.Count_M.mcL	0.0734291	2.17062	1.83125	0.0708351	0.672933	1.80653
CBC	Abs	Day 14	CD19.._.mcL	0.268699	7.46593	1.00099	0.320183	0.675943	0.994081
CBC	Abs	Day 7	MCHC_g.dL	0.0184965	5.07259	1.23426	0.220333	0.678825	1.22564
CBC	Abs	Day 7	Basophils.Abs_K.mcL	0.271769	-4.79999	1.08694	0.280161	0.678825	1.07996
CBC	Abs	Day 7	Eos.Abs_K.mcL	0.429106	-3.1786	1.07494	0.285821	0.678825	1.06733
CBC	Abs	Day 7	NK.Cell._.mcL	0.26455	7.81483	0.990231	0.324659	0.685392	0.984928
CBC	Abs	Day 14	MPV_fL	0.033123	3.37726	0.849623	0.398987	0.698596	0.843431
CBC	Abs	Day 14	Lymphocytes..Abs_K.mcL	0.123115	0.732233	0.744302	0.459249	0.698596	0.740084
CBC	Abs	Day 14	Eos.Abs_K.mcL	0.281431	-3.1786	0.697654	0.487452	0.698596	0.694368
CBC	Abs	Day 14	Basophils.Abs_K.mcL	0.172067	-4.79999	0.679387	0.498667	0.698596	0.676589
CBC	Abs	Day 14	Platelet.Count_K.mcL	0.0715607	7.83772	0.60431	0.548011	0.698596	0.600744
CBC	Abs	Day 14	CD8.CD3._.mcL	0.155938	8.55704	0.598013	0.551523	0.698596	0.595479
CBC	Abs	Day 7	CD19.._.mcL	0.226422	7.46593	0.850771	0.397811	0.724304	0.845536
CBC	Abs	Day 7	WBC.Count_K.mcL	0.103133	2.409	0.811832	0.419334	0.724304	0.807578
CBC	Abs	Baseline	NK.Cell._.mcL	0.321711	7.81483	1.31121	0.194295	0.73832	1.29798
CBC	Abs	Baseline	Eos.Abs_K.mcL	0.447786	-3.1786	1.18975	0.238822	0.756269	1.17794
CBC	Abs	Day 28	CD8.CD3._.mcL	-0.152651	8.55704	-0.588918	0.557616	0.756765	-0.586386
CBC	Abs	Day 100	Eos.Abs_K.mcL	0.802428	-3.1786	1.74752	0.0829943	0.783544	1.73357
CBC	Abs	Day 100	RBC.Count_M.mcL	0.0578505	2.17062	1.31884	0.189968	0.783544	1.31067
CBC	Abs	Day 100	Monocytes..Abs_K.mcL	0.232191	-1.23902	1.2333	0.220096	0.783544	1.22627
CBC	Abs	Day 100	CD19.._.mcL	0.33198	7.46593	1.10941	0.269722	0.783544	1.1037
CBC	Abs	Day 100	MCH_pg	-0.0313157	4.92413	-1.09024	0.279766	0.783544	-1.08084
CBC	Abs	Day 100	MCV_fL	-0.0239128	6.49533	-1.06872	0.288528	0.783544	-1.06136
CBC	Abs	Day 100	WBC.Count_K.mcL	0.157321	2.409	1.06523	0.288674	0.783544	1.06104
CBC	Abs	Day 70	Hemoglobin_g.dL	0.0500011	3.77276	1.3411	0.183533	0.787913	1.32995
CBC	Abs	Day 70	Immature.Granulocytes.Abs._K.mcL	0.416683	-5.79519	1.07948	0.28132	0.787913	1.07736
CBC	Abs	Day 70	NK.Cell._.mcL	0.284996	7.81483	1.0156	0.312056	0.787913	1.01092
CBC	Abs	Day 70	WBC.Count_K.mcL	0.133242	2.409	1.00924	0.315536	0.787913	1.00367
CBC	Abs	Day 70	Basophils.Abs_K.mcL	0.252717	-4.79999	0.967903	0.335456	0.787913	0.963183
CBC	Abs	Day 70	Eos.Abs_K.mcL	0.352989	-3.1786	0.85343	0.395783	0.787913	0.849177
CBC	Abs	Day 70	Neutrophils..Abs_K.mcL	0.160447	1.5497	0.844769	0.400352	0.787913	0.840993
CBC	Abs	Day 70	MCH_pg	-0.0228977	4.92413	-0.819338	0.416037	0.787913	-0.813315
CBC	Abs	Day 70	MCV_fL	-0.0159441	6.49533	-0.749781	0.45616	0.787913	-0.745184
CBC	Abs	Day 7	MPV_fL	0.0253829	3.37726	0.653637	0.515938	0.792212	0.649619
CBC	Abs	Day 7	MCH_pg	-0.0170041	4.92413	-0.613579	0.54204	0.792212	-0.609731
CBC	Abs	Baseline	MCH_pg	-0.0265187	4.92413	-0.969306	0.336888	0.800112	-0.960332
CBC	Abs	Baseline	MPV_fL	0.0368533	3.37726	0.969085	0.336889	0.800112	0.96033
CBC	Abs	Day 1	WBC.Count_K.mcL	0.122334	2.409	0.962976	0.338506	0.803951	0.957122
CBC	Abs	Day 70	CD4.CD3._.mcL	-0.130578	9.54088	-0.53913	0.590475	0.811049	-0.538147
CBC	Abs	Day 70	MPV_fL	0.020828	3.37726	0.529172	0.598609	0.811049	0.526402
CBC	Abs	Day 70	CD3._.mcL	-0.130401	10.1998	-0.509643	0.610882	0.811049	-0.508815
CBC	Abs	Day 70	MCHC_g.dL	-0.00684343	5.07259	-0.435389	0.664161	0.811049	-0.434175
CBC	Abs	Day 70	CD19.._.mcL	0.11233	7.46593	0.409922	0.682989	0.811049	0.408388
CBC	Abs	Day 1	NK.Cell._.mcL	0.231908	7.81483	0.868048	0.387627	0.818325	0.863928
CBC	Abs	Baseline	CD19.._.mcL	0.22057	7.46593	0.869139	0.388364	0.819879	0.862588
CBC	Abs	Day 14	MCH_pg	-0.00976167	4.92413	-0.351387	0.726637	0.862881	-0.349603
CBC	Abs	Day 1	MCH_pg	-0.0169604	4.92413	-0.612003	0.543074	0.868701	-0.608171
CBC	Abs	Day 1	MCHC_g.dL	0.00908075	5.07259	0.605952	0.546078	0.868701	0.603648
CBC	Abs	Day 1	MPV_fL	0.0234291	3.37726	0.603325	0.548653	0.868701	0.599779
CBC	Abs	Day 28	Basophils.Abs_K.mcL	0.0987729	-4.79999	0.392764	0.695464	0.880921	0.391451
CBC	Abs	Day 7	Neutrophils..Abs_K.mcL	0.0815514	1.5497	0.44747	0.655716	0.889901	0.445835
CBC	Abs	Day 70	Lymphocytes..Abs_K.mcL	-0.0422136	0.732233	-0.250662	0.802778	0.897223	-0.249753
CBC	Abs	Day 7	CD8.CD3._.mcL	0.0897181	8.55704	0.34782	0.728929	0.900097	0.346551
CBC	Abs	Day 7	CD4.CD3._.mcL	-0.0572725	9.54088	-0.255057	0.799051	0.900097	-0.254576
CBC	Abs	Day 7	CD3._.mcL	-0.0410995	10.1998	-0.174125	0.861995	0.900097	-0.173835
CBC	Abs	Day 7	Lymphocytes..Abs_K.mcL	0.0251583	0.732233	0.153235	0.878679	0.900097	0.152644
CBC	Abs	Day 7	Platelet.Count_K.mcL	0.0148811	7.83772	0.126101	0.900097	0.900097	0.125539
CBC	Abs	Day 14	Immature.Granulocytes.Abs._K.mcL	0.078215	-5.79519	0.217004	0.828388	0.906314	0.21677
CBC	Abs	Day 14	CD3._.mcL	0.0398404	10.1998	0.164686	0.869392	0.906314	0.164431
CBC	Abs	Day 14	CD4.CD3._.mcL	0.0270873	9.54088	0.117887	0.906314	0.906314	0.117689
CBC	Abs	Day 1	Neutrophils..Abs_K.mcL	0.0906287	1.5497	0.497276	0.620326	0.90663	0.495389
CBC	Abs	Day 100	NK.Cell._.mcL	0.282423	7.81483	0.876633	0.38191	0.907035	0.874383
CBC	Abs	Day 70	Platelet.Count_K.mcL	0.0164268	7.83772	0.137553	0.891058	0.940561	0.136966
CBC	Abs	Day 100	Neutrophils..Abs_K.mcL	0.152916	1.5497	0.714713	0.475944	0.942348	0.712842
CBC	Abs	Day 100	Hemoglobin_g.dL	0.0263323	3.77276	0.639976	0.523419	0.942348	0.638084
CBC	Abs	Day 100	Basophils.Abs_K.mcL	0.178269	-4.79999	0.603082	0.54736	0.942348	0.601721
CBC	Abs	Day 100	Immature.Granulocytes.Abs._K.mcL	-0.25092	-5.79519	-0.511121	0.60958	0.942348	-0.510673
CBC	Abs	Day 100	Lymphocytes..Abs_K.mcL	0.0807022	0.732233	0.443397	0.658458	0.942348	0.442044
CBC	Abs	Day 100	MCHC_g.dL	-0.00707876	5.07259	-0.393627	0.694361	0.942348	-0.392943
CBC	Abs	Baseline	Immature.Granulocytes.Abs._K.mcL	0.144602	-5.79519	0.510694	0.610492	0.942935	0.509371
CBC	Abs	Baseline	WBC.Count_K.mcL	0.0509743	2.409	0.427953	0.670183	0.942935	0.425897
CBC	Abs	Baseline	Basophils.Abs_K.mcL	0.0940902	-4.79999	0.405063	0.686792	0.942935	0.403213
CBC	Abs	Baseline	MCHC_g.dL	0.00509114	5.07259	0.368847	0.713432	0.942935	0.367251
CBC	Abs	Baseline	CD4.CD3._.mcL	-0.0445067	9.54088	-0.228977	0.819442	0.942935	-0.228263
CBC	Abs	Baseline	CD3._.mcL	-0.0444969	10.1998	-0.220568	0.825932	0.942935	-0.219921
CBC	Abs	Baseline	Lymphocytes..Abs_K.mcL	0.0335004	0.732233	0.212563	0.832433	0.942935	0.211582
CBC	Abs	Baseline	CD8.CD3._.mcL	0.0480519	8.55704	0.19804	0.843679	0.942935	0.19719
CBC	Abs	Day 28	MCHC_g.dL	-0.00309943	5.07259	-0.205505	0.837633	0.965865	-0.204922
CBC	Abs	Day 28	Immature.Granulocytes.Abs._K.mcL	0.0361795	-5.79519	0.102077	0.918782	0.965865	0.101968
CBC	Abs	Day 28	CD19.._.mcL	0.0131324	7.46593	0.0491548	0.960935	0.965865	0.0489809
CBC	Abs	Day 28	Platelet.Count_K.mcL	0.00508015	7.83772	0.0429825	0.965865	0.965865	0.0427945
CBC	Abs	Day 100	CD8.CD3._.mcL	0.08976	8.55704	0.301178	0.763764	0.967434	0.300542
CBC	Abs	Day 1	Immature.Granulocytes.Abs._K.mcL	0.102256	-5.79519	0.292552	0.770131	0.96813	0.292203
CBC	Abs	Day 1	Lymphocytes..Abs_K.mcL	0.0436045	0.732233	0.265587	0.791381	0.96813	0.264517
CBC	Abs	Day 1	CD8.CD3._.mcL	0.0458085	8.55704	0.177591	0.859513	0.96813	0.176995
CBC	Abs	Day 1	Platelet.Count_K.mcL	-0.0194358	7.83772	-0.164698	0.869766	0.96813	-0.163956
CBC	Abs	Day 1	CD3._.mcL	-0.024586	10.1998	-0.104163	0.917176	0.96813	-0.103992
CBC	Abs	Day 70	CD8.CD3._.mcL	0.00907161	8.55704	0.0339003	0.973033	0.973033	0.033804
CBC	Abs	Day 1	CD4.CD3._.mcL	0.00475927	9.54088	0.021195	0.98312	0.98312	0.0211574
CBC	Abs	Day 100	CD4.CD3._.mcL	0.0363797	9.54088	0.123511	0.901792	0.990053	0.123398
CBC	Abs	Day 100	Platelet.Count_K.mcL	0.010923	7.83772	0.0880267	0.93011	0.990053	0.0877066
CBC	Abs	Day 100	MPV_fL	-0.00141547	3.37726	-0.0344461	0.972617	0.990053	-0.0343267
CBC	Abs	Day 100	CD3._.mcL	-0.00392116	10.1998	-0.0124771	0.990053	0.990053	-0.0124666
CBC	Abs	Baseline	Neutrophils..Abs_K.mcL	0.00997674	1.5497	0.0586944	0.953382	0.992051	0.0584599
CBC	Abs	Baseline	Platelet.Count_K.mcL	0.00115965	7.83772	0.0100095	0.992051	0.992051	0.00996224
CBC	Pct	Day 14	Hematocrit_pct	0.0881953	5.34403	2.55052	0.0125536	0.175751	2.49619
CBC	Pct	Day 28	Hematocrit_pct	0.0827837	5.34403	2.40989	0.0181764	0.254469	2.36201
CBC	Pct	Day 28	Monocytes..pct_pct	0.24368	2.99594	1.96002	0.0531688	0.372182	1.93355
CBC	Pct	Day 28	NK.Cellpct_pct	0.410314	3.781	1.7472	0.0851278	0.397263	1.72168
CBC	Pct	Baseline	Monocytes..pct_pct	0.236586	2.99594	2.06505	0.0429649	0.440978	2.02405
CBC	Pct	Baseline	Hematocrit_pct	0.0604162	5.34403	1.89307	0.0629969	0.440978	1.85921
CBC	Pct	Day 28	Lymphocytes..pct_pct	-0.224745	4.96681	-1.54567	0.126292	0.442021	-1.52889
CBC	Pct	Day 7	Hematocrit_pct	0.0649987	5.34403	1.90239	0.0606729	0.502807	1.87587
CBC	Pct	Day 7	Immature.Granulocytes.pct_pct	0.718674	-1.8508	1.80217	0.0726087	0.502807	1.79528
CBC	Pct	Day 7	Monocytes..pct_pct	0.200882	2.99594	1.6254	0.107744	0.502807	1.60841
CBC	Pct	Day 70	Monocytes..pct_pct	0.272421	2.99594	2.10845	0.0374691	0.524567	2.08062
CBC	Pct	Day 28	NLR_pct	0.301729	0.817469	1.26395	0.210065	0.534707	1.25339
CBC	Pct	Day 28	CD3pct_pct	-0.101071	6.16625	-1.10849	0.268927	0.534707	-1.10554
CBC	Pct	Day 28	CD4.CD3pct_pct	-0.097699	5.50728	-1.04385	0.298607	0.534707	-1.03942
CBC	Pct	Day 28	RBC.Distribution.Width_pct	0.0257264	3.67585	0.962402	0.339462	0.534707	0.955229
CBC	Pct	Day 28	Eosinophils.pct_pct	0.424854	1.01734	0.952671	0.34374	0.534707	0.946801
CBC	Pct	Day 1	Monocytes..pct_pct	0.223276	2.99594	1.8066	0.0743311	0.536391	1.78457
CBC	Pct	Day 1	Hematocrit_pct	0.0605448	5.34403	1.77203	0.0801482	0.536391	1.74983
CBC	Pct	Day 1	CD19.pct_pct	0.289601	3.429	1.60053	0.114941	0.536391	1.57637
CBC	Pct	Day 28	Neutrophils..pct_pct	0.0756451	5.78449	0.775185	0.440552	0.56761	0.771262
CBC	Pct	Day 28	CD19.pct_pct	0.139085	3.429	0.767352	0.445979	0.56761	0.762135
CBC	Pct	Baseline	NK.Cellpct_pct	0.288836	3.781	1.28651	0.203477	0.599674	1.27171
CBC	Pct	Baseline	RBC.Distribution.Width_pct	0.0315789	3.67585	1.22571	0.225485	0.599674	1.21207
CBC	Pct	Baseline	CD3pct_pct	-0.0786896	6.16625	-1.05905	0.291894	0.599674	-1.05398
CBC	Pct	Baseline	CD19.pct_pct	0.187336	3.429	1.05691	0.295332	0.599674	1.0465
CBC	Pct	Baseline	Eosinophils.pct_pct	0.40197	1.01734	0.960414	0.340692	0.599674	0.952799
CBC	Pct	Baseline	CD4.CD3pct_pct	-0.07853	5.50728	-0.954821	0.342671	0.599674	-0.948901
CBC	Pct	Day 70	Hematocrit_pct	0.0570911	5.34403	1.60465	0.11192	0.599972	1.58962
CBC	Pct	Day 70	RBC.Distribution.Width_pct	0.0374104	3.67585	1.37368	0.173992	0.599972	1.35949
CBC	Pct	Day 70	NK.Cellpct_pct	0.323713	3.781	1.34787	0.181814	0.599972	1.33519
CBC	Pct	Day 70	Lymphocytes..pct_pct	-0.175693	4.96681	-1.17165	0.244563	0.599972	-1.16366
CBC	Pct	Day 70	CD4.CD3pct_pct	-0.0870842	5.50728	-0.879181	0.380733	0.599972	-0.876547
CBC	Pct	Day 70	CD3pct_pct	-0.0866662	6.16625	-0.877288	0.381178	0.599972	-0.875729
CBC	Pct	Day 70	CD19.pct_pct	0.156608	3.429	0.854118	0.396392	0.599972	0.848082
CBC	Pct	Day 70	NLR_pct	0.201231	0.817469	0.81735	0.415978	0.599972	0.813419
CBC	Pct	Day 70	Immature.Granulocytes.pct_pct	0.352197	-1.8508	0.792685	0.428551	0.599972	0.791673
CBC	Pct	Day 7	CD19.pct_pct	0.201252	3.429	1.11226	0.270639	0.649294	1.10159
CBC	Pct	Day 7	NK.Cellpct_pct	0.238905	3.781	1.02077	0.311039	0.649294	1.01305
CBC	Pct	Day 7	CD4.CD3pct_pct	-0.0833316	5.50728	-0.898328	0.370823	0.649294	-0.894933
CBC	Pct	Day 7	Basophils.pct_pct	0.200465	-0.565416	0.897598	0.371475	0.649294	0.893714
CBC	Pct	Day 7	RBC.Distribution.Width_pct	0.0233928	3.67585	0.877562	0.383492	0.649294	0.87148
CBC	Pct	Day 7	CD3pct_pct	-0.0669132	6.16625	-0.743467	0.458063	0.649294	-0.74204
CBC	Pct	Day 7	Eosinophils.pct_pct	0.326855	1.01734	0.736375	0.463782	0.649294	0.732634
CBC	Pct	Day 70	Basophils.pct_pct	0.155954	-0.565416	0.659374	0.510853	0.650177	0.657509
CBC	Pct	Day 70	Eosinophils.pct_pct	0.231471	1.01734	0.503329	0.616015	0.718684	0.501507
CBC	Pct	Day 7	Lymphocytes..pct_pct	-0.077653	4.96681	-0.536574	0.593139	0.742552	-0.534293
CBC	Pct	Day 7	CD8.CD3pct_pct	0.0648199	4.52334	0.47535	0.636473	0.742552	0.472635
CBC	Pct	Day 28	Immature.Granulocytes.pct_pct	-0.182315	-1.8508	-0.450244	0.652879	0.761692	-0.449766
CBC	Pct	Day 70	CD8.CD3pct_pct	0.0485408	4.52334	0.353707	0.724915	0.780677	0.351898
CBC	Pct	Day 1	RBC.Distribution.Width_pct	0.0316237	3.67585	1.18634	0.239913	0.787891	1.1752
CBC	Pct	Day 1	Eosinophils.pct_pct	0.481579	1.01734	1.08496	0.28139	0.787891	1.0772
CBC	Pct	Day 70	Neutrophils..pct_pct	0.0255321	5.78449	0.253313	0.800611	0.800611	0.252556
CBC	Pct	Day 7	NLR_pct	0.0563549	0.817469	0.237188	0.813153	0.820242	0.236361
CBC	Pct	Day 7	Neutrophils..pct_pct	-0.0221397	5.78449	-0.228008	0.820242	0.820242	-0.227233
CBC	Pct	Day 14	NK.Cellpct_pct	0.27593	3.781	1.17007	0.246002	0.874098	1.16012
CBC	Pct	Day 14	CD4.CD3pct_pct	-0.0880378	5.50728	-0.930458	0.353895	0.874098	-0.92706
CBC	Pct	Day 14	RBC.Distribution.Width_pct	0.0229773	3.67585	0.856593	0.394816	0.874098	0.850916
CBC	Pct	Day 14	CD19.pct_pct	0.144564	3.429	0.795883	0.429312	0.874098	0.790369
CBC	Pct	Day 14	CD3pct_pct	-0.0723492	6.16625	-0.781132	0.435579	0.874098	-0.779681
CBC	Pct	Day 14	Monocytes..pct_pct	0.079076	2.99594	0.631434	0.529356	0.874098	0.62899
CBC	Pct	Day 14	Lymphocytes..pct_pct	-0.0671693	4.96681	-0.459288	0.647295	0.874098	-0.457523
CBC	Pct	Day 14	NLR_pct	0.0931047	0.817469	0.387766	0.699237	0.874098	0.386351
CBC	Pct	Day 14	Neutrophils..pct_pct	0.0268172	5.78449	0.273148	0.785438	0.874098	0.272239
CBC	Pct	Day 14	CD8.CD3pct_pct	0.0360788	4.52334	0.264093	0.792716	0.874098	0.262785
CBC	Pct	Day 14	Eosinophils.pct_pct	0.11755	1.01734	0.262073	0.793951	0.874098	0.261184
CBC	Pct	Day 14	Immature.Granulocytes.pct_pct	-0.0983664	-1.8508	-0.238499	0.811662	0.874098	-0.238283
CBC	Pct	Day 1	NK.Cellpct_pct	0.188634	3.781	0.805976	0.42311	0.890016	0.801037
CBC	Pct	Day 1	CD3pct_pct	-0.0688749	6.16625	-0.765264	0.445008	0.890016	-0.763764
CBC	Pct	Day 28	CD8.CD3pct_pct	-0.0274273	4.52334	-0.200969	0.841483	0.906212	-0.199997
CBC	Pct	Day 1	Basophils.pct_pct	0.137963	-0.565416	0.617743	0.538096	0.906627	0.615695
CBC	Pct	Day 1	Lymphocytes..pct_pct	-0.0798317	4.96681	-0.551629	0.582831	0.906627	-0.549254
CBC	Pct	Day 1	CD4.CD3pct_pct	-0.0394988	5.50728	-0.425803	0.671019	0.908672	-0.424749
CBC	Pct	Day 1	Neutrophils..pct_pct	-0.0307916	5.78449	-0.31711	0.752015	0.908672	-0.315984
CBC	Pct	Day 1	Immature.Granulocytes.pct_pct	-0.0918077	-1.8508	-0.23022	0.818091	0.908672	-0.23
CBC	Pct	Day 1	NLR_pct	0.0469859	0.817469	0.197756	0.843767	0.908672	0.197077
CBC	Pct	Day 100	RBC.Distribution.Width_pct	0.0502151	3.67585	1.72531	0.087953	0.915491	1.7063
CBC	Pct	Day 100	CD19.pct_pct	0.254852	3.429	1.33212	0.187038	0.915491	1.31939
CBC	Pct	Day 100	Eosinophils.pct_pct	0.627014	1.01734	1.2283	0.221636	0.915491	1.22219
CBC	Pct	Day 100	Immature.Granulocytes.pct_pct	-0.512348	-1.8508	-0.892531	0.372676	0.915491	-0.891471
CBC	Pct	Day 100	Hematocrit_pct	0.0334359	5.34403	0.835894	0.404625	0.915491	0.83339
CBC	Pct	Day 100	NK.Cellpct_pct	0.207075	3.781	0.796913	0.427404	0.915491	0.793642
CBC	Pct	Day 100	CD3pct_pct	-0.0622864	6.16625	-0.5013	0.61648	0.915491	-0.500845
CBC	Pct	Day 100	Lymphocytes..pct_pct	-0.0807344	4.96681	-0.484919	0.62858	0.915491	-0.483727
CBC	Pct	Day 100	Monocytes..pct_pct	0.0709092	2.99594	0.483438	0.629468	0.915491	0.482476
CBC	Pct	Day 100	Basophils.pct_pct	0.0949345	-0.565416	0.343112	0.731869	0.915491	0.34264
CBC	Pct	Day 100	NLR_pct	0.0750509	0.817469	0.274528	0.78413	0.915491	0.273941
CBC	Pct	Day 100	CD4.CD3pct_pct	-0.0322655	5.50728	-0.2735	0.784706	0.915491	-0.273191
CBC	Pct	Baseline	Neutrophils..pct_pct	-0.0407861	5.78449	-0.447015	0.656455	0.91657	-0.444813
CBC	Pct	Baseline	Basophils.pct_pct	0.0496481	-0.565416	0.246217	0.806227	0.91657	0.245297
CBC	Pct	Baseline	Immature.Granulocytes.pct_pct	0.0591536	-1.8508	0.188867	0.850455	0.91657	0.188538
CBC	Pct	Baseline	Lymphocytes..pct_pct	-0.0173546	4.96681	-0.127198	0.899209	0.91657	-0.126661
CBC	Pct	Baseline	CD8.CD3pct_pct	0.0143635	4.52334	0.106362	0.915709	0.91657	0.105841
CBC	Pct	Baseline	NLR_pct	-0.0235618	0.817469	-0.105196	0.91657	0.91657	-0.104755
CBC	Pct	Day 28	Basophils.pct_pct	-0.017655	-0.565416	-0.0784412	0.937624	0.937624	-0.0782566
CBC	Pct	Day 100	CD8.CD3pct_pct	0.0167395	4.52334	0.119442	0.905327	0.969583	0.118935
CBC	Pct	Day 100	Neutrophils..pct_pct	-0.00429491	5.78449	-0.038204	0.969583	0.969583	-0.038131
CBC	Pct	Day 14	Basophils.pct_pct	-0.00814013	-0.565416	-0.0358263	0.971486	0.971486	-0.0357452
CBC	Pct	Day 1	CD8.CD3pct_pct	0.00197995	4.52334	0.0145198	0.988469	0.988469	0.0144521
COVID-titer	Neutralization	Baseline	SARS.CoV.2_Spike	3.95043	3.41984	5.32446	1.81093e-06	3.62186e-06	4.77345
COVID-titer	Neutralization	Day 28	SARS.CoV.2_Spike	3.65623	3.41984	4.92795	7.60972e-06	1.52194e-05	4.47588
COVID-titer	Neutralization	Baseline	WA.1_IC50	2.42085	4.83902	4.63278	2.38529e-05	2.38529e-05	4.22539
COVID-titer	Neutralization	Day 28	WA.1_IC50	1.83272	4.83902	3.50728	0.000931478	0.000931478	3.31044
Flow	36c	Baseline	CD11c+DCs	1.01936	-7.25304	4.16279	0.000137641	0.0139017	3.81237
Flow	36c	Day 7	CD11c+DCs	0.946521	-7.25304	3.86532	0.000348895	0.0352384	3.576
Flow	36c	Day 7	Lin-DR+	0.63095	-6.45425	3.41886	0.00127738	0.0470455	3.22101
Flow	36c	Day 7	CD11c+CD16+ DCs	1.5032	-8.40294	3.41868	0.00139739	0.0470455	3.19519
Flow	36c	Baseline	CD11c+CD16+ DCs	1.52416	-8.40294	3.46635	0.0012178	0.0614991	3.23468
Flow	36c	Baseline	CD8+CD57-NKT2	1.19074	-6.5985	2.90676	0.00595548	0.108493	2.75022
Flow	36c	Baseline	CD3+CD56+	1.06059	-5.44074	2.77899	0.00829467	0.108493	2.63983
Flow	36c	Baseline	PD-1+ CD8+ T cells	0.677396	-5.01164	2.75749	0.00831645	0.108493	2.63894
Flow	36c	Baseline	Lin-DR+	0.50732	-6.45425	2.74896	0.00835527	0.108493	2.63737
Flow	36c	Baseline	CD4+CD45RA+CCR7+	-0.776639	-2.80186	-2.76957	0.00842845	0.108493	-2.63441
Flow	36c	Baseline	Naive CD4+	-0.775122	-2.80662	-2.75544	0.0087384	0.108493	-2.62212
Flow	36c	Baseline	CD11c+CD123-	0.7733	-7.78342	2.69962	0.00966767	0.108493	2.58749
Flow	36c	Day 7	CD8+CD57-NKT2	1.17296	-6.5985	2.86336	0.00667152	0.119259	2.71281
Flow	36c	Day 7	CD4+CD45RA+CCR7+	-0.797345	-2.80186	-2.84341	0.00696107	0.119259	-2.6987
Flow	36c	Day 7	Naive CD4+	-0.797946	-2.80662	-2.83658	0.00708468	0.119259	-2.69284
Flow	36c	Baseline	CD38+ CD4+ T cells	-0.544996	-2.63407	-2.38842	0.0214915	0.217064	-2.29924
Flow	36c	Baseline	CD8+CD45RA-CCR7-	0.825442	-4.44115	2.31826	0.0257677	0.236594	2.22969
Flow	36c	Day 7	CD3+CD56+	0.939324	-5.44074	2.46124	0.0182982	0.264017	2.35953
Flow	36c	Day 7	CD38+ CD4+ T cells	-0.541419	-2.63407	-2.37274	0.0223093	0.277783	-2.28506
Flow	36c	Day 7	PD-1+ CD8+ T cells	0.564184	-5.01164	2.29663	0.0262255	0.277783	2.22286
Flow	36c	Day 7	CD19+CD27+CD38+CD20lowCD21low	0.853729	-11.617	2.24114	0.0288346	0.277783	2.18574
Flow	36c	Day 7	CD11c+CD123-	0.640377	-7.78342	2.23558	0.0302536	0.277783	2.16675
Flow	36c	Day 7	CD8+CD45RA-CCR7-	0.772533	-4.44115	2.16966	0.0361858	0.304564	2.09483
Flow	36c	Day 7	CD3-CD19-CD56-	0.346429	-5.10698	2.04389	0.0462929	0.3522	1.99271
Flow	36c	Day 7	CD4+	-0.278823	-1.62831	-2.02109	0.0488198	0.3522	-1.97016
Flow	36c	Baseline	CD123+pDCs	-0.710952	-9.19111	-2.03337	0.0476773	0.401284	-1.98023
Flow	36c	Baseline	Early Effector CD8+	0.771074	-5.29745	2.00119	0.0521686	0.40531	1.94174
Flow	36c	Day 7	Treg CD45RA+HLA-DR-	-0.755261	-7.37311	-1.92503	0.0611696	0.408886	-1.87227
Flow	36c	Day 7	Intermediate Mono	0.647071	-6.46806	1.85599	0.0690973	0.408886	1.81778
Flow	36c	Day 7	CD19+CD27+CD38+	0.714538	-10.3168	1.85075	0.0704513	0.408886	1.809
Flow	36c	Day 7	Tfh: CXCR3- , CCR6-	0.510652	-6.89326	1.81682	0.0755477	0.408886	1.77712
Flow	36c	Day 7	CD8+CD45RA-CCR7+	0.529205	-6.33397	1.80091	0.0782028	0.408886	1.76121
Flow	36c	Day 7	Intermediate Effector CD8+	0.890513	-7.43684	1.76497	0.0854025	0.408886	1.72016
Flow	36c	Day 7	Early Like Effector CD8+	0.681959	-7.74853	1.75454	0.0869847	0.408886	1.71152
Flow	36c	Day 7	Central Memory CD8+	0.517609	-6.43696	1.73668	0.0890644	0.408886	1.70035
Flow	36c	Baseline	CD4+	-0.263217	-1.62831	-1.90796	0.062337	0.449717	-1.86389
Flow	36c	Day 7	Early Effector CD8+	0.636775	-5.29745	1.65264	0.10621	0.458632	1.61546
Flow	36c	Day 7	CD38+ HLA-DR+ CD8+ T cells	0.859035	-8.84716	1.63034	0.110904	0.458632	1.59414
Flow	36c	Day 7	Terminal NK	0.788438	-8.73177	1.61624	0.113523	0.458632	1.58256
Flow	36c	Baseline	CD8+CD45RA-CCR7+	0.507841	-6.33397	1.72821	0.0905857	0.53008	1.69232
Flow	36c	Baseline	Central Memory CD8+	0.514556	-6.43696	1.72644	0.0909072	0.53008	1.69063
Flow	36c	Baseline	Intermediate Effector CD8+	0.859284	-7.43684	1.70307	0.0965155	0.53008	1.66199
Flow	36c	Baseline	Treg CD45RA+HLA-DR-	-0.662927	-7.37311	-1.68969	0.0986654	0.53008	-1.65136
Flow	36c	Baseline	Terminal NK	0.821181	-8.73177	1.68336	0.0997179	0.53008	1.64622
Flow	36c	Baseline	CD3-CD19-CD56-	0.276564	-5.10698	1.63169	0.109077	0.550841	1.60235
Flow	36c	Baseline	Early Like Effector CD8+	0.622771	-7.74853	1.60226	0.116954	0.562495	1.56769
Flow	36c	Baseline	CD4+CD45RA-CCR7-	0.37519	-4.22446	1.5708	0.123761	0.568177	1.53918
Flow	36c	Day 7	Plasmablast	0.566557	-11.6856	1.45183	0.152042	0.575253	1.43235
Flow	36c	Day 7	CD57+ CD4+ T cells	1.39889	-9.18924	1.43977	0.158023	0.575253	1.41175
Flow	36c	Day 7	CD8+CD57+ NKT1	1.10516	-7.93765	1.40745	0.167233	0.575253	1.38115
Flow	36c	Day 7	Terminal Effector memoryCD4+	1.70799	-10.1831	1.38641	0.173617	0.575253	1.36067
Flow	36c	Day 7	Th: CXCR3+ , CCR6-	0.350798	-4.18277	1.3744	0.175621	0.575253	1.35436
Flow	36c	Day 7	CD8+	0.274273	-2.72109	1.37471	0.176563	0.575253	1.35141
Flow	36c	Baseline	CD8+CD57+ NKT1	1.211	-7.93765	1.54224	0.131109	0.575742	1.50974
Flow	36c	Baseline	CD38+ HLA-DR+ CD8+ T cells	0.797401	-8.84716	1.51337	0.138072	0.576223	1.48301
Flow	36c	Baseline	Tfh: ICOS+ , PD-1+	0.6868	-11.0446	1.48052	0.142629	0.576223	1.46607
Flow	36c	Baseline	Non-classical Mono	0.477835	-7.24	1.4283	0.159675	0.58093	1.40617
Flow	36c	Baseline	CD57+ CD4+ T cells	1.36799	-9.18924	1.40797	0.167172	0.58093	1.38135
Flow	36c	Baseline	Tfh: CXCR3- , CCR6-	0.391423	-6.89326	1.39262	0.17021	0.58093	1.37153
Flow	36c	Baseline	CD45int CD123+	-0.339607	-5.95499	-1.39266	0.170457	0.58093	-1.37074
Flow	36c	Baseline	Early Effector memoryCD4+	0.377688	-4.86795	1.38726	0.172553	0.58093	1.36405
Flow	36c	Baseline	Tfh: CXCR3+ , CCR6-	0.44948	-6.87881	1.32494	0.190653	0.590357	1.30865
Flow	36c	Baseline	Effector CD4+	0.703026	-10.4401	1.32692	0.192137	0.590357	1.30428
Flow	36c	Baseline	CD4+CD45RA+CCR7-	1.04435	-9.59838	1.31457	0.196409	0.590357	1.29185
Flow	36c	Baseline	CD8+	0.260551	-2.72109	1.30593	0.198734	0.590357	1.28517
Flow	36c	Baseline	CD4+CD8+	0.540882	-9.21346	1.28523	0.206102	0.594752	1.26436
Flow	36c	Baseline	Tfh: ICOS+ , PD-1-	0.587096	-11.0264	1.2286	0.223913	0.596326	1.21619
Flow	36c	Baseline	CD45int CD123+ DR- CD38+	-0.423227	-6.74497	-1.17443	0.246158	0.596326	-1.15973
Flow	36c	Baseline	CD57+ CD8+ T cells	0.647956	-5.63313	1.17736	0.246211	0.596326	1.1596
Flow	36c	Baseline	PD-1+ CD4+ T cells	0.258827	-4.09788	1.16729	0.248568	0.596326	1.15383
Flow	36c	Baseline	Terminal Effector memoryCD4+	1.44312	-10.1831	1.1714	0.248652	0.596326	1.15363
Flow	36c	Baseline	Tfh: ICOS- , PD-1+	0.382978	-8.55876	1.161	0.250226	0.596326	1.1498
Flow	36c	Baseline	CD57+ PD-1+ CD4+ T cells	1.10015	-9.88878	1.15906	0.253503	0.596326	1.14188
Flow	36c	Baseline	CD4+CD45RA-CXCR5+(Tfh)	0.329334	-5.35694	1.14109	0.259034	0.596326	1.12868
Flow	36c	Baseline	CD3+CD56-	-0.130525	-1.09501	-1.09478	0.278946	0.596326	-1.08269
Flow	36c	Baseline	CD19+CD27+CD38+	0.420466	-10.3168	1.08907	0.281639	0.596326	1.07664
Flow	36c	Baseline	CD19+CD27+CD38+CD20lowCD21low	0.412701	-11.617	1.08339	0.283091	0.596326	1.0734
Flow	36c	Baseline	CD38+ CD8+ T cells	0.376694	-5.91376	1.05532	0.297414	0.596326	1.042
Flow	36c	Baseline	Intermediate Mono	0.366064	-6.46806	1.04998	0.298559	0.596326	1.03953
Flow	36c	Baseline	Tfh: ICOS- , PD-1-	0.304707	-5.61213	1.0396	0.303627	0.596326	1.02869
Flow	36c	Baseline	CD8+CD45RA+CCR7-	0.482753	-5.4248	1.0306	0.309051	0.596326	1.01721
Flow	36c	Baseline	CD8+CD45RA+CCR7+	-0.377362	-4.46174	-1.01562	0.315566	0.596326	-1.00361
Flow	36c	Baseline	Naive CD8+	-0.377089	-4.46694	-1.01317	0.316723	0.596326	-1.00122
Flow	36c	Baseline	Terminal Effector CD8+	0.854063	-7.69006	1.00781	0.319855	0.596326	0.994757
Flow	36c	Baseline	CD57+ PD-1+ CD8+ T cells	0.445849	-7.69714	1.00162	0.32263	0.596326	0.989069
Flow	36c	Baseline	Th: CXCR3+ , CCR6-	0.253924	-4.18277	0.994856	0.324732	0.596326	0.984781
Flow	36c	Day 7	CD4+CD127lowCD25high	-0.342123	-5.98225	-1.28641	0.20505	0.628125	-1.2673
Flow	36c	Day 7	Non-classical Mono	0.414384	-7.24	1.23864	0.221498	0.628125	1.22255
Flow	36c	Day 7	IgD+CD27-	0.358302	-4.36958	1.23392	0.224233	0.628125	1.21535
Flow	36c	Day 7	CD57+ PD-1+ CD4+ T cells	1.16715	-9.88878	1.22964	0.22622	0.628125	1.21015
Flow	36c	Day 7	CD4+CD8+	0.504924	-9.21346	1.19979	0.237279	0.628125	1.18182
Flow	36c	Day 7	CD8+CD45RA+CCR7+	-0.444168	-4.46174	-1.19542	0.238561	0.628125	-1.17859
Flow	36c	Day 7	Naive CD8+	-0.443879	-4.46694	-1.19262	0.239645	0.628125	-1.17588
Flow	36c	Day 7	CD3+CD56-	-0.138201	-1.09501	-1.15916	0.251988	0.628125	-1.14553
Flow	36c	Day 7	CD38+ CD8+ T cells	0.413419	-5.91376	1.15821	0.253433	0.628125	1.14205
Flow	36c	Day 7	CD4+CD45RA-CCR7-	0.275676	-4.22446	1.15417	0.254981	0.628125	1.13833
Flow	36c	Baseline	CD45+	-0.012651	-0.0327172	-0.941643	0.349298	0.628381	-0.935953
Flow	36c	Baseline	CD1c-CD141- DCs	0.420984	-11.3648	0.929589	0.356432	0.628381	0.922186
Flow	36c	Baseline	CD4+CD45RA-	0.187792	-2.71399	0.922937	0.360852	0.628381	0.913742
Flow	36c	Baseline	IgD+CD27-	0.261269	-4.36958	0.899757	0.373484	0.630961	0.889966
Flow	36c	Baseline	CD45RA+ Terminal Effector CD8+	0.644038	-6.77827	0.891387	0.378231	0.630961	0.881161
Flow	36c	Baseline	Early Like Effector memoryCD4+	0.264919	-6.35436	0.885575	0.381075	0.630961	0.875917
Flow	36c	Baseline	CD11c+CD123+	0.672629	-9.63773	0.858399	0.395792	0.644758	0.84916
Flow	36c	Day 7	CD123+pDCs	-0.386844	-9.19111	-1.1064	0.274179	0.647361	-1.09349
Flow	36c	Day 7	IgM+	0.398531	-9.65334	1.0991	0.277873	0.647361	1.08511
Flow	36c	Day 7	CD19+CD20+	0.26553	-3.8934	1.06677	0.292132	0.647361	1.05346
Flow	36c	Day 7	Th: CXCR3- , CCR6-	0.236677	-4.26557	1.05437	0.297162	0.647361	1.04254
Flow	36c	Day 7	Tfh: CXCR3+ , CCR6-	0.356498	-6.87881	1.05086	0.297907	0.647361	1.04093
Flow	36c	Day 7	Terminal Effector CD8+	0.888016	-7.69006	1.04787	0.301247	0.647361	1.03376
Flow	36c	Baseline	CD4+CD127lowCD25high	-0.223904	-5.98225	-0.841895	0.404414	0.648347	-0.833763
Flow	36c	Baseline	CD38+HLA-DR+ CD4+T cells	0.174798	-8.01794	0.819282	0.416899	0.657919	0.811812
Flow	36c	Day 7	CD4+CD45RA+CCR7-	0.801038	-9.59838	1.00831	0.319584	0.661091	0.995313
Flow	36c	Day 7	CD38+HLA-DR+ CD4+T cells	0.212204	-8.01794	0.994603	0.325193	0.661091	0.983843
Flow	36c	Day 7	CD57+ CD8+ T cells	0.546013	-5.63313	0.992126	0.327273	0.661091	0.979622
Flow	36c	Baseline	Lymphocytes	-0.0476781	-0.427448	-0.80241	0.426157	0.662182	-0.795786
Flow	36c	Day 7	CD3- TCRgd-	0.177064	-2.35091	0.975914	0.33438	0.662204	0.965329
Flow	36c	Baseline	CCR7-CD45RA-TCRgd+	-0.611681	-7.36612	-0.784245	0.437708	0.669826	-0.776069
Flow	36c	Baseline	CCR7+TCRgd+	-0.376062	-8.58893	-0.743469	0.461624	0.691685	-0.736176
Flow	36c	Baseline	IgM+	0.263469	-9.65334	0.72662	0.471419	0.691685	0.720173
Flow	36c	Baseline	CD3+TCRgd-	-0.0866171	-1.00167	-0.717957	0.476284	0.691685	-0.712292
Flow	36c	Baseline	CD19+CD20+	0.176619	-3.8934	0.709569	0.481868	0.691685	0.703302
Flow	36c	Baseline	CD3- TCRgd-	0.127396	-2.35091	0.702161	0.486234	0.691685	0.696311
Flow	36c	Day 7	Tfh: ICOS- , PD-1-	0.269169	-5.61213	0.918351	0.362932	0.693409	0.909793
Flow	36c	Day 7	Tfh: ICOS+ , PD-1+	0.423617	-11.0446	0.913181	0.363868	0.693409	0.908019
Flow	36c	Day 7	CD1c-CD141- DCs	0.406057	-11.3648	0.896629	0.373618	0.693761	0.889716
Flow	36c	Day 7	Lymphocytes	-0.0526759	-0.427448	-0.886522	0.379629	0.693761	-0.878581
Flow	36c	Day 7	CCR7+TCRgd+	-0.444701	-8.58893	-0.879168	0.384659	0.693761	-0.869343
Flow	36c	Day 7	CD4+CD45RA-CXCR5+(Tfh)	0.243995	-5.35694	0.845407	0.401738	0.694378	0.838521
Flow	36c	Day 7	CD8+CD45RA+CCR7-	0.390793	-5.4248	0.834281	0.409183	0.694378	0.825333
Flow	36c	Day 7	Tfh: ICOS+ , PD-1-	0.394478	-11.0264	0.825514	0.412278	0.694378	0.819892
Flow	36c	Day 7	CD3+TCRgd-	-0.0997405	-1.00167	-0.826736	0.412502	0.694378	-0.819499
Flow	36c	Day 7	CD45RA+ Terminal Effector CD8+	0.56341	-6.77827	0.779793	0.440256	0.723671	0.77176
Flow	36c	Day 7	PD-1+ CD4+ T cells	0.170108	-4.09788	0.767175	0.446545	0.723671	0.761188
Flow	36c	Day 7	CD4+CD45RA-	0.152921	-2.71399	0.751559	0.456141	0.723671	0.745216
Flow	36c	Day 7	CD11c+CD123+	0.586485	-9.63773	0.748463	0.458564	0.723671	0.741213
Flow	36c	Baseline	Early NK	0.244965	-8.41884	0.654106	0.516564	0.724625	0.648651
Flow	36c	Day 7	CD45int CD123+ DR- CD38+	-0.259769	-6.74497	-0.720841	0.474589	0.727105	-0.715033
Flow	36c	Day 7	Effector CD4+	0.382005	-10.4401	0.721011	0.475138	0.727105	0.714144
Flow	36c	Day 7	CD57+ PD-1+ CD8+ T cells	0.31312	-7.69714	0.703441	0.485912	0.732495	0.696825
Flow	36c	Day 7	Tfh: CXCR3+ , CCR6+	-0.389856	-9.19574	-0.686936	0.495164	0.735465	-0.682118
Flow	36c	Day 7	CCR7-CD45RA-TCRgd+	-0.511954	-7.36612	-0.656385	0.515492	0.743995	-0.65031
Flow	36c	Day 7	Early Effector memoryCD4+	0.17847	-4.86795	0.655529	0.51564	0.743995	0.65008
Flow	36c	Day 7	Tfh: ICOS- , PD-1+	0.208705	-8.55876	0.632692	0.529332	0.752993	0.629027
Flow	36c	Baseline	Total ILCs	0.145129	-7.83337	0.561332	0.577468	0.798962	0.557087
Flow	36c	Baseline	Classical Mono	-0.127556	-2.6638	-0.542768	0.589615	0.802738	-0.539394
Flow	36c	Baseline	HLA-DR+ CD4+ T cells	0.136792	-6.59396	0.533958	0.596093	0.802738	0.530028
Flow	36c	Baseline	CD3+TCRgd+	-0.283867	-5.44994	-0.507806	0.614475	0.810763	-0.503696
Flow	36c	Baseline	Th: CXCR3- , CCR6-	0.112663	-4.26557	0.501899	0.618107	0.810763	0.498535
Flow	36c	Day 7	Monocytes	0.109609	-2.36931	0.548198	0.585918	0.819305	0.544761
Flow	36c	Day 7	Th: CXCR3+ , CCR6+	-0.257363	-5.60333	-0.52962	0.598869	0.819305	-0.526027
Flow	36c	Day 7	Early Like Effector memoryCD4+	0.156771	-6.35436	0.524057	0.603096	0.819305	0.519954
Flow	36c	Day 7	CD3+TCRgd+	-0.285752	-5.44994	-0.511179	0.612134	0.819305	-0.50703
Flow	36c	Day 7	CD11c+CD16- DCs	0.13382	-8.59346	0.492712	0.624333	0.819305	0.489718
Flow	36c	Day 7	Total ILCs	0.127421	-7.83337	0.492839	0.624619	0.819305	0.489315
Flow	36c	Baseline	CD3-TCRgd-CD19-CD20-	0.120341	-3.04235	0.456337	0.650416	0.834609	0.453185
Flow	36c	Baseline	Th: CXCR3- , CCR6+	0.16977	-5.86876	0.45001	0.654642	0.834609	0.447323
Flow	36c	Baseline	Treg HLA-DR+CD45RA-	0.138248	-8.28124	0.441407	0.661076	0.834609	0.438427
Flow	36c	Baseline	CD14-CD123-	0.119406	-3.291	0.407046	0.685979	0.848417	0.404318
Flow	36c	Baseline	CD11c+CD16- DCs	0.109388	-8.59346	0.402755	0.688814	0.848417	0.400465
Flow	36c	Day 7	Early NK	0.164532	-8.41884	0.439333	0.662643	0.858038	0.436266
Flow	36c	Baseline	Tfh: CXCR3- , CCR6+	0.17569	-7.78444	0.374785	0.70938	0.859888	0.372689
Flow	36c	Baseline	IgG+	-0.113419	-7.45879	-0.367481	0.715155	0.859888	-0.364942
Flow	36c	Baseline	IgD- memory	-0.0892648	-6.4087	-0.341605	0.73435	0.872581	-0.339344
Flow	36c	Day 7	CD3-TCRgd-CD19-CD20-	0.107741	-3.04235	0.408555	0.684869	0.875592	0.405828
Flow	36c	Baseline	Treg HLA-DR-CD45RA-	0.092764	-7.57864	0.320003	0.750451	0.881343	0.318045
Flow	36c	Baseline	Plasmablast	0.119827	-11.6856	0.307062	0.759918	0.882204	0.305589
Flow	36c	Baseline	IgD-	-0.0682586	-6.20378	-0.266018	0.791517	0.900112	-0.264341
Flow	36c	Baseline	Central Memory CD4+	0.054711	-3.25794	0.261375	0.79489	0.900112	0.259966
Flow	36c	Baseline	Th: CXCR3+ , CCR6+	-0.11918	-5.60333	-0.245257	0.807326	0.900112	-0.243877
Flow	36c	Baseline	CD4+CD45RA-CCR7+	0.0500832	-3.24999	0.240431	0.810992	0.900112	0.239146
Flow	36c	Day 7	HLA-DR+ CD4+ T cells	0.0931089	-6.59396	0.363443	0.718036	0.906521	0.361084
Flow	36c	Day 7	CD1c+ DCs	0.0978496	-8.97871	0.350309	0.72752	0.907155	0.348426
Flow	36c	Day 7	CD4-CD8-	-0.122899	-7.21072	-0.293301	0.770855	0.927459	-0.291256
Flow	36c	Day 7	HLA-DR+ CD8+ T cells	0.148514	-6.94125	0.28176	0.779609	0.927459	0.279829
Flow	36c	Day 7	CD45+	-0.00369841	-0.0327172	-0.27528	0.783832	0.927459	-0.274328
Flow	36c	Day 7	CD14-CD123-	0.0789255	-3.291	0.269051	0.789168	0.927459	0.267391
Flow	36c	Day 7	CD4+CD45RA-CCR7+	0.0539084	-3.24999	0.258794	0.79687	0.927459	0.2574
Flow	36c	Day 7	Central Memory CD4+	0.0536168	-3.25794	0.256148	0.798901	0.927459	0.25477
Flow	36c	Baseline	Mature NK	0.067724	-3.74638	0.18946	0.850607	0.933818	0.188344
Flow	36c	Baseline	Monocytes	-0.0324781	-2.36931	-0.162435	0.871597	0.946573	-0.16163
Flow	36c	Baseline	CD3-HLA-DR-	0.0425661	-3.32596	0.139398	0.889792	0.949455	0.138568
Flow	36c	Baseline	HLA-DR+ CD8+ T cells	0.0713258	-6.94125	0.135319	0.893052	0.949455	0.134443
Flow	36c	Day 7	CD1c-CD141+ DCs	-0.0693378	-13.0975	-0.218183	0.828251	0.950607	-0.216945
Flow	36c	Baseline	Tfh: CXCR3+ , CCR6+	-0.0689144	-9.19574	-0.121429	0.903818	0.950891	-0.12084
Flow	36c	Day 7	IgG+	-0.0589615	-7.45879	-0.191037	0.849441	0.963973	-0.189831
Flow	36c	Baseline	IgD+CD27+	0.0406333	-8.69036	0.0858578	0.931998	0.970431	0.0853318
Flow	36c	Day 7	Classical Mono	0.0392476	-2.6638	0.167003	0.868017	0.974108	0.166178
Flow	36c	Baseline	CD1c+ DCs	0.0186252	-8.97871	0.0666796	0.947092	0.976085	0.0663586
Flow	36c	Day 7	IgD+CD27+	0.063752	-8.69036	0.134707	0.893503	0.979588	0.133873
Flow	36c	Day 7	CCR7-CD45RA+TCRgd+	-0.0820327	-6.76657	-0.119424	0.905558	0.979588	-0.118644
Flow	36c	Day 7	IgD- memory	-0.0300605	-6.4087	-0.115038	0.908963	0.979588	-0.114346
Flow	36c	Day 7	Th: CXCR3- , CCR6+	-0.0420494	-5.86876	-0.111461	0.911696	0.979588	-0.1109
Flow	36c	Baseline	CCR7-CD45RA+TCRgd+	-0.0335674	-6.76657	-0.0488677	0.961276	0.980696	-0.0485522
Flow	36c	Day 7	Treg HLA-DR+CD45RA-	-0.0219064	-8.28124	-0.0699438	0.944555	0.984773	-0.0695463
Flow	36c	Day 7	IgD-	0.0159002	-6.20378	0.0619664	0.950881	0.984773	0.0616001
Flow	36c	Day 7	Mature NK	0.01361	-3.74638	0.0380744	0.969801	0.984773	0.0378577
Flow	36c	Day 7	CD3-HLA-DR-	0.00871388	-3.32596	0.0285367	0.977367	0.984773	0.0283698
Flow	36c	Day 7	Tfh: CXCR3- , CCR6+	-0.0129888	-7.78444	-0.027708	0.978004	0.984773	-0.0275719
Flow	36c	Day 7	Treg HLA-DR-CD45RA-	0.00630115	-7.57864	0.0217367	0.982754	0.984773	0.021616
Flow	36c	Day 7	CD45int CD123+	-0.00467972	-5.95499	-0.0191906	0.984773	0.984773	-0.019086
Flow	36c	Baseline	CD4-CD8-	-0.00788423	-7.21072	-0.0188159	0.985084	0.994935	-0.018695
Flow	36c	Baseline	CD1c-CD141+ DCs	0.000165742	-13.0975	0.000521534	0.999586	0.999586	0.000518708
Flow	Bmem	Baseline	IgD-CD71hi Bmem.of.lymphocytes	0.631724	-10.0172	1.94521	0.0576766	0.85402	1.89815
Flow	Bmem	Baseline	CD20+CD38low IgD-CD71hi Bmem.of.lymphocytes	0.618806	-10.275	1.82673	0.0744319	0.85402	1.78395
Flow	Bmem	Baseline	FluB+H3- (IgM+CD19+CD20+).of.lymphocytes	0.895526	-12.1033	1.81848	0.074965	0.85402	1.78068
Flow	Bmem	Baseline	FluB+H3- (IgM+Bmem).of.lymphocytes	0.873044	-14.4882	1.68468	0.0975281	0.85402	1.65696
Flow	Bmem	Baseline	H1+H3-(CD20+CD38low IgD-CD71low Bmem).of.lymphocytes	-0.812915	-16.0016	-1.64588	0.106193	0.85402	-1.61554
Flow	Bmem	Baseline	H1+H3-(IgG+Bmem).of.lymphocytes	-0.921405	-15.6494	-1.62331	0.109626	0.85402	-1.59988
Flow	Bmem	Baseline	CD20+CD21low (IgD-CD71hi All HA+ IgG+Bmem).of.lymphocytes	-0.899423	-18.98	-1.47943	0.14281	0.85402	-1.46541
Flow	Bmem	Baseline	AM (All HA+ IgG+Bmem).of.lymphocytes	-0.999943	-17.1692	-1.47882	0.143494	0.85402	-1.4629
Flow	Bmem	Baseline	IgD-CD71low (AM All HA+ IgG+Bmem).of.lymphocytes	-1.02336	-18.6773	-1.45891	0.14908	0.85402	-1.44279
Flow	Bmem	Baseline	H1+H3-(IgG+CD19+CD20+).of.lymphocytes	-0.735344	-15.4075	-1.34741	0.182666	0.85402	-1.33259
Flow	Bmem	Baseline	AM (IgD-CD71hi All HA+ IgG+Bmem).of.lymphocytes	-0.808399	-19.092	-1.3003	0.197097	0.85402	-1.28987
Flow	Bmem	Baseline	All HA+(IgM+CD19+CD20+).of.lymphocytes	0.558498	-11.2832	1.26838	0.210634	0.85402	1.25182
Flow	Bmem	Baseline	All HA+(IgM+Bmem).of.lymphocytes	0.630292	-13.1139	1.21859	0.228643	0.85402	1.20386
Flow	Bmem	Baseline	All HA+(CD20+CD38low IgD-CD71hi Bmem).of.lymphocytes	0.658442	-16.0963	1.21041	0.229693	0.85402	1.20115
Flow	Bmem	Baseline	CD19+CD20+IgM+.of.lymphocytes	0.349531	-4.86174	1.17973	0.244734	0.85402	1.16323
Flow	Bmem	Baseline	H3+FluB- (IgM+Bmem).of.lymphocytes	0.633152	-16.5597	1.17763	0.245306	0.85402	1.16183
Flow	Bmem	Baseline	IgD-CD71low (All HA+ IgG+Bmem).of.lymphocytes	-0.485575	-14.6225	-1.0975	0.277566	0.85402	-1.0858
Flow	Bmem	Baseline	IgD-HA+CD71low (RM All HA+ IgG+ Bmem).of.lymphocytes	-0.507784	-15.1781	-1.05339	0.297622	0.85402	-1.04155
Flow	Bmem	Baseline	CD19+CD20+.of.lymphocytes	0.261469	-3.6811	1.04377	0.302738	0.85402	1.03058
Flow	Bmem	Baseline	TLM (All HA+ IgG+ Bmem).of.lymphocytes	-0.519697	-17.3065	-1.02102	0.312412	0.85402	-1.01017
Flow	Bmem	Baseline	H3+H1-(CD20+CD38low IgD-CD71hi Bmem).of.lymphocytes	0.658277	-19.0733	0.984807	0.328064	0.85402	0.97802
Flow	Bmem	Baseline	FluB+H3-(CD20+CD38low IgD-CD71hi Bmem).of.lymphocytes	0.543028	-16.8768	0.979782	0.330041	0.85402	0.974032
Flow	Bmem	Baseline	IgD-CD71low (TLM All HA+ IgG+ Bmem).of.lymphocytes	-0.483574	-17.3977	-0.953259	0.34539	0.85402	-0.943568
Flow	Bmem	Baseline	IgD-CD71hi (AM All HA+ IgG+Bmem).of.lymphocytes	-0.594406	-18.9444	-0.924044	0.358142	0.85402	-0.918911
Flow	Bmem	Baseline	CD20+CD21low (All HA+ IgG+Bmem).of.lymphocytes	-0.54559	-15.7999	-0.911364	0.365417	0.85402	-0.905091
Flow	Bmem	Baseline	H3+FluB-(CD20+CD38low IgD-CD71low Bmem).of.lymphocytes	-0.40873	-16.4864	-0.90471	0.370052	0.85402	-0.896376
Flow	Bmem	Baseline	H3+FluB- (IgA+Bmem).of.lymphocytes	-0.496999	-18.5666	-0.871173	0.386362	0.85402	-0.866235
Flow	Bmem	Baseline	IgA+Bmem.of.lymphocytes	-0.31036	-8.48799	-0.855952	0.397038	0.85402	-0.846924
Flow	Bmem	Baseline	H3+FluB-(CD20+CD38low IgD-CD71hi Bmem).of.lymphocytes	0.532657	-19.1388	0.829358	0.409473	0.85402	0.824821
Flow	Bmem	Baseline	All HA+ (IgG+Bmem).of.lymphocytes	-0.402372	-13.9723	-0.82994	0.409609	0.85402	-0.824582
Flow	Bmem	Baseline	CD19+CD20+IgA+.of.lymphocytes	-0.297605	-8.48513	-0.824996	0.41419	0.85402	-0.816543
Flow	Bmem	Baseline	H1+H3-(IgM+Bmem).of.lymphocytes	0.505896	-14.2211	0.81917	0.416522	0.85402	0.812471
Flow	Bmem	Baseline	H3+H1-(CD20+CD38low IgD-CD71low Bmem).of.lymphocytes	-0.36974	-16.5392	-0.817488	0.417583	0.85402	-0.810622
Flow	Bmem	Baseline	H1+H3-(IgA+CD19+CD20+).of.lymphocytes	0.44335	-18.6549	0.771312	0.443128	0.85402	0.766922
Flow	Bmem	Baseline	H3+FluB- (IgA+CD19+CD20+).of.lymphocytes	-0.42326	-18.5284	-0.744468	0.458887	0.85402	-0.740681
Flow	Bmem	Baseline	RM (All HA+ IgG+ Bmem).of.lymphocytes	-0.373044	-14.673	-0.744601	0.459493	0.85402	-0.739681
Flow	Bmem	Baseline	H3+FluB- (IgM+CD19+CD20+).of.lymphocytes	0.292007	-16.182	0.737252	0.464687	0.85402	0.731151
Flow	Bmem	Baseline	H3+FluB-(IgG+Bmem).of.lymphocytes	-0.396572	-16.1946	-0.70681	0.482367	0.857678	-0.702501
Flow	Bmem	Baseline	H3+H1- (IgA+Bmem).of.lymphocytes	-0.400768	-18.5429	-0.69051	0.491903	0.857678	-0.687285
Flow	Bmem	Baseline	All HA+(IgG+CD19+CD20+).of.lymphocytes	-0.2915	-13.6721	-0.635847	0.527049	0.866618	-0.632518
Flow	Bmem	Baseline	IgM+Bmem.of.lymphocytes	0.262723	-7.01103	0.636544	0.528076	0.866618	0.630945
Flow	Bmem	Baseline	H3+FluB- (IgG+CD19+CD20+).of.lymphocytes	-0.338862	-16.1028	-0.604771	0.547552	0.866618	-0.601432
Flow	Bmem	Baseline	H3+H1- (IgM+CD19+CD20+).of.lymphocytes	0.234136	-16.1722	0.577807	0.566107	0.866618	0.573795
Flow	Bmem	Baseline	RM (IgD-CD71hi All HA+ IgG+ Bmem).of.lymphocytes	0.334018	-17.6576	0.569287	0.570752	0.866618	0.566944
Flow	Bmem	Baseline	H3+H1-(IgG+Bmem).of.lymphocytes	-0.326625	-16.3167	-0.565951	0.573497	0.866618	-0.562909
Flow	Bmem	Baseline	TLM (IgD-CD71hi All HA+IgG+ Bmem).of.lymphocytes	0.303039	-23.0139	0.506359	0.613988	0.870256	0.504389
Flow	Bmem	Baseline	H3+H1- (IgA+CD19+CD20+).of.lymphocytes	-0.300444	-18.7035	-0.504386	0.615472	0.870256	-0.502278
Flow	Bmem	Baseline	FluB+H3-(CD20+CD38low IgD-CD71low Bmem).of.lymphocytes	0.188994	-14.9924	0.498621	0.620085	0.870256	0.495729
Flow	Bmem	Baseline	IgD-CD71hi (RM All HA+ IgG+ Bmem).of.lymphocytes	0.286589	-17.7107	0.487695	0.627096	0.870256	0.485818
Flow	Bmem	Baseline	H3+H1- (IgM+Bmem).of.lymphocytes	0.23308	-17.191	0.438938	0.662702	0.893654	0.436186
Flow	Bmem	Baseline	All HA+(CD20+CD38lowIgD-CD71low Bmem).of.lymphocytes	-0.155289	-14.0285	-0.414033	0.680487	0.893654	-0.411799
Flow	Bmem	Baseline	H3+H1- (IgG+CD19+CD20+).of.lymphocytes	-0.228309	-16.15	-0.409783	0.683383	0.893654	-0.407852
Flow	Bmem	Baseline	H1+H3-(CD20+CD38low IgD-CD71hi Bmem).of.lymphocytes	0.249579	-18.6506	0.360074	0.719759	0.923464	0.358781
Flow	Bmem	Baseline	All HA+(IgA+Bmem).of.lymphocytes	-0.134566	-15.8422	-0.308644	0.758511	0.955162	-0.307436
Flow	Bmem	Baseline	IgD-CD71hi (All HA+ IgG+ Bmem).of.lymphocytes	0.158019	-17.0647	0.263617	0.792728	0.959331	0.262769
Flow	Bmem	Baseline	CD20+CD38low IgD-CD71low Bmem.of.lymphocytes	-0.0747636	-6.64435	-0.243206	0.809066	0.959331	-0.241631
Flow	Bmem	Baseline	H1+H3-(IgA+Bmem).of.lymphocytes	-0.132273	-18.6783	-0.230847	0.818077	0.959331	-0.230019
Flow	Bmem	Baseline	H1+H3-(IgM+CD19+CD20+).of.lymphocytes	0.097191	-12.7384	0.192229	0.848324	0.959331	0.191258
Flow	Bmem	Baseline	IgD-CD71low Bmem.of.lymphocytes	-0.0533379	-6.62452	-0.172003	0.864285	0.959331	-0.170923
Flow	Bmem	Baseline	FluB+H3- (IgA+CD19+CD20+).of.lymphocytes	-0.0723297	-16.6734	-0.163872	0.870377	0.959331	-0.16318
Flow	Bmem	Baseline	FluB+H3-(IgG+Bmem).of.lymphocytes	-0.0655062	-15.232	-0.13666	0.891722	0.959331	-0.136125
Flow	Bmem	Baseline	All HA+(IgA+CD19+CD20+).of.lymphocytes	-0.0551524	-15.9364	-0.128798	0.897894	0.959331	-0.128322
Flow	Bmem	Baseline	CD19+CD20+IgG+.of.lymphocytes	0.0367848	-7.27144	0.116378	0.907932	0.959331	0.115647
Flow	Bmem	Baseline	IgD-CD71hi (TLM All HA+ IgG+ Bmem).of.lymphocytes	-0.0651631	-22.8365	-0.111095	0.911819	0.959331	-0.110744
Flow	Bmem	Baseline	FluB+H3- (IgG+CD19+CD20+).of.lymphocytes	-0.0386874	-14.7791	-0.0878525	0.930256	0.959331	-0.0875229
Flow	Bmem	Baseline	IgG+Bmem.of.lymphocytes	0.0262158	-7.2887	0.0832691	0.934054	0.959331	0.0827454
Flow	Bmem	Baseline	Bmem.of.lymphocytes	0.0191197	-5.63381	0.0665149	0.947295	0.959331	0.0661038
Flow	Bmem	Baseline	FluB+H3- (IgA+Bmem).of.lymphocytes	-0.0223647	-16.4921	-0.0511975	0.959331	0.959331	-0.0509926
Flow	Bmem	Day 7	H1+H3-(CD20+CD38low IgD-CD71low Bmem).of.lymphocytes	-1.17047	-16.0016	-2.3698	0.0217826	0.997513	-2.29414
Flow	Bmem	Day 7	IgD-CD71hi Bmem.of.lymphocytes	0.579396	-10.0172	1.78408	0.0807933	0.997513	1.7461
Flow	Bmem	Day 7	IgD-CD71low (All HA+ IgG+Bmem).of.lymphocytes	-0.729555	-14.6225	-1.64894	0.105291	0.997513	-1.61973
Flow	Bmem	Day 7	IgD-HA+CD71low (RM All HA+ IgG+ Bmem).of.lymphocytes	-0.781943	-15.1781	-1.62212	0.111557	0.997513	-1.59123
Flow	Bmem	Day 7	IgD-CD71low (AM All HA+ IgG+Bmem).of.lymphocytes	-1.08444	-18.6773	-1.546	0.126631	0.997513	-1.52752
Flow	Bmem	Day 7	H1+H3-(IgG+CD19+CD20+).of.lymphocytes	-0.842285	-15.4075	-1.54336	0.127742	0.997513	-1.52307
Flow	Bmem	Day 7	H1+H3-(IgG+Bmem).of.lymphocytes	-0.857559	-15.6494	-1.51082	0.135942	0.997513	-1.49108
Flow	Bmem	Day 7	CD20+CD38low IgD-CD71hi Bmem.of.lymphocytes	0.480035	-10.275	1.41708	0.163403	0.997513	1.39372
Flow	Bmem	Day 7	FluB+H3- (IgM+CD19+CD20+).of.lymphocytes	0.580366	-12.1033	1.1785	0.244157	0.997513	1.16466
Flow	Bmem	Day 7	IgD-CD71hi (TLM All HA+ IgG+ Bmem).of.lymphocytes	0.683583	-22.8365	1.16543	0.247311	0.997513	1.15691
Flow	Bmem	Day 7	H3+FluB-(CD20+CD38low IgD-CD71low Bmem).of.lymphocytes	-0.509954	-16.4864	-1.12877	0.2645	0.997513	-1.11582
Flow	Bmem	Day 7	All HA+(CD20+CD38lowIgD-CD71low Bmem).of.lymphocytes	-0.394034	-14.0285	-1.05058	0.298123	0.997513	-1.04047
Flow	Bmem	Day 7	CD19+CD20+IgM+.of.lymphocytes	0.303087	-4.86174	1.02297	0.312166	0.997513	1.01069
Flow	Bmem	Day 7	IgD-CD71low (TLM All HA+ IgG+ Bmem).of.lymphocytes	-0.504936	-17.3977	-0.99537	0.324711	0.997513	-0.984824
Flow	Bmem	Day 7	TLM (All HA+ IgG+ Bmem).of.lymphocytes	-0.49536	-17.3065	-0.973208	0.335375	0.997513	-0.963343
Flow	Bmem	Day 7	RM (All HA+ IgG+ Bmem).of.lymphocytes	-0.473218	-14.673	-0.94455	0.348773	0.997513	-0.936971
Flow	Bmem	Day 7	All HA+ (IgG+Bmem).of.lymphocytes	-0.447085	-13.9723	-0.922165	0.359851	0.997513	-0.915648
Flow	Bmem	Day 7	All HA+(IgG+CD19+CD20+).of.lymphocytes	-0.413483	-13.6721	-0.901928	0.370336	0.997513	-0.895844
Flow	Bmem	Day 7	H3+H1-(CD20+CD38low IgD-CD71low Bmem).of.lymphocytes	-0.401602	-16.5392	-0.887936	0.378887	0.997513	-0.879949
Flow	Bmem	Day 7	CD19+CD20+.of.lymphocytes	0.220249	-3.6811	0.879219	0.384431	0.997513	0.869761
Flow	Bmem	Day 7	IgA+Bmem.of.lymphocytes	-0.314941	-8.48799	-0.868585	0.390169	0.997513	-0.859311
Flow	Bmem	Day 7	CD19+CD20+IgA+.of.lymphocytes	-0.312784	-8.48513	-0.867074	0.390992	0.997513	-0.85782
Flow	Bmem	Day 7	AM (All HA+ IgG+Bmem).of.lymphocytes	-0.55843	-17.1692	-0.825865	0.411574	0.997513	-0.821127
Flow	Bmem	Day 7	All HA+(IgM+CD19+CD20+).of.lymphocytes	0.323111	-11.2832	0.733805	0.466553	0.997513	0.728099
Flow	Bmem	Day 7	H1+H3-(IgA+Bmem).of.lymphocytes	-0.403922	-18.6783	-0.704936	0.483083	0.997513	-0.701353
Flow	Bmem	Day 7	FluB+H3- (IgG+CD19+CD20+).of.lymphocytes	-0.29375	-14.7791	-0.667056	0.507026	0.997513	-0.663475
Flow	Bmem	Day 7	FluB+H3- (IgM+Bmem).of.lymphocytes	0.320113	-14.4882	0.617708	0.539232	0.997513	0.613975
Flow	Bmem	Day 7	H3+H1-(CD20+CD38low IgD-CD71hi Bmem).of.lymphocytes	0.400062	-19.0733	0.598508	0.551406	0.997513	0.595654
Flow	Bmem	Day 7	TLM (IgD-CD71hi All HA+IgG+ Bmem).of.lymphocytes	0.347273	-23.0139	0.58027	0.563353	0.997513	0.577869
Flow	Bmem	Day 7	FluB+H3-(IgG+Bmem).of.lymphocytes	-0.274113	-15.232	-0.571858	0.56939	0.997513	-0.56895
Flow	Bmem	Day 7	CD20+CD21low (All HA+ IgG+Bmem).of.lymphocytes	-0.338982	-15.7999	-0.566241	0.573148	0.997513	-0.563421
Flow	Bmem	Day 7	IgD-CD71hi (AM All HA+ IgG+Bmem).of.lymphocytes	-0.315661	-18.9444	-0.490716	0.624922	0.997513	-0.488886
Flow	Bmem	Day 7	H1+H3-(CD20+CD38low IgD-CD71hi Bmem).of.lymphocytes	-0.33418	-18.6506	-0.48213	0.631056	0.997513	-0.480242
Flow	Bmem	Day 7	CD20+CD38low IgD-CD71low Bmem.of.lymphocytes	-0.142986	-6.64435	-0.465133	0.644313	0.997513	-0.461677
Flow	Bmem	Day 7	H3+FluB-(IgG+Bmem).of.lymphocytes	-0.259076	-16.1946	-0.461752	0.645896	0.997513	-0.459471
Flow	Bmem	Day 7	H3+FluB- (IgG+CD19+CD20+).of.lymphocytes	-0.24778	-16.1028	-0.442215	0.659882	0.997513	-0.440076
Flow	Bmem	Day 7	H3+FluB- (IgM+CD19+CD20+).of.lymphocytes	0.165341	-16.182	0.417449	0.678278	0.997513	0.414814
Flow	Bmem	Day 7	H3+H1- (IgM+CD19+CD20+).of.lymphocytes	0.162591	-16.1722	0.401246	0.690027	0.997513	0.398818
Flow	Bmem	Day 7	IgD-CD71low Bmem.of.lymphocytes	-0.123346	-6.62452	-0.397765	0.692876	0.997513	-0.394956
Flow	Bmem	Day 7	H1+H3-(IgA+CD19+CD20+).of.lymphocytes	-0.224036	-18.6549	-0.389763	0.697899	0.997513	-0.388157
Flow	Bmem	Day 7	IgM+Bmem.of.lymphocytes	0.160006	-7.01103	0.387674	0.700329	0.997513	0.384877
Flow	Bmem	Day 7	CD19+CD20+IgG+.of.lymphocytes	-0.115865	-7.27144	-0.366568	0.715863	0.997513	-0.363993
Flow	Bmem	Day 7	IgG+Bmem.of.lymphocytes	-0.114809	-7.2887	-0.364668	0.717285	0.997513	-0.36209
Flow	Bmem	Day 7	H3+FluB- (IgM+Bmem).of.lymphocytes	0.177834	-16.5597	0.330762	0.742402	0.997513	0.328674
Flow	Bmem	Day 7	All HA+(CD20+CD38low IgD-CD71hi Bmem).of.lymphocytes	-0.179198	-16.0963	-0.32942	0.742701	0.997513	-0.328279
Flow	Bmem	Day 7	H3+FluB-(CD20+CD38low IgD-CD71hi Bmem).of.lymphocytes	0.206088	-19.1388	0.320884	0.74917	0.997513	0.319734
Flow	Bmem	Day 7	AM (IgD-CD71hi All HA+ IgG+Bmem).of.lymphocytes	-0.177536	-19.092	-0.285565	0.775923	0.997513	-0.284636
Flow	Bmem	Day 7	FluB+H3-(CD20+CD38low IgD-CD71hi Bmem).of.lymphocytes	-0.144273	-16.8768	-0.26031	0.795269	0.997513	-0.259475
Flow	Bmem	Day 7	H3+FluB- (IgA+CD19+CD20+).of.lymphocytes	0.136632	-18.5284	0.240321	0.810728	0.997513	0.239487
Flow	Bmem	Day 7	H3+H1- (IgG+CD19+CD20+).of.lymphocytes	-0.133903	-16.15	-0.240338	0.810864	0.997513	-0.239312
Flow	Bmem	Day 7	H3+H1-(IgG+Bmem).of.lymphocytes	-0.138278	-16.3167	-0.239598	0.811442	0.997513	-0.238566
Flow	Bmem	Day 7	Bmem.of.lymphocytes	-0.0656258	-5.63381	-0.228303	0.820559	0.997513	-0.226826
Flow	Bmem	Day 7	H3+FluB- (IgA+Bmem).of.lymphocytes	-0.115457	-18.5666	-0.202382	0.840151	0.997513	-0.201701
Flow	Bmem	Day 7	All HA+(IgM+Bmem).of.lymphocytes	0.100778	-13.1139	0.194841	0.846296	0.997513	0.193847
Flow	Bmem	Day 7	H3+H1- (IgA+CD19+CD20+).of.lymphocytes	0.114146	-18.7035	0.191629	0.848552	0.997513	0.190966
Flow	Bmem	Day 7	FluB+H3-(CD20+CD38low IgD-CD71low Bmem).of.lymphocytes	0.0678161	-14.9924	0.178919	0.858676	0.997513	0.17806
Flow	Bmem	Day 7	CD20+CD21low (IgD-CD71hi All HA+ IgG+Bmem).of.lymphocytes	-0.0908581	-18.98	-0.14945	0.881561	0.997513	-0.14899
Flow	Bmem	Day 7	FluB+H3- (IgA+CD19+CD20+).of.lymphocytes	-0.0645728	-16.6734	-0.146298	0.884172	0.997513	-0.145683
Flow	Bmem	Day 7	H1+H3-(IgM+Bmem).of.lymphocytes	-0.0782231	-14.2211	-0.126663	0.899708	0.997513	-0.12603
Flow	Bmem	Day 7	H1+H3-(IgM+CD19+CD20+).of.lymphocytes	-0.0499793	-12.7384	-0.0988514	0.921642	0.997513	-0.0983652
Flow	Bmem	Day 7	All HA+(IgA+Bmem).of.lymphocytes	-0.0411936	-15.8422	-0.094483	0.924996	0.997513	-0.0941424
Flow	Bmem	Day 7	IgD-CD71hi (All HA+ IgG+ Bmem).of.lymphocytes	-0.0563869	-17.0647	-0.0940682	0.925282	0.997513	-0.0937828
Flow	Bmem	Day 7	All HA+(IgA+CD19+CD20+).of.lymphocytes	-0.0364819	-15.9364	-0.0851967	0.932353	0.997513	-0.084885
Flow	Bmem	Day 7	H3+H1- (IgA+Bmem).of.lymphocytes	-0.0156284	-18.5429	-0.0269272	0.978586	0.997513	-0.0268419
Flow	Bmem	Day 7	FluB+H3- (IgA+Bmem).of.lymphocytes	0.0109264	-16.4921	0.0250128	0.980124	0.997513	0.0249129
Flow	Bmem	Day 7	H3+H1- (IgM+Bmem).of.lymphocytes	0.00824892	-17.191	0.0155345	0.987671	0.997513	0.0154527
Flow	Bmem	Day 7	IgD-CD71hi (RM All HA+ IgG+ Bmem).of.lymphocytes	0.00307441	-17.7107	0.0052318	0.995839	0.997513	0.00521552
Flow	Bmem	Day 7	RM (IgD-CD71hi All HA+ IgG+ Bmem).of.lymphocytes	-0.00183438	-17.6576	-0.00312644	0.997513	0.997513	-0.00311671
Flow	PB	Day 7	H3+FluB-.of.lymphocytes	2.68845	-18.8424	3.23258	0.00176062	0.010391	3.1279
Flow	PB	Day 7	H3+H1-.of.lymphocytes	2.65149	-18.6846	3.06133	0.00296885	0.010391	2.97095
Flow	PB	Day 7	All HA+(CD20lowCD21low PB).of.lymphocytes	2.13147	-17.1385	2.81814	0.00603658	0.0140853	2.74579
Flow	PB	Day 7	H1+H3-.of.lymphocytes	1.98905	-19.3983	2.37781	0.019714	0.0344996	2.33175
Flow	PB	Day 7	CD20low CD21low (Plasmablast).of.lymphocytes	1.17642	-10.5061	2.21901	0.029361	0.0411054	2.1786
Flow	PB	Day 7	Plasmablast (CD27+CD38+).of.lymphocytes	1.00932	-10.0251	2.13349	0.0359989	0.0419987	2.09694
Flow	PB	Day 7	FluB+H3-.of.lymphocytes	1.26824	-18.6793	1.49064	0.139847	0.139847	1.47636
Flow	PB	Baseline	H1+H3-.of.lymphocytes	1.1978	-19.3983	1.43191	0.155925	0.413214	1.41891
Flow	PB	Baseline	Plasmablast (CD27+CD38+).of.lymphocytes	0.674057	-10.0251	1.42481	0.158165	0.413214	1.41127
Flow	PB	Baseline	CD20low CD21low (Plasmablast).of.lymphocytes	0.680068	-10.5061	1.28277	0.203331	0.413214	1.27212
Flow	PB	Baseline	All HA+(CD20lowCD21low PB).of.lymphocytes	0.818871	-17.1385	1.08267	0.282089	0.413214	1.07564
Flow	PB	Baseline	H3+H1-.of.lymphocytes	0.912493	-18.6846	1.05354	0.295153	0.413214	1.04688
Flow	PB	Baseline	H3+FluB-.of.lymphocytes	0.715381	-18.8424	0.86017	0.392173	0.457535	0.855683
Flow	PB	Baseline	FluB+H3-.of.lymphocytes	0.320673	-18.6793	0.376907	0.707205	0.707205	0.375613
OLINK	Serum Proteins	Day 28	IL2RB	-0.313214	0.673864	-2.97945	0.00331027	0.466748	-2.93735
OLINK	Serum Proteins	Day 70	CXCL11	0.612993	7.83833	2.73859	0.00733162	0.731794	2.68139
OLINK	Serum Proteins	Day 70	TGFB1	0.456802	8.26969	2.45814	0.0149996	0.731794	2.43239
OLINK	Serum Proteins	Day 70	CXCL10	0.592353	9.80635	2.34132	0.0214531	0.731794	2.29991
OLINK	Serum Proteins	Day 70	AXIN1	0.798004	2.2282	2.31039	0.0219239	0.731794	2.29168
OLINK	Serum Proteins	Day 70	IL12A/IL12B	-0.427288	6.74116	-2.128	0.036526	0.731794	-2.09102
OLINK	Serum Proteins	Day 70	CASP8	0.423611	2.92655	2.02587	0.0442205	0.731794	2.01199
OLINK	Serum Proteins	Day 70	FGF19	-0.843888	8.7667	-2.01386	0.0458637	0.731794	-1.99665
OLINK	Serum Proteins	Day 70	TNFRSF21	-0.169495	7.39999	-1.96478	0.0519401	0.731794	-1.94363
OLINK	Serum Proteins	Day 70	TSLP	0.39286	1.14253	1.91989	0.0563829	0.731794	1.90806
OLINK	Serum Proteins	Day 70	IL7	0.300729	4.39513	1.89808	0.0606116	0.731794	1.87632
OLINK	Serum Proteins	Day 70	ARTN	0.371645	0.927307	1.90167	0.0606809	0.731794	1.87581
OLINK	Serum Proteins	Day 70	VEGFA	0.352232	9.77527	1.85099	0.0677652	0.731794	1.82657
OLINK	Serum Proteins	Day 70	IL12B	-0.353748	6.18322	-1.84709	0.0690463	0.731794	-1.81812
OLINK	Serum Proteins	Day 70	NTF3	0.309166	1.95995	1.82035	0.0726604	0.731794	1.79496
OLINK	Serum Proteins	Day 28	TNFRSF21	-0.19616	7.39999	-2.50594	0.0141826	0.732978	-2.4526
OLINK	Serum Proteins	Day 28	CXCL11	0.508513	7.83833	2.47564	0.015604	0.732978	2.41805
OLINK	Serum Proteins	Day 28	CX3CL1	-0.276532	5.65285	-2.24214	0.028454	0.732978	-2.19097
OLINK	Serum Proteins	Day 28	CD70	-0.386733	4.10931	-2.23437	0.0290905	0.732978	-2.18226
OLINK	Serum Proteins	Day 28	IL20	-0.268716	0.338224	-2.20063	0.0311906	0.732978	-2.15463
OLINK	Serum Proteins	Day 28	IL12A/IL12B	-0.407114	6.74116	-2.13748	0.0363972	0.733143	-2.09246
OLINK	Serum Proteins	Day 70	MUC16	0.48916	1.37615	1.66685	0.100319	0.810533	1.64331
OLINK	Serum Proteins	Day 70	GZMH	0.530653	3.88863	1.66303	0.101343	0.810533	1.63838
OLINK	Serum Proteins	Day 70	GZMA	0.231227	6.27166	1.61246	0.110677	0.810533	1.59516
OLINK	Serum Proteins	Day 70	SIRT2	0.46892	2.73434	1.58837	0.113813	0.810533	1.58129
OLINK	Serum Proteins	Day 70	CCL23	-0.286635	9.54915	-1.58151	0.116849	0.810533	-1.56814
OLINK	Serum Proteins	Day 70	DNER	0.145897	8.83359	1.56447	0.120636	0.810533	1.55211
OLINK	Serum Proteins	Day 70	CDCP1	0.257925	2.15114	1.56857	0.120718	0.810533	1.55177
OLINK	Serum Proteins	Day 70	MICA/MICB	0.941422	3.81836	1.53204	0.131719	0.818866	1.50736
OLINK	Serum Proteins	Day 70	NGF	-0.0963169	0.114739	-1.49657	0.13861	0.818866	-1.48099
OLINK	Serum Proteins	Day 70	STAMBP	0.329347	3.78339	1.47048	0.143058	0.818866	1.4645
OLINK	Serum Proteins	Day 70	IL20RA	0.261622	0.935426	1.46265	0.147844	0.818866	1.44719
OLINK	Serum Proteins	Day 70	LTA	-0.184084	4.9891	-1.44793	0.150996	0.818866	-1.43602
OLINK	Serum Proteins	Day 70	CD70	-0.249155	4.10931	-1.37482	0.173385	0.849985	-1.36141
OLINK	Serum Proteins	Day 70	TNFRSF12A	0.243132	4.29788	1.36311	0.174795	0.849985	1.35696
OLINK	Serum Proteins	Day 70	CXCL13	0.242741	8.13722	1.34078	0.182823	0.849985	1.33211
OLINK	Serum Proteins	Day 70	HGF	0.211995	8.7836	1.31323	0.192648	0.849985	1.30278
OLINK	Serum Proteins	Day 70	IL18	0.268593	8.22344	1.30295	0.197442	0.849985	1.28887
OLINK	Serum Proteins	Day 70	CCL20	0.502991	6.39809	1.26109	0.208889	0.849985	1.25663
OLINK	Serum Proteins	Day 70	S100A12	0.36982	5.41754	1.25905	0.209954	0.849985	1.25369
OLINK	Serum Proteins	Day 70	HMOX1	0.195945	10.9658	1.25432	0.213503	0.849985	1.24399
OLINK	Serum Proteins	Day 70	ANGPT2	-0.219978	5.39613	-1.22356	0.22455	0.849985	-1.21452
OLINK	Serum Proteins	Day 70	CCL3	0.247224	5.96423	1.2067	0.230811	0.849985	1.19827
OLINK	Serum Proteins	Day 70	SLAMF1	0.16365	2.27505	1.19143	0.236002	0.849985	1.18504
OLINK	Serum Proteins	Day 70	MMP12	0.233377	6.66083	1.18881	0.238377	0.849985	1.17905
OLINK	Serum Proteins	Day 70	IL17A	0.255837	1.51882	1.18332	0.239695	0.849985	1.17575
OLINK	Serum Proteins	Day 70	CX3CL1	-0.152919	5.65285	-1.17904	0.24205	0.849985	-1.16988
OLINK	Serum Proteins	Day 70	PDCD1	0.187606	4.28662	1.13901	0.258384	0.849985	1.13022
OLINK	Serum Proteins	Day 70	CD6	0.191351	6.10775	1.12821	0.262847	0.849985	1.11969
OLINK	Serum Proteins	Day 70	CCL19	0.27665	9.00315	1.12682	0.263753	0.849985	1.11757
OLINK	Serum Proteins	Day 70	CCL4	0.217651	6.939	1.11947	0.266566	0.849985	1.11101
OLINK	Serum Proteins	Day 70	TNFRSF11B	0.194646	10.0716	1.10442	0.271272	0.849985	1.10014
OLINK	Serum Proteins	Day 70	CXCL6	0.223576	9.19891	1.07867	0.283953	0.856337	1.07148
OLINK	Serum Proteins	Day 70	TNFSF10	0.115847	8.37548	1.04099	0.300471	0.856337	1.03542
OLINK	Serum Proteins	Day 70	CXCL12	-0.0990028	0.9789	-1.03804	0.300731	0.856337	-1.03487
OLINK	Serum Proteins	Day 70	NOS3	0.193592	1.8321	1.03165	0.303863	0.856337	1.02819
OLINK	Serum Proteins	Day 70	CCL28	0.197954	2.46085	1.0226	0.309716	0.856337	1.01582
OLINK	Serum Proteins	Day 70	CD274	0.135166	5.18058	1.02321	0.309739	0.856337	1.01577
OLINK	Serum Proteins	Day 70	NCR1	-0.14227	3.67216	-0.997016	0.321646	0.86231	-0.991081
OLINK	Serum Proteins	Day 70	TNFSF11	0.247543	4.65621	0.989294	0.324763	0.86231	0.984717
OLINK	Serum Proteins	Day 70	IL20	-0.127417	0.338224	-0.979273	0.330246	0.86231	-0.973618
OLINK	Serum Proteins	Day 70	TNFSF12	0.0995389	9.04725	0.957648	0.340522	0.872975	0.953134
OLINK	Serum Proteins	Day 70	CA9	0.160234	4.73203	0.935283	0.352419	0.887342	0.929907
OLINK	Serum Proteins	Day 70	TNFRSF9	0.114722	6.27658	0.914355	0.363189	0.89227	0.909306
OLINK	Serum Proteins	Day 70	DCN	-0.0627976	4.56673	-0.90454	0.367033	0.89227	-0.902044
OLINK	Serum Proteins	Day 1	CXCL11	0.567589	7.83833	2.80101	0.00657916	0.927662	2.71743
OLINK	Serum Proteins	Day 1	CX3CL1	-0.260651	5.65285	-2.12972	0.037192	0.945909	-2.08365
OLINK	Serum Proteins	Day 1	ANGPT2	-0.353301	5.39613	-2.11219	0.0385271	0.945909	-2.0692
OLINK	Serum Proteins	Day 1	GZMA	0.280526	6.27166	2.09979	0.0396846	0.945909	2.05702
OLINK	Serum Proteins	Day 1	CA9	0.304099	4.73203	1.90351	0.0615386	0.945909	1.86961
OLINK	Serum Proteins	Day 1	IFNG	0.667912	6.66547	1.87939	0.0629258	0.945909	1.85972
OLINK	Serum Proteins	Day 1	CXCL10	0.420429	9.80635	1.81607	0.0739736	0.945909	1.78678
OLINK	Serum Proteins	Day 1	TSLP	0.282033	1.14253	1.71581	0.0882277	0.945909	1.70482
OLINK	Serum Proteins	Day 1	IL6	0.301319	1.6763	1.70628	0.0910384	0.945909	1.68995
OLINK	Serum Proteins	Day 1	IL12B	-0.311918	6.18322	-1.7038	0.0937803	0.945909	-1.67579
OLINK	Serum Proteins	Day 1	CCL20	0.544796	6.39809	1.6826	0.0946799	0.945909	1.67121
OLINK	Serum Proteins	Day 1	CD70	-0.284721	4.10931	-1.65657	0.102818	0.945909	-1.63134
OLINK	Serum Proteins	Day 1	GZMH	0.503615	3.88863	1.62865	0.109096	0.945909	1.60227
OLINK	Serum Proteins	Day 1	TNFRSF21	-0.124626	7.39999	-1.61697	0.10991	0.945909	-1.5986
OLINK	Serum Proteins	Day 1	CCL23	-0.262536	9.54915	-1.60734	0.112309	0.945909	-1.5879
OLINK	Serum Proteins	Day 1	IL17A	0.314158	1.51882	1.59168	0.116085	0.945909	1.57142
OLINK	Serum Proteins	Day 1	MICA/MICB	0.925351	3.81836	1.50973	0.137374	0.945909	1.48564
OLINK	Serum Proteins	Day 1	FGF23	0.109559	1.46547	1.47141	0.143916	0.945909	1.46136
OLINK	Serum Proteins	Day 1	IL12A/IL12B	-0.276827	6.74116	-1.46526	0.14791	0.945909	-1.44695
OLINK	Serum Proteins	Day 1	VEGFA	0.256512	9.77527	1.44602	0.153057	0.945909	1.42882
OLINK	Serum Proteins	Day 1	PDCD1	0.2116	4.28662	1.35627	0.180061	0.945909	1.34057
OLINK	Serum Proteins	Day 1	FGF5	0.094252	0.954725	1.33434	0.18624	0.945909	1.32179
OLINK	Serum Proteins	Day 1	IL1A	0.13349	-0.510393	1.32095	0.188792	0.945909	1.31416
OLINK	Serum Proteins	Day 1	SIRT2	0.303283	2.73434	1.29764	0.196105	0.945909	1.29273
OLINK	Serum Proteins	Day 1	NCR1	-0.172546	3.67216	-1.29829	0.198795	0.945909	-1.28499
OLINK	Serum Proteins	Day 1	IL15	0.121347	4.59316	1.27173	0.205937	0.945909	1.26482
OLINK	Serum Proteins	Day 1	CXCL13	0.205856	8.13722	1.27188	0.207341	0.945909	1.26091
OLINK	Serum Proteins	Day 1	DNER	0.106042	8.83359	1.26606	0.209308	0.945909	1.25547
OLINK	Serum Proteins	Day 1	PLAU	-0.238506	9.634	-1.23748	0.220997	0.945909	-1.22388
OLINK	Serum Proteins	Day 1	IL20	-0.149153	0.338224	-1.23355	0.221808	0.945909	-1.22174
OLINK	Serum Proteins	Day 1	AXIN1	0.338312	2.2282	1.22569	0.222055	0.945909	1.22108
OLINK	Serum Proteins	Day 1	IL33	0.128167	0.951462	1.22659	0.223998	0.945909	1.21596
OLINK	Serum Proteins	Day 1	CD28	-0.0837654	0.956934	-1.21099	0.229741	0.945909	-1.20103
OLINK	Serum Proteins	Day 1	TNFSF10	0.121287	8.37548	1.19444	0.236256	0.945909	1.1844
OLINK	Serum Proteins	Day 1	IL20RA	0.202202	0.935426	1.19335	0.237436	0.945909	1.18142
OLINK	Serum Proteins	Day 1	MMP12	0.21674	6.66083	1.16434	0.248909	0.945909	1.153
OLINK	Serum Proteins	Day 1	NTF3	0.18499	1.95995	1.15605	0.252182	0.945909	1.14506
OLINK	Serum Proteins	Day 1	CCL28	0.204883	2.46085	1.12788	0.263811	0.945909	1.11743
OLINK	Serum Proteins	Day 1	LTA	-0.129273	4.9891	-1.11259	0.269778	0.945909	-1.10357
OLINK	Serum Proteins	Day 1	IL2	-0.103426	0.262344	-1.10687	0.270246	0.945909	-1.1025
OLINK	Serum Proteins	Day 1	FGF2	-0.168596	0.255522	-1.08663	0.280878	0.945909	-1.07835
OLINK	Serum Proteins	Day 1	MUC16	0.307355	1.37615	1.08667	0.28176	0.945909	1.07637
OLINK	Serum Proteins	Day 70	LGALS9	0.0935954	7.34555	0.851389	0.397408	0.949738	0.846259
OLINK	Serum Proteins	Day 70	IL5	0.360438	0.910284	0.838625	0.405217	0.952261	0.83234
OLINK	Serum Proteins	Day 70	KDR	0.0842892	8.42988	0.814581	0.417322	0.960916	0.811077
OLINK	Serum Proteins	Day 70	ARG1	0.222962	3.34817	0.76463	0.445694	0.960916	0.762614
OLINK	Serum Proteins	Day 70	CCL11	0.107703	7.91323	0.72553	0.469752	0.960916	0.722883
OLINK	Serum Proteins	Day 70	FGF2	-0.122119	0.255522	-0.712974	0.477545	0.960916	-0.710257
OLINK	Serum Proteins	Day 70	ADGRG1	0.0866583	1.69586	0.707978	0.48036	0.960916	0.705724
OLINK	Serum Proteins	Day 70	CD83	0.0783706	2.80379	0.70456	0.482771	0.960916	0.701853
OLINK	Serum Proteins	Day 70	IL33	0.079946	0.951462	0.697393	0.48722	0.960916	0.694738
OLINK	Serum Proteins	Day 70	CD8A	-0.144358	9.31763	-0.687872	0.493871	0.960916	-0.684165
OLINK	Serum Proteins	Day 70	IL22RA1	0.235843	1.98877	0.674485	0.502115	0.960916	0.671166
OLINK	Serum Proteins	Day 70	IL18R1	0.102561	8.1276	0.667188	0.506633	0.960916	0.66409
OLINK	Serum Proteins	Day 70	LAMP3	0.132223	4.55289	0.651486	0.516921	0.960916	0.648099
OLINK	Serum Proteins	Day 70	SULT1A1	0.269893	2.60212	0.647826	0.517935	0.960916	0.646533
OLINK	Serum Proteins	Day 70	IL10RA	0.121303	0.854516	0.646704	0.519895	0.960916	0.643507
OLINK	Serum Proteins	Day 70	FGF5	0.0478977	0.954725	0.610457	0.542906	0.960916	0.608425
OLINK	Serum Proteins	Day 70	CCL7	0.0877329	2.25399	0.599785	0.549795	0.960916	0.598068
OLINK	Serum Proteins	Day 70	PGF	0.0627944	6.75822	0.591072	0.555503	0.960916	0.589534
OLINK	Serum Proteins	Day 70	IL24	0.194002	0.926196	0.572087	0.568295	0.960916	0.570565
OLINK	Serum Proteins	Day 70	IFNG	0.236367	6.66547	0.562494	0.574599	0.960916	0.561292
OLINK	Serum Proteins	Day 70	CCL17	0.156854	10.1049	0.561906	0.575654	0.960916	0.559744
OLINK	Serum Proteins	Day 70	IL13	0.185577	0.685929	0.554142	0.581458	0.960916	0.551256
OLINK	Serum Proteins	Day 70	IL4	0.120013	0.343398	0.550264	0.582945	0.960916	0.549088
OLINK	Serum Proteins	Day 70	CD40	0.0674983	10.1426	0.545802	0.586344	0.960916	0.544142
OLINK	Serum Proteins	Day 70	CST5	-0.11286	6.6029	-0.546716	0.586488	0.960916	-0.543932
OLINK	Serum Proteins	Day 70	LIFR	0.0520639	4.09446	0.543107	0.588057	0.960916	0.541654
OLINK	Serum Proteins	Day 70	CD5	-0.0605291	5.05631	-0.53825	0.592033	0.960916	-0.535892
OLINK	Serum Proteins	Day 70	CCL25	0.115255	6.08302	0.532984	0.595692	0.960916	0.530605
OLINK	Serum Proteins	Day 70	IL15RA	0.0494655	1.23395	0.524156	0.601035	0.960916	0.522912
OLINK	Serum Proteins	Day 70	PLAU	-0.103795	9.634	-0.519873	0.604919	0.960916	-0.51734
OLINK	Serum Proteins	Day 70	CD28	-0.0396465	0.956934	-0.516598	0.606535	0.960916	-0.515025
OLINK	Serum Proteins	Day 1	IL7	0.151515	4.39513	1.05076	0.296869	0.961146	1.04317
OLINK	Serum Proteins	Day 1	CCL19	0.239823	9.00315	1.02012	0.311896	0.961146	1.01125
OLINK	Serum Proteins	Day 1	CCL4	0.185247	6.939	1.01203	0.315651	0.961146	1.00344
OLINK	Serum Proteins	Day 1	CCL17	0.261191	10.1049	1.00665	0.31778	0.961146	0.999031
OLINK	Serum Proteins	Day 1	TNFSF12	0.0940114	9.04725	1.00051	0.320382	0.961146	0.993673
OLINK	Serum Proteins	Day 1	CXCL8	-0.138899	6.34199	-0.970034	0.335004	0.961346	-0.964084
OLINK	Serum Proteins	Day 1	CXCL12	0.0759229	0.9789	0.967123	0.335437	0.961346	0.963221
OLINK	Serum Proteins	Day 1	TGFB1	0.144083	8.26969	0.927291	0.355659	0.961346	0.923667
OLINK	Serum Proteins	Day 1	ARTN	0.166833	0.927307	0.916595	0.362768	0.961346	0.910104
OLINK	Serum Proteins	Day 1	CDCP1	0.139754	2.15114	0.910933	0.365868	0.961346	0.90424
OLINK	Serum Proteins	Day 1	SLAMF1	0.105304	2.27505	0.857731	0.393622	0.961346	0.853067
OLINK	Serum Proteins	Day 1	IL22RA1	0.282672	1.98877	0.857718	0.394513	0.961346	0.851461
OLINK	Serum Proteins	Day 1	CCL3	0.16124	5.96423	0.853773	0.396343	0.961346	0.84817
OLINK	Serum Proteins	Day 1	TNFSF14	-0.207648	5.85315	-0.850256	0.397665	0.961346	-0.845799
OLINK	Serum Proteins	Day 1	KDR	0.0801026	8.42988	0.848108	0.399227	0.961346	0.843003
OLINK	Serum Proteins	Day 1	STAMBP	0.150503	3.78339	0.841268	0.401405	0.961346	0.839114
OLINK	Serum Proteins	Day 1	PDCD1LG2	-0.0857349	1.67583	-0.813399	0.41909	0.961346	-0.808001
OLINK	Serum Proteins	Day 1	TNFSF11	0.182059	4.65621	0.80876	0.421174	0.961346	0.804387
OLINK	Serum Proteins	Day 1	CST5	-0.15841	6.6029	-0.796184	0.429339	0.961346	-0.790324
OLINK	Serum Proteins	Day 1	KITLG	-0.102462	9.27973	-0.79408	0.430325	0.961346	-0.788636
OLINK	Serum Proteins	Day 1	TNFRSF12A	-0.118753	4.29788	-0.789058	0.431765	0.961346	-0.786174
OLINK	Serum Proteins	Day 1	MMP10	-0.19897	9.09629	-0.783221	0.436355	0.961346	-0.778362
OLINK	Serum Proteins	Day 1	TGFA	-0.18451	4.98266	-0.770084	0.443914	0.962952	-0.7656
OLINK	Serum Proteins	Day 1	PTN	-0.157818	0.453169	-0.74375	0.459922	0.96397	-0.738976
OLINK	Serum Proteins	Day 1	TNF	-0.0784974	2.42116	-0.737239	0.463478	0.96397	-0.733131
OLINK	Serum Proteins	Day 1	LGALS1	-0.0542116	6.70793	-0.730277	0.466707	0.96397	-0.727848
OLINK	Serum Proteins	Day 1	MMP1	-0.230716	15.0019	-0.688257	0.493572	0.96397	-0.684639
OLINK	Serum Proteins	Day 1	IL18	0.133084	8.22344	0.664436	0.50918	0.96397	0.660115
OLINK	Serum Proteins	Day 1	IL24	0.196983	0.926196	0.662032	0.509725	0.96397	0.659267
OLINK	Serum Proteins	Day 1	IL10RB	-0.0619745	5.97873	-0.607441	0.545569	0.96397	-0.604413
OLINK	Serum Proteins	Day 1	CD27	0.0655705	7.42955	0.605637	0.546868	0.96397	0.60246
OLINK	Serum Proteins	Day 1	HMOX1	0.0888281	10.9658	0.605751	0.546912	0.96397	0.602393
OLINK	Serum Proteins	Day 1	CD6	0.096017	6.10775	0.599734	0.550931	0.96397	0.596366
OLINK	Serum Proteins	Day 1	CD83	0.0603512	2.80379	0.594863	0.553813	0.96397	0.592056
OLINK	Serum Proteins	Day 1	CXCL6	0.111988	9.19891	0.576697	0.566173	0.96397	0.573697
OLINK	Serum Proteins	Day 1	TNFRSF4	-0.0726337	5.37095	-0.570814	0.57	0.96397	-0.568051
OLINK	Serum Proteins	Day 1	OSM	-0.139161	6.55418	-0.566993	0.572537	0.96397	-0.564319
OLINK	Serum Proteins	Day 1	CD40LG	0.153482	8.07085	0.561331	0.575468	0.96397	0.560017
OLINK	Serum Proteins	Day 1	FGF19	-0.194878	8.7667	-0.543542	0.587957	0.96397	-0.541798
OLINK	Serum Proteins	Day 1	IL5	0.217382	0.910284	0.51461	0.608975	0.96397	0.511536
OLINK	Serum Proteins	Day 1	CD274	0.0599797	5.18058	0.476644	0.6354	0.96397	0.47414
OLINK	Serum Proteins	Day 1	FLT3LG	-0.0641119	9.06909	-0.466025	0.642752	0.96397	-0.463855
OLINK	Serum Proteins	Day 1	CD5	-0.0492839	5.05631	-0.464853	0.64375	0.96397	-0.462462
OLINK	Serum Proteins	Day 1	NOS3	0.0727117	1.8321	0.457689	0.648109	0.96397	0.45639
OLINK	Serum Proteins	Day 1	ADA	-0.0554136	5.01926	-0.450423	0.654054	0.96397	-0.448137
OLINK	Serum Proteins	Day 1	IL10RA	-0.0788774	0.854516	-0.441729	0.660286	0.96397	-0.439518
OLINK	Serum Proteins	Day 1	IL18R1	0.0615699	8.1276	0.426075	0.67153	0.96397	0.424049
OLINK	Serum Proteins	Day 1	TNFRSF9	0.0496431	6.27658	0.42479	0.67241	0.96397	0.422843
OLINK	Serum Proteins	Day 1	CD244	-0.0446334	5.98653	-0.42422	0.672923	0.96397	-0.422139
OLINK	Serum Proteins	Day 1	ICOSLG	0.0306605	5.94427	0.422311	0.673932	0.96397	0.420758
OLINK	Serum Proteins	Day 1	CCL7	0.0528817	2.25399	0.408827	0.683728	0.96397	0.407381
OLINK	Serum Proteins	Day 1	IL13	0.130958	0.685929	0.403467	0.688156	0.96397	0.401358
OLINK	Serum Proteins	Day 1	DCN	0.0229751	4.56673	0.39565	0.693079	0.96397	0.39468
OLINK	Serum Proteins	Day 1	IL15RA	-0.0323244	1.23395	-0.395638	0.693295	0.96397	-0.394388
OLINK	Serum Proteins	Day 1	IL10	-0.0553357	3.17883	-0.390214	0.69724	0.96397	-0.389049
OLINK	Serum Proteins	Day 1	S100A12	-0.0974793	5.41754	-0.389622	0.6976	0.96397	-0.388562
OLINK	Serum Proteins	Day 1	KLRD1	0.0820816	5.60749	0.388742	0.698943	0.96397	0.386748
OLINK	Serum Proteins	Day 1	CCL8	-0.08705	8.96601	-0.384224	0.702233	0.96397	-0.382308
OLINK	Serum Proteins	Day 1	HGF	0.0560004	8.7836	0.373392	0.710063	0.96397	0.371771
OLINK	Serum Proteins	Day 1	CCL11	0.0488059	7.91323	0.363884	0.716962	0.96397	0.362521
OLINK	Serum Proteins	Day 1	CASP8	0.061636	2.92655	0.362254	0.717687	0.96397	0.361552
OLINK	Serum Proteins	Day 1	IL12RB1	0.0526275	1.47802	0.351871	0.726165	0.96397	0.350231
OLINK	Serum Proteins	Day 1	IL4	0.0632972	0.343398	0.34173	0.73323	0.96397	0.340832
OLINK	Serum Proteins	Day 1	FGF21	-0.153863	4.84453	-0.32021	0.749672	0.96397	-0.319072
OLINK	Serum Proteins	Day 1	CCL13	0.0703784	12.2709	0.311996	0.755915	0.96397	0.310849
OLINK	Serum Proteins	Day 1	MMP7	0.0343611	11.8306	0.304189	0.761601	0.96397	0.303379
OLINK	Serum Proteins	Day 1	LIFR	-0.0254596	4.09446	-0.300943	0.764202	0.96397	-0.299968
OLINK	Serum Proteins	Day 1	ANGPT1	0.035141	10.8254	0.29479	0.768538	0.96397	0.294287
OLINK	Serum Proteins	Day 1	CD8A	-0.0568032	9.31763	-0.282818	0.778329	0.96397	-0.281498
OLINK	Serum Proteins	Day 1	PGF	0.0255358	6.75822	0.2751	0.783873	0.96397	0.274275
OLINK	Serum Proteins	Day 1	LAMP3	0.0503951	4.55289	0.2592	0.796397	0.96397	0.258012
OLINK	Serum Proteins	Day 1	CSF1	0.0206721	9.70002	0.258447	0.796566	0.96397	0.257794
OLINK	Serum Proteins	Day 1	NRTN	-0.0661278	0.568309	-0.258647	0.796887	0.96397	-0.257378
OLINK	Serum Proteins	Day 1	CXCL5	0.0584873	12.0191	0.257835	0.797277	0.96397	0.256872
OLINK	Serum Proteins	Day 1	LIF	0.027715	-0.222238	0.254424	0.79989	0.96397	0.253489
OLINK	Serum Proteins	Day 1	LAG3	-0.0475792	2.51072	-0.239127	0.81186	0.970104	-0.238027
OLINK	Serum Proteins	Day 1	FASLG	0.0299315	6.23699	0.227167	0.821056	0.972848	0.226187
OLINK	Serum Proteins	Baseline	ANGPT2	-0.445256	5.39613	-2.68345	0.00931423	0.977458	-2.6003
OLINK	Serum Proteins	Baseline	CX3CL1	-0.27338	5.65285	-2.24728	0.02831	0.977458	-2.19296
OLINK	Serum Proteins	Baseline	TNFRSF21	-0.157903	7.39999	-2.07978	0.0410518	0.977458	-2.04301
OLINK	Serum Proteins	Baseline	TNFRSF12A	0.300365	4.29788	2.05512	0.0425178	0.977458	2.02842
OLINK	Serum Proteins	Baseline	CCL23	-0.325887	9.54915	-2.02208	0.0470784	0.977458	-1.98559
OLINK	Serum Proteins	Baseline	CXCL11	0.377421	7.83833	1.88606	0.0636796	0.977458	1.85442
OLINK	Serum Proteins	Baseline	IL12B	-0.342692	6.18322	-1.88017	0.0652203	0.977458	-1.84375
OLINK	Serum Proteins	Baseline	VEGFA	0.313791	9.77527	1.78269	0.0795566	0.977458	1.75326
OLINK	Serum Proteins	Baseline	CCL20	0.52375	6.39809	1.69152	0.0933675	0.977458	1.6779
OLINK	Serum Proteins	Baseline	CD70	-0.287425	4.10931	-1.68133	0.0980157	0.977458	-1.65455
OLINK	Serum Proteins	Baseline	LTA	-0.191934	4.9891	-1.66996	0.0997322	0.977458	-1.64615
OLINK	Serum Proteins	Baseline	NCR1	-0.217794	3.67216	-1.65174	0.103611	0.977458	-1.62759
OLINK	Serum Proteins	Baseline	CXCL13	0.256388	8.13722	1.60792	0.112348	0.977458	1.58773
OLINK	Serum Proteins	Baseline	CXCL12	0.118359	0.9789	1.56643	0.12036	0.977458	1.55326
OLINK	Serum Proteins	Baseline	CXCL10	0.360464	9.80635	1.57377	0.120649	0.977458	1.55206
OLINK	Serum Proteins	Baseline	IL12A/IL12B	-0.294023	6.74116	-1.56633	0.122519	0.977458	-1.54429
OLINK	Serum Proteins	Baseline	MICA/MICB	0.961182	3.81836	1.56849	0.123046	0.977458	1.54211
OLINK	Serum Proteins	Baseline	GZMA	0.195712	6.27166	1.47649	0.144884	0.977458	1.45784
OLINK	Serum Proteins	Baseline	GZMH	0.446121	3.88863	1.44684	0.153682	0.977458	1.42665
OLINK	Serum Proteins	Baseline	SIRT2	0.312257	2.73434	1.42306	0.156842	0.977458	1.41577
OLINK	Serum Proteins	Baseline	IL20	-0.16635	0.338224	-1.38714	0.170313	0.977458	-1.3712
OLINK	Serum Proteins	Baseline	CA9	0.21976	4.73203	1.38624	0.17073	0.977458	1.36986
OLINK	Serum Proteins	Baseline	DNER	0.11334	8.83359	1.37232	0.174205	0.977458	1.35881
OLINK	Serum Proteins	Baseline	MMP12	0.252853	6.66083	1.36572	0.177268	0.977458	1.34921
OLINK	Serum Proteins	Baseline	CCL19	0.317796	9.00315	1.35748	0.17997	0.977458	1.34085
OLINK	Serum Proteins	Baseline	IL2	-0.118564	0.262344	-1.32362	0.188133	0.977458	-1.31612
OLINK	Serum Proteins	Baseline	CCL28	0.230379	2.46085	1.27691	0.206657	0.977458	1.26281
OLINK	Serum Proteins	Baseline	PTN	-0.258152	0.453169	-1.22443	0.225703	0.977458	-1.2115
OLINK	Serum Proteins	Baseline	TNFSF11	0.271095	4.65621	1.22091	0.226128	0.977458	1.21039
OLINK	Serum Proteins	Baseline	PDCD1	0.188483	4.28662	1.21482	0.22928	0.977458	1.20222
OLINK	Serum Proteins	Baseline	PLAU	-0.228169	9.634	-1.18773	0.239953	0.977458	-1.17511
OLINK	Serum Proteins	Baseline	TNFSF10	0.117633	8.37548	1.17146	0.245507	0.977458	1.16133
OLINK	Serum Proteins	Baseline	MUC16	0.323695	1.37615	1.1484	0.255679	0.977458	1.13666
OLINK	Serum Proteins	Baseline	LGALS1	-0.0807393	6.70793	-1.12352	0.263886	0.977458	-1.11725
OLINK	Serum Proteins	Baseline	IL7	0.149623	4.39513	1.04976	0.297514	0.977458	1.04178
OLINK	Serum Proteins	Baseline	IL1A	0.098068	-0.510393	1.00885	0.315165	0.977458	1.00444
OLINK	Serum Proteins	Baseline	CD5	-0.105558	5.05631	-1.0018	0.320652	0.977458	-0.993119
OLINK	Serum Proteins	Baseline	S100A12	-0.219226	5.41754	-0.899731	0.370542	0.977458	-0.895459
OLINK	Serum Proteins	Baseline	KDR	0.0825942	8.42988	0.884253	0.379697	0.977458	0.878454
OLINK	Serum Proteins	Baseline	NTF3	0.138145	1.95995	0.868726	0.388512	0.977458	0.862319
OLINK	Serum Proteins	Baseline	FGF21	-0.3937	4.84453	-0.831852	0.408232	0.977458	-0.827008
OLINK	Serum Proteins	Baseline	IL10RB	-0.0839497	5.97873	-0.831348	0.408809	0.977458	-0.825992
OLINK	Serum Proteins	Baseline	IL20RA	0.139462	0.935426	0.827646	0.411239	0.977458	0.821715
OLINK	Serum Proteins	Baseline	TNFSF12	0.0754035	9.04725	0.81282	0.419134	0.977458	0.807924
OLINK	Serum Proteins	Baseline	CCL17	0.208679	10.1049	0.81088	0.42046	0.977458	0.805624
OLINK	Serum Proteins	Baseline	CD40LG	0.210724	8.07085	0.803478	0.423272	0.977458	0.800758
OLINK	Serum Proteins	Baseline	CDCP1	0.122158	2.15114	0.802339	0.42554	0.977458	0.796846
OLINK	Serum Proteins	Baseline	FLT3LG	-0.109262	9.06909	-0.801322	0.425979	0.977458	-0.796091
OLINK	Serum Proteins	Baseline	ADGRG1	0.0850346	1.69586	0.799941	0.426269	0.977458	0.795592
OLINK	Serum Proteins	Baseline	STAMBP	0.130674	3.78339	0.77161	0.441635	0.977458	0.769435
OLINK	Serum Proteins	Baseline	IL10	-0.103979	3.17883	-0.75095	0.45471	0.977458	-0.747586
OLINK	Serum Proteins	Baseline	IL15	0.0684323	4.59316	0.741446	0.460077	0.977458	0.73872
OLINK	Serum Proteins	Baseline	CCL11	0.0974935	7.91323	0.73633	0.46395	0.977458	0.732358
OLINK	Serum Proteins	Baseline	TGFA	-0.172569	4.98266	-0.727353	0.469617	0.977458	-0.723102
OLINK	Serum Proteins	Baseline	FGF19	-0.249183	8.7667	-0.712732	0.477842	0.977458	-0.709778
OLINK	Serum Proteins	Baseline	CXCL6	0.137657	9.19891	0.713888	0.477983	0.977458	0.70955
OLINK	Serum Proteins	Baseline	TNFRSF9	0.0826255	6.27658	0.712611	0.478763	0.977458	0.708294
OLINK	Serum Proteins	Baseline	MMP10	-0.175282	9.09629	-0.695331	0.489427	0.977458	-0.69122
OLINK	Serum Proteins	Baseline	SULT1A1	0.225956	2.60212	0.686543	0.493735	0.977458	0.68438
OLINK	Serum Proteins	Baseline	CD244	-0.0691243	5.98653	-0.66198	0.510612	0.977458	-0.657885
OLINK	Serum Proteins	Baseline	CCL4	0.120344	6.939	0.661651	0.510845	0.977458	0.657523
OLINK	Serum Proteins	Baseline	IFNG	-0.226944	6.66547	-0.65709	0.51272	0.977458	-0.654609
OLINK	Serum Proteins	Baseline	HGF	0.0976794	8.7836	0.656698	0.513766	0.977458	0.652985
OLINK	Serum Proteins	Baseline	MMP7	0.0696692	11.8306	0.632955	0.528334	0.977458	0.630552
OLINK	Serum Proteins	Baseline	FGF2	-0.0971007	0.255522	-0.633662	0.528458	0.977458	-0.630362
OLINK	Serum Proteins	Baseline	SLAMF1	0.076279	2.27505	0.63068	0.530185	0.977458	0.627724
OLINK	Serum Proteins	Baseline	OSM	-0.152882	6.55418	-0.629626	0.531097	0.977458	-0.626332
OLINK	Serum Proteins	Baseline	IL6	-0.107836	1.6763	-0.626225	0.532741	0.977458	-0.623827
OLINK	Serum Proteins	Baseline	IL18	0.123389	8.22344	0.617621	0.539396	0.977458	0.613727
OLINK	Serum Proteins	Baseline	IL4	0.110734	0.343398	0.614388	0.54043	0.977458	0.612163
OLINK	Serum Proteins	Baseline	IL18R1	0.0875958	8.1276	0.610173	0.544048	0.977458	0.606704
OLINK	Serum Proteins	Baseline	PDCD1LG2	-0.0634413	1.67583	-0.605738	0.546956	0.977458	-0.602328
OLINK	Serum Proteins	Baseline	HMOX1	0.0872863	10.9658	0.599277	0.551262	0.977458	0.595871
OLINK	Serum Proteins	Baseline	MMP1	-0.19718	15.0019	-0.595154	0.553772	0.977458	-0.592117
OLINK	Serum Proteins	Baseline	EGF	0.162527	10.0486	0.592392	0.554518	0.977458	0.591004
OLINK	Serum Proteins	Baseline	CST5	-0.117249	6.6029	-0.591339	0.556747	0.977458	-0.587681
OLINK	Serum Proteins	Baseline	PDGFB	-0.0385547	10.6627	-0.588356	0.556951	0.977458	-0.587377
OLINK	Serum Proteins	Baseline	TGFB1	0.087684	8.26969	0.582836	0.561258	0.977458	0.580973
OLINK	Serum Proteins	Baseline	TSLP	-0.0906216	1.14253	-0.580057	0.562903	0.977458	-0.578535
OLINK	Serum Proteins	Baseline	CASP8	-0.0940763	2.92655	-0.577482	0.564644	0.977458	-0.575957
OLINK	Serum Proteins	Baseline	CD4	0.0607042	3.56588	0.573862	0.567995	0.977458	0.571006
OLINK	Serum Proteins	Baseline	NGF	-0.0342586	0.114739	-0.569867	0.570917	0.977458	-0.566701
OLINK	Serum Proteins	Baseline	CD6	0.0893965	6.10775	0.561744	0.57643	0.977458	0.558607
OLINK	Serum Proteins	Baseline	IL17A	0.106874	1.51882	0.54751	0.585911	0.977458	0.544771
OLINK	Serum Proteins	Baseline	IL10RA	-0.0932479	0.854516	-0.524778	0.60173	0.977458	-0.521914
OLINK	Serum Proteins	Baseline	IL13	0.169169	0.685929	0.522674	0.60331	0.977458	0.519647
OLINK	Serum Proteins	Baseline	TNFRSF4	-0.0629608	5.37095	-0.499479	0.619118	0.977458	-0.497101
OLINK	Serum Proteins	Baseline	KITLG	-0.0600973	9.27973	-0.467927	0.641593	0.977458	-0.465472
OLINK	Serum Proteins	Baseline	AXIN1	0.115355	2.2282	0.441331	0.659651	0.977458	0.440395
OLINK	Serum Proteins	Baseline	FASLG	-0.0578185	6.23699	-0.44151	0.660454	0.977458	-0.439286
OLINK	Serum Proteins	Baseline	TNFRSF11B	-0.0646075	10.0716	-0.437176	0.663047	0.977458	-0.43571
OLINK	Serum Proteins	Baseline	CCL8	-0.0987192	8.96601	-0.437755	0.663242	0.977458	-0.435442
OLINK	Serum Proteins	Baseline	CXCL9	-0.0807885	6.44393	-0.421234	0.674786	0.977458	-0.419588
OLINK	Serum Proteins	Baseline	ADA	-0.0513324	5.01926	-0.41973	0.676247	0.977458	-0.417589
OLINK	Serum Proteins	Baseline	GDNF	-0.0512003	2.01293	-0.395786	0.693433	0.977458	-0.3942
OLINK	Serum Proteins	Baseline	IL17C	0.0738718	2.9092	0.393485	0.694645	0.977458	0.392559
OLINK	Serum Proteins	Baseline	CCL3	0.0735458	5.96423	0.393135	0.695554	0.977458	0.391329
OLINK	Serum Proteins	Baseline	TNF	-0.0413166	2.42116	-0.392788	0.695758	0.977458	-0.391053
OLINK	Serum Proteins	Baseline	CD8A	-0.074461	9.31763	-0.37232	0.711046	0.977458	-0.370452
OLINK	Serum Proteins	Baseline	CD40	0.0395786	10.1426	0.360679	0.719401	0.977458	0.35926
OLINK	Serum Proteins	Baseline	FGF23	0.0257537	1.46547	0.3566	0.722129	0.977458	0.355615
OLINK	Serum Proteins	Baseline	TNFSF14	-0.0856881	5.85315	-0.3567	0.722305	0.977458	-0.355381
OLINK	Serum Proteins	Baseline	IL2RB	-0.0336555	0.673864	-0.349104	0.727534	0.977458	-0.348408
OLINK	Serum Proteins	Baseline	ARTN	0.0622956	0.927307	0.34497	0.73128	0.977458	0.343424
OLINK	Serum Proteins	Baseline	CD28	-0.0222636	0.956934	-0.326192	0.745254	0.977458	-0.324904
OLINK	Serum Proteins	Baseline	CRTAM	-0.0630525	5.07245	-0.308946	0.758481	0.977458	-0.307476
OLINK	Serum Proteins	Baseline	NRTN	-0.0779414	0.568309	-0.305554	0.761126	0.977458	-0.304003
OLINK	Serum Proteins	Baseline	NOS3	-0.0465725	1.8321	-0.301556	0.763652	0.977458	-0.300689
OLINK	Serum Proteins	Baseline	IL5	0.113865	0.910284	0.269943	0.788264	0.977458	0.268566
OLINK	Serum Proteins	Baseline	CXCL5	0.0582714	12.0191	0.259935	0.795705	0.977458	0.25891
OLINK	Serum Proteins	Baseline	ARG1	-0.0585891	3.34817	-0.242146	0.809196	0.977458	-0.241463
OLINK	Serum Proteins	Baseline	IL12RB1	0.0353086	1.47802	0.237254	0.813284	0.977458	0.236192
OLINK	Serum Proteins	Baseline	CXCL1	0.0463433	9.37857	0.2322	0.817151	0.977458	0.231211
OLINK	Serum Proteins	Baseline	IL24	-0.0657131	0.926196	-0.225063	0.822511	0.977458	-0.224316
OLINK	Serum Proteins	Baseline	KLRD1	-0.0467846	5.60749	-0.222236	0.82495	0.977458	-0.221183
OLINK	Serum Proteins	Baseline	TEK	-0.0204314	7.48405	-0.215473	0.830048	0.977458	-0.21464
OLINK	Serum Proteins	Baseline	CSF1	0.0165928	9.70002	0.213094	0.831714	0.977458	0.212504
OLINK	Serum Proteins	Baseline	CCL13	0.0464858	12.2709	0.208652	0.835322	0.977458	0.20788
OLINK	Serum Proteins	Baseline	PGF	-0.0184085	6.75822	-0.202295	0.840186	0.977458	-0.201655
OLINK	Serum Proteins	Baseline	EIF4EBP1	0.0658435	7.06682	0.198816	0.842706	0.977458	0.198433
OLINK	Serum Proteins	Baseline	CCL2	-0.0285917	11.573	-0.174106	0.862275	0.977458	-0.173479
OLINK	Serum Proteins	Baseline	IL33	-0.0179848	0.951462	-0.174082	0.862319	0.977458	-0.173423
OLINK	Serum Proteins	Baseline	LGALS9	0.0168045	7.34555	0.161527	0.872242	0.977458	0.160811
OLINK	Serum Proteins	Baseline	IL22RA1	0.0469915	1.98877	0.143476	0.886417	0.977458	0.14284
OLINK	Serum Proteins	Baseline	CXCL8	-0.0189868	6.34199	-0.134659	0.89325	0.977458	-0.134192
OLINK	Serum Proteins	Baseline	ICOSLG	0.00934263	5.94427	0.130808	0.896281	0.977458	0.130361
OLINK	Serum Proteins	Baseline	IL15RA	-0.0103613	1.23395	-0.12965	0.897157	0.977458	-0.129253
OLINK	Serum Proteins	Baseline	LIF	-0.012825	-0.222238	-0.119118	0.90553	0.977458	-0.118678
OLINK	Serum Proteins	Baseline	ANGPT1	-0.0119858	10.8254	-0.105785	0.915909	0.977458	-0.105588
OLINK	Serum Proteins	Baseline	LAG3	-0.0201033	2.51072	-0.101422	0.919576	0.977458	-0.100968
OLINK	Serum Proteins	Baseline	LIFR	-0.00819789	4.09446	-0.0986236	0.921691	0.977458	-0.0983038
OLINK	Serum Proteins	Baseline	LAMP3	0.0185327	4.55289	0.0957169	0.924081	0.977458	0.0952941
OLINK	Serum Proteins	Baseline	CD27	-0.00985867	7.42955	-0.0917961	0.927153	0.977458	-0.0914269
OLINK	Serum Proteins	Baseline	GZMB	-0.0270894	4.31753	-0.0895804	0.928931	0.977458	-0.0891894
OLINK	Serum Proteins	Baseline	FGF5	0.00484404	0.954725	0.0695152	0.944782	0.984039	0.0692612
OLINK	Serum Proteins	Baseline	CCL25	0.0131148	6.08302	0.0640566	0.949144	0.984039	0.0637814
OLINK	Serum Proteins	Baseline	CD274	0.00663977	5.18058	0.0530203	0.957901	0.985869	0.0527874
OLINK	Serum Proteins	Day 70	TNFSF14	-0.119475	5.85315	-0.434014	0.665079	0.987605	-0.432912
OLINK	Serum Proteins	Day 70	MMP7	0.0523335	11.8306	0.39537	0.693139	0.987605	0.394598
OLINK	Serum Proteins	Day 70	CRTAM	-0.0848647	5.07245	-0.396036	0.693298	0.987605	-0.394383
OLINK	Serum Proteins	Day 70	FASLG	-0.0550603	6.23699	-0.394134	0.694595	0.987605	-0.392626
OLINK	Serum Proteins	Day 70	FGF21	0.20702	4.84453	0.384742	0.70117	0.987605	0.383742
OLINK	Serum Proteins	Day 70	EGF	0.139326	10.0486	0.383242	0.70196	0.987605	0.382676
OLINK	Serum Proteins	Day 70	LGALS1	0.0314438	6.70793	0.353977	0.723814	0.987605	0.353366
OLINK	Serum Proteins	Day 70	MMP1	-0.13041	15.0019	-0.353818	0.72425	0.987605	-0.352784
OLINK	Serum Proteins	Day 70	IL10RB	-0.038816	5.97873	-0.348932	0.727938	0.987605	-0.34787
OLINK	Serum Proteins	Day 70	CXCL9	0.072532	6.44393	0.32968	0.742234	0.987605	0.328896
OLINK	Serum Proteins	Day 70	CSF1	0.0308238	9.70002	0.327789	0.743524	0.987605	0.32719
OLINK	Serum Proteins	Day 70	NRTN	0.0846375	0.568309	0.322538	0.748167	0.987605	0.321058
OLINK	Serum Proteins	Day 70	PDGFB	-0.028586	10.6627	-0.310444	0.756543	0.987605	-0.310023
OLINK	Serum Proteins	Day 70	CCL2	0.0562964	11.573	0.304724	0.761176	0.987605	0.303937
OLINK	Serum Proteins	Day 70	CD4	-0.0348989	3.56588	-0.299239	0.76542	0.987605	-0.29837
OLINK	Serum Proteins	Day 70	KITLG	0.0403582	9.27973	0.298373	0.766296	0.987605	0.297223
OLINK	Serum Proteins	Day 70	PDCD1LG2	-0.0330842	1.67583	-0.295488	0.768412	0.987605	-0.294453
OLINK	Serum Proteins	Day 70	TGFA	-0.0760771	4.98266	-0.292069	0.770901	0.987605	-0.291196
OLINK	Serum Proteins	Day 70	PTN	-0.0643826	0.453169	-0.285533	0.77602	0.987605	-0.28451
OLINK	Serum Proteins	Day 70	CCL13	0.0695494	12.2709	0.279326	0.780558	0.987605	0.278592
OLINK	Serum Proteins	Day 70	LIF	0.0313395	-0.222238	0.26171	0.79409	0.987605	0.261004
OLINK	Serum Proteins	Day 70	CD27	0.0294616	7.42955	0.253151	0.800772	0.987605	0.252349
OLINK	Serum Proteins	Day 70	IL15	0.0282363	4.59316	0.246725	0.805425	0.987605	0.246332
OLINK	Serum Proteins	Day 70	IL2RB	-0.0294687	0.673864	-0.231469	0.817196	0.987605	-0.231153
OLINK	Serum Proteins	Day 70	FGF23	-0.0200443	1.46547	-0.226271	0.821278	0.987605	-0.225902
OLINK	Serum Proteins	Day 70	TNF	-0.0251924	2.42116	-0.21466	0.830488	0.987605	-0.214076
OLINK	Serum Proteins	Day 70	TNFRSF4	0.0283483	5.37095	0.205433	0.837697	0.987605	0.204841
OLINK	Serum Proteins	Day 70	CCL8	-0.046682	8.96601	-0.196588	0.844732	0.987605	-0.195844
OLINK	Serum Proteins	Day 70	ANGPT1	-0.0288614	10.8254	-0.194495	0.845996	0.987605	-0.19423
OLINK	Serum Proteins	Day 70	FLT3LG	0.0286064	9.06909	0.192377	0.847902	0.987605	0.191796
OLINK	Serum Proteins	Day 70	GZMB	0.0613625	4.31753	0.188958	0.850633	0.987605	0.188311
OLINK	Serum Proteins	Day 70	CXCL8	0.0302794	6.34199	0.188586	0.850758	0.987605	0.188151
OLINK	Serum Proteins	Day 70	CD244	-0.0207346	5.98653	-0.183964	0.854523	0.987605	-0.18335
OLINK	Serum Proteins	Day 70	CXCL5	0.0420862	12.0191	0.168658	0.866413	0.987823	0.168216
OLINK	Serum Proteins	Day 70	LAG3	-0.0339526	2.51072	-0.16396	0.870259	0.987823	-0.16333
OLINK	Serum Proteins	Day 70	MMP10	0.0359817	9.09629	0.132061	0.895256	0.987823	0.131656
OLINK	Serum Proteins	Day 70	IL12RB1	0.0203889	1.47802	0.129703	0.897161	0.987823	0.129248
OLINK	Serum Proteins	Day 70	CD40LG	-0.0431606	8.07085	-0.128921	0.897563	0.987823	-0.12874
OLINK	Serum Proteins	Day 70	IL10	0.0203987	3.17883	0.123676	0.901748	0.987823	0.123453
OLINK	Serum Proteins	Day 70	KLRD1	-0.0264848	5.60749	-0.121407	0.903753	0.987823	-0.120922
OLINK	Serum Proteins	Baseline	CD83	-0.00294647	2.80379	-0.0293704	0.976655	0.992811	-0.0292625
OLINK	Serum Proteins	Baseline	CCL7	0.00312885	2.25399	0.024608	0.980432	0.992811	0.0245274
OLINK	Serum Proteins	Baseline	KIR3DL1	0.00633946	1.23126	0.0170865	0.986433	0.992811	0.0170046
OLINK	Serum Proteins	Baseline	DCN	-0.000507862	4.56673	-0.00903168	0.992811	0.992811	-0.00900996
OLINK	Serum Proteins	Day 1	IL17C	0.036601	2.9092	0.186693	0.852166	0.993903	0.186355
OLINK	Serum Proteins	Day 1	TNFRSF11B	-0.0269518	10.0716	-0.178028	0.859068	0.993903	-0.177561
OLINK	Serum Proteins	Day 1	IL2RB	-0.0174008	0.673864	-0.170972	0.864455	0.993903	-0.170707
OLINK	Serum Proteins	Day 1	NGF	-0.00927956	0.114739	-0.153352	0.878625	0.993903	-0.152712
OLINK	Serum Proteins	Day 1	GDNF	0.0197915	2.01293	0.15074	0.880575	0.993903	0.15024
OLINK	Serum Proteins	Day 1	CCL2	0.0222183	11.573	0.13349	0.89416	0.993903	0.133042
OLINK	Serum Proteins	Day 1	KIR3DL1	-0.043794	1.23126	-0.117904	0.906596	0.993903	-0.117333
OLINK	Serum Proteins	Day 1	PDGFB	-0.0074306	10.6627	-0.103184	0.91792	0.993903	-0.103055
OLINK	Serum Proteins	Day 1	CXCL1	-0.0187524	9.37857	-0.0932506	0.925996	0.993903	-0.0928833
OLINK	Serum Proteins	Day 1	CXCL9	-0.0165417	6.44393	-0.0848234	0.932611	0.993903	-0.0845602
OLINK	Serum Proteins	Day 1	ARG1	0.0190006	3.34817	0.0764831	0.939181	0.993903	0.076299
OLINK	Serum Proteins	Day 1	TEK	-0.00659796	7.48405	-0.0688135	0.945332	0.993903	-0.0685704
OLINK	Serum Proteins	Day 1	EGF	0.0184048	10.0486	0.063449	0.949484	0.993903	0.0633548
OLINK	Serum Proteins	Day 1	CCL25	0.0114824	6.08302	0.0558055	0.955683	0.993903	0.0555713
OLINK	Serum Proteins	Day 1	ADGRG1	0.00580827	1.69586	0.053701	0.957305	0.993903	0.0535354
OLINK	Serum Proteins	Day 1	EIF4EBP1	0.0176349	7.06682	0.0505489	0.959748	0.993903	0.0504695
OLINK	Serum Proteins	Day 1	CRTAM	-0.00666427	5.07245	-0.0325127	0.974174	0.993903	-0.032374
OLINK	Serum Proteins	Day 1	SULT1A1	0.00838651	2.60212	0.024505	0.980486	0.993903	0.0244594
OLINK	Serum Proteins	Day 1	LGALS9	0.00189673	7.34555	0.0181402	0.985588	0.993903	0.0180636
OLINK	Serum Proteins	Day 1	GZMB	-0.00509588	4.31753	-0.0167351	0.986704	0.993903	-0.0166649
OLINK	Serum Proteins	Day 1	CD4	0.00108274	3.56588	0.0101296	0.991947	0.993903	0.0100933
OLINK	Serum Proteins	Day 1	CD40	-0.000852944	10.1426	-0.00766695	0.993903	0.993903	-0.00764183
OLINK	Serum Proteins	Day 70	TEK	-0.010853	7.48405	-0.103304	0.917936	0.995608	-0.103034
OLINK	Serum Proteins	Day 70	ICOSLG	0.00628114	5.94427	0.0767933	0.938922	0.996206	0.0766253
OLINK	Serum Proteins	Day 70	EIF4EBP1	0.032169	7.06682	0.0739365	0.941138	0.996206	0.0738392
OLINK	Serum Proteins	Day 70	CXCL1	-0.0143588	9.37857	-0.0666539	0.94702	0.996206	-0.0664493
OLINK	Serum Proteins	Day 70	IL6	-0.0104059	1.6763	-0.0504147	0.959861	0.996206	-0.0503281
OLINK	Serum Proteins	Day 70	KIR3DL1	0.0171942	1.23126	0.0456597	0.963746	0.996206	0.0454527
OLINK	Serum Proteins	Day 70	IL2	-0.00499065	0.262344	-0.0435698	0.965295	0.996206	-0.0435097
OLINK	Serum Proteins	Day 70	ADA	0.00441643	5.01926	0.0339056	0.973045	0.996206	0.0337896
OLINK	Serum Proteins	Day 70	IL17C	0.00755529	2.9092	0.0313679	0.97501	0.996206	0.031325
OLINK	Serum Proteins	Day 70	OSM	-0.00568068	6.55418	-0.021171	0.983154	0.9973	-0.0211149
OLINK	Serum Proteins	Day 70	IL1A	0.000783683	-0.510393	0.00637423	0.994921	0.999501	0.00636521
OLINK	Serum Proteins	Day 70	GDNF	9.20802e-05	2.01293	0.000627296	0.999501	0.999501	0.000625862
OLINK	Serum Proteins	Day 28	ANGPT2	-0.305278	5.39613	-1.80752	0.0751612	0.999986	-1.77948
OLINK	Serum Proteins	Day 28	IL7	0.261439	4.39513	1.79003	0.0774601	0.999986	1.76562
OLINK	Serum Proteins	Day 28	CXCL10	0.402178	9.80635	1.71646	0.0906394	0.999986	1.69203
OLINK	Serum Proteins	Day 28	IL2	-0.162364	0.262344	-1.68746	0.0936405	0.999986	-1.6765
OLINK	Serum Proteins	Day 28	GZMA	0.227583	6.27166	1.68743	0.0962129	0.999986	1.6635
OLINK	Serum Proteins	Day 28	VEGFA	0.29347	9.77527	1.63888	0.105985	0.999986	1.61651
OLINK	Serum Proteins	Day 28	IL12B	-0.297968	6.18322	-1.61797	0.110983	0.999986	-1.59379
OLINK	Serum Proteins	Day 28	MICA/MICB	0.933555	3.81836	1.52262	0.134114	0.999986	1.49808
OLINK	Serum Proteins	Day 28	TNFRSF9	0.16823	6.27658	1.42589	0.158578	0.999986	1.40987
OLINK	Serum Proteins	Day 28	CCL23	-0.230769	9.54915	-1.39289	0.167694	0.999986	-1.37965
OLINK	Serum Proteins	Day 28	GZMH	0.418453	3.88863	1.34771	0.183183	0.999986	1.33102
OLINK	Serum Proteins	Day 28	IL6	0.235549	1.6763	1.30484	0.194754	0.999986	1.29664
OLINK	Serum Proteins	Day 28	TNFSF10	0.130985	8.37548	1.27401	0.206617	0.999986	1.26292
OLINK	Serum Proteins	Day 28	FGF2	-0.200021	0.255522	-1.2719	0.207371	0.999986	-1.26083
OLINK	Serum Proteins	Day 28	SIRT2	0.305006	2.73434	1.2616	0.208724	0.999986	1.25708
OLINK	Serum Proteins	Day 28	CCL19	0.29891	9.00315	1.26423	0.211082	0.999986	1.25059
OLINK	Serum Proteins	Day 28	IL33	0.132441	0.951462	1.25164	0.214606	0.999986	1.241
OLINK	Serum Proteins	Day 28	DNER	0.105993	8.83359	1.24698	0.216005	0.999986	1.23722
OLINK	Serum Proteins	Day 28	CCL3	0.231097	5.96423	1.21031	0.230344	0.999986	1.19947
OLINK	Serum Proteins	Day 28	NCR1	-0.161188	3.67216	-1.20133	0.233853	0.999986	-1.19049
OLINK	Serum Proteins	Day 28	S100A12	0.296905	5.41754	1.16013	0.248467	0.999986	1.15408
OLINK	Serum Proteins	Day 28	PLAU	-0.220701	9.634	-1.13984	0.259054	0.999986	-1.12863
OLINK	Serum Proteins	Day 28	LIF	-0.123986	-0.222238	-1.12363	0.264727	0.999986	-1.11529
OLINK	Serum Proteins	Day 28	HGF	0.168379	8.7836	1.11166	0.270208	0.999986	1.10258
OLINK	Serum Proteins	Day 28	STAMBP	0.197952	3.78339	1.07111	0.28563	0.999986	1.06776
OLINK	Serum Proteins	Day 28	CXCL13	0.174982	8.13722	1.0646	0.290299	0.999986	1.05747
OLINK	Serum Proteins	Day 28	CD5	-0.112546	5.05631	-1.05327	0.296393	0.999986	-1.0442
OLINK	Serum Proteins	Day 28	TNFSF11	0.236846	4.65621	1.03701	0.302861	0.999986	1.03032
OLINK	Serum Proteins	Day 28	MUC16	0.294271	1.37615	1.03541	0.304776	0.999986	1.02624
OLINK	Serum Proteins	Day 28	CCL4	0.19011	6.939	1.03031	0.306943	0.999986	1.02166
OLINK	Serum Proteins	Day 28	TGFB1	0.153614	8.26969	0.963737	0.337035	0.999986	0.96004
OLINK	Serum Proteins	Day 28	PTN	-0.204542	0.453169	-0.956188	0.342689	0.999986	-0.948866
OLINK	Serum Proteins	Day 28	CCL8	-0.217142	8.96601	-0.952511	0.34474	0.999986	-0.944842
OLINK	Serum Proteins	Day 28	TSLP	0.154868	1.14253	0.912823	0.362722	0.999986	0.910191
OLINK	Serum Proteins	Day 28	NTF3	0.146432	1.95995	0.907879	0.367422	0.999986	0.901312
OLINK	Serum Proteins	Day 28	ARG1	0.227618	3.34817	0.895732	0.372342	0.999986	0.892095
OLINK	Serum Proteins	Day 28	IL17A	0.17906	1.51882	0.896061	0.373241	0.999986	0.890419
OLINK	Serum Proteins	Day 28	ARTN	0.164048	0.927307	0.892752	0.375195	0.999986	0.886785
OLINK	Serum Proteins	Day 28	CXCL8	-0.123158	6.34199	-0.846655	0.399628	0.999986	-0.842285
OLINK	Serum Proteins	Day 28	EIF4EBP1	0.302579	7.06682	0.840066	0.402088	0.999986	0.837897
OLINK	Serum Proteins	Day 28	MMP12	0.155963	6.66083	0.831971	0.408648	0.999986	0.826275
OLINK	Serum Proteins	Day 28	IL18R1	0.118321	8.1276	0.812096	0.419754	0.999986	0.806847
OLINK	Serum Proteins	Day 28	CXCL6	0.157466	9.19891	0.803865	0.424366	0.999986	0.798869
OLINK	Serum Proteins	Day 28	PDCD1LG2	-0.0847813	1.67583	-0.797919	0.427863	0.999986	-0.792854
OLINK	Serum Proteins	Day 28	CDCP1	0.122229	2.15114	0.789349	0.432823	0.999986	0.78437
OLINK	Serum Proteins	Day 28	NGF	-0.04703	0.114739	-0.770859	0.443668	0.999986	-0.766014
OLINK	Serum Proteins	Day 28	FGF19	-0.279508	8.7667	-0.762639	0.44736	0.999986	-0.759823
OLINK	Serum Proteins	Day 28	IFNG	0.277427	6.66547	0.762312	0.447463	0.999986	0.759651
OLINK	Serum Proteins	Day 28	CXCL12	0.0614115	0.9789	0.760737	0.448228	0.999986	0.758373
OLINK	Serum Proteins	Day 28	CCL28	0.139448	2.46085	0.761183	0.449405	0.999986	0.756407
OLINK	Serum Proteins	Day 28	PDCD1	0.118465	4.28662	0.753883	0.45377	0.999986	0.749144
OLINK	Serum Proteins	Day 28	PGF	-0.0695548	6.75822	-0.73536	0.463938	0.999986	-0.732378
OLINK	Serum Proteins	Day 28	IL24	-0.217042	0.926196	-0.716306	0.475643	0.999986	-0.713328
OLINK	Serum Proteins	Day 28	CD6	0.113679	6.10775	0.704639	0.483671	0.999986	0.70041
OLINK	Serum Proteins	Day 28	AXIN1	0.199804	2.2282	0.700781	0.484396	0.999986	0.69925
OLINK	Serum Proteins	Day 28	HMOX1	0.103393	10.9658	0.699161	0.48701	0.999986	0.695072
OLINK	Serum Proteins	Day 28	DCN	-0.0411254	4.56673	-0.69042	0.491216	0.999986	-0.688376
OLINK	Serum Proteins	Day 28	MMP10	-0.1765	9.09629	-0.688291	0.493648	0.999986	-0.684518
OLINK	Serum Proteins	Day 28	CCL2	-0.115386	11.573	-0.683424	0.496326	0.999986	-0.680283
OLINK	Serum Proteins	Day 28	ADA	-0.082975	5.01926	-0.66936	0.5058	0.999986	-0.665392
OLINK	Serum Proteins	Day 28	FGF5	0.0475297	0.954725	0.663274	0.509144	0.999986	0.660171
OLINK	Serum Proteins	Day 28	TNFRSF4	-0.0804285	5.37095	-0.6252	0.533845	0.999986	-0.622147
OLINK	Serum Proteins	Day 28	LTA	-0.0719523	4.9891	-0.611743	0.54265	0.999986	-0.608811
OLINK	Serum Proteins	Day 28	ICOSLG	-0.0448027	5.94427	-0.60703	0.545463	0.999986	-0.604573
OLINK	Serum Proteins	Day 28	FLT3LG	-0.0827741	9.06909	-0.595416	0.553551	0.999986	-0.592447
OLINK	Serum Proteins	Day 28	FASLG	-0.0760123	6.23699	-0.572436	0.569078	0.999986	-0.56941
OLINK	Serum Proteins	Day 28	SULT1A1	0.200562	2.60212	0.569724	0.569772	0.999986	0.568387
OLINK	Serum Proteins	Day 28	EGF	0.166942	10.0486	0.557024	0.57823	0.999986	0.555972
OLINK	Serum Proteins	Day 28	KDR	0.0530481	8.42988	0.554747	0.580738	0.999986	0.552308
OLINK	Serum Proteins	Day 28	CST5	-0.110188	6.6029	-0.551148	0.583717	0.999986	-0.547964
OLINK	Serum Proteins	Day 28	TNFSF12	0.0519777	9.04725	0.5456	0.586935	0.999986	0.543283
OLINK	Serum Proteins	Day 28	CD40LG	0.15168	8.07085	0.538822	0.590826	0.999986	0.537639
OLINK	Serum Proteins	Day 28	CD244	-0.0566377	5.98653	-0.533384	0.595673	0.999986	-0.530633
OLINK	Serum Proteins	Day 28	MMP1	-0.177848	15.0019	-0.523743	0.602044	0.999986	-0.521464
OLINK	Serum Proteins	Day 28	CA9	0.0843633	4.73203	0.523157	0.602637	0.999986	0.520613
OLINK	Serum Proteins	Day 28	LGALS1	-0.0393951	6.70793	-0.517281	0.605899	0.999986	-0.515937
OLINK	Serum Proteins	Day 28	IL17C	-0.0993394	2.9092	-0.491911	0.623506	0.999986	-0.490888
OLINK	Serum Proteins	Day 28	SLAMF1	0.0568504	2.27505	0.455969	0.649596	0.999986	0.454323
OLINK	Serum Proteins	Day 28	IL18	0.0915586	8.22344	0.455408	0.650578	0.999986	0.45296
OLINK	Serum Proteins	Day 28	CCL17	0.116174	10.1049	0.443377	0.658893	0.999986	0.441441
OLINK	Serum Proteins	Day 28	FGF21	0.208112	4.84453	0.426421	0.670926	0.999986	0.424877
OLINK	Serum Proteins	Day 28	CASP8	0.0731205	2.92655	0.417183	0.677133	0.999986	0.416378
OLINK	Serum Proteins	Day 28	CXCL9	0.0814832	6.44393	0.410929	0.682154	0.999986	0.409526
OLINK	Serum Proteins	Day 28	IL5	0.17176	0.910284	0.405702	0.686588	0.999986	0.40349
OLINK	Serum Proteins	Day 28	IL10RA	-0.0724564	0.854516	-0.403144	0.688252	0.999986	-0.401228
OLINK	Serum Proteins	Day 28	IL22RA1	0.12905	1.98877	0.38851	0.698994	0.999986	0.386678
OLINK	Serum Proteins	Day 28	LAMP3	-0.0699656	4.55289	-0.357834	0.721738	0.999986	-0.356138
OLINK	Serum Proteins	Day 28	TNFSF14	-0.0879989	5.85315	-0.35442	0.72389	0.999986	-0.353265
OLINK	Serum Proteins	Day 28	NRTN	-0.0897342	0.568309	-0.349795	0.72783	0.999986	-0.348014
OLINK	Serum Proteins	Day 28	CRTAM	-0.0718926	5.07245	-0.348696	0.728541	0.999986	-0.347067
OLINK	Serum Proteins	Day 28	CD8A	-0.0701907	9.31763	-0.347462	0.729482	0.999986	-0.345815
OLINK	Serum Proteins	Day 28	CCL20	0.115124	6.39809	0.345036	0.730562	0.999986	0.344378
OLINK	Serum Proteins	Day 28	IL20RA	0.0587217	0.935426	0.344086	0.731954	0.999986	0.342527
OLINK	Serum Proteins	Day 28	TEK	-0.0326735	7.48405	-0.336568	0.737394	0.999986	-0.335306
OLINK	Serum Proteins	Day 28	CD40	0.0376116	10.1426	0.333219	0.739842	0.999986	0.332063
OLINK	Serum Proteins	Day 28	OSM	0.0825886	6.55418	0.332455	0.740501	0.999986	0.33119
OLINK	Serum Proteins	Day 28	PDGFB	-0.0224503	10.6627	-0.300832	0.763852	0.999986	-0.300426
OLINK	Serum Proteins	Day 28	IL10RB	-0.0287654	5.97873	-0.278664	0.78131	0.999986	-0.277613
OLINK	Serum Proteins	Day 28	IL15	0.0267828	4.59316	0.273499	0.784916	0.999986	0.272918
OLINK	Serum Proteins	Day 28	CXCL5	0.0601354	12.0191	0.261683	0.794287	0.999986	0.260747
OLINK	Serum Proteins	Day 28	CD4	-0.0276065	3.56588	-0.255243	0.799256	0.999986	-0.25431
OLINK	Serum Proteins	Day 28	IL13	0.0815656	0.685929	0.250273	0.803287	0.999986	0.249096
OLINK	Serum Proteins	Day 28	LGALS9	0.0249969	7.34555	0.237492	0.813077	0.999986	0.236459
OLINK	Serum Proteins	Day 28	GDNF	-0.0311081	2.01293	-0.233327	0.816096	0.999986	-0.232569
OLINK	Serum Proteins	Day 28	LIFR	0.0193733	4.09446	0.225068	0.822444	0.999986	0.224402
OLINK	Serum Proteins	Day 28	TNFRSF12A	-0.0304912	4.29788	-0.197775	0.843564	0.999986	-0.197337
OLINK	Serum Proteins	Day 28	IL4	-0.0366512	0.343398	-0.193352	0.847032	0.999986	-0.192907
OLINK	Serum Proteins	Day 28	CCL7	-0.0253527	2.25399	-0.192695	0.847648	0.999986	-0.192121
OLINK	Serum Proteins	Day 28	KITLG	-0.0248089	9.27973	-0.191078	0.849104	0.999986	-0.190262
OLINK	Serum Proteins	Day 28	NOS3	-0.0296262	1.8321	-0.182136	0.855803	0.999986	-0.18172
OLINK	Serum Proteins	Day 28	CD27	-0.0183723	7.42955	-0.168059	0.867042	0.999986	-0.167417
OLINK	Serum Proteins	Day 28	CCL25	-0.03278	6.08302	-0.158271	0.874765	0.999986	-0.157609
OLINK	Serum Proteins	Day 28	TNFRSF11B	0.0235801	10.0716	0.152462	0.879118	0.999986	0.152088
OLINK	Serum Proteins	Day 28	TGFA	0.0360694	4.98266	0.148853	0.882093	0.999986	0.148317
OLINK	Serum Proteins	Day 28	CD83	-0.0152005	2.80379	-0.147966	0.882769	0.999986	-0.14746
OLINK	Serum Proteins	Day 28	MMP7	0.0170419	11.8306	0.14753	0.882988	0.999986	0.147183
OLINK	Serum Proteins	Day 28	FGF23	-0.0104856	1.46547	-0.13739	0.89095	0.999986	-0.137102
OLINK	Serum Proteins	Day 28	TNF	0.0139101	2.42116	0.128922	0.897778	0.999986	0.128469
OLINK	Serum Proteins	Day 28	ADGRG1	0.0137255	1.69586	0.124746	0.901017	0.999986	0.124377
OLINK	Serum Proteins	Day 28	LAG3	0.0220425	2.51072	0.110204	0.912625	0.999986	0.109728
OLINK	Serum Proteins	Day 28	IL10	-0.0116822	3.17883	-0.0806485	0.935879	0.999986	-0.0804501
OLINK	Serum Proteins	Day 28	IL1A	-0.00824551	-0.510393	-0.0793302	0.936884	0.999986	-0.0791871
OLINK	Serum Proteins	Day 28	KIR3DL1	-0.029352	1.23126	-0.078883	0.937425	0.999986	-0.0785067
OLINK	Serum Proteins	Day 28	CD274	-0.00875561	5.18058	-0.0691344	0.945114	0.999986	-0.0688439
OLINK	Serum Proteins	Day 28	KLRD1	-0.0138756	5.60749	-0.0654361	0.948056	0.999986	-0.0651479
OLINK	Serum Proteins	Day 28	GZMB	-0.0115472	4.31753	-0.0375977	0.97013	0.999986	-0.0374448
OLINK	Serum Proteins	Day 28	CCL11	0.00327027	7.91323	0.0240467	0.980876	0.999986	0.0239707
OLINK	Serum Proteins	Day 28	CXCL1	0.00426762	9.37857	0.0210273	0.983287	0.999986	0.0209478
OLINK	Serum Proteins	Day 28	CD28	0.00127495	0.956934	0.0181717	0.985548	0.999986	0.0181134
OLINK	Serum Proteins	Day 28	CSF1	-0.00128565	9.70002	-0.01571	0.987494	0.999986	-0.0156749
OLINK	Serum Proteins	Day 28	CCL13	0.00152222	12.2709	0.00665792	0.994705	0.999986	0.00663659
OLINK	Serum Proteins	Day 28	IL15RA	-0.000483614	1.23395	-0.00580093	0.995383	0.999986	-0.00578597
OLINK	Serum Proteins	Day 28	ANGPT1	-0.000628173	10.8254	-0.00510549	0.995933	0.999986	-0.00509774
OLINK	Serum Proteins	Day 28	IL12RB1	2.70179e-06	1.47802	1.79461e-05	0.999986	0.999986	1.78734e-05
RNAseq	Whole Blood	Day 7	gene28832 (IGLJ2)	0.998971	4.42368	4.74385	5.47517e-06	0.0548448	4.5457
RNAseq	Whole Blood	Day 7	gene3538 (IGLC2)	1.01009	6.39764	4.38618	2.26656e-05	0.0821056	4.23687
RNAseq	Whole Blood	Day 7	gene28457 (IGHV2-5)	1.19982	2.19952	4.41275	2.45899e-05	0.0821056	4.21853
RNAseq	Whole Blood	Day 7	gene28914 (IGKV3-11)	1.00618	4.65312	4.11468	6.57295e-05	0.164603	3.99124
RNAseq	Whole Blood	Day 7	gene28455 (IGHV2-26)	1.33797	-0.236906	4.04468	9.37781e-05	0.174938	3.90615
RNAseq	Whole Blood	Day 7	gene90701 (SEC11C)	0.261313	4.73615	3.94101	0.000105341	0.174938	3.87795
RNAseq	Whole Blood	Day 7	gene28815 (IGLV2-14)	0.986059	4.90318	3.94003	0.000136993	0.174938	3.81353
RNAseq	Whole Blood	Day 7	gene51061 (TXNDC11)	0.183485	5.87359	3.86978	0.00014479	0.174938	3.79984
RNAseq	Whole Blood	Day 7	gene28439 (IGHV3-30)	1.13144	1.88701	3.91756	0.000157177	0.174938	3.77945
RNAseq	Whole Blood	Day 7	gene2305 (FOXM1)	0.78004	0.675447	3.7782	0.00023635	0.217512	3.67661
RNAseq	Whole Blood	Day 7	gene285958 (SNHG15)	0.267888	3.31393	3.73059	0.000242361	0.217512	3.6702
RNAseq	Whole Blood	Day 7	gene6241 (RRM2)	0.796214	2.21952	3.77147	0.000268661	0.217512	3.64378
RNAseq	Whole Blood	Day 7	gene84807 (NFKBID)	0.22142	4.80399	3.70951	0.000293004	0.217512	3.62141
RNAseq	Whole Blood	Day 7	gene28940 (IGKV1-12)	1.05943	2.53134	3.71572	0.000311104	0.217512	3.60587
RNAseq	Whole Blood	Day 7	gene10221 (TRIB1)	0.253544	5.46893	3.66831	0.000337535	0.217512	3.58465
RNAseq	Whole Blood	Day 7	gene3500 (IGHG1)	1.29931	5.73679	3.68484	0.000353337	0.217512	3.57269
RNAseq	Whole Blood	Day 7	gene27123 (DKK2)	1.64893	-2.77015	3.63073	0.000373169	0.217512	3.55837
RNAseq	Whole Blood	Day 7	gene1266 (CNN3)	-0.646049	0.876154	-3.63921	0.000390856	0.217512	-3.54618
RNAseq	Whole Blood	Day 1	gene57659 (ZBTB4)	-0.166884	7.23451	-4.37945	2.19137e-05	0.219509	-4.24444
RNAseq	Whole Blood	Day 1	gene10791 (VAMP5)	0.531241	3.62428	4.06025	8.16657e-05	0.239519	3.93946
RNAseq	Whole Blood	Day 1	gene10063 (COX17)	0.227211	3.7799	4.00847	8.72976e-05	0.239519	3.92343
RNAseq	Whole Blood	Day 1	gene50944 (SHANK1)	-1.2586	0.397788	-4.06893	9.56448e-05	0.239519	-3.90138
RNAseq	Whole Blood	Day 7	gene58494 (JAM2)	1.15811	-1.99958	3.5369	0.000490523	0.247574	3.48588
RNAseq	Whole Blood	Day 7	gene84444 (DOT1L)	0.157103	6.32453	3.54397	0.000518715	0.247574	3.4709
RNAseq	Whole Blood	Day 7	gene28450 (IGHV3-11)	0.853438	1.35813	3.56372	0.000519023	0.247574	3.47074
RNAseq	Whole Blood	Day 7	gene28948 (IGKJ3)	0.824141	3.04025	3.55536	0.000551778	0.251235	3.45427
RNAseq	Whole Blood	Day 1	gene7404 (UTY)	-0.126533	0.18613	-4.00199	0.000139591	0.279658	-3.80889
RNAseq	Whole Blood	Baseline	gene84444 (DOT1L)	0.162766	6.32453	4.40999	2.93027e-05	0.293525	4.17882
RNAseq	Whole Blood	Day 7	gene28663 (TRAV20)	-0.491717	1.6682	-3.48996	0.000689303	0.298112	-3.3938
RNAseq	Whole Blood	Day 7	gene28947 (IGKJ4)	0.749083	4.16908	3.47407	0.000714254	0.298112	3.38405
RNAseq	Whole Blood	Day 7	gene28467 (IGHV1-24)	1.2967	-0.334483	3.40942	0.000865476	0.346779	3.33096
RNAseq	Whole Blood	Day 7	gene84958 (SYTL1)	0.175177	7.38975	3.38993	0.00090759	0.349667	3.31771
RNAseq	Whole Blood	Day 7	gene51237 (MZB1)	0.649574	3.54896	3.36615	0.00097484	0.354185	3.29769
RNAseq	Whole Blood	Day 7	gene28793 (IGLV3-25)	0.967139	2.74324	3.38577	0.000990034	0.354185	3.29334
RNAseq	Whole Blood	Day 7	gene81567 (TXNDC5)	0.540129	6.42082	3.33943	0.0010274	0.354878	3.28291
RNAseq	Whole Blood	Day 7	gene28791 (IGLV3-27)	1.40026	-0.36965	3.35678	0.001068	0.356604	3.27197
RNAseq	Whole Blood	Day 7	gene79801 (SHCBP1)	0.486859	1.16412	3.30796	0.00112023	0.36198	3.25845
RNAseq	Whole Blood	Day 1	gene5692 (PSMB4)	0.120291	7.05493	3.72781	0.000262056	0.381587	3.65018
RNAseq	Whole Blood	Day 1	gene10241 (CALCOCO2)	0.169311	7.33518	3.72492	0.000266657	0.381587	3.64571
RNAseq	Whole Blood	Day 7	gene100526836 (BLOC1S5-TXNDC5)	0.504729	6.45339	3.28068	0.00124368	0.386617	3.22867
RNAseq	Whole Blood	Day 7	gene4542 (MYO1F)	0.1094	11.0105	3.29962	0.00127901	0.386617	3.22065
RNAseq	Whole Blood	Day 7	gene28809 (IGLV3-1)	1.02438	3.4151	3.32368	0.00131227	0.386617	3.21328
RNAseq	Whole Blood	Day 1	gene2308 (FOXO1)	-0.236756	6.41036	-3.70315	0.000342407	0.40139	-3.5809
RNAseq	Whole Blood	Day 1	gene23368 (PPP1R13B)	-0.222126	4.22399	-3.64418	0.000360638	0.40139	-3.56733
RNAseq	Whole Blood	Day 7	gene80301 (PLEKHO2)	0.141694	8.44398	3.28921	0.00143611	0.411014	3.18729
RNAseq	Whole Blood	Day 7	gene6452 (SH3BP2)	0.148056	8.67011	3.25719	0.00153217	0.426326	3.16852
RNAseq	Whole Blood	Day 7	gene7298 (TYMS)	0.664521	1.63901	3.23944	0.00160995	0.430856	3.1541
RNAseq	Whole Blood	Day 7	gene9697 (TRAM2)	0.219016	5.25538	3.21493	0.00163447	0.430856	3.14968
RNAseq	Whole Blood	Day 7	gene28395 (IGHV4-34)	1.00169	2.24226	3.27273	0.00171462	0.440393	3.13567
RNAseq	Whole Blood	Day 1	gene54904 (NSD3)	-0.145139	7.52766	-3.6026	0.000461715	0.4625	-3.50204
RNAseq	Whole Blood	Day 7	gene9094 (UNC119)	0.135146	6.6792	3.16373	0.00199393	0.463977	3.09114
RNAseq	Whole Blood	Day 7	gene4207 (BORCS8-MEF2B)	0.201331	5.09082	3.16714	0.00211259	0.463977	3.07393
RNAseq	Whole Blood	Day 7	gene28921 (IGKV2-28)	0.754116	2.29409	3.14032	0.00213004	0.463977	3.07148
RNAseq	Whole Blood	Day 7	gene9601 (PDIA4)	0.193645	6.63536	3.11276	0.00216261	0.463977	3.06694
RNAseq	Whole Blood	Day 7	gene115703 (ARHGAP33)	0.334686	3.9875	3.14176	0.00232451	0.463977	3.0453
RNAseq	Whole Blood	Day 7	gene131566 (DCBLD2)	-0.631306	-0.202428	-3.08782	0.00233732	0.463977	-3.04364
RNAseq	Whole Blood	Day 7	gene55388 (MCM10)	0.797692	-0.808066	3.08415	0.00233776	0.463977	3.04359
RNAseq	Whole Blood	Day 7	gene7184 (HSP90B1)	0.192463	8.46578	3.09754	0.00234611	0.463977	3.04251
RNAseq	Whole Blood	Day 7	gene4570 (TRNN)	0.594997	1.66309	3.11147	0.00239474	0.463977	3.03633
RNAseq	Whole Blood	Day 7	gene28876 (IGKV3D-11)	0.763507	1.10173	3.08431	0.00245448	0.463977	3.0289
RNAseq	Whole Blood	Day 7	gene27086 (FOXP1)	-0.142456	7.08973	-3.10255	0.0024744	0.463977	-3.02645
RNAseq	Whole Blood	Day 7	gene3514 (IGKC)	0.710801	8.51243	3.0852	0.00249716	0.463977	3.02369
RNAseq	Whole Blood	Day 7	gene84883 (AIFM2)	0.304114	2.4463	3.06664	0.00253164	0.463977	3.01953
RNAseq	Whole Blood	Day 7	gene28919 (IGKV2-30)	0.93308	2.66449	3.08111	0.00253409	0.463977	3.01924
RNAseq	Whole Blood	Day 7	gene51547 (SIRT7)	0.140548	6.50891	3.08283	0.00253848	0.463977	3.01872
RNAseq	Whole Blood	Day 7	gene79152 (FA2H)	0.973117	-1.19312	3.06902	0.00257396	0.463977	3.01451
RNAseq	Whole Blood	Day 7	gene28388 (IGHV5-51)	0.821979	2.52659	3.05618	0.00264314	0.463977	3.00645
RNAseq	Whole Blood	Day 7	gene91039 (DPP9)	0.123685	6.61574	3.07376	0.00266616	0.463977	3.00382
RNAseq	Whole Blood	Day 7	gene28803 (IGLV3-10)	1.26251	0.990309	3.09218	0.0026865	0.463977	3.0015
RNAseq	Whole Blood	Day 7	gene28452 (IGHV3-7)	0.757491	2.79202	3.05668	0.00279943	0.475236	2.98894
RNAseq	Whole Blood	Day 7	gene22933 (SIRT2)	0.11364	6.10677	3.04401	0.00284658	0.475236	2.98384
RNAseq	Whole Blood	Day 7	gene401563 (C9orf139)	0.254336	4.41847	3.02623	0.00297596	0.475514	2.97021
RNAseq	Whole Blood	Day 7	gene7494 (XBP1)	0.232864	7.0936	3.04097	0.00305582	0.475514	2.96207
RNAseq	Whole Blood	Day 7	gene23484 (LEPROTL1)	-0.181508	6.62633	-3.03313	0.00312092	0.475514	-2.95557
RNAseq	Whole Blood	Day 7	gene642475 (MROH6)	0.45929	2.47446	3.02784	0.00324168	0.475514	2.94384
RNAseq	Whole Blood	Day 7	gene51203 (NUSAP1)	0.351096	2.1796	2.98074	0.00327948	0.475514	2.94025
RNAseq	Whole Blood	Day 7	gene375346 (STIMATE)	0.16971	5.56588	3.00588	0.00328458	0.475514	2.93977
RNAseq	Whole Blood	Day 7	gene100130357 (LOC100130357)	0.44491	2.2046	2.99935	0.0033008	0.475514	2.93824
RNAseq	Whole Blood	Day 7	gene168620 (BHLHA15)	0.875729	-1.00314	2.98113	0.0033073	0.475514	2.93763
RNAseq	Whole Blood	Day 7	gene57010 (CABP4)	0.478378	1.62533	2.99037	0.00338486	0.475514	2.93044
RNAseq	Whole Blood	Day 7	gene139716 (GAB3)	0.1925	6.21593	3.01148	0.00339157	0.475514	2.92982
RNAseq	Whole Blood	Day 7	gene146705 (TEPSIN)	0.170748	6.35785	2.97361	0.00339641	0.475514	2.92938
RNAseq	Whole Blood	Day 7	gene28400 (IGHV4-28)	1.06246	-0.833619	2.98542	0.00343078	0.475514	2.92625
RNAseq	Whole Blood	Day 7	gene10494 (STK25)	0.118464	5.79015	2.96063	0.00351335	0.475514	2.91884
RNAseq	Whole Blood	Day 7	gene147011 (PROCA1)	0.320945	2.90546	2.97969	0.00354074	0.475514	2.91642
RNAseq	Whole Blood	Day 7	gene170463 (SSBP4)	0.234381	6.39896	2.99872	0.0035603	0.475514	2.9147
RNAseq	Whole Blood	Day 7	gene203259 (FAM219A)	0.127994	4.98511	2.94992	0.00367658	0.484583	2.90466
RNAseq	Whole Blood	Day 7	gene6978 (TRGV5)	-1.28445	0.308062	-3.01411	0.00381326	0.492186	-2.89321
RNAseq	Whole Blood	Day 7	gene4288 (MKI67)	0.551868	3.91473	2.95784	0.0038367	0.492186	2.89128
RNAseq	Whole Blood	Day 7	gene388115 (CCDC9B)	0.331342	2.9522	2.94388	0.00388167	0.492186	2.88762
RNAseq	Whole Blood	Day 7	gene116983 (ACAP3)	0.196897	6.29995	2.94089	0.003962	0.493261	2.88117
RNAseq	Whole Blood	Day 7	gene387893 (KMT5A)	0.162957	4.84064	2.92493	0.00398863	0.493261	2.87906
RNAseq	Whole Blood	Day 7	gene132160 (PPM1M)	0.149748	7.09023	2.95378	0.00410426	0.496658	2.87004
RNAseq	Whole Blood	Day 7	gene54979 (PLAAT2)	0.988483	-1.54289	2.89757	0.00411526	0.496658	2.86919
RNAseq	Whole Blood	Day 7	gene51768 (TM7SF3)	0.148347	5.26417	2.9159	0.00426241	0.504879	2.85806
RNAseq	Whole Blood	Day 7	gene100131067 (CKMT2-AS1)	-0.408611	2.40641	-2.94636	0.00428419	0.504879	-2.85644
RNAseq	Whole Blood	Day 1	gene22859 (ADGRL1)	-0.276926	5.12854	-3.57036	0.000618454	0.507905	-3.42339
RNAseq	Whole Blood	Day 1	gene100131067 (CKMT2-AS1)	-0.510178	2.40641	-3.54834	0.000632759	0.507905	-3.41717
RNAseq	Whole Blood	Day 1	gene23467 (NPTXR)	-0.474864	3.5955	-3.52223	0.000706069	0.507905	-3.38721
RNAseq	Whole Blood	Day 1	gene2885 (GRB2)	0.10491	9.21425	3.47484	0.000768929	0.507905	3.36374
RNAseq	Whole Blood	Day 1	gene10140 (TOB1)	-0.201085	6.13919	-3.45707	0.000775611	0.507905	-3.36135
RNAseq	Whole Blood	Day 1	gene51274 (KLF3)	-0.148129	7.81298	-3.41595	0.000865929	0.507905	-3.33081
RNAseq	Whole Blood	Day 1	gene23038 (WDTC1)	-0.136202	7.8257	-3.37153	0.00108515	0.507905	-3.26747
RNAseq	Whole Blood	Day 1	gene7871 (SLMAP)	-0.106607	6.21887	-3.31859	0.00112321	0.507905	-3.25769
RNAseq	Whole Blood	Day 1	gene4704 (NDUFA9)	0.176035	4.83705	3.31326	0.0011368	0.507905	3.25428
RNAseq	Whole Blood	Day 1	gene153241 (CEP120)	-0.126379	5.30739	-3.28454	0.00120949	0.507905	-3.23663
RNAseq	Whole Blood	Day 1	gene8458 (TTF2)	0.314252	4.07717	3.33474	0.00124528	0.507905	3.2283
RNAseq	Whole Blood	Day 1	gene27173 (SLC39A1)	0.150111	6.05865	3.31678	0.00127089	0.507905	3.22247
RNAseq	Whole Blood	Day 1	gene80301 (PLEKHO2)	0.142657	8.44398	3.32109	0.00130366	0.507905	3.21517
RNAseq	Whole Blood	Day 1	gene8790 (FPGT)	0.303768	3.26192	3.25351	0.00140453	0.507905	3.19372
RNAseq	Whole Blood	Day 1	gene5295 (PIK3R1)	-0.179099	7.44621	-3.2588	0.00145129	0.507905	-3.18425
RNAseq	Whole Blood	Day 1	gene1351 (COX8A)	0.159883	5.75795	3.23008	0.00152022	0.507905	3.17079
RNAseq	Whole Blood	Day 1	gene4830 (NME1)	0.31309	3.50923	3.24176	0.00156672	0.507905	3.16203
RNAseq	Whole Blood	Day 1	gene57690 (TNRC6C)	-0.162246	6.85977	-3.235	0.00157789	0.507905	-3.15996
RNAseq	Whole Blood	Day 1	gene6732 (SRPK1)	-0.267338	6.33445	-3.26346	0.00160566	0.507905	-3.15488
RNAseq	Whole Blood	Day 1	gene284185 (LINC00482)	0.639104	1.77104	3.23528	0.00172238	0.507905	3.13434
RNAseq	Whole Blood	Day 1	gene5325 (PLAGL1)	0.249447	5.00912	3.22046	0.00173146	0.507905	3.1328
RNAseq	Whole Blood	Day 1	gene5052 (PRDX1)	0.190406	6.21259	3.19078	0.00175323	0.507905	3.12913
RNAseq	Whole Blood	Day 1	gene23613 (ZMYND8)	-0.126592	6.36934	-3.19061	0.00184622	0.507905	-3.11392
RNAseq	Whole Blood	Day 1	gene440498 (HSBP1L1)	-0.431718	2.25682	-3.18563	0.00191745	0.507905	-3.10273
RNAseq	Whole Blood	Day 1	gene3603 (IL16)	-0.115899	8.99532	-3.15761	0.00198367	0.507905	-3.09267
RNAseq	Whole Blood	Day 1	gene5334 (PLCL1)	-0.482769	3.70273	-3.20202	0.00202344	0.507905	-3.08677
RNAseq	Whole Blood	Day 1	gene637 (BID)	0.163713	7.05593	3.17304	0.0020721	0.507905	3.0797
RNAseq	Whole Blood	Day 1	gene5777 (PTPN6)	0.11429	9.5242	3.15635	0.00214127	0.507905	3.06991
RNAseq	Whole Blood	Day 1	gene55166 (CENPQ)	0.462726	1.32977	3.11254	0.00222123	0.507905	3.05894
RNAseq	Whole Blood	Day 1	gene10952 (SEC61B)	0.150476	5.31362	3.1018	0.00225989	0.507905	3.05376
RNAseq	Whole Blood	Day 1	gene963 (CD53)	0.137928	9.19362	3.11368	0.0023125	0.507905	3.04685
RNAseq	Whole Blood	Day 1	gene114769 (CARD16)	0.228226	6.58388	3.12105	0.002339	0.507905	3.04343
RNAseq	Whole Blood	Day 1	gene27284 (SULT1B1)	-0.334675	4.75413	-3.11842	0.00234131	0.507905	-3.04313
RNAseq	Whole Blood	Day 1	gene8764 (TNFRSF14)	0.145759	6.74114	3.11164	0.00234797	0.507905	3.04228
RNAseq	Whole Blood	Day 1	gene64398 (MPP5)	-0.238889	2.95676	-3.07327	0.00238618	0.507905	-3.03741
RNAseq	Whole Blood	Day 1	gene9448 (MAP4K4)	-0.150338	8.43607	-3.07551	0.00259626	0.507905	-3.01189
RNAseq	Whole Blood	Day 1	gene163255 (ZNF540)	-0.300445	2.43148	-3.01693	0.00281494	0.507905	-2.98726
RNAseq	Whole Blood	Day 1	gene23138 (N4BP3)	-0.419969	3.2874	-3.05189	0.00286821	0.507905	-2.98152
RNAseq	Whole Blood	Day 1	gene2193 (FARSA)	0.137472	5.63308	3.01803	0.00297713	0.507905	2.97009
RNAseq	Whole Blood	Day 1	gene28610 (TRBV5-5)	-0.798484	-0.173623	-3.01216	0.00298345	0.507905	-2.96944
RNAseq	Whole Blood	Day 1	gene7979 (SEM1)	0.186392	4.40895	2.99952	0.003073	0.507905	2.96034
RNAseq	Whole Blood	Day 1	gene7462 (LAT2)	0.152647	7.79132	3.04676	0.00308286	0.507905	2.95935
RNAseq	Whole Blood	Day 1	gene10577 (NPC2)	0.224257	6.93283	3.01381	0.00308791	0.507905	2.95885
RNAseq	Whole Blood	Day 1	gene321 (APBA2)	-0.360334	4.90499	-3.05468	0.00310955	0.507905	-2.9567
RNAseq	Whole Blood	Day 1	gene284029 (LINC00324)	0.176553	4.09122	3.00036	0.00312093	0.507905	2.95557
RNAseq	Whole Blood	Day 1	gene54948 (MRPL16)	0.148797	4.51462	2.97991	0.00320369	0.507905	2.94749
RNAseq	Whole Blood	Day 1	gene57463 (AMIGO1)	-0.308678	4.73067	-3.03601	0.00320972	0.507905	-2.9469
RNAseq	Whole Blood	Day 1	gene348094 (ANKDD1A)	0.748474	2.25725	3.06273	0.00333432	0.507905	2.93511
RNAseq	Whole Blood	Day 1	gene6874 (TAF4)	-0.148899	5.2663	-2.97375	0.00334157	0.507905	-2.93443
RNAseq	Whole Blood	Day 1	gene6497 (SKI)	-0.170518	7.57442	-2.98996	0.0033655	0.507905	-2.93222
RNAseq	Whole Blood	Day 1	gene23067 (SETD1B)	-0.123578	8.12818	-2.98219	0.00339483	0.507905	-2.92952
RNAseq	Whole Blood	Day 1	gene9114 (ATP6V0D1)	0.129507	7.81983	3.0167	0.00342193	0.507905	2.92705
RNAseq	Whole Blood	Day 1	gene55690 (PACS1)	-0.11283	8.84574	-2.97573	0.00347065	0.507905	-2.92265
RNAseq	Whole Blood	Day 1	gene834 (CASP1)	0.221627	7.90493	2.99261	0.00350104	0.507905	2.91993
RNAseq	Whole Blood	Day 1	gene55748 (CNDP2)	0.196262	7.1865	2.96033	0.00350279	0.507905	2.91978
RNAseq	Whole Blood	Day 1	gene653361 (NCF1)	0.268032	9.0927	3.00664	0.00353663	0.507905	2.91678
RNAseq	Whole Blood	Day 1	gene51371 (POMP)	0.196116	4.5761	2.9406	0.00372368	0.507905	2.90067
RNAseq	Whole Blood	Day 1	gene57706 (DENND1A)	0.173639	6.26585	2.94438	0.00376229	0.507905	2.89743
RNAseq	Whole Blood	Day 1	gene10654 (PMVK)	0.18352	4.42426	2.93651	0.00377076	0.507905	2.89673
RNAseq	Whole Blood	Day 1	gene7343 (UBTF)	-0.103358	7.8871	-2.941	0.00377773	0.507905	-2.89615
RNAseq	Whole Blood	Day 1	gene1890 (TYMP)	0.384256	9.20618	2.95932	0.00385926	0.507905	2.88944
RNAseq	Whole Blood	Day 1	gene4863 (NPAT)	-0.153709	5.49119	-2.92656	0.00389378	0.507905	-2.88664
RNAseq	Whole Blood	Day 1	gene5699 (PSMB10)	0.191871	7.39999	2.928	0.00391248	0.507905	2.88513
RNAseq	Whole Blood	Day 1	gene51079 (NDUFA13)	0.142223	6.10093	2.92022	0.00407663	0.507905	2.87217
RNAseq	Whole Blood	Day 1	gene9792 (SERTAD2)	-0.158995	6.16296	-2.91536	0.00413985	0.507905	-2.8673
RNAseq	Whole Blood	Day 1	gene10818 (FRS2)	-0.143501	4.25746	-2.89418	0.00415049	0.507905	-2.86649
RNAseq	Whole Blood	Day 1	gene84967 (LSM10)	0.118425	5.58448	2.90383	0.00423176	0.507905	2.86035
RNAseq	Whole Blood	Day 1	gene10771 (ZMYND11)	-0.130559	5.62857	-2.89631	0.00425749	0.507905	-2.85843
RNAseq	Whole Blood	Day 1	gene57459 (GATAD2B)	-0.173992	5.01125	-2.8835	0.00431061	0.507905	-2.85449
RNAseq	Whole Blood	Day 1	gene53917 (RAB24)	0.196585	7.50809	2.92153	0.00431323	0.507905	2.8543
RNAseq	Whole Blood	Day 1	gene23246 (BOP1)	0.177837	4.80893	2.88801	0.00444131	0.507905	2.84499
RNAseq	Whole Blood	Day 1	gene28956 (LAMTOR2)	0.162314	4.95288	2.88363	0.00459683	0.507905	2.83401
RNAseq	Whole Blood	Day 1	gene51177 (PLEKHO1)	0.15009	8.07649	2.88333	0.0046339	0.507905	2.83144
RNAseq	Whole Blood	Day 1	gene114883 (OSBPL9)	-0.125517	5.90492	-2.88396	0.0046425	0.507905	-2.83085
RNAseq	Whole Blood	Day 1	gene6452 (SH3BP2)	0.131143	8.67011	2.89293	0.00468643	0.507905	2.82783
RNAseq	Whole Blood	Day 1	gene6498 (SKIL)	0.185436	4.52233	2.86507	0.00470058	0.507905	2.82687
RNAseq	Whole Blood	Day 1	gene440073 (IQSEC3)	-1.55486	0.129075	-2.93631	0.00481486	0.507905	-2.81917
RNAseq	Whole Blood	Day 1	gene9050 (PSTPIP2)	0.340741	6.10355	2.8724	0.0048174	0.507905	2.819
RNAseq	Whole Blood	Day 1	gene388591 (RNF207)	0.728655	1.4385	2.90863	0.00482605	0.507905	2.81842
RNAseq	Whole Blood	Day 1	gene54187 (NANS)	0.179602	4.89102	2.86813	0.00485605	0.507905	2.81643
RNAseq	Whole Blood	Day 1	gene4063 (LY9)	-0.184721	5.87652	-2.86211	0.00504789	0.507905	-2.80396
RNAseq	Whole Blood	Day 1	gene673 (BRAF)	-0.114492	5.86207	-2.83747	0.00505149	0.507905	-2.80373
RNAseq	Whole Blood	Day 1	gene3122 (HLA-DRA)	0.34305	8.34155	2.88758	0.00505481	0.507905	2.80352
RNAseq	Whole Blood	Day 1	gene64422 (ATG3)	0.118396	6.8111	2.84287	0.00506844	0.507905	2.80265
RNAseq	Whole Blood	Day 1	gene10573 (MRPL28)	0.184575	5.16525	2.8665	0.00507087	0.507905	2.8025
RNAseq	Whole Blood	Day 1	gene8932 (MBD2)	0.107773	7.12394	2.84185	0.00514897	0.507905	2.79756
RNAseq	Whole Blood	Day 1	gene307 (ANXA4)	0.235174	4.914	2.8705	0.00519195	0.507905	2.79488
RNAseq	Whole Blood	Day 1	gene5217 (PFN2)	-0.539325	1.47866	-2.84841	0.00529366	0.507905	-2.7886
RNAseq	Whole Blood	Day 1	gene9744 (ACAP1)	-0.164417	8.25673	-2.85817	0.00532424	0.507905	-2.78673
RNAseq	Whole Blood	Day 1	gene4697 (NDUFA4)	0.166232	5.04133	2.81948	0.00533449	0.507905	2.78611
RNAseq	Whole Blood	Day 1	gene100526693 (ARPC4-TTLL3)	0.0899083	7.8026	2.83874	0.00535221	0.507905	2.78503
RNAseq	Whole Blood	Day 1	gene3311 (HSPA7)	0.65013	5.57471	2.89353	0.00536283	0.507905	2.78439
RNAseq	Whole Blood	Day 1	gene6595 (SMARCA2)	-0.0782712	7.82316	-2.82188	0.00537726	0.507905	-2.78352
RNAseq	Whole Blood	Day 1	gene9446 (GSTO1)	0.220648	5.47619	2.84646	0.0053899	0.507905	2.78276
RNAseq	Whole Blood	Day 1	gene3298 (HSF2)	-0.211601	3.55692	-2.8269	0.00541223	0.507905	-2.78142
RNAseq	Whole Blood	Day 1	gene54205 (CYCS)	0.136525	4.96644	2.81136	0.00541248	0.507905	2.7814
RNAseq	Whole Blood	Day 1	gene373156 (GSTK1)	0.134144	7.78269	2.8238	0.00542673	0.507905	2.78055
RNAseq	Whole Blood	Day 1	gene472 (ATM)	-0.137766	8.52688	-2.8248	0.00547607	0.507905	-2.77761
RNAseq	Whole Blood	Day 1	gene152485 (ZNF827)	-0.230223	3.83359	-2.80614	0.00556498	0.508348	-2.77237
RNAseq	Whole Blood	Day 1	gene5934 (RBL2)	-0.130601	8.46786	-2.8284	0.00574293	0.508348	-2.76211
RNAseq	Whole Blood	Day 1	gene22990 (PCNX1)	-0.196657	7.80537	-2.81876	0.005758	0.508348	-2.76125
RNAseq	Whole Blood	Day 1	gene5108 (PCM1)	-0.108216	7.32193	-2.80316	0.00583175	0.508348	-2.75709
RNAseq	Whole Blood	Day 1	gene83930 (STARD3NL)	0.19056	4.58023	2.81419	0.00586007	0.508348	2.75551
RNAseq	Whole Blood	Day 1	gene3838 (KPNA2)	0.210185	4.333	2.79694	0.00595078	0.508348	2.75048
RNAseq	Whole Blood	Day 1	gene57649 (PHF12)	-0.1184	7.50814	-2.78955	0.00597665	0.508348	-2.74906
RNAseq	Whole Blood	Day 1	gene79879 (CCDC134)	-0.184238	4.96533	-2.80085	0.00601579	0.508348	-2.74692
RNAseq	Whole Blood	Day 1	gene8226 (PUDP)	0.212006	3.97563	2.78402	0.00604502	0.508348	2.74533
RNAseq	Whole Blood	Day 1	gene54587 (MXRA8)	-1.12068	0.111639	-2.81798	0.00607442	0.508348	-2.74374
RNAseq	Whole Blood	Day 1	gene80853 (KDM7A)	-0.11006	6.96299	-2.77765	0.00616948	0.508348	-2.73864
RNAseq	Whole Blood	Day 1	gene152195 (NUDT16P1)	0.440717	2.97231	2.82917	0.00617921	0.508348	2.73812
RNAseq	Whole Blood	Day 1	gene3601 (IL15RA)	0.295382	3.76	2.78739	0.00619908	0.508348	2.73706
RNAseq	Whole Blood	Day 1	gene57107 (PDSS2)	0.187237	3.26179	2.76554	0.00622792	0.508348	2.73553
RNAseq	Whole Blood	Day 1	gene87 (ACTN1)	-0.141481	9.1144	-2.79567	0.00635512	0.508348	-2.72887
RNAseq	Whole Blood	Day 1	gene8831 (SYNGAP1)	-0.213669	4.64848	-2.76654	0.00640544	0.508348	-2.72627
RNAseq	Whole Blood	Day 1	gene7172 (TPMT)	0.243628	4.23936	2.78214	0.00647971	0.508348	2.72246
RNAseq	Whole Blood	Day 1	gene121456 (SLC9A7P1)	0.435043	2.86908	2.79038	0.00654268	0.508348	2.71927
RNAseq	Whole Blood	Day 1	gene7453 (WARS1)	0.462357	8.17207	2.76011	0.00661016	0.508348	2.71587
RNAseq	Whole Blood	Day 1	gene1107 (CHD3)	-0.140046	8.7584	-2.78711	0.00666021	0.508348	-2.71337
RNAseq	Whole Blood	Day 1	gene26574 (AATF)	0.105862	5.71732	2.7478	0.00669632	0.508348	2.71158
RNAseq	Whole Blood	Day 1	gene7127 (TNFAIP2)	0.208034	10.1695	2.76289	0.00671329	0.508348	2.71074
RNAseq	Whole Blood	Day 1	gene5690 (PSMB2)	0.134463	5.94482	2.75524	0.00671898	0.508348	2.71046
RNAseq	Whole Blood	Day 1	gene65264 (UBE2Z)	0.122436	6.79129	2.76361	0.0067783	0.508348	2.70754
RNAseq	Whole Blood	Day 1	gene9524 (TECR)	-0.113249	5.90428	-2.74593	0.00678644	0.508348	-2.70715
RNAseq	Whole Blood	Day 1	gene26118 (WSB1)	0.155578	7.42595	2.74901	0.0068003	0.508348	2.70647
RNAseq	Whole Blood	Day 1	gene22809 (ATF5)	0.262675	4.35333	2.7383	0.00700746	0.51356	2.69649
RNAseq	Whole Blood	Day 1	gene51142 (CHCHD2)	0.144918	6.85017	2.74749	0.00705129	0.51356	2.69441
RNAseq	Whole Blood	Day 1	gene10061 (ABCF2)	0.121905	5.66028	2.72958	0.00705149	0.51356	2.6944
RNAseq	Whole Blood	Day 1	gene9361 (LONP1)	0.127734	5.9007	2.7349	0.00713288	0.51356	2.69058
RNAseq	Whole Blood	Day 1	gene5720 (PSME1)	0.174181	8.07801	2.70688	0.0075021	0.51356	2.67369
RNAseq	Whole Blood	Day 1	gene22794 (CASC3)	-0.133712	8.20497	-2.73547	0.00752347	0.51356	-2.67274
RNAseq	Whole Blood	Day 1	gene140032 (RPS4Y2)	-0.561289	-2.68551	-2.71248	0.00752457	0.51356	-2.67269
RNAseq	Whole Blood	Day 1	gene10093 (ARPC4)	0.0959365	8.37001	2.71362	0.00753585	0.51356	2.67219
RNAseq	Whole Blood	Day 1	gene3281 (HSBP1)	0.135832	5.57383	2.71391	0.00758379	0.51356	2.67006
RNAseq	Whole Blood	Day 1	gene1656 (DDX6)	-0.103562	8.53184	-2.71128	0.00769426	0.51356	-2.6652
RNAseq	Whole Blood	Day 1	gene10797 (MTHFD2)	0.224907	4.70354	2.70829	0.00772019	0.51356	2.66407
RNAseq	Whole Blood	Day 1	gene100289279 (CNTNAP3C)	-0.864296	0.805325	-2.7273	0.00772798	0.51356	-2.66373
RNAseq	Whole Blood	Day 1	gene120224 (TMEM45B)	-0.430142	2.92006	-2.73288	0.00773406	0.51356	-2.66346
RNAseq	Whole Blood	Day 1	gene26099 (SZRD1)	0.0704973	7.53788	2.68998	0.00787515	0.51356	2.65738
RNAseq	Whole Blood	Day 1	gene4862 (NPAS2)	-0.573136	1.37356	-2.71183	0.00787926	0.51356	-2.6572
RNAseq	Whole Blood	Day 1	gene10467 (ZNHIT1)	0.114548	5.11681	2.68598	0.0079153	0.51356	2.65566
RNAseq	Whole Blood	Day 1	gene221472 (FGD2)	0.288023	7.19156	2.71536	0.00792649	0.51356	2.65519
RNAseq	Whole Blood	Day 1	gene9806 (SPOCK2)	-0.187402	9.28253	-2.72563	0.00794573	0.51356	-2.65437
RNAseq	Whole Blood	Day 1	gene57168 (ASPHD2)	0.24179	3.83331	2.69021	0.007979	0.51356	2.65296
RNAseq	Whole Blood	Day 1	gene3177 (SLC29A2)	-0.302643	2.8535	-2.69713	0.00803776	0.51356	-2.65048
RNAseq	Whole Blood	Day 1	gene283149 (BCL9L)	-0.15526	8.37033	-2.70497	0.00810532	0.51356	-2.64765
RNAseq	Whole Blood	Day 1	gene10565 (ARFGEF1)	-0.0863119	7.02013	-2.67812	0.00816507	0.51356	-2.64517
RNAseq	Whole Blood	Day 1	gene23566 (LPAR3)	1.15392	-1.18785	2.69618	0.00820257	0.51356	2.64362
RNAseq	Whole Blood	Day 1	gene6304 (SATB1)	-0.183076	7.56196	-2.71473	0.00822704	0.51356	-2.64261
RNAseq	Whole Blood	Day 1	gene51258 (MRPL51)	0.123485	5.10775	2.67916	0.00824613	0.51356	2.64182
RNAseq	Whole Blood	Day 1	gene285761 (DCBLD1)	0.381501	2.14113	2.71032	0.00829456	0.51356	2.63984
RNAseq	Whole Blood	Day 1	gene56255 (TMX4)	-0.176473	7.27872	-2.68416	0.00831901	0.51356	-2.63884
RNAseq	Whole Blood	Day 1	gene344558 (SH3RF3)	-0.402638	3.4931	-2.68968	0.00833591	0.51356	-2.63815
RNAseq	Whole Blood	Day 1	gene91012 (CERS5)	0.128025	5.39178	2.68047	0.00841409	0.51356	2.63499
RNAseq	Whole Blood	Day 1	gene126695 (KDF1)	-0.469124	0.567348	-2.65449	0.00850753	0.51356	-2.63123
RNAseq	Whole Blood	Day 1	gene23169 (SLC35D1)	-0.17566	4.31267	-2.66122	0.0085556	0.51356	-2.62932
RNAseq	Whole Blood	Day 1	gene246119 (TTTY10)	-0.42944	-2.79226	-2.65826	0.00856308	0.51356	-2.62902
RNAseq	Whole Blood	Day 1	gene134957 (STXBP5)	-0.16768	6.14172	-2.66112	0.00859101	0.51356	-2.62791
RNAseq	Whole Blood	Day 1	gene4726 (NDUFS6)	0.155034	5.19769	2.66315	0.0087177	0.51356	2.62293
RNAseq	Whole Blood	Day 1	gene5685 (PSMA4)	0.157975	6.32224	2.64622	0.00882375	0.51356	2.61881
RNAseq	Whole Blood	Day 1	gene7267 (TTC3)	-0.120659	7.32766	-2.66527	0.00884032	0.51356	-2.61817
RNAseq	Whole Blood	Day 1	gene2125 (EVPL)	-0.857602	1.07266	-2.69368	0.00894534	0.51356	-2.61414
RNAseq	Whole Blood	Day 1	gene27433 (TOR2A)	0.154814	4.93525	2.65851	0.00896195	0.51356	2.6135
RNAseq	Whole Blood	Day 1	gene581 (BAX)	0.145326	5.89699	2.66361	0.0091264	0.51356	2.60728
RNAseq	Whole Blood	Day 1	gene54734 (RAB39A)	0.401891	1.10137	2.63398	0.00917454	0.51356	2.60548
RNAseq	Whole Blood	Day 1	gene9710 (KIAA0355)	-0.19706	4.49441	-2.64031	0.00922419	0.51356	-2.60363
RNAseq	Whole Blood	Day 1	gene4694 (NDUFA1)	0.129625	5.70098	2.63079	0.00924777	0.51356	2.60276
RNAseq	Whole Blood	Day 1	gene64834 (ELOVL1)	0.101476	6.23474	2.65006	0.00934598	0.51356	2.59913
RNAseq	Whole Blood	Day 1	gene9972 (NUP153)	-0.0924152	6.93545	-2.62184	0.00937223	0.51356	-2.59817
RNAseq	Whole Blood	Day 1	gene7764 (ZNF217)	-0.104933	8.04871	-2.6436	0.00945376	0.51356	-2.59519
RNAseq	Whole Blood	Day 1	gene3797 (KIF3C)	-0.260783	4.16322	-2.63832	0.00946298	0.51356	-2.59486
RNAseq	Whole Blood	Day 1	gene54682 (MANSC1)	-0.265597	5.60554	-2.63432	0.00960785	0.51356	-2.58963
RNAseq	Whole Blood	Day 1	gene5686 (PSMA5)	0.132795	5.65698	2.6162	0.0096366	0.51356	2.5886
RNAseq	Whole Blood	Day 1	gene5496 (PPM1G)	0.0853307	6.7688	2.6166	0.00965555	0.51356	2.58793
RNAseq	Whole Blood	Day 1	gene123283 (TARS3)	-0.157973	4.25903	-2.6136	0.00973824	0.51356	-2.58499
RNAseq	Whole Blood	Day 1	gene27351 (DESI1)	0.125386	5.58203	2.63068	0.00974977	0.51356	2.58458
RNAseq	Whole Blood	Day 1	gene254102 (EHBP1L1)	0.142633	9.41414	2.63095	0.00976542	0.51356	2.58403
RNAseq	Whole Blood	Day 1	gene196383 (RILPL2)	0.153279	6.81023	2.63878	0.00982263	0.51356	2.58201
RNAseq	Whole Blood	Day 1	gene54732 (TMED9)	0.138307	6.60666	2.62604	0.00984691	0.51356	2.58116
RNAseq	Whole Blood	Day 1	gene55007 (FAM118A)	0.824782	5.60951	2.67764	0.00985059	0.51356	2.58103
RNAseq	Whole Blood	Day 1	gene26119 (LDLRAP1)	-0.261237	7.49268	-2.66121	0.00986934	0.51356	-2.58037
RNAseq	Whole Blood	Day 1	gene389114 (ZNF662)	-0.534229	1.05877	-2.62844	0.00988915	0.51356	-2.57968
RNAseq	Whole Blood	Day 1	gene55529 (PIP4P2)	-0.131835	5.50454	-2.61424	0.00991214	0.51356	-2.57888
RNAseq	Whole Blood	Day 1	gene21 (ABCA3)	-0.213393	3.61353	-2.61431	0.00997145	0.51356	-2.57682
RNAseq	Whole Blood	Day 1	gene6482 (ST3GAL1)	-0.130119	7.8193	-2.64074	0.00999462	0.51356	-2.57602
RNAseq	Whole Blood	Day 1	gene54097 (FAM3B)	-2.21968	-2.55032	-2.66435	0.0101336	0.51356	-2.57124
RNAseq	Whole Blood	Day 1	gene28984 (RGCC)	-0.264646	5.03028	-2.62576	0.0101373	0.51356	-2.57111
RNAseq	Whole Blood	Day 1	gene694 (BTG1)	-0.157033	9.2735	-2.61349	0.0101913	0.51356	-2.56927
RNAseq	Whole Blood	Day 1	gene5696 (PSMB8)	0.168394	7.08055	2.61158	0.0102058	0.51356	2.56878
RNAseq	Whole Blood	Day 1	gene9751 (SNPH)	-0.322644	4.10005	-2.63451	0.0102068	0.51356	-2.56874
RNAseq	Whole Blood	Day 1	gene22921 (MSRB2)	0.283712	3.88676	2.62585	0.0103815	0.51356	2.56286
RNAseq	Whole Blood	Day 1	gene84444 (DOT1L)	0.115335	6.32453	2.59383	0.0103874	0.51356	2.56266
RNAseq	Whole Blood	Day 1	gene400961 (PAIP2B)	-0.234121	3.00112	-2.59119	0.0104165	0.51356	-2.56169
RNAseq	Whole Blood	Day 1	gene9665 (MARF1)	-0.183359	7.32168	-2.60328	0.0105001	0.51356	-2.55891
RNAseq	Whole Blood	Day 1	gene10005 (ACOT8)	0.16615	4.03925	2.59843	0.0105253	0.51356	2.55808
RNAseq	Whole Blood	Day 1	gene11168 (PSIP1)	-0.133542	6.95525	-2.59131	0.0105954	0.51356	-2.55577
RNAseq	Whole Blood	Day 1	gene30834 (ZNRD1)	0.212986	3.50033	2.59237	0.0106062	0.51356	2.55541
RNAseq	Whole Blood	Day 1	gene8287 (USP9Y)	-0.146724	0.158215	-2.67973	0.0106126	0.51356	-2.5552
RNAseq	Whole Blood	Day 7	gene387882 (C12orf75)	0.388247	4.29119	2.94705	0.00443991	0.51374	2.84509
RNAseq	Whole Blood	Day 7	gene9820 (CUL7)	0.15144	4.64924	2.89687	0.00446595	0.51374	2.84323
RNAseq	Whole Blood	Day 7	gene10483 (SEC23B)	0.124344	6.00941	2.90103	0.00461565	0.51374	2.8327
RNAseq	Whole Blood	Day 7	gene28408 (IGHV3-74)	0.838849	1.54948	2.88288	0.00465621	0.51374	2.8299
RNAseq	Whole Blood	Day 7	gene4579 (TRNY)	0.515794	2.69062	2.90999	0.0046668	0.51374	2.82918
RNAseq	Whole Blood	Day 7	gene25844 (YIPF3)	0.0809213	7.04217	2.8708	0.0046671	0.51374	2.82916
RNAseq	Whole Blood	Day 1	gene6935 (ZEB1)	-0.150915	5.33956	-2.58924	0.0107444	0.515146	-2.5509
RNAseq	Whole Blood	Day 1	gene25942 (SIN3A)	-0.0867905	7.33504	-2.5734	0.0108094	0.515146	-2.5488
RNAseq	Whole Blood	Day 1	gene25829 (TMEM184B)	-0.139443	6.33711	-2.58094	0.0108102	0.515146	-2.54877
RNAseq	Whole Blood	Day 1	gene3707 (ITPKB)	-0.113575	7.91164	-2.59584	0.0108631	0.515146	-2.54707
RNAseq	Whole Blood	Day 1	gene9241 (NOG)	-0.524653	3.64501	-2.60983	0.0109026	0.515146	-2.54581
RNAseq	Whole Blood	Day 1	gene5993 (RFX5)	0.119983	6.15193	2.57146	0.0111301	0.523428	2.53859
RNAseq	Whole Blood	Day 1	gene3115 (HLA-DPB1)	0.426237	7.65708	2.61834	0.0112101	0.523701	2.53608
RNAseq	Whole Blood	Day 1	gene51393 (TRPV2)	0.097363	6.27997	2.56162	0.0112405	0.523701	2.53513
RNAseq	Whole Blood	Day 1	gene5027 (P2RX7)	0.286106	4.99163	2.56932	0.0113422	0.525995	2.53198
RNAseq	Whole Blood	Day 7	gene84532 (ACSS1)	0.126615	6.41314	2.86442	0.00495533	0.527049	2.80992
RNAseq	Whole Blood	Day 7	gene57184 (FAM219B)	0.144145	5.57736	2.84738	0.00495535	0.527049	2.80992
RNAseq	Whole Blood	Day 7	gene23231 (SEL1L3)	0.228429	6.63075	2.87194	0.00497636	0.527049	2.80856
RNAseq	Whole Blood	Day 7	gene79586 (CHPF)	0.329312	2.85611	2.84812	0.00508896	0.527049	2.80135
RNAseq	Whole Blood	Day 7	gene6382 (SDC1)	1.09759	-1.82646	2.84259	0.00516004	0.527049	2.79687
RNAseq	Whole Blood	Day 7	gene11079 (RER1)	0.0935321	7.23264	2.83913	0.0052098	0.527049	2.79377
RNAseq	Whole Blood	Day 7	gene84286 (TMEM175)	0.143098	5.75806	2.83395	0.00524918	0.527049	2.79133
RNAseq	Whole Blood	Day 7	gene6813 (STXBP2)	0.0967335	8.51338	2.85493	0.00532231	0.527049	2.78685
RNAseq	Whole Blood	Day 7	gene101927051 (LOC101927051)	0.761722	-0.370776	2.81249	0.00535534	0.527049	2.78484
RNAseq	Whole Blood	Day 7	gene23218 (NBEAL2)	0.139498	9.96622	2.83423	0.00538692	0.527049	2.78294
RNAseq	Whole Blood	Day 7	gene124221 (PRSS30P)	-0.734649	1.54169	-2.87188	0.00546448	0.527049	-2.7783
RNAseq	Whole Blood	Day 7	gene5330 (PLCB2)	0.166326	9.244	2.81946	0.00556173	0.527049	2.77256
RNAseq	Whole Blood	Day 7	gene28810 (IGLV2-34)	1.03775	-1.27695	2.8172	0.005639	0.527049	2.76807
RNAseq	Whole Blood	Day 7	gene100874158 (LINC00398)	0.691075	-0.871359	2.79173	0.00567654	0.527049	2.7659
RNAseq	Whole Blood	Day 7	gene8123 (PWAR5)	-0.436946	1.55965	-2.78652	0.0057377	0.527049	-2.76241
RNAseq	Whole Blood	Day 7	gene126133 (ALDH16A1)	0.210522	6.04739	2.83384	0.00585298	0.527049	2.75591
RNAseq	Whole Blood	Day 7	gene6780 (STAU1)	-0.0782218	6.81795	-2.78739	0.00588379	0.527049	-2.75419
RNAseq	Whole Blood	Day 7	gene163732 (CITED4)	0.414485	2.67605	2.80823	0.00598539	0.527049	2.74858
RNAseq	Whole Blood	Day 7	gene3673 (ITGA2)	0.841759	-0.0197899	2.81725	0.00599647	0.527049	2.74797
RNAseq	Whole Blood	Day 7	gene57565 (KLHL14)	0.585065	2.16919	2.81935	0.00602829	0.527049	2.74624
RNAseq	Whole Blood	Day 7	gene84722 (PSRC1)	0.37158	3.02051	2.81453	0.00603976	0.527049	2.74561
RNAseq	Whole Blood	Day 7	gene28825 (IGLV1-40)	0.774871	3.32344	2.79338	0.00610074	0.527049	2.74232
RNAseq	Whole Blood	Day 7	gene440073 (IQSEC3)	-1.49752	0.129075	-2.85309	0.00612618	0.527049	-2.74095
RNAseq	Whole Blood	Day 7	gene990 (CDC6)	0.522492	0.307968	2.76602	0.00616316	0.527049	2.73897
RNAseq	Whole Blood	Day 7	gene84895 (MIGA2)	0.147257	5.21298	2.77909	0.00621258	0.527049	2.73635
RNAseq	Whole Blood	Day 7	gene4576 (TRNT)	0.461919	2.70891	2.80172	0.00630188	0.527049	2.73165
RNAseq	Whole Blood	Day 7	gene100271849 (MEF2B)	0.236644	4.12105	2.78928	0.00637603	0.527049	2.72779
RNAseq	Whole Blood	Day 7	gene9701 (PPP6R2)	0.101625	7.00964	2.76937	0.00642026	0.527049	2.72551
RNAseq	Whole Blood	Day 7	gene440498 (HSBP1L1)	-0.369958	2.25682	-2.78419	0.00646738	0.527049	-2.72309
RNAseq	Whole Blood	Day 7	gene50615 (IL21R)	0.17276	5.54373	2.7807	0.00647157	0.527049	2.72288
RNAseq	Whole Blood	Day 7	gene8458 (TTF2)	0.259459	4.07717	2.79135	0.00647787	0.527049	2.72256
RNAseq	Whole Blood	Day 7	gene51303 (FKBP11)	0.169778	5.01059	2.7575	0.00656443	0.527049	2.71817
RNAseq	Whole Blood	Day 7	gene6402 (SELL)	-0.224684	10.4559	-2.80249	0.00658364	0.527049	-2.7172
RNAseq	Whole Blood	Day 7	gene100500842 (MIR3652)	0.236268	5.2326	2.75518	0.00662473	0.527049	2.71514
RNAseq	Whole Blood	Day 7	gene89891 (WDR34)	0.350545	2.46964	2.76712	0.00662955	0.527049	2.7149
RNAseq	Whole Blood	Day 1	gene6733 (SRPK2)	-0.117689	6.9698	-2.56781	0.0114532	0.528696	-2.52856
RNAseq	Whole Blood	Day 7	gene54440 (SASH3)	0.0929693	8.77041	2.77191	0.0067442	0.531942	2.70922
RNAseq	Whole Blood	Day 1	gene23469 (PHF3)	-0.0932028	7.50579	-2.5631	0.0115873	0.532429	-2.52447
RNAseq	Whole Blood	Day 1	gene8847 (DLEU2)	0.21091	3.60949	2.54916	0.0117677	0.534874	2.51903
RNAseq	Whole Blood	Day 1	gene57630 (SH3RF1)	0.463786	2.27185	2.56569	0.0117929	0.534874	2.51828
RNAseq	Whole Blood	Day 1	gene9728 (SECISBP2L)	-0.0944205	6.03119	-2.53957	0.0118007	0.534874	-2.51805
RNAseq	Whole Blood	Day 7	gene4862 (NPAS2)	-0.562567	1.37356	-2.7705	0.00684273	0.535497	-2.7044
RNAseq	Whole Blood	Day 7	gene51364 (ZMYND10)	0.400196	1.24562	2.73783	0.00695863	0.537632	2.69882
RNAseq	Whole Blood	Day 7	gene83879 (CDCA7)	0.496946	1.29445	2.74635	0.00697736	0.537632	2.69792
RNAseq	Whole Blood	Day 7	gene79415 (CYBC1)	0.140633	7.88451	2.75647	0.00705215	0.539247	2.69437
RNAseq	Whole Blood	Day 7	gene401320 (GARS-DT)	0.244186	4.99203	2.75497	0.00712237	0.539515	2.69107
RNAseq	Whole Blood	Day 7	gene5479 (PPIB)	0.137805	7.62926	2.73007	0.00716934	0.539515	2.68887
RNAseq	Whole Blood	Day 7	gene26088 (GGA1)	0.123906	6.15538	2.74037	0.00724677	0.539515	2.68529
RNAseq	Whole Blood	Day 7	gene50626 (CYHR1)	0.122275	6.16717	2.72495	0.00727109	0.539515	2.68417
RNAseq	Whole Blood	Day 28	gene81620 (CDT1)	0.820632	0.967515	3.90931	0.000143583	0.541082	3.80191
RNAseq	Whole Blood	Day 28	gene84444 (DOT1L)	0.169861	6.32453	3.79883	0.00020582	0.541082	3.71176
RNAseq	Whole Blood	Day 28	gene6452 (SH3BP2)	0.17501	8.67011	3.84061	0.000213477	0.541082	3.70251
RNAseq	Whole Blood	Day 28	gene6813 (STXBP2)	0.128845	8.51338	3.79399	0.000264555	0.541082	3.64774
RNAseq	Whole Blood	Day 28	gene11043 (MID2)	-0.412079	2.93675	-3.74907	0.00029949	0.541082	-3.61574
RNAseq	Whole Blood	Day 28	gene100505865 (LINC00920)	-0.716105	0.990049	-3.67163	0.000357362	0.541082	-3.56972
RNAseq	Whole Blood	Day 28	gene28392 (IGHV4-59)	1.10876	3.30939	3.62729	0.000399677	0.541082	3.5403
RNAseq	Whole Blood	Day 28	gene83869 (TTTY14)	0.572869	-2.7126	3.59451	0.000456204	0.541082	3.50524
RNAseq	Whole Blood	Day 28	gene150248 (C22orf15)	1.33216	-2.05895	3.52886	0.000486147	0.541082	3.48828
RNAseq	Whole Blood	Day 7	gene147841 (SPC24)	0.64938	-0.453776	2.70951	0.00741025	0.543329	2.67782
RNAseq	Whole Blood	Day 7	gene284013 (VMO1)	1.06429	0.1403	2.73757	0.00743553	0.543329	2.67668
RNAseq	Whole Blood	Day 7	gene3654 (IRAK1)	0.100836	7.41605	2.72498	0.00753309	0.543329	2.67231
RNAseq	Whole Blood	Day 7	gene51093 (RRNAD1)	0.160042	4.24506	2.70682	0.00753945	0.543329	2.67203
RNAseq	Whole Blood	Day 1	gene290 (ANPEP)	-0.33765	9.29657	-2.58	0.0121452	0.545539	-2.5079
RNAseq	Whole Blood	Day 1	gene127262 (TPRG1L)	-0.10537	6.62575	-2.54513	0.012158	0.545539	-2.50752
RNAseq	Whole Blood	Day 1	gene3418 (IDH2)	0.164156	6.31129	2.54961	0.0123514	0.545539	2.50194
RNAseq	Whole Blood	Day 1	gene79137 (RETREG2)	-0.165393	7.63627	-2.56908	0.0123761	0.545539	-2.50124
RNAseq	Whole Blood	Day 1	gene5687 (PSMA6)	0.13384	5.83974	2.52935	0.0124386	0.545539	2.49945
RNAseq	Whole Blood	Day 1	gene3611 (ILK)	0.122985	7.3188	2.55705	0.0124468	0.545539	2.49922
RNAseq	Whole Blood	Day 1	gene64061 (TSPYL2)	-0.183979	5.76931	-2.54199	0.0125161	0.545539	-2.49725
RNAseq	Whole Blood	Day 1	gene8237 (USP11)	-0.108947	6.0351	-2.53621	0.0125287	0.545539	-2.49689
RNAseq	Whole Blood	Day 1	gene114793 (FMNL2)	0.470174	2.50617	2.54857	0.0125607	0.545539	2.49599
RNAseq	Whole Blood	Day 1	gene8140 (SLC7A5)	-0.253188	5.02348	-2.54619	0.0126047	0.545539	-2.49475
RNAseq	Whole Blood	Day 1	gene3383 (ICAM1)	0.212595	6.154	2.53249	0.0127481	0.545539	2.49073
RNAseq	Whole Blood	Day 1	gene285489 (DOK7)	0.594537	0.342653	2.52444	0.012815	0.545539	2.48887
RNAseq	Whole Blood	Day 1	gene57010 (CABP4)	0.420992	1.62533	2.5222	0.0128251	0.545539	2.48859
RNAseq	Whole Blood	Day 1	gene4772 (NFATC1)	-0.126044	6.217	-2.52447	0.0130125	0.545539	-2.48343
RNAseq	Whole Blood	Day 1	gene22948 (CCT5)	0.10757	7.12465	2.51872	0.0130344	0.545539	2.48283
RNAseq	Whole Blood	Day 1	gene162466 (PHOSPHO1)	-0.36561	8.57335	-2.54903	0.0130357	0.545539	-2.48279
RNAseq	Whole Blood	Day 1	gene57504 (MTA3)	-0.174338	3.8566	-2.51293	0.0130751	0.545539	-2.48172
RNAseq	Whole Blood	Day 1	gene3717 (JAK2)	0.203068	6.30973	2.50701	0.0132349	0.545539	2.47739
RNAseq	Whole Blood	Day 1	gene55813 (UTP6)	0.123676	5.65612	2.50874	0.0133002	0.545539	2.47563
RNAseq	Whole Blood	Day 1	gene8477 (GPR65)	0.20349	5.95807	2.51694	0.0133117	0.545539	2.47532
RNAseq	Whole Blood	Day 1	gene1892 (ECHS1)	0.145612	5.06071	2.50894	0.0134839	0.545539	2.47073
RNAseq	Whole Blood	Day 1	gene6666 (SOX12)	-0.253831	4.15867	-2.51639	0.0134921	0.545539	-2.47051
RNAseq	Whole Blood	Day 1	gene9818 (NUP58)	-0.101628	5.72551	-2.50151	0.0135573	0.545539	-2.46878
RNAseq	Whole Blood	Day 1	gene51647 (CIAO2B)	0.107311	4.9262	2.49372	0.0135573	0.545539	2.46878
RNAseq	Whole Blood	Day 1	gene57519 (STARD9)	-0.255905	3.97834	-2.51915	0.0136791	0.545539	-2.46558
RNAseq	Whole Blood	Day 1	gene8692 (HYAL2)	0.216487	3.54785	2.5048	0.0137564	0.545539	2.46356
RNAseq	Whole Blood	Day 1	gene84726 (PRRC2B)	-0.0923413	8.68449	-2.49375	0.0137869	0.545539	-2.46277
RNAseq	Whole Blood	Day 1	gene5694 (PSMB6)	0.13201	5.38425	2.48771	0.013791	0.545539	2.46266
RNAseq	Whole Blood	Day 1	gene55739 (NAXD)	0.1372	4.82251	2.49801	0.0138841	0.545539	2.46025
RNAseq	Whole Blood	Day 1	gene3480 (IGF1R)	-0.233593	7.52181	-2.51435	0.0139794	0.545539	-2.45779
RNAseq	Whole Blood	Day 1	gene119016 (AGAP4)	-0.262989	3.67965	-2.50947	0.0139885	0.545539	-2.45756
RNAseq	Whole Blood	Day 1	gene8655 (DYNLL1)	0.148745	6.08388	2.49428	0.0140247	0.545539	2.45663
RNAseq	Whole Blood	Day 1	gene14 (AAMP)	0.121388	6.39706	2.49049	0.0140861	0.545539	2.45506
RNAseq	Whole Blood	Day 1	gene26207 (PITPNC1)	-0.121808	6.46624	-2.49165	0.0141383	0.545539	-2.45373
RNAseq	Whole Blood	Day 1	gene100506054 (RNASEH1-AS1)	-0.331054	1.89056	-2.48608	0.0141633	0.545539	-2.4531
RNAseq	Whole Blood	Day 1	gene9764 (KIAA0513)	0.164078	8.17198	2.51395	0.0142071	0.545539	2.45198
RNAseq	Whole Blood	Day 1	gene10758 (TRAF3IP2)	-0.177265	3.94369	-2.48324	0.014216	0.545539	-2.45176
RNAseq	Whole Blood	Day 1	gene5524 (PTPA)	0.132422	6.11323	2.49409	0.014288	0.545539	2.44994
RNAseq	Whole Blood	Day 1	gene284837 (AATBC)	0.321193	4.87415	2.50345	0.014299	0.545539	2.44966
RNAseq	Whole Blood	Day 1	gene54947 (LPCAT2)	0.186971	6.38449	2.48626	0.0143358	0.545539	2.44874
RNAseq	Whole Blood	Day 1	gene9856 (KIAA0319)	-0.378661	2.63332	-2.48226	0.0143386	0.545539	-2.44867
RNAseq	Whole Blood	Day 1	gene117156 (SCGB3A2)	1.23552	-1.66828	2.50977	0.0144367	0.545539	2.44621
RNAseq	Whole Blood	Day 1	gene113451 (AZIN2)	-0.347687	1.59351	-2.4749	0.0144397	0.545539	-2.44614
RNAseq	Whole Blood	Day 1	gene1375 (CPT1B)	0.339164	5.75415	2.51305	0.0144558	0.545539	2.44573
RNAseq	Whole Blood	Day 1	gene5140 (PDE3B)	-0.243337	6.47635	-2.49585	0.0144867	0.545539	-2.44496
RNAseq	Whole Blood	Day 7	gene28690 (TRAV3)	-0.422092	1.64934	-2.71175	0.00762888	0.545846	-2.66807
RNAseq	Whole Blood	Day 1	gene284106 (CISD3)	0.216187	2.87209	2.46488	0.0146492	0.547974	2.44094
RNAseq	Whole Blood	Day 1	gene51678 (MPP6)	-0.253653	2.78229	-2.47326	0.014672	0.547974	-2.44038
RNAseq	Whole Blood	Day 1	gene6655 (SOS2)	-0.117786	6.85895	-2.47671	0.0147155	0.547974	-2.43931
RNAseq	Whole Blood	Day 1	gene5684 (PSMA3)	0.147836	5.0283	2.46062	0.0147939	0.548853	2.43739
RNAseq	Whole Blood	Day 1	gene81539 (SLC38A1)	-0.117548	7.79023	-2.47301	0.0148753	0.549836	-2.4354
RNAseq	Whole Blood	Day 1	gene54549 (SDK2)	-0.544209	3.7523	-2.49946	0.0149389	0.550157	-2.43386
RNAseq	Whole Blood	Day 1	gene54847 (SIDT1)	-0.148744	5.43498	-2.46516	0.0151082	0.554353	-2.42978
RNAseq	Whole Blood	Day 7	gene28823 (IGLV1-44)	0.702884	2.94334	2.71393	0.00780479	0.554472	2.6604
RNAseq	Whole Blood	Day 1	gene55422 (ZNF331)	-0.189162	4.2911	-2.46426	0.0152357	0.556993	-2.42673
RNAseq	Whole Blood	Day 1	gene23534 (TNPO3)	-0.106506	6.64406	-2.47551	0.0153316	0.557	-2.42445
RNAseq	Whole Blood	Day 1	gene7298 (TYMS)	0.531355	1.63901	2.45856	0.0153471	0.557	2.42408
RNAseq	Whole Blood	Day 1	gene9997 (SCO2)	0.351484	7.47647	2.46422	0.0154514	0.558759	2.42162
RNAseq	Whole Blood	Day 7	gene28930 (IGKV1-39)	0.725446	2.88286	2.70641	0.00793454	0.559553	2.65484
RNAseq	Whole Blood	Day 7	gene22995 (CEP152)	0.204922	3.49932	2.69505	0.00802254	0.559553	2.65112
RNAseq	Whole Blood	Day 7	gene55848 (PLGRKT)	-0.240664	2.84548	-2.68201	0.00816734	0.559553	-2.64507
RNAseq	Whole Blood	Day 7	gene65010 (SLC26A6)	0.188089	4.3854	2.68233	0.00817561	0.559553	2.64473
RNAseq	Whole Blood	Day 7	gene79971 (WLS)	0.647697	5.82775	2.73843	0.00830517	0.559553	2.63941
RNAseq	Whole Blood	Day 7	gene101929693 (RARA-AS1)	0.237607	3.44344	2.67033	0.00831704	0.559553	2.63892
RNAseq	Whole Blood	Day 7	gene28624 (TRBJ2-5)	0.792963	-1.69625	2.65305	0.0084494	0.559553	2.63356
RNAseq	Whole Blood	Day 7	gene81576 (CCDC130)	0.130898	5.67045	2.66444	0.00849824	0.559553	2.63161
RNAseq	Whole Blood	Day 7	gene23053 (ZSWIM8)	0.100741	7.56439	2.66731	0.00851709	0.559553	2.63085
RNAseq	Whole Blood	Day 7	gene326625 (MMAB)	-0.192058	3.03448	-2.66544	0.00852225	0.559553	-2.63065
RNAseq	Whole Blood	Day 7	gene10287 (RGS19)	0.11319	7.87345	2.6778	0.008555	0.559553	2.62934
RNAseq	Whole Blood	Day 7	gene100526693 (ARPC4-TTLL3)	0.0849284	7.8026	2.67355	0.00857436	0.559553	2.62857
RNAseq	Whole Blood	Day 7	gene28420 (IGHV3-53)	1.31701	-0.458411	2.70257	0.0086134	0.559553	2.62703
RNAseq	Whole Blood	Day 7	gene338692 (ANKRD13D)	0.121781	7.82128	2.66239	0.00865835	0.559553	2.62526
RNAseq	Whole Blood	Day 7	gene10845 (CLPX)	-0.0932563	5.3985	-2.64887	0.00872078	0.559975	-2.62281
RNAseq	Whole Blood	Day 1	gene105377746 (LOC105377746)	-0.955316	-1.99045	-2.4317	0.0157386	0.563407	-2.41492
RNAseq	Whole Blood	Day 1	gene817 (CAMK2D)	0.181527	5.17363	2.44927	0.0157595	0.563407	2.41444
RNAseq	Whole Blood	Day 1	gene60490 (PPCDC)	0.194362	5.12451	2.45807	0.0158456	0.563407	2.41245
RNAseq	Whole Blood	Day 1	gene5281 (PIGF)	0.175942	2.69173	2.42641	0.0158916	0.563407	2.4114
RNAseq	Whole Blood	Day 1	gene6786 (STIM1)	-0.0794927	7.33527	-2.44773	0.0159606	0.563407	-2.40982
RNAseq	Whole Blood	Day 1	gene102465801 (MIR7703)	0.310013	3.98676	2.44511	0.0159842	0.563407	2.40928
RNAseq	Whole Blood	Day 1	gene129049 (SGSM1)	-0.400333	1.83942	-2.44607	0.0160543	0.563407	-2.40768
RNAseq	Whole Blood	Day 1	gene84734 (FAM167B)	-0.730593	-1.22495	-2.42413	0.0161185	0.563407	-2.40622
RNAseq	Whole Blood	Day 1	gene5119 (CHMP1A)	0.0878746	6.82188	2.44761	0.0161419	0.563407	2.40569
RNAseq	Whole Blood	Day 1	gene9605 (VPS9D1)	0.25462	5.9661	2.44695	0.0161714	0.563407	2.40502
RNAseq	Whole Blood	Day 1	gene7067 (THRA)	-0.188239	5.23848	-2.44767	0.0163765	0.563407	-2.40041
RNAseq	Whole Blood	Day 1	gene9649 (RALGPS1)	0.193929	3.60528	2.4283	0.016411	0.563407	2.39964
RNAseq	Whole Blood	Day 1	gene23248 (RPRD2)	-0.10497	6.58532	-2.42525	0.01652	0.563407	-2.39722
RNAseq	Whole Blood	Day 1	gene114876 (OSBPL1A)	-0.226752	3.27761	-2.43115	0.0166783	0.563407	-2.39372
RNAseq	Whole Blood	Day 1	gene92170 (MTG1)	0.201771	4.29143	2.43432	0.0167574	0.563407	2.39199
RNAseq	Whole Blood	Day 1	gene5691 (PSMB3)	0.120944	6.33169	2.42139	0.0167612	0.563407	2.39191
RNAseq	Whole Blood	Day 1	gene6670 (SP3)	-0.0740735	7.33192	-2.41659	0.0167689	0.563407	-2.39174
RNAseq	Whole Blood	Day 1	gene56963 (RGMA)	0.901202	-1.42281	2.42497	0.0168202	0.563407	2.39061
RNAseq	Whole Blood	Day 1	gene2035 (EPB41)	-0.185631	9.22057	-2.44545	0.0168368	0.563407	-2.39025
RNAseq	Whole Blood	Day 1	gene7039 (TGFA)	-0.26295	4.61208	-2.42559	0.0168485	0.563407	-2.39
RNAseq	Whole Blood	Day 1	gene51332 (SPTBN5)	0.446385	2.49585	2.43488	0.0168691	0.563407	2.38955
RNAseq	Whole Blood	Day 1	gene9843 (HEPH)	1.01681	-2.00827	2.40224	0.0169443	0.563407	2.38791
RNAseq	Whole Blood	Day 1	gene5721 (PSME2)	0.296581	7.01708	2.41771	0.0169616	0.563407	2.38754
RNAseq	Whole Blood	Day 1	gene199 (AIF1)	0.192355	7.71723	2.43144	0.0170475	0.563407	2.38568
RNAseq	Whole Blood	Day 1	gene23484 (LEPROTL1)	-0.146121	6.62633	-2.42631	0.0171057	0.563407	-2.38443
RNAseq	Whole Blood	Day 1	gene27086 (FOXP1)	-0.111911	7.08973	-2.42161	0.0171638	0.563407	-2.38318
RNAseq	Whole Blood	Day 1	gene56851 (EMC7)	0.0993012	4.82661	2.40229	0.0172169	0.563407	2.38204
RNAseq	Whole Blood	Day 1	gene149478 (BTBD19)	0.341514	2.01539	2.41489	0.0172712	0.563407	2.38088
RNAseq	Whole Blood	Day 1	gene201161 (CENPV)	-0.321222	1.74843	-2.40236	0.0173385	0.563407	-2.37945
RNAseq	Whole Blood	Day 1	gene10483 (SEC23B)	0.103777	6.00941	2.42074	0.0173838	0.563407	2.37849
RNAseq	Whole Blood	Day 1	gene56925 (LXN)	-0.257648	2.90951	-2.40681	0.0176056	0.563407	-2.37381
RNAseq	Whole Blood	Day 1	gene132160 (PPM1M)	0.122788	7.09023	2.42291	0.0176277	0.563407	2.37335
RNAseq	Whole Blood	Day 1	gene57561 (ARRDC3)	-0.243665	7.54851	-2.40504	0.0176278	0.563407	-2.37334
RNAseq	Whole Blood	Day 1	gene5704 (PSMC4)	0.0892722	5.73963	2.39604	0.0177072	0.563407	2.37168
RNAseq	Whole Blood	Day 1	gene5202 (PFDN2)	0.127327	4.49556	2.39354	0.0177139	0.563407	2.37154
RNAseq	Whole Blood	Day 1	gene6609 (SMPD1)	-0.121542	5.58921	-2.40784	0.0178706	0.563407	-2.36829
RNAseq	Whole Blood	Day 1	gene116986 (AGAP2)	-0.130199	7.05494	-2.40416	0.0178758	0.563407	-2.36818
RNAseq	Whole Blood	Day 1	gene55080 (TAPBPL)	0.194504	6.35607	2.42251	0.0179181	0.563407	2.36731
RNAseq	Whole Blood	Day 1	gene2745 (GLRX)	0.162963	6.21593	2.4049	0.0179273	0.563407	2.36712
RNAseq	Whole Blood	Day 1	gene4681 (NBL1)	-0.596691	1.79504	-2.42537	0.017974	0.563407	-2.36615
RNAseq	Whole Blood	Day 1	gene8174 (MADCAM1)	-0.811521	0.191174	-2.4117	0.0181572	0.563407	-2.3624
RNAseq	Whole Blood	Day 1	gene6891 (TAP2)	0.290831	6.82019	2.41198	0.018175	0.563407	2.36203
RNAseq	Whole Blood	Day 1	gene26017 (FAM32A)	0.0806409	6.7824	2.39158	0.0181829	0.563407	2.36187
RNAseq	Whole Blood	Day 1	gene11182 (SLC2A6)	0.236939	5.35315	2.40955	0.0182465	0.563407	2.36058
RNAseq	Whole Blood	Day 1	gene28617 (TRBV4-1)	-0.619562	1.51245	-2.41748	0.0183301	0.563407	-2.35888
RNAseq	Whole Blood	Day 1	gene9693 (RAPGEF2)	-0.152276	6.6687	-2.39034	0.0183303	0.563407	-2.35888
RNAseq	Whole Blood	Day 1	gene3339 (HSPG2)	-0.32685	2.9764	-2.39606	0.0183438	0.563407	-2.3586
RNAseq	Whole Blood	Day 1	gene9534 (ZNF254)	-0.193231	3.33531	-2.37753	0.0183523	0.563407	-2.35843
RNAseq	Whole Blood	Day 1	gene55843 (ARHGAP15)	-0.199877	6.63015	-2.40717	0.0183563	0.563407	-2.35835
RNAseq	Whole Blood	Day 1	gene2268 (FGR)	0.144949	9.80665	2.40327	0.0183922	0.563407	2.35763
RNAseq	Whole Blood	Day 1	gene483 (ATP1B3)	0.172881	5.47761	2.38636	0.0184577	0.563692	2.35631
RNAseq	Whole Blood	Day 1	gene10536 (P3H3)	-0.470555	1.3113	-2.39631	0.0185208	0.563899	-2.35504
RNAseq	Whole Blood	Day 1	gene253018 (HCG27)	1.0613	-1.85682	2.39074	0.0186554	0.564965	2.35235
RNAseq	Whole Blood	Day 1	gene58472 (SQOR)	0.126037	6.62167	2.38018	0.0186872	0.564965	2.35171
RNAseq	Whole Blood	Day 1	gene5664 (PSEN2)	0.227723	2.80168	2.38553	0.018725	0.564965	2.35096
RNAseq	Whole Blood	Day 7	gene84441 (MAML2)	-0.168191	6.25887	-2.66098	0.00886658	0.56571	-2.61716
RNAseq	Whole Blood	Day 7	gene3090 (HIC1)	0.473784	2.71969	2.65146	0.00893783	0.566647	2.61442
RNAseq	Whole Blood	Day 7	gene91662 (NLRP12)	0.19124	7.18431	2.65871	0.00902373	0.568495	2.61115
RNAseq	Whole Blood	Day 7	gene4689 (NCF4)	0.165502	8.17084	2.66109	0.00917084	0.570839	2.60562
RNAseq	Whole Blood	Day 7	gene3614 (IMPDH1)	0.114775	8.27419	2.6457	0.00918277	0.570839	2.60517
RNAseq	Whole Blood	Day 7	gene55191 (NADSYN1)	0.109121	6.57321	2.63924	0.00937354	0.570839	2.59812
RNAseq	Whole Blood	Day 7	gene28426 (IGHV3-43)	1.18839	0.0350277	2.65001	0.0093952	0.570839	2.59733
RNAseq	Whole Blood	Day 7	gene28942 (IGKV1-8)	0.625785	1.46676	2.64437	0.00948368	0.570839	2.59411
RNAseq	Whole Blood	Day 7	gene28804 (IGLV3-9)	1.0696	0.857721	2.65171	0.00949114	0.570839	2.59384
RNAseq	Whole Blood	Day 7	gene55007 (FAM118A)	0.827213	5.60951	2.68797	0.00959615	0.570839	2.59005
RNAseq	Whole Blood	Day 7	gene100131017 (ZNF316)	0.179477	6.98231	2.63878	0.00968585	0.570839	2.58685
RNAseq	Whole Blood	Day 7	gene2801 (GOLGA2)	0.103232	6.57134	2.63123	0.00969069	0.570839	2.58668
RNAseq	Whole Blood	Day 7	gene94097 (SFXN5)	0.178923	4.87334	2.62321	0.00978831	0.570839	2.58322
RNAseq	Whole Blood	Day 7	gene4511 (TRNC)	0.473931	2.50161	2.64233	0.00979798	0.570839	2.58288
RNAseq	Whole Blood	Day 7	gene4572 (TRNQ)	0.513178	2.21458	2.63673	0.00980083	0.570839	2.58278
RNAseq	Whole Blood	Day 7	gene28903 (IGKV1D-12)	0.841978	-0.82328	2.60612	0.00991142	0.570839	2.5789
RNAseq	Whole Blood	Day 7	gene29887 (SNX10)	-0.164882	5.941	-2.6078	0.00992466	0.570839	-2.57844
RNAseq	Whole Blood	Day 7	gene28392 (IGHV4-59)	0.706717	3.30939	2.63152	0.00996758	0.570839	2.57695
RNAseq	Whole Blood	Day 7	gene283373 (ANKRD52)	0.0924267	6.49476	2.60104	0.0100017	0.570839	2.57577
RNAseq	Whole Blood	Day 7	gene27141 (CIDEB)	0.185162	6.21374	2.62161	0.0100704	0.570839	2.5734
RNAseq	Whole Blood	Day 7	gene2580 (GAK)	0.0842818	7.87113	2.61369	0.0101046	0.570839	2.57223
RNAseq	Whole Blood	Day 7	gene54097 (FAM3B)	-2.22659	-2.55032	-2.66253	0.0101437	0.570839	-2.57089
RNAseq	Whole Blood	Day 7	gene26000 (TBC1D10B)	0.110994	6.60157	2.6129	0.0102696	0.572826	2.56662
RNAseq	Whole Blood	Day 7	gene64743 (WDR13)	0.10633	5.85923	2.59621	0.0103141	0.572826	2.56512
RNAseq	Whole Blood	Day 7	gene27430 (MAT2B)	-0.115692	6.98872	-2.59186	0.010375	0.572826	-2.56307
RNAseq	Whole Blood	Day 7	gene28479 (IGHJ3)	0.746561	0.140795	2.60538	0.0104077	0.572826	2.56198
RNAseq	Whole Blood	Day 1	gene28609 (TRBV5-6)	-0.52414	0.825919	-2.37072	0.0191214	0.574779	-2.34316
RNAseq	Whole Blood	Day 1	gene51449 (PCYOX1)	-0.13317	5.06009	-2.37417	0.019165	0.574779	-2.34231
RNAseq	Whole Blood	Day 1	gene93979 (CPA5)	-1.62874	-0.850651	-2.40349	0.0192679	0.57614	-2.34031
RNAseq	Whole Blood	Day 1	gene132660 (LIN54)	-0.120431	4.56198	-2.35887	0.0194244	0.577035	-2.33728
RNAseq	Whole Blood	Day 1	gene23178 (PASK)	-0.300612	5.27253	-2.39283	0.019476	0.577035	-2.33629
RNAseq	Whole Blood	Day 1	gene5005 (ORM2)	-1.18328	-1.0858	-2.37701	0.0196861	0.577035	-2.33228
RNAseq	Whole Blood	Day 1	gene8857 (FCGBP)	-0.545146	5.01565	-2.39785	0.019774	0.577035	-2.33061
RNAseq	Whole Blood	Day 1	gene100132417 (FCGR1CP)	0.648886	1.54692	2.38276	0.0197886	0.577035	2.33033
RNAseq	Whole Blood	Day 1	gene3652 (IPP)	0.172943	3.07872	2.34367	0.0198701	0.577035	2.32879
RNAseq	Whole Blood	Day 1	gene400709 (SIGLEC16)	0.524043	0.968716	2.37154	0.0199308	0.577035	2.32765
RNAseq	Whole Blood	Day 1	gene1387 (CREBBP)	-0.10986	9.06302	-2.35472	0.0199656	0.577035	-2.32699
RNAseq	Whole Blood	Day 1	gene9955 (HS3ST3A1)	-1.16795	-1.68761	-2.3772	0.0199727	0.577035	-2.32686
RNAseq	Whole Blood	Day 1	gene5970 (RELA)	-0.0595995	7.20813	-2.34392	0.0200563	0.577035	-2.32529
RNAseq	Whole Blood	Day 1	gene120 (ADD3)	-0.0989637	7.98604	-2.35584	0.0202367	0.577035	-2.32193
RNAseq	Whole Blood	Day 1	gene403323 (LERFS)	1.78404	-1.67597	2.3796	0.0203467	0.577035	2.31989
RNAseq	Whole Blood	Day 1	gene57684 (ZBTB26)	0.210395	2.36353	2.33242	0.020454	0.577035	2.31791
RNAseq	Whole Blood	Day 1	gene9526 (MPDU1)	0.144395	4.61113	2.34656	0.0205145	0.577035	2.3168
RNAseq	Whole Blood	Day 1	gene5954 (RCN1)	0.226933	4.02818	2.35028	0.0205744	0.577035	2.3157
RNAseq	Whole Blood	Day 1	gene81029 (WNT5B)	-0.609503	0.302965	-2.34462	0.0205914	0.577035	-2.31539
RNAseq	Whole Blood	Day 1	gene2113 (ETS1)	-0.122331	9.84539	-2.33613	0.0207863	0.577035	-2.31184
RNAseq	Whole Blood	Day 1	gene2529 (FUT7)	-0.261439	5.26472	-2.35662	0.0208383	0.577035	-2.3109
RNAseq	Whole Blood	Day 1	gene717 (C2)	0.585288	1.98723	2.35921	0.0209497	0.577035	2.30889
RNAseq	Whole Blood	Day 1	gene57683 (ZDBF2)	-0.257981	2.36447	-2.32793	0.0210133	0.577035	-2.30775
RNAseq	Whole Blood	Day 1	gene51726 (DNAJB11)	0.13252	5.5906	2.333	0.0210912	0.577035	2.30635
RNAseq	Whole Blood	Day 1	gene124221 (PRSS30P)	-0.61315	1.54169	-2.35725	0.0211695	0.577035	-2.30495
RNAseq	Whole Blood	Day 1	gene100506622 (LINC00540)	-0.808631	-0.570517	-2.34448	0.0212708	0.577035	-2.30314
RNAseq	Whole Blood	Day 1	gene4054 (LTBP3)	-0.241784	6.96171	-2.35632	0.0213211	0.577035	-2.30225
RNAseq	Whole Blood	Day 1	gene57326 (PBXIP1)	-0.151985	9.03289	-2.33782	0.0213497	0.577035	-2.30174
RNAseq	Whole Blood	Day 1	gene7485 (GET1)	0.28452	2.9067	2.34627	0.0214166	0.577035	2.30056
RNAseq	Whole Blood	Day 1	gene8310 (ACOX3)	0.148103	3.94147	2.31985	0.0215029	0.577035	2.29904
RNAseq	Whole Blood	Day 1	gene84181 (CHD6)	-0.11765	6.27703	-2.32036	0.021533	0.577035	-2.29851
RNAseq	Whole Blood	Day 1	gene51382 (ATP6V1D)	0.102787	5.03839	2.32149	0.021537	0.577035	2.29843
RNAseq	Whole Blood	Day 1	gene9683 (N4BP1)	-0.099411	7.5973	-2.33815	0.0215512	0.577035	-2.29819
RNAseq	Whole Blood	Day 1	gene6036 (RNASE2)	0.612547	4.59361	2.36321	0.0215624	0.577035	2.29799
RNAseq	Whole Blood	Day 1	gene11333 (PDAP1)	0.0797463	6.48908	2.32428	0.0215752	0.577035	2.29776
RNAseq	Whole Blood	Day 1	gene729830 (FAM160A1)	-0.4608	1.49464	-2.33519	0.0215768	0.577035	-2.29774
RNAseq	Whole Blood	Day 1	gene28620 (TRBV2)	-0.339419	1.96048	-2.32706	0.0216332	0.577035	-2.29675
RNAseq	Whole Blood	Day 1	gene4856 (CCN3)	-0.421148	3.80576	-2.33125	0.0216679	0.577035	-2.29614
RNAseq	Whole Blood	Day 1	gene4893 (NRAS)	0.117377	5.43203	2.31759	0.0216828	0.577035	2.29588
RNAseq	Whole Blood	Day 1	gene57492 (ARID1B)	-0.07921	7.13649	-2.31684	0.0217182	0.577035	-2.29526
RNAseq	Whole Blood	Day 1	gene79651 (RHBDF2)	0.219075	7.23935	2.32511	0.0218029	0.577035	2.29378
RNAseq	Whole Blood	Day 1	gene3109 (HLA-DMB)	0.211107	5.61264	2.32906	0.0218109	0.577035	2.29364
RNAseq	Whole Blood	Day 1	gene79085 (SLC25A23)	-0.184998	4.25599	-2.32275	0.0218197	0.577035	-2.29349
RNAseq	Whole Blood	Day 1	gene57124 (CD248)	-0.518297	3.12421	-2.34923	0.0218499	0.577035	-2.29297
RNAseq	Whole Blood	Day 1	gene5710 (PSMD4)	0.109475	7.16517	2.33211	0.0218683	0.577035	2.29265
RNAseq	Whole Blood	Day 1	gene7384 (UQCRC1)	0.117191	6.38537	2.32764	0.0219271	0.577035	2.29163
RNAseq	Whole Blood	Day 1	gene11043 (MID2)	-0.264973	2.93675	-2.32413	0.0219401	0.577035	-2.2914
RNAseq	Whole Blood	Day 1	gene5932 (RBBP8)	0.232247	3.4832	2.32749	0.0220115	0.577035	2.29017
RNAseq	Whole Blood	Day 1	gene10072 (DPP3)	0.134323	4.82205	2.31905	0.0220137	0.577035	2.29013
RNAseq	Whole Blood	Day 1	gene23406 (COTL1)	0.120816	10.5789	2.33523	0.0220953	0.577035	2.28873
RNAseq	Whole Blood	Day 1	gene81857 (MED25)	-0.13256	7.83104	-2.32106	0.0221163	0.577035	-2.28837
RNAseq	Whole Blood	Day 1	gene954 (ENTPD2)	-0.937624	1.14709	-2.34079	0.0221205	0.577035	-2.28829
RNAseq	Whole Blood	Day 7	gene11130 (ZWINT)	0.353712	1.42505	2.58536	0.0105613	0.5781	2.55689
RNAseq	Whole Blood	Day 1	gene917 (CD3G)	-0.17335	6.14852	-2.33147	0.0222534	0.57823	-2.28602
RNAseq	Whole Blood	Day 1	gene145773 (FAM81A)	0.525093	-0.579457	2.30467	0.0223521	0.57823	2.28433
RNAseq	Whole Blood	Day 1	gene972 (CD74)	0.178276	11.8797	2.31833	0.0223816	0.57823	2.28383
RNAseq	Whole Blood	Day 1	gene23522 (KAT6B)	-0.122211	5.97362	-2.30515	0.0223973	0.57823	-2.28356
RNAseq	Whole Blood	Day 1	gene23061 (TBC1D9B)	0.122036	7.09775	2.32391	0.0225916	0.578487	2.28027
RNAseq	Whole Blood	Day 1	gene29985 (SLC39A3)	0.151857	4.51392	2.31543	0.0225957	0.578487	2.2802
RNAseq	Whole Blood	Day 1	gene55347 (ABHD10)	0.131223	4.39913	2.3033	0.0226287	0.578487	2.27965
RNAseq	Whole Blood	Day 1	gene100529262 (MIA-RAB4B)	0.102777	5.93785	2.30522	0.0226382	0.578487	2.27949
RNAseq	Whole Blood	Day 7	gene51142 (CHCHD2)	0.137433	6.85017	2.59848	0.010667	0.578676	2.55342
RNAseq	Whole Blood	Day 7	gene5585 (PKN1)	0.11764	8.28987	2.60281	0.0107205	0.578676	2.55168
RNAseq	Whole Blood	Day 7	gene28475 (IGHJ6)	0.768625	1.06766	2.61128	0.0107451	0.578676	2.55088
RNAseq	Whole Blood	Day 7	gene100529262 (MIA-RAB4B)	0.116096	5.93785	2.58084	0.0108562	0.58153	2.5473
RNAseq	Whole Blood	Day 1	gene55851 (PSENEN)	0.119043	5.4416	2.28945	0.0229607	0.584223	2.27409
RNAseq	Whole Blood	Day 1	gene23549 (DNPEP)	0.127726	5.19311	2.29372	0.0230395	0.584223	2.27278
RNAseq	Whole Blood	Day 1	gene25994 (HIGD1A)	0.129377	4.84566	2.29475	0.0231218	0.584223	2.27142
RNAseq	Whole Blood	Day 1	gene51071 (DERA)	0.147384	3.74372	2.29162	0.0232421	0.584223	2.26943
RNAseq	Whole Blood	Day 1	gene2023 (ENO1)	0.121889	9.07647	2.30661	0.0232513	0.584223	2.26928
RNAseq	Whole Blood	Day 1	gene5509 (PPP1R3D)	-0.109041	5.03331	-2.28724	0.0232828	0.584223	-2.26876
RNAseq	Whole Blood	Day 1	gene101927069 (LOC101927069)	-0.288955	2.92433	-2.30875	0.0233241	0.584223	-2.26808
RNAseq	Whole Blood	Day 1	gene65125 (WNK1)	-0.157924	9.23257	-2.30766	0.0233355	0.584223	-2.2679
RNAseq	Whole Blood	Day 1	gene221294 (NT5DC1)	-0.134113	4.25984	-2.2884	0.0234332	0.584223	-2.2663
RNAseq	Whole Blood	Day 1	gene5150 (PDE7A)	-0.142986	6.93112	-2.29665	0.0235217	0.584223	-2.26485
RNAseq	Whole Blood	Day 1	gene5290 (PIK3CA)	-0.100642	5.70356	-2.28293	0.0236238	0.584223	-2.26319
RNAseq	Whole Blood	Day 1	gene3778 (KCNMA1)	1.21174	-0.73456	2.32041	0.0236688	0.584223	2.26246
RNAseq	Whole Blood	Day 1	gene23318 (TUT4)	-0.10877	6.26992	-2.28635	0.0237241	0.584223	-2.26157
RNAseq	Whole Blood	Day 1	gene6978 (TRGV5)	-0.983969	0.308062	-2.32358	0.0237565	0.584223	-2.26104
RNAseq	Whole Blood	Day 1	gene29062 (WDR91)	-0.138653	5.29716	-2.29118	0.0237777	0.584223	-2.2607
RNAseq	Whole Blood	Day 1	gene11243 (PMF1)	0.0893051	5.68742	2.2896	0.0238241	0.584223	2.25995
RNAseq	Whole Blood	Day 1	gene100527943 (TGIF2-RAB5IF)	0.112253	6.41696	2.2874	0.0238542	0.584223	2.25947
RNAseq	Whole Blood	Day 1	gene80273 (GRPEL1)	0.11189	4.49936	2.2789	0.0239392	0.58475	2.2581
RNAseq	Whole Blood	Day 1	gene5230 (PGK1)	0.0935467	8.5503	2.29266	0.0240744	0.58475	2.25594
RNAseq	Whole Blood	Day 1	gene3594 (IL12RB1)	0.230348	5.87355	2.30367	0.0241146	0.58475	2.2553
RNAseq	Whole Blood	Day 1	gene121551 (BTBD11)	-0.248999	4.65828	-2.30057	0.0242076	0.58475	-2.25382
RNAseq	Whole Blood	Day 1	gene4926 (NUMA1)	-0.103422	8.88872	-2.29009	0.0243074	0.58475	-2.25224
RNAseq	Whole Blood	Day 1	gene84271 (POLDIP3)	0.0698212	7.11556	2.2766	0.0243125	0.58475	2.25215
RNAseq	Whole Blood	Day 1	gene9410 (SNRNP40)	0.0847734	5.33848	2.26649	0.0243144	0.58475	2.25213
RNAseq	Whole Blood	Day 1	gene7167 (TPI1)	0.106403	7.75359	2.28965	0.0243452	0.58475	2.25164
RNAseq	Whole Blood	Day 1	gene6977 (TRGV4)	-0.957065	1.09585	-2.31362	0.0244583	0.58475	-2.24985
RNAseq	Whole Blood	Day 1	gene63901 (FAM111A)	0.15926	6.57844	2.27356	0.0244595	0.58475	2.24983
RNAseq	Whole Blood	Day 7	gene28299 (IGKV1-5)	0.693344	4.9962	2.57692	0.0109751	0.584777	2.54349
RNAseq	Whole Blood	Day 7	gene11284 (PNKP)	0.135586	5.92619	2.5746	0.0110392	0.585075	2.54146
RNAseq	Whole Blood	Day 28	gene10287 (RGS19)	0.14994	7.87345	3.53578	0.000595938	0.587681	3.43346
RNAseq	Whole Blood	Day 28	gene10295 (BCKDK)	0.204024	5.94452	3.49901	0.000701707	0.587681	3.38891
RNAseq	Whole Blood	Day 28	gene80301 (PLEKHO2)	0.151347	8.44398	3.50597	0.000710454	0.587681	3.38551
RNAseq	Whole Blood	Day 28	gene8458 (TTF2)	0.325406	4.07717	3.47939	0.000787297	0.587681	3.35722
RNAseq	Whole Blood	Day 28	gene83706 (FERMT3)	0.192183	8.70572	3.4491	0.000907472	0.587681	3.31775
RNAseq	Whole Blood	Day 28	gene28663 (TRAV20)	-0.479929	1.6682	-3.36796	0.0010252	0.587681	-3.28352
RNAseq	Whole Blood	Day 28	gene9094 (UNC119)	0.144541	6.6792	3.36444	0.00103851	0.587681	3.27988
RNAseq	Whole Blood	Day 28	gene25836 (NIPBL)	-0.117765	8.05006	-3.30121	0.00118825	0.587681	-3.24169
RNAseq	Whole Blood	Day 28	gene91039 (DPP9)	0.134455	6.61574	3.32454	0.00119892	0.587681	3.23914
RNAseq	Whole Blood	Day 28	gene375346 (STIMATE)	0.188776	5.56588	3.3223	0.00120776	0.587681	3.23704
RNAseq	Whole Blood	Day 28	gene55743 (CHFR)	0.0981014	6.68104	3.28409	0.0012218	0.587681	3.23374
RNAseq	Whole Blood	Day 28	gene7644 (ZNF91)	-0.205483	4.72384	-3.2753	0.00123204	0.587681	-3.23136
RNAseq	Whole Blood	Day 1	gene8772 (FADD)	-0.121981	5.27559	-2.26975	0.0246426	0.587726	-2.24696
RNAseq	Whole Blood	Day 1	gene10732 (TCFL5)	-0.167684	4.02655	-2.27424	0.0248797	0.591209	-2.24327
RNAseq	Whole Blood	Day 1	gene25780 (RASGRP3)	0.282999	3.59929	2.28178	0.0249067	0.591209	2.24285
RNAseq	Whole Blood	Day 1	gene924 (CD7)	-0.195669	7.41809	-2.28605	0.0249924	0.591841	-2.24152
RNAseq	Whole Blood	Day 1	gene79901 (CYBRD1)	-0.336611	5.43812	-2.29466	0.0250794	0.592422	-2.24018
RNAseq	Whole Blood	Day 1	gene26136 (TES)	0.123214	6.94007	2.27868	0.0251735	0.592422	2.23873
RNAseq	Whole Blood	Day 1	gene51651 (PTRH2)	0.155675	3.59907	2.25821	0.025287	0.592422	2.23699
RNAseq	Whole Blood	Day 1	gene30061 (SLC40A1)	-0.171358	6.70494	-2.28107	0.0252984	0.592422	-2.23682
RNAseq	Whole Blood	Day 1	gene23111 (SPART)	-0.156127	5.45928	-2.27722	0.0253957	0.592422	-2.23533
RNAseq	Whole Blood	Day 1	gene6976 (TRGV3)	-0.588151	1.66086	-2.29	0.0254541	0.592422	-2.23444
RNAseq	Whole Blood	Day 1	gene51175 (TUBE1)	-0.195553	2.94333	-2.24731	0.0257194	0.592422	-2.23042
RNAseq	Whole Blood	Day 1	gene526 (ATP6V1B2)	0.114907	9.08966	2.26459	0.025748	0.592422	2.22999
RNAseq	Whole Blood	Day 1	gene9686 (VGLL4)	-0.114733	5.34187	-2.25793	0.0258069	0.592422	-2.2291
RNAseq	Whole Blood	Day 1	gene7011 (TEP1)	0.154139	7.3429	2.25384	0.0258339	0.592422	2.2287
RNAseq	Whole Blood	Day 1	gene23659 (PLA2G15)	0.21569	3.80278	2.25988	0.0258522	0.592422	2.22843
RNAseq	Whole Blood	Day 1	gene79065 (ATG9A)	-0.0801306	6.4564	-2.25345	0.0258658	0.592422	-2.22822
RNAseq	Whole Blood	Day 1	gene57104 (PNPLA2)	-0.127138	8.06045	-2.25704	0.0258952	0.592422	-2.22778
RNAseq	Whole Blood	Day 1	gene8239 (USP9X)	-0.0868486	7.84826	-2.2545	0.0258997	0.592422	-2.22771
RNAseq	Whole Blood	Day 1	gene6812 (STXBP1)	-0.354588	1.82101	-2.25124	0.0259191	0.592422	-2.22742
RNAseq	Whole Blood	Day 1	gene10616 (RBCK1)	0.181451	7.77104	2.26928	0.0261387	0.592422	2.22415
RNAseq	Whole Blood	Day 1	gene5689 (PSMB1)	0.0812086	6.44221	2.24013	0.0262174	0.592422	2.22298
RNAseq	Whole Blood	Day 1	gene6988 (TCTA)	0.105532	5.0729	2.247	0.0262382	0.592422	2.22267
RNAseq	Whole Blood	Day 1	gene9214 (FCMR)	-0.141644	8.45542	-2.25742	0.0262791	0.592422	-2.22206
RNAseq	Whole Blood	Day 1	gene3108 (HLA-DMA)	0.237994	5.98834	2.26534	0.0263032	0.592422	2.22171
RNAseq	Whole Blood	Day 1	gene1901 (S1PR1)	-0.124042	7.44191	-2.25411	0.0263574	0.592422	-2.2209
RNAseq	Whole Blood	Day 1	gene114899 (C1QTNF3)	-0.243261	1.82534	-2.23412	0.0264499	0.592422	-2.21954
RNAseq	Whole Blood	Day 1	gene1611 (DAP)	0.131848	6.66952	2.26899	0.026492	0.592422	2.21892
RNAseq	Whole Blood	Day 1	gene93100 (NAPRT)	0.298036	5.49346	2.27589	0.0265362	0.592422	2.21827
RNAseq	Whole Blood	Day 1	gene54532 (USP53)	-0.395262	4.08117	-2.27156	0.0265369	0.592422	-2.21826
RNAseq	Whole Blood	Day 1	gene100505865 (LINC00920)	-0.452653	0.990049	-2.2423	0.0265546	0.592422	-2.218
RNAseq	Whole Blood	Day 1	gene8349 (H2BC21)	-0.333601	5.85724	-2.26856	0.0266669	0.593182	-2.21636
RNAseq	Whole Blood	Day 1	gene8668 (EIF3I)	0.090251	6.52028	2.23585	0.0267849	0.593182	2.21464
RNAseq	Whole Blood	Day 1	gene55120 (FANCL)	0.352502	1.39277	2.24235	0.0268089	0.593182	2.21429
RNAseq	Whole Blood	Day 1	gene23135 (KDM6B)	-0.12206	9.44508	-2.24477	0.0268732	0.593182	-2.21336
RNAseq	Whole Blood	Day 1	gene7994 (KAT6A)	-0.108701	8.21863	-2.23798	0.0269411	0.593182	-2.21237
RNAseq	Whole Blood	Day 1	gene2140 (EYA3)	0.138874	5.56375	2.24427	0.0270053	0.593182	2.21144
RNAseq	Whole Blood	Day 1	gene10212 (DDX39A)	0.100595	5.86879	2.23591	0.0270284	0.593182	2.21111
RNAseq	Whole Blood	Day 1	gene23212 (RRS1)	0.139338	4.6935	2.22765	0.0270624	0.593182	2.21062
RNAseq	Whole Blood	Day 1	gene51083 (GAL)	-0.877506	-4.2191	-2.24774	0.0272537	0.595125	-2.20787
RNAseq	Whole Blood	Day 1	gene100874043 (TPRG1-AS1)	0.771381	-1.01724	2.23113	0.0272699	0.595125	2.20763
RNAseq	Whole Blood	Day 1	gene9452 (ITM2A)	-0.258408	5.22275	-2.25725	0.027341	0.59538	-2.20661
RNAseq	Whole Blood	Day 1	gene28907 (IGKV5-2)	0.905103	-0.706786	2.21912	0.0274394	0.595716	2.20521
RNAseq	Whole Blood	Day 1	gene9844 (ELMO1)	-0.122421	6.8743	-2.24433	0.0275164	0.595716	-2.20411
RNAseq	Whole Blood	Day 1	gene151306 (GPBAR1)	0.296515	5.0392	2.24608	0.0275767	0.595716	2.20326
RNAseq	Whole Blood	Day 1	gene10295 (BCKDK)	0.128839	5.94452	2.23769	0.0275943	0.595716	2.20301
RNAseq	Whole Blood	Day 1	gene10956 (OS9)	0.0735472	8.73122	2.24389	0.027719	0.596089	2.20124
RNAseq	Whole Blood	Day 1	gene133522 (PPARGC1B)	0.262608	3.99851	2.2264	0.0278852	0.596089	2.1989
RNAseq	Whole Blood	Day 1	gene5714 (PSMD8)	0.0827869	6.31922	2.22001	0.0279329	0.596089	2.19823
RNAseq	Whole Blood	Day 1	gene408050 (NOMO3)	0.789605	2.79298	2.26331	0.0279457	0.596089	2.19805
RNAseq	Whole Blood	Day 1	gene93164 (HTR7P1)	0.309921	1.83142	2.22631	0.0279582	0.596089	2.19787
RNAseq	Whole Blood	Day 1	gene59269 (HIVEP3)	0.259592	5.65698	2.23046	0.0281228	0.596089	2.19557
RNAseq	Whole Blood	Day 1	gene80183 (RUBCNL)	-0.295405	5.73608	-2.225	0.0281235	0.596089	-2.19556
RNAseq	Whole Blood	Day 1	gene25836 (NIPBL)	-0.078423	8.05006	-2.21517	0.0282064	0.596089	-2.1944
RNAseq	Whole Blood	Day 1	gene100129617 (LOC100129617)	0.477977	-0.0464953	2.20859	0.0282378	0.596089	2.19397
RNAseq	Whole Blood	Day 1	gene54101 (RIPK4)	-0.76576	-0.747601	-2.21687	0.0283165	0.596089	-2.19287
RNAseq	Whole Blood	Day 1	gene10859 (LILRB1)	0.246536	5.84086	2.2278	0.0283304	0.596089	2.19268
RNAseq	Whole Blood	Day 1	gene23780 (APOL2)	0.252565	7.30482	2.22563	0.0283938	0.596089	2.1918
RNAseq	Whole Blood	Day 1	gene81606 (LBH)	-0.115659	8.18786	-2.2203	0.028461	0.596089	-2.19087
RNAseq	Whole Blood	Day 1	gene7867 (MAPKAPK3)	0.124702	7.56317	2.23921	0.0284827	0.596089	2.19057
RNAseq	Whole Blood	Day 1	gene4804 (NGFR)	0.494705	-0.30906	2.21089	0.0286132	0.596089	2.18878
RNAseq	Whole Blood	Day 1	gene94274 (PPP1R14A)	0.410761	1.83693	2.22217	0.028616	0.596089	2.18874
RNAseq	Whole Blood	Day 1	gene29889 (GNL2)	0.110373	5.32548	2.21537	0.0286232	0.596089	2.18864
RNAseq	Whole Blood	Day 1	gene1268 (CNR1)	-0.721987	0.113655	-2.21963	0.0287405	0.596112	-2.18703
RNAseq	Whole Blood	Day 1	gene6007 (RHD)	1.28486	-0.144372	2.24689	0.0287434	0.596112	2.18699
RNAseq	Whole Blood	Day 28	gene392 (ARHGAP1)	0.109827	7.57148	3.27547	0.00131533	0.59633	3.21261
RNAseq	Whole Blood	Day 28	gene7533 (YWHAH)	0.22783	6.64135	3.29612	0.00151108	0.59633	3.17255
RNAseq	Whole Blood	Day 28	gene8310 (ACOX3)	0.204449	3.94147	3.19185	0.00167076	0.59633	3.14326
RNAseq	Whole Blood	Day 28	gene7867 (MAPKAPK3)	0.182455	7.56317	3.26682	0.00171165	0.59633	3.13618
RNAseq	Whole Blood	Day 28	gene990 (CDC6)	0.646933	0.307968	3.14146	0.00188862	0.59633	3.10721
RNAseq	Whole Blood	Day 28	gene152485 (ZNF827)	-0.245459	3.83359	-3.16013	0.00188882	0.59633	-3.10718
RNAseq	Whole Blood	Day 28	gene5325 (PLAGL1)	0.253537	5.00912	3.17553	0.00193976	0.59633	3.0993
RNAseq	Whole Blood	Day 28	gene23061 (TBC1D9B)	0.16795	7.09775	3.19003	0.00200522	0.59633	3.08946
RNAseq	Whole Blood	Day 28	gene28943 (IGKV1-6)	0.94813	1.77635	3.14297	0.00203602	0.59633	3.08493
RNAseq	Whole Blood	Day 28	gene85007 (PHYKPL)	0.161308	6.33878	3.13455	0.00214779	0.59633	3.069
RNAseq	Whole Blood	Day 28	gene23218 (NBEAL2)	0.154416	9.96622	3.12873	0.00219892	0.59633	3.06196
RNAseq	Whole Blood	Day 28	gene124221 (PRSS30P)	-0.811198	1.54169	-3.1729	0.00228449	0.59633	-3.05052
RNAseq	Whole Blood	Day 28	gene1537 (CYC1)	0.161383	5.46902	3.09846	0.00243241	0.59633	3.03162
RNAseq	Whole Blood	Day 28	gene6241 (RRM2)	0.681512	2.21952	3.08942	0.00248755	0.59633	3.02485
RNAseq	Whole Blood	Day 28	gene9212 (AURKB)	0.602414	1.05235	3.05719	0.00266621	0.59633	3.00381
RNAseq	Whole Blood	Day 28	gene23467 (NPTXR)	-0.407655	3.5955	-3.10691	0.00268848	0.59633	-3.00128
RNAseq	Whole Blood	Day 28	gene7155 (TOP2B)	-0.0955768	7.98077	-3.04093	0.0027713	0.59633	-2.99203
RNAseq	Whole Blood	Day 28	gene28778 (IGLV6-57)	1.20597	1.50087	3.02277	0.00289654	0.59633	2.97851
RNAseq	Whole Blood	Day 28	gene28876 (IGKV3D-11)	0.879099	1.10173	3.00388	0.00298564	0.59633	2.96921
RNAseq	Whole Blood	Day 28	gene56985 (ADPRM)	-0.265951	3.19592	-3.02156	0.0030015	0.59633	-2.96758
RNAseq	Whole Blood	Day 28	gene28938 (IGKV1-16)	0.943187	2.65569	2.99076	0.00309592	0.59633	2.95805
RNAseq	Whole Blood	Day 28	gene28452 (IGHV3-7)	0.832108	2.79202	3.00323	0.00310826	0.59633	2.95682
RNAseq	Whole Blood	Day 28	gene22974 (TPX2)	0.564289	1.51012	3.00711	0.00312835	0.59633	2.95484
RNAseq	Whole Blood	Day 28	gene8031 (NCOA4)	-0.187364	9.84617	-2.99818	0.00360532	0.59633	-2.91078
RNAseq	Whole Blood	Day 28	gene28946 (IGKJ5)	0.761852	3.23125	2.95291	0.00362194	0.59633	2.90934
RNAseq	Whole Blood	Day 28	gene7083 (TK1)	0.606288	0.959409	2.94721	0.00366049	0.59633	2.90603
RNAseq	Whole Blood	Day 28	gene100506622 (LINC00540)	-1.01503	-0.570517	-2.98888	0.00366357	0.59633	-2.90576
RNAseq	Whole Blood	Day 28	gene8887 (TAX1BP1)	-0.120546	7.29697	-2.95525	0.0036738	0.59633	-2.90489
RNAseq	Whole Blood	Day 28	gene79269 (DCAF10)	-0.169313	5.1187	-2.93949	0.00371073	0.59633	-2.90176
RNAseq	Whole Blood	Day 28	gene28930 (IGKV1-39)	0.904108	2.88286	2.94497	0.00371153	0.59633	2.90169
RNAseq	Whole Blood	Day 28	gene153241 (CEP120)	-0.109486	5.30739	-2.91807	0.00395099	0.59633	-2.88205
RNAseq	Whole Blood	Day 28	gene3493 (IGHA1)	0.988196	6.89347	2.96073	0.00396446	0.59633	2.88098
RNAseq	Whole Blood	Day 28	gene28921 (IGKV2-28)	0.8354	2.29409	2.90369	0.00411084	0.59633	2.86953
RNAseq	Whole Blood	Day 28	gene100528031 (FKBP1A-SDCBP2)	0.144884	6.08105	2.91706	0.00420471	0.59633	2.86238
RNAseq	Whole Blood	Day 28	gene3420 (IDH3B)	0.0976301	6.32499	2.89143	0.00441128	0.59633	2.84715
RNAseq	Whole Blood	Day 28	gene28479 (IGHJ3)	0.995676	0.140795	2.86939	0.00456355	0.59633	2.83633
RNAseq	Whole Blood	Day 28	gene100507217 (LINC01578)	-0.242445	5.83144	-2.87887	0.00460743	0.59633	-2.83327
RNAseq	Whole Blood	Day 28	gene28937 (IGKV1-17)	1.05732	2.36064	2.88382	0.00465531	0.59633	2.82996
RNAseq	Whole Blood	Day 28	gene81876 (RAB1B)	0.0921423	8.24219	2.87454	0.00466262	0.59633	2.82946
RNAseq	Whole Blood	Day 28	gene84953 (MICALCL)	-0.384681	3.7383	-2.90091	0.00472348	0.59633	-2.82531
RNAseq	Whole Blood	Day 28	gene3614 (IMPDH1)	0.124859	8.27419	2.86906	0.00481835	0.59633	2.81893
RNAseq	Whole Blood	Day 28	gene28941 (IGKV1-9)	1.11463	2.61298	2.86941	0.00484045	0.59633	2.81746
RNAseq	Whole Blood	Day 28	gene4511 (TRNC)	0.526043	2.50161	2.8862	0.00487909	0.59633	2.81491
RNAseq	Whole Blood	Day 28	gene93100 (NAPRT)	0.384247	5.49346	2.92459	0.00488256	0.59633	2.81468
RNAseq	Whole Blood	Day 28	gene83940 (TATDN1)	-0.250445	3.1028	-2.85381	0.00488805	0.59633	-2.81432
RNAseq	Whole Blood	Day 28	gene140032 (RPS4Y2)	-0.574124	-2.68551	-2.86445	0.00488833	0.59633	-2.8143
RNAseq	Whole Blood	Day 28	gene3673 (ITGA2)	0.879178	-0.0197899	2.8765	0.00497473	0.59633	2.80867
RNAseq	Whole Blood	Day 28	gene28947 (IGKJ4)	0.687329	4.16908	2.8441	0.00500917	0.59633	2.80644
RNAseq	Whole Blood	Day 28	gene28948 (IGKJ3)	0.728685	3.04025	2.84611	0.00502862	0.59633	2.80519
RNAseq	Whole Blood	Day 28	gene7088 (TLE1)	0.348477	4.13626	2.86762	0.00504695	0.59633	2.80402
RNAseq	Whole Blood	Day 28	gene81831 (NETO2)	0.353346	2.47933	2.84479	0.00509907	0.59633	2.80071
RNAseq	Whole Blood	Day 28	gene129685 (TAF8)	0.19701	5.87102	2.82651	0.00519039	0.59633	2.79497
RNAseq	Whole Blood	Day 28	gene28825 (IGLV1-40)	1.07079	3.32344	2.81833	0.00522602	0.59633	2.79276
RNAseq	Whole Blood	Day 28	gene399512 (SLC25A35)	0.245773	3.2061	2.82833	0.00524267	0.59633	2.79173
RNAseq	Whole Blood	Day 28	gene26155 (NOC2L)	0.106694	6.14298	2.82841	0.00529727	0.59633	2.78838
RNAseq	Whole Blood	Day 28	gene28832 (IGLJ2)	0.696046	4.42368	2.81906	0.00530894	0.59633	2.78767
RNAseq	Whole Blood	Day 28	gene23580 (CDC42EP4)	0.242253	3.67542	2.83315	0.00531716	0.59633	2.78716
RNAseq	Whole Blood	Day 28	gene129293 (TRABD2A)	-0.355998	5.91574	-2.87854	0.00531734	0.59633	-2.78715
RNAseq	Whole Blood	Day 28	gene28984 (RGCC)	-0.283325	5.03028	-2.85577	0.0053738	0.59633	-2.78373
RNAseq	Whole Blood	Day 28	gene10412 (NSA2)	-0.203694	6.52162	-2.85642	0.00544373	0.59633	-2.77953
RNAseq	Whole Blood	Day 28	gene390916 (NUDT19)	0.212282	3.83248	2.82379	0.00548362	0.59633	2.77716
RNAseq	Whole Blood	Day 28	gene100529097 (RPL36A-HNRNPH2)	-0.0984511	9.06944	-2.81501	0.00553132	0.59633	-2.77434
RNAseq	Whole Blood	Day 28	gene153020 (RASGEF1B)	-0.299786	2.91224	-2.80793	0.00556092	0.59633	-2.77261
RNAseq	Whole Blood	Day 28	gene6670 (SP3)	-0.0866688	7.33192	-2.80836	0.00557176	0.59633	-2.77197
RNAseq	Whole Blood	Day 28	gene1378 (CR1)	0.250243	7.74258	2.83113	0.00557278	0.59633	2.77191
RNAseq	Whole Blood	Day 28	gene340533 (NEXMIF)	-0.69573	-0.13478	-2.82198	0.00559154	0.59633	-2.77082
RNAseq	Whole Blood	Day 28	gene4579 (TRNY)	0.510013	2.69062	2.84191	0.00561833	0.59633	2.76926
RNAseq	Whole Blood	Day 28	gene10063 (COX17)	0.162	3.7799	2.79636	0.00566513	0.59633	2.76656
RNAseq	Whole Blood	Day 28	gene89910 (UBE3B)	0.122051	6.10905	2.81685	0.00568884	0.59633	2.7652
RNAseq	Whole Blood	Day 28	gene765 (CA6)	-1.21964	-0.360318	-2.84634	0.00573071	0.59633	-2.7628
RNAseq	Whole Blood	Day 28	gene5777 (PTPN6)	0.102745	9.5242	2.82499	0.00574436	0.59633	2.76203
RNAseq	Whole Blood	Day 28	gene81567 (TXNDC5)	0.477421	6.42082	2.79135	0.0057679	0.59633	2.76069
RNAseq	Whole Blood	Day 28	gene4863 (NPAT)	-0.144408	5.49119	-2.79609	0.00578472	0.59633	-2.75974
RNAseq	Whole Blood	Day 28	gene28444 (IGHV3-21)	0.726465	2.58821	2.80993	0.00582756	0.59633	2.75733
RNAseq	Whole Blood	Day 28	gene100526693 (ARPC4-TTLL3)	0.0894297	7.8026	2.8053	0.00587758	0.59633	2.75453
RNAseq	Whole Blood	Day 28	gene4779 (NFE2L1)	0.0956245	7.24454	2.81496	0.00589607	0.59633	2.75351
RNAseq	Whole Blood	Day 28	gene81619 (TSPAN14)	0.117396	8.26731	2.80365	0.00595794	0.59633	2.75009
RNAseq	Whole Blood	Day 28	gene137994 (LETM2)	-0.28483	2.88791	-2.77933	0.00605886	0.59633	-2.74458
RNAseq	Whole Blood	Day 28	gene28420 (IGHV3-53)	1.63247	-0.458411	2.78517	0.00611794	0.59633	2.74139
RNAseq	Whole Blood	Day 28	gene84707 (BEX2)	-0.28366	2.99461	-2.7898	0.00621105	0.59633	-2.73643
RNAseq	Whole Blood	Day 28	gene148022 (TICAM1)	0.168681	4.97788	2.78442	0.0062342	0.59633	2.7352
RNAseq	Whole Blood	Day 28	gene28477 (IGHJ4)	0.845689	1.48598	2.76679	0.00623875	0.59633	2.73496
RNAseq	Whole Blood	Day 28	gene51274 (KLF3)	-0.121115	7.81298	-2.78135	0.00626458	0.59633	-2.7336
RNAseq	Whole Blood	Day 28	gene84957 (RELT)	0.142068	6.78988	2.7787	0.00643376	0.59633	2.72481
RNAseq	Whole Blood	Day 28	gene9759 (HDAC4)	0.158576	6.68406	2.747	0.00653099	0.59633	2.71986
RNAseq	Whole Blood	Day 28	gene3101 (HK3)	0.229046	7.8403	2.78602	0.00665168	0.59633	2.7138
RNAseq	Whole Blood	Day 28	gene84932 (RAB2B)	-0.201182	4.70868	-2.74889	0.00671074	0.59633	-2.71087
RNAseq	Whole Blood	Day 28	gene9064 (MAP3K6)	0.37712	3.57625	2.78437	0.00674167	0.59633	2.70934
RNAseq	Whole Blood	Day 28	gene28409 (IGHV3-73)	0.831753	-0.0793948	2.74454	0.00674866	0.59633	2.709
RNAseq	Whole Blood	Day 28	gene126364 (LRRC25)	0.185686	8.36974	2.79526	0.00676823	0.59633	2.70804
RNAseq	Whole Blood	Day 28	gene100526836 (BLOC1S5-TXNDC5)	0.443882	6.45339	2.73441	0.0068072	0.59633	2.70613
RNAseq	Whole Blood	Day 28	gene124222 (PAQR4)	0.306114	3.2997	2.75896	0.00682123	0.59633	2.70545
RNAseq	Whole Blood	Day 28	gene374655 (ZNF710)	0.156424	6.9485	2.77379	0.00686089	0.59633	2.70352
RNAseq	Whole Blood	Day 28	gene2035 (EPB41)	-0.211518	9.22057	-2.77947	0.0068772	0.59633	-2.70273
RNAseq	Whole Blood	Day 28	gene100131067 (CKMT2-AS1)	-0.387902	2.40641	-2.772	0.00697611	0.59633	-2.69798
RNAseq	Whole Blood	Day 28	gene23765 (IL17RA)	0.12567	9.71574	2.74382	0.00700537	0.59633	2.69659
RNAseq	Whole Blood	Day 28	gene115727 (RASGRP4)	0.106411	8.23949	2.73965	0.00702475	0.59633	2.69567
RNAseq	Whole Blood	Day 1	gene23244 (PDS5A)	-0.0870171	6.91606	-2.21132	0.0288807	0.597219	-2.18511
RNAseq	Whole Blood	Day 1	gene3779 (KCNMB1)	0.336506	2.54442	2.22321	0.029011	0.597219	2.18334
RNAseq	Whole Blood	Day 1	gene105373468 (NA)	-0.322092	1.76183	-2.20961	0.0290385	0.597219	-2.18296
RNAseq	Whole Blood	Day 1	gene9399 (STOML1)	0.20498	2.58565	2.19792	0.029121	0.597219	2.18184
RNAseq	Whole Blood	Day 1	gene8515 (ITGA10)	0.320981	1.72971	2.19979	0.0292403	0.597219	2.18023
RNAseq	Whole Blood	Day 1	gene129563 (DIS3L2)	-0.0973575	4.65776	-2.19341	0.0292831	0.597219	-2.17965
RNAseq	Whole Blood	Day 1	gene10627 (MYL12A)	0.0877798	8.65547	2.20804	0.0293201	0.597219	2.17916
RNAseq	Whole Blood	Day 1	gene375 (ARF1)	0.0574939	8.82013	2.20308	0.029501	0.597219	2.17673
RNAseq	Whole Blood	Day 1	gene8408 (ULK1)	-0.102967	7.76943	-2.19639	0.0295759	0.597219	-2.17572
RNAseq	Whole Blood	Day 1	gene51599 (LSR)	-0.219604	4.5914	-2.20785	0.0295768	0.597219	-2.17571
RNAseq	Whole Blood	Day 1	gene79754 (ASB13)	0.217645	4.02074	2.21521	0.0296204	0.597219	2.17513
RNAseq	Whole Blood	Day 1	gene6813 (STXBP2)	0.0746825	8.51338	2.20946	0.0296616	0.597219	2.17458
RNAseq	Whole Blood	Day 1	gene285286 (LINC00877)	0.219574	3.88161	2.20624	0.0296733	0.597219	2.17442
RNAseq	Whole Blood	Day 1	gene4929 (NR4A2)	-0.441194	1.70713	-2.19793	0.0296964	0.597219	-2.17412
RNAseq	Whole Blood	Day 1	gene54555 (DDX49)	0.103987	5.16751	2.19849	0.0297011	0.597219	2.17405
RNAseq	Whole Blood	Day 1	gene55561 (CDC42BPG)	-0.207163	3.406	-2.19452	0.0297879	0.597219	-2.1729
RNAseq	Whole Blood	Day 1	gene386593 (CHKB-CPT1B)	0.167647	7.252	2.20655	0.0298369	0.597219	2.17225
RNAseq	Whole Blood	Day 1	gene55893 (ZNF395)	-0.113711	6.17155	-2.19633	0.0299903	0.597219	-2.17022
RNAseq	Whole Blood	Day 1	gene10223 (GPA33)	-0.253104	3.72935	-2.19536	0.0299982	0.597219	-2.17011
RNAseq	Whole Blood	Day 1	gene11270 (NRM)	0.226012	2.06254	2.19242	0.0300045	0.597219	2.17003
RNAseq	Whole Blood	Day 1	gene64151 (NCAPG)	0.515197	0.245518	2.18626	0.0300521	0.597219	2.1694
RNAseq	Whole Blood	Day 1	gene79786 (KLHL36)	-0.0981791	6.63333	-2.19483	0.0301084	0.597219	-2.16866
RNAseq	Whole Blood	Day 1	gene1896 (EDA)	0.468071	1.20933	2.19801	0.0301799	0.597454	2.16772
RNAseq	Whole Blood	Day 7	gene9080 (CLDN9)	0.318475	3.22269	2.56475	0.0114315	0.598392	2.52922
RNAseq	Whole Blood	Day 7	gene608 (TNFRSF17)	0.598968	0.910406	2.56175	0.0115725	0.598392	2.52492
RNAseq	Whole Blood	Day 7	gene28468 (IGHV1-18)	0.720315	2.18635	2.57015	0.0115807	0.598392	2.52467
RNAseq	Whole Blood	Day 7	gene4556 (TRNE)	0.47098	4.43064	2.57114	0.0117486	0.598392	2.51961
RNAseq	Whole Blood	Day 7	gene165186 (TOGARAM2)	0.386005	2.81243	2.57245	0.0117816	0.598392	2.51862
RNAseq	Whole Blood	Day 7	gene23180 (RFTN1)	0.156851	6.15811	2.56872	0.011866	0.598392	2.5161
RNAseq	Whole Blood	Day 7	gene25942 (SIN3A)	-0.0856211	7.33504	-2.53875	0.0118913	0.598392	-2.51535
RNAseq	Whole Blood	Day 7	gene51132 (RLIM)	-0.0858987	6.28115	-2.54298	0.0119371	0.598392	-2.514
RNAseq	Whole Blood	Day 7	gene3512 (JCHAIN)	0.663393	5.75546	2.55301	0.0119855	0.598392	2.51257
RNAseq	Whole Blood	Day 7	gene6594 (SMARCA1)	-0.699637	-0.547695	-2.54381	0.0120488	0.598392	-2.51071
RNAseq	Whole Blood	Day 7	gene9632 (SEC24C)	0.0743375	7.7564	2.54781	0.0120587	0.598392	2.51042
RNAseq	Whole Blood	Day 7	gene23192 (ATG4B)	0.118399	6.46381	2.55182	0.0121171	0.598392	2.50871
RNAseq	Whole Blood	Day 7	gene51006 (SLC35C2)	0.105806	6.1816	2.54674	0.0121174	0.598392	2.50871
RNAseq	Whole Blood	Day 7	gene28617 (TRBV4-1)	-0.651807	1.51245	-2.5804	0.0121731	0.598392	-2.50709
RNAseq	Whole Blood	Day 7	gene93643 (TJAP1)	0.0967	5.49754	2.53113	0.0121955	0.598392	2.50644
RNAseq	Whole Blood	Day 7	gene146880 (ARHGAP27P1)	0.158812	6.73068	2.5399	0.0122462	0.598392	2.50497
RNAseq	Whole Blood	Day 28	gene4967 (OGDH)	0.124912	7.6705	2.74773	0.00720114	0.600781	2.6874
RNAseq	Whole Blood	Day 28	gene30 (ACAA1)	0.136315	7.008	2.74504	0.00722223	0.600781	2.68642
RNAseq	Whole Blood	Day 28	gene23318 (TUT4)	-0.128243	6.26992	-2.72122	0.00734238	0.600781	-2.6809
RNAseq	Whole Blood	Day 28	gene80232 (WDR26)	-0.128145	7.98218	-2.7285	0.00746252	0.600781	-2.67547
RNAseq	Whole Blood	Day 28	gene28601 (TRBV6-6)	-0.536241	1.10614	-2.74174	0.00751333	0.600781	-2.67319
RNAseq	Whole Blood	Day 28	gene6472 (SHMT2)	0.125713	5.84582	2.71792	0.007519	0.600781	2.67294
RNAseq	Whole Blood	Day 28	gene54788 (DNAJB12)	0.0899727	6.37244	2.72208	0.00753052	0.600781	2.67243
RNAseq	Whole Blood	Day 28	gene5140 (PDE3B)	-0.26629	6.47635	-2.73339	0.00761851	0.600781	-2.66852
RNAseq	Whole Blood	Day 28	gene170463 (SSBP4)	0.21403	6.39896	2.73155	0.00766069	0.600781	2.66667
RNAseq	Whole Blood	Day 28	gene28423 (IGHV3-49)	0.918156	0.394987	2.69228	0.00770931	0.600781	2.66454
RNAseq	Whole Blood	Day 28	gene4542 (MYO1F)	0.089937	11.0105	2.70608	0.00780748	0.600781	2.66028
RNAseq	Whole Blood	Day 28	gene28816 (IGLV2-11)	0.841257	3.31606	2.69209	0.00784717	0.600781	2.65858
RNAseq	Whole Blood	Day 28	gene28914 (IGKV3-11)	0.736552	4.65312	2.68015	0.00800697	0.600781	2.65178
RNAseq	Whole Blood	Day 28	gene7106 (TSPAN4)	0.377148	3.59682	2.70987	0.00804222	0.600781	2.65029
RNAseq	Whole Blood	Day 28	gene255809 (C19orf38)	0.177461	6.48885	2.71522	0.00809661	0.600781	2.64801
RNAseq	Whole Blood	Day 28	gene28442 (IGHV3-23)	0.807459	4.21576	2.7011	0.00813339	0.600781	2.64648
RNAseq	Whole Blood	Day 28	gene1859 (DYRK1A)	-0.0786473	7.106	-2.68572	0.00816166	0.600781	-2.64531
[truncated: 39,221 more rows]

## Sheet: COVR vs. HC
Regression model output for baseline (days -7 and/or 0) and post-vaccination differences between COVR and HC. Only subjects 65 years of age or above are included.
source.label	type	visit	parameter	logFC	AveExpr	t	P.Value	adj.P.Val	z.std
CBC	Abs	Day 14	Hemoglobin_g.dL	0.0636778	3.77276	2.51235	0.0141499	0.177295	2.45344
CBC	Abs	Day 14	MCHC_g.dL	0.0252726	5.07259	2.39476	0.0186626	0.177295	2.3522
CBC	Abs	Day 14	RBC.Count_M.mcL	0.0504485	2.17062	1.84543	0.0691113	0.437705	1.81769
CBC	Abs	Day 28	Hemoglobin_g.dL	0.0533958	3.77276	2.11685	0.0376629	0.458345	2.0785
CBC	Abs	Day 28	Immature.Granulocytes.Abs._K.mcL	0.485057	-5.79519	1.98592	0.0482468	0.458345	1.97519
CBC	Abs	Day 7	Immature.Granulocytes.Abs._K.mcL	0.498718	-5.79519	2.05599	0.0409459	0.471724	2.04408
CBC	Abs	Day 7	MCHC_g.dL	0.0188951	5.07259	1.8087	0.0738949	0.471724	1.78726
CBC	Abs	Day 7	Hemoglobin_g.dL	0.0455485	3.77276	1.80963	0.0744828	0.471724	1.78364
CBC	Abs	Day 28	RBC.Count_M.mcL	0.0459187	2.17062	1.687	0.0960295	0.608187	1.66442
CBC	Abs	Day 28	CD4.CD3._.mcL	-0.222928	9.54088	-1.42016	0.157777	0.627625	-1.41259
CBC	Abs	Day 28	Lymphocytes..Abs_K.mcL	-0.158244	0.732233	-1.37803	0.172831	0.627625	-1.36316
CBC	Abs	Day 28	MCHC_g.dL	0.0135849	5.07259	1.29632	0.198197	0.627625	1.2867
CBC	Abs	Day 14	Neutrophils..Abs_K.mcL	0.191413	1.5497	1.49278	0.139253	0.661451	1.47858
CBC	Abs	Day 28	CD3._.mcL	-0.186085	10.1998	-1.12784	0.261146	0.708825	-1.12369
CBC	Abs	Day 7	RBC.Count_M.mcL	0.0392865	2.17062	1.44612	0.152614	0.724918	1.43036
CBC	Abs	Day 28	MPV_fL	0.0273495	3.37726	1.00683	0.318213	0.755757	0.998136
CBC	Abs	Day 28	Neutrophils..Abs_K.mcL	0.108284	1.5497	0.849591	0.398031	0.816364	0.845144
CBC	Abs	Day 28	CD19.._.mcL	-0.141033	7.46593	-0.757675	0.451203	0.816364	-0.753411
CBC	Abs	Day 28	Basophils.Abs_K.mcL	-0.116069	-4.79999	-0.663812	0.508624	0.816364	-0.660981
CBC	Abs	Day 28	NK.Cell._.mcL	-0.0817451	7.81483	-0.43756	0.662733	0.816364	-0.436143
CBC	Abs	Day 28	MCV_fL	-0.00634088	6.49533	-0.433196	0.666439	0.816364	-0.431041
CBC	Abs	Day 28	MCH_pg	0.00736552	4.92413	0.379942	0.705462	0.816364	0.377958
CBC	Abs	Day 28	Platelet.Count_K.mcL	-0.0303459	7.83772	-0.367617	0.714526	0.816364	-0.365785
CBC	Abs	Day 28	Monocytes..Abs_K.mcL	0.0404919	-1.23902	0.346589	0.729932	0.816364	0.345215
CBC	Abs	Day 28	CD8.CD3._.mcL	-0.0623836	8.55704	-0.345814	0.730431	0.816364	-0.344552
CBC	Abs	Day 70	Basophils.Abs_K.mcL	0.299827	-4.79999	1.65116	0.101949	0.836696	1.63548
CBC	Abs	Day 70	Hemoglobin_g.dL	0.0404646	3.77276	1.55847	0.122979	0.836696	1.54239
CBC	Abs	Day 70	RBC.Count_M.mcL	0.0397203	2.17062	1.42181	0.159083	0.836696	1.40816
CBC	Abs	Day 70	Immature.Granulocytes.Abs._K.mcL	0.347829	-5.79519	1.30505	0.192991	0.836696	1.30178
CBC	Abs	Day 70	CD4.CD3._.mcL	-0.197682	9.54088	-1.1785	0.24023	0.836696	-1.17441
CBC	Abs	Day 70	CD3._.mcL	-0.183573	10.1998	-1.0366	0.301255	0.836696	-1.03375
CBC	Abs	Day 70	Lymphocytes..Abs_K.mcL	-0.116018	0.732233	-0.988212	0.326351	0.836696	-0.98149
CBC	Abs	Day 70	Monocytes..Abs_K.mcL	0.109849	-1.23902	0.916105	0.36244	0.836696	0.910725
CBC	Abs	Day 70	Neutrophils..Abs_K.mcL	0.112586	1.5497	0.852111	0.39633	0.836696	0.848195
CBC	Abs	Day 7	CD4.CD3._.mcL	-0.166043	9.54088	-1.0632	0.289544	0.851857	-1.05912
CBC	Abs	Day 7	Lymphocytes..Abs_K.mcL	-0.122266	0.732233	-1.06646	0.290113	0.851857	-1.05787
CBC	Abs	Day 7	MPV_fL	0.0275772	3.37726	1.01608	0.313842	0.851857	1.00719
CBC	Abs	Day 1	Hemoglobin_g.dL	0.04358	3.77276	1.73142	0.0876147	0.866662	1.70812
CBC	Abs	Day 1	MCHC_g.dL	0.014995	5.07259	1.43536	0.154709	0.866662	1.42309
CBC	Abs	Day 1	CD4.CD3._.mcL	-0.217565	9.54088	-1.39311	0.165824	0.866662	-1.38575
CBC	Abs	Day 1	CD3._.mcL	-0.205017	10.1998	-1.24942	0.213442	0.866662	-1.24416
CBC	Abs	Day 1	RBC.Count_M.mcL	0.0330354	2.17062	1.21602	0.228069	0.866662	1.20535
CBC	Abs	Day 70	NK.Cell._.mcL	-0.141918	7.81483	-0.727736	0.468363	0.889889	-0.725145
CBC	Abs	Day 70	MPV_fL	0.017722	3.37726	0.644826	0.521478	0.900735	0.641069
CBC	Abs	Day 7	MCV_fL	-0.0129302	6.49533	-0.884263	0.380129	0.902805	-0.87766
CBC	Abs	Day 7	CD3._.mcL	-0.129451	10.1998	-0.788907	0.431403	0.910739	-0.786794
CBC	Abs	Day 7	CD19.._.mcL	-0.123087	7.46593	-0.662507	0.50985	0.935712	-0.659071
CBC	Abs	Day 7	NK.Cell._.mcL	-0.107356	7.81483	-0.576508	0.565699	0.935712	-0.574397
CBC	Abs	Day 7	Monocytes..Abs_K.mcL	0.059244	-1.23902	0.508071	0.613001	0.935712	0.505794
CBC	Abs	Day 7	Eos.Abs_K.mcL	-0.122714	-3.1786	-0.440557	0.660804	0.935712	-0.438804
CBC	Abs	Day 7	Neutrophils..Abs_K.mcL	0.0509724	1.5497	0.401005	0.689472	0.935712	0.399572
CBC	Abs	Day 7	MCH_pg	0.00579466	4.92413	0.299069	0.766025	0.943051	0.297579
CBC	Abs	Day 7	Basophils.Abs_K.mcL	0.0456411	-4.79999	0.261765	0.794148	0.943051	0.260928
CBC	Abs	Day 28	WBC.Count_K.mcL	0.0108038	2.409	0.121604	0.903523	0.953719	0.121212
CBC	Abs	Day 100	MCHC_g.dL	0.0144058	5.07259	1.14432	0.254135	0.9663	1.14036
CBC	Abs	Day 100	Hemoglobin_g.dL	0.0299208	3.77276	1.03895	0.300931	0.9663	1.03444
CBC	Abs	Day 100	RBC.Count_M.mcL	0.0234261	2.17062	0.763044	0.447071	0.9663	0.760307
CBC	Abs	Day 100	Lymphocytes..Abs_K.mcL	-0.0873222	0.732233	-0.685523	0.494633	0.9663	-0.682958
CBC	Abs	Day 100	Neutrophils..Abs_K.mcL	0.102112	1.5497	0.681814	0.49645	0.9663	0.680086
CBC	Abs	Day 100	MPV_fL	0.015835	3.37726	0.550712	0.583533	0.9663	0.548232
CBC	Abs	Day 100	Immature.Granulocytes.Abs._K.mcL	0.188013	-5.79519	0.546963	0.584743	0.9663	0.54647
CBC	Abs	Day 100	MCV_fL	-0.00776475	6.49533	-0.495918	0.621361	0.9663	-0.493922
CBC	Abs	Day 100	CD4.CD3._.mcL	-0.0968648	9.54088	-0.469686	0.638947	0.9663	-0.469172
CBC	Abs	Day 100	CD3._.mcL	-0.101335	10.1998	-0.460516	0.645482	0.9663	-0.460048
CBC	Abs	Day 100	MCH_pg	0.00639829	4.92413	0.318364	0.751262	0.9663	0.316975
CBC	Abs	Day 100	WBC.Count_K.mcL	0.0310118	2.409	0.29999	0.764646	0.9663	0.299385
CBC	Abs	Day 100	Platelet.Count_K.mcL	0.018002	7.83772	0.207335	0.836357	0.9663	0.206555
CBC	Abs	Day 100	NK.Cell._.mcL	0.0330006	7.81483	0.146324	0.883837	0.9663	0.146108
CBC	Abs	Day 100	CD19.._.mcL	-0.0279773	7.46593	-0.133585	0.89398	0.9663	-0.13327
CBC	Abs	Day 100	Basophils.Abs_K.mcL	-0.0267546	-4.79999	-0.1293	0.897292	0.9663	-0.129083
CBC	Abs	Day 100	Eos.Abs_K.mcL	0.0411698	-3.1786	0.128094	0.898279	0.9663	0.127836
CBC	Abs	Day 100	Monocytes..Abs_K.mcL	0.014023	-1.23902	0.106421	0.915442	0.9663	0.106177
CBC	Abs	Day 70	CD19.._.mcL	-0.0828035	7.46593	-0.433675	0.665742	0.97355	-0.431999
CBC	Abs	Day 70	WBC.Count_K.mcL	0.0339884	2.409	0.369939	0.712305	0.97355	0.368762
CBC	Abs	Day 70	Eos.Abs_K.mcL	-0.102321	-3.1786	-0.35534	0.723217	0.97355	-0.354162
CBC	Abs	Day 70	CD8.CD3._.mcL	-0.041498	8.55704	-0.222787	0.824227	0.97355	-0.222111
CBC	Abs	Day 70	Platelet.Count_K.mcL	-0.0167118	7.83772	-0.200368	0.84188	0.97355	-0.199489
CBC	Abs	Day 70	MCHC_g.dL	0.00170876	5.07259	0.156407	0.876015	0.97355	0.156023
CBC	Abs	Day 70	MCH_pg	0.00104528	4.92413	0.0535281	0.957501	0.97355	0.05329
CBC	Abs	Day 70	MCV_fL	-0.000494106	6.49533	-0.0332883	0.97355	0.97355	-0.033156
CBC	Abs	Day 28	Eos.Abs_K.mcL	-0.00775785	-3.1786	-0.0277878	0.977905	0.977905	-0.0276958
CBC	Abs	Baseline	Hemoglobin_g.dL	0.0350277	3.77276	1.46793	0.147424	0.984542	1.44869
CBC	Abs	Baseline	RBC.Count_M.mcL	0.0344357	2.17062	1.32928	0.18896	0.984542	1.31366
CBC	Abs	Baseline	Immature.Granulocytes.Abs._K.mcL	0.175336	-5.79519	0.889614	0.375463	0.984542	0.886286
CBC	Abs	Baseline	CD4.CD3._.mcL	-0.116795	9.54088	-0.861679	0.391338	0.984542	-0.857193
CBC	Abs	Baseline	MCHC_g.dL	0.00815385	5.07259	0.845869	0.400727	0.984542	0.840323
CBC	Abs	Baseline	MPV_fL	0.0200323	3.37726	0.753291	0.454602	0.984542	0.747764
CBC	Abs	Baseline	Lymphocytes..Abs_K.mcL	-0.0767933	0.732233	-0.697082	0.488621	0.984542	-0.692503
CBC	Abs	Baseline	Basophils.Abs_K.mcL	-0.103737	-4.79999	-0.639351	0.524907	0.984542	-0.6358
CBC	Abs	Baseline	CD3._.mcL	-0.085696	10.1998	-0.609358	0.543856	0.984542	-0.606992
CBC	Abs	Baseline	Neutrophils..Abs_K.mcL	0.0698786	1.5497	0.588492	0.55833	0.984542	0.585324
CBC	Abs	Baseline	MCV_fL	-0.00750428	6.49533	-0.525939	0.601093	0.984542	-0.522829
CBC	Abs	Baseline	Eos.Abs_K.mcL	-0.117828	-3.1786	-0.448043	0.655741	0.984542	-0.445801
CBC	Abs	Baseline	NK.Cell._.mcL	-0.0617131	7.81483	-0.360182	0.71986	0.984542	-0.358646
CBC	Abs	Baseline	CD19.._.mcL	-0.0504941	7.46593	-0.284686	0.776906	0.984542	-0.283354
CBC	Abs	Baseline	CD8.CD3._.mcL	0.040498	8.55704	0.238882	0.812009	0.984542	0.237835
CBC	Abs	Baseline	WBC.Count_K.mcL	0.0111883	2.409	0.134446	0.893492	0.984542	0.133887
CBC	Abs	Baseline	Monocytes..Abs_K.mcL	0.0132111	-1.23902	0.118811	0.905835	0.984542	0.118294
CBC	Abs	Baseline	Platelet.Count_K.mcL	0.00687224	7.83772	0.0848224	0.932724	0.984542	0.0844183
CBC	Abs	Day 7	CD8.CD3._.mcL	0.0103003	8.55704	0.057234	0.954509	0.988999	0.0570451
CBC	Abs	Day 7	WBC.Count_K.mcL	-0.00166148	2.409	-0.0187479	0.98509	0.988999	-0.0186878
CBC	Abs	Day 7	Platelet.Count_K.mcL	0.00114236	7.83772	0.0138491	0.988999	0.988999	0.0137881
CBC	Abs	Baseline	MCH_pg	0.000234113	4.92413	0.0122352	0.990285	0.990285	0.0121764
CBC	Abs	Day 1	Eos.Abs_K.mcL	0.240638	-3.1786	0.863921	0.390392	0.991492	0.858906
CBC	Abs	Day 1	MPV_fL	0.0200167	3.37726	0.737515	0.463805	0.991492	0.732597
CBC	Abs	Day 1	MCH_pg	0.0109758	4.92413	0.566472	0.573398	0.991492	0.563054
CBC	Abs	Day 1	Basophils.Abs_K.mcL	0.0664523	-4.79999	0.381124	0.704081	0.991492	0.379817
CBC	Abs	Day 1	NK.Cell._.mcL	-0.055275	7.81483	-0.296829	0.767275	0.991492	-0.295941
CBC	Abs	Day 1	MCV_fL	-0.00397288	6.49533	-0.271696	0.7868	0.991492	-0.270468
CBC	Abs	Day 1	Neutrophils..Abs_K.mcL	0.025177	1.5497	0.19807	0.843486	0.991492	0.197436
CBC	Abs	Day 1	Monocytes..Abs_K.mcL	-0.0224918	-1.23902	-0.192888	0.847606	0.991492	-0.192174
CBC	Abs	Day 1	WBC.Count_K.mcL	0.0153672	2.409	0.1734	0.862786	0.991492	0.172829
CBC	Abs	Day 1	Immature.Granulocytes.Abs._K.mcL	0.0411414	-5.79519	0.169608	0.865472	0.991492	0.169413
CBC	Abs	Day 1	CD19.._.mcL	-0.017547	7.46593	-0.0944453	0.925029	0.991492	-0.0941012
CBC	Abs	Day 1	Platelet.Count_K.mcL	-0.0058984	7.83772	-0.071508	0.943245	0.991492	-0.0711914
CBC	Abs	Day 1	CD8.CD3._.mcL	-0.00806741	8.55704	-0.044827	0.964363	0.991492	-0.0446793
CBC	Abs	Day 1	Lymphocytes..Abs_K.mcL	0.00122712	0.732233	0.0107035	0.991492	0.991492	0.0106629
CBC	Abs	Day 14	WBC.Count_K.mcL	0.100057	2.409	1.11991	0.266089	0.994934	1.11211
CBC	Abs	Day 14	MPV_fL	0.0272242	3.37726	1.0003	0.321305	0.994934	0.991781
CBC	Abs	Day 14	MCV_fL	-0.0123294	6.49533	-0.84039	0.404025	0.994934	-0.834455
CBC	Abs	Day 14	CD8.CD3._.mcL	0.127036	8.55704	0.70045	0.485727	0.994934	0.697121
CBC	Abs	Day 14	MCH_pg	0.0133069	4.92413	0.685606	0.495848	0.994934	0.681038
CBC	Abs	Day 14	Basophils.Abs_K.mcL	0.0871359	-4.79999	0.495188	0.621727	0.994934	0.493404
CBC	Abs	Day 14	CD4.CD3._.mcL	-0.0759531	9.54088	-0.478357	0.633113	0.994934	-0.477349
CBC	Abs	Day 14	Eos.Abs_K.mcL	-0.120126	-3.1786	-0.428063	0.669801	0.994934	-0.426422
CBC	Abs	Day 14	NK.Cell._.mcL	0.067414	7.81483	0.358247	0.72096	0.994934	0.357176
CBC	Abs	Day 14	CD3._.mcL	-0.0225341	10.1998	-0.134914	0.89285	0.994934	-0.134699
CBC	Abs	Day 14	Immature.Granulocytes.Abs._K.mcL	-0.0292427	-5.79519	-0.1179	0.906248	0.994934	-0.117773
CBC	Abs	Day 14	Platelet.Count_K.mcL	0.007853	7.83772	0.0949718	0.924669	0.994934	0.0945537
CBC	Abs	Day 14	Monocytes..Abs_K.mcL	-0.0104493	-1.23902	-0.089055	0.929287	0.994934	-0.0887426
CBC	Abs	Day 14	CD19.._.mcL	0.00934576	7.46593	0.0499969	0.960266	0.994934	0.0498201
CBC	Abs	Day 14	Lymphocytes..Abs_K.mcL	-0.000734492	0.732233	-0.00637274	0.994934	0.994934	-0.00634908
CBC	Abs	Day 100	CD8.CD3._.mcL	0.000784864	8.55704	0.00376239	0.997004	0.997004	0.00375512
CBC	Pct	Day 7	Immature.Granulocytes.pct_pct	0.659567	-1.8508	2.3855	0.0177413	0.248378	2.37097
CBC	Pct	Day 28	Lymphocytes..pct_pct	-0.170754	4.96681	-1.68708	0.0957206	0.43156	-1.66596
CBC	Pct	Day 28	Hematocrit_pct	0.039574	5.34403	1.65621	0.101551	0.43156	1.63738
CBC	Pct	Day 28	NLR_pct	0.2662	0.817469	1.602	0.113335	0.43156	1.58338
CBC	Pct	Day 28	Immature.Granulocytes.pct_pct	0.41404	-1.8508	1.48614	0.138386	0.43156	1.48183
CBC	Pct	Day 28	Neutrophils..pct_pct	0.0977355	5.78449	1.43922	0.154129	0.43156	1.4251
CBC	Pct	Day 70	Basophils.pct_pct	0.289445	-0.565416	1.76287	0.0804005	0.558761	1.74837
CBC	Pct	Day 70	Hematocrit_pct	0.0388639	5.34403	1.57007	0.119823	0.558761	1.55552
CBC	Pct	Day 70	Lymphocytes..pct_pct	-0.153102	4.96681	-1.46656	0.146197	0.558761	-1.4531
CBC	Pct	Day 70	NLR_pct	0.230387	0.817469	1.34415	0.182485	0.558761	1.33314
CBC	Pct	Day 70	Immature.Granulocytes.pct_pct	0.393909	-1.8508	1.28553	0.199557	0.558761	1.28281
CBC	Pct	Day 70	Neutrophils..pct_pct	0.0786276	5.78449	1.12079	0.265454	0.573046	1.11359
CBC	Pct	Day 70	CD8.CD3pct_pct	0.103238	4.52334	1.0763	0.286523	0.573046	1.06578
CBC	Pct	Day 28	CD8.CD3pct_pct	0.0983844	4.52334	1.03139	0.307002	0.6377	1.02153
CBC	Pct	Day 28	CD4.CD3pct_pct	-0.0629795	5.50728	-0.971066	0.333488	0.6377	-0.967113
CBC	Pct	Day 28	RBC.Distribution.Width_pct	-0.0165844	3.67585	-0.889481	0.377107	0.6377	-0.88324
CBC	Pct	Day 28	Basophils.pct_pct	-0.129196	-0.565416	-0.82733	0.40995	0.6377	-0.823982
CBC	Pct	Day 14	Hematocrit_pct	0.038129	5.34403	1.58633	0.116479	0.642491	1.56972
CBC	Pct	Day 14	CD8.CD3pct_pct	0.130637	4.52334	1.36826	0.176933	0.642491	1.35026
CBC	Pct	Day 14	Neutrophils..pct_pct	0.0910604	5.78449	1.33366	0.186156	0.642491	1.32204
CBC	Pct	Day 14	Monocytes..pct_pct	-0.108729	2.99594	-1.24987	0.21467	0.642491	-1.24083
CBC	Pct	Day 14	NLR_pct	0.192562	0.817469	1.15286	0.252534	0.642491	1.14422
CBC	Pct	Day 14	CD4.CD3pct_pct	-0.0706521	5.50728	-1.07873	0.282821	0.642491	-1.074
CBC	Pct	Day 14	Lymphocytes..pct_pct	-0.101568	4.96681	-0.998338	0.321246	0.642491	-0.991901
CBC	Pct	Day 70	Monocytes..pct_pct	0.0745281	2.99594	0.829522	0.408811	0.715419	0.825988
CBC	Pct	Day 14	RBC.Distribution.Width_pct	-0.0136294	3.67585	-0.728748	0.468807	0.761949	-0.724422
CBC	Pct	Day 14	Eosinophils.pct_pct	-0.216525	1.01734	-0.693915	0.489824	0.761949	-0.690589
CBC	Pct	Day 7	CD8.CD3pct_pct	0.135845	4.52334	1.42467	0.160073	0.81807	1.40483
CBC	Pct	Day 7	Lymphocytes..pct_pct	-0.120119	4.96681	-1.18953	0.237996	0.81807	-1.18001
CBC	Pct	Day 7	Hematocrit_pct	0.0263628	5.34403	1.10622	0.271941	0.81807	1.0986
CBC	Pct	Day 7	NLR_pct	0.173198	0.817469	1.04471	0.299521	0.81807	1.03746
CBC	Pct	Day 7	Neutrophils..pct_pct	0.0523316	5.78449	0.772486	0.442206	0.81807	0.768473
CBC	Pct	Day 7	Monocytes..pct_pct	0.061035	2.99594	0.70825	0.480733	0.81807	0.705124
CBC	Pct	Day 7	RBC.Distribution.Width_pct	-0.0131573	3.67585	-0.706636	0.482396	0.81807	-0.702455
CBC	Pct	Day 7	CD4.CD3pct_pct	-0.0410793	5.50728	-0.636178	0.525902	0.81807	-0.634274
CBC	Pct	Day 70	CD4.CD3pct_pct	-0.0429657	5.50728	-0.625517	0.532626	0.828529	-0.624003
CBC	Pct	Day 70	Eosinophils.pct_pct	-0.142857	1.01734	-0.446195	0.656594	0.834233	-0.444621
CBC	Pct	Day 70	CD19.pct_pct	0.0563167	3.429	0.439856	0.661612	0.834233	0.437688
CBC	Pct	Day 70	CD3pct_pct	-0.0249509	6.16625	-0.365501	0.715057	0.834233	-0.365073
CBC	Pct	Baseline	CD8.CD3pct_pct	0.120332	4.52334	1.27396	0.208406	0.837281	1.25796
CBC	Pct	Baseline	Hematocrit_pct	0.0268698	5.34403	1.20518	0.232718	0.837281	1.19339
CBC	Pct	Baseline	Immature.Granulocytes.pct_pct	0.218391	-1.8508	1.00268	0.317682	0.837281	0.999233
CBC	Pct	Baseline	NLR_pct	0.146631	0.817469	0.936925	0.352567	0.837281	0.929621
CBC	Pct	Baseline	Lymphocytes..pct_pct	-0.0881638	4.96681	-0.924791	0.358794	0.837281	-0.917666
CBC	Pct	Baseline	Neutrophils..pct_pct	0.0589444	5.78449	0.924633	0.358835	0.837281	0.917587
CBC	Pct	Day 28	NK.Cellpct_pct	0.0787503	3.781	0.481071	0.632036	0.858148	0.478864
CBC	Pct	Day 28	CD3pct_pct	-0.026476	6.16625	-0.420925	0.674259	0.858148	-0.420309
CBC	Pct	Day 28	Monocytes..pct_pct	0.0289547	2.99594	0.335016	0.738432	0.861504	0.333931
CBC	Pct	Day 70	RBC.Distribution.Width_pct	-0.00456525	3.67585	-0.240331	0.810795	0.873164	-0.2394
CBC	Pct	Day 7	Eosinophils.pct_pct	-0.144342	1.01734	-0.466041	0.64254	0.899556	-0.464151
CBC	Pct	Day 7	Basophils.pct_pct	0.0581598	-0.565416	0.373854	0.709287	0.902728	0.372814
CBC	Pct	Baseline	Basophils.pct_pct	-0.104366	-0.565416	-0.741447	0.460894	0.910728	-0.737376
CBC	Pct	Baseline	CD4.CD3pct_pct	-0.0370557	5.50728	-0.64571	0.520416	0.910728	-0.642704
CBC	Pct	Day 14	NK.Cellpct_pct	0.0697507	3.781	0.424512	0.672535	0.914815	0.422671
CBC	Pct	Day 14	Immature.Granulocytes.pct_pct	-0.102131	-1.8508	-0.360446	0.718783	0.914815	-0.360086
CBC	Pct	Day 1	CD4.CD3pct_pct	-0.106662	5.50728	-1.65183	0.10125	0.931072	-1.63882
CBC	Pct	Day 1	CD3pct_pct	-0.0942784	6.16625	-1.50854	0.13301	0.931072	-1.50234
CBC	Pct	Day 14	CD3pct_pct	-0.0161626	6.16625	-0.253304	0.800283	0.933664	-0.252981
CBC	Pct	Day 28	CD19.pct_pct	0.0198921	3.429	0.157166	0.875663	0.943022	0.15647
CBC	Pct	Day 28	Eosinophils.pct_pct	-0.0207636	1.01734	-0.0668864	0.946849	0.946849	-0.0666643
CBC	Pct	Day 1	Hematocrit_pct	0.0289094	5.34403	1.21308	0.228664	0.948665	1.20381
CBC	Pct	Day 1	CD8.CD3pct_pct	0.10288	4.52334	1.07895	0.285461	0.948665	1.06813
CBC	Pct	Day 1	Eosinophils.pct_pct	0.237121	1.01734	0.765598	0.446323	0.948665	0.761559
CBC	Pct	Day 1	CD19.pct_pct	0.0777502	3.429	0.614813	0.541104	0.948665	0.611145
CBC	Pct	Day 1	RBC.Distribution.Width_pct	-0.0113632	3.67585	-0.61028	0.543869	0.948665	-0.606973
CBC	Pct	Day 1	Monocytes..pct_pct	-0.0405389	2.99594	-0.470414	0.639268	0.948665	-0.468723
CBC	Pct	Day 1	NK.Cellpct_pct	0.0555848	3.781	0.340119	0.734839	0.948665	0.338696
CBC	Pct	Day 1	Neutrophils..pct_pct	0.0110614	5.78449	0.163281	0.870727	0.948665	0.162735
CBC	Pct	Day 1	Lymphocytes..pct_pct	-0.0147483	4.96681	-0.146051	0.884274	0.948665	-0.145553
CBC	Pct	Day 1	NLR_pct	0.0239088	0.817469	0.144215	0.885718	0.948665	0.143724
CBC	Pct	Day 1	Basophils.pct_pct	0.0195985	-0.565416	0.12598	0.899995	0.948665	0.125668
CBC	Pct	Day 1	Immature.Granulocytes.pct_pct	0.0178179	-1.8508	0.0644432	0.948665	0.948665	0.0643837
CBC	Pct	Day 14	CD19.pct_pct	0.00966211	3.429	0.0761953	0.939525	0.965586	0.0758664
CBC	Pct	Day 14	Basophils.pct_pct	0.00681111	-0.565416	0.0432463	0.965586	0.965586	0.0431451
CBC	Pct	Baseline	Eosinophils.pct_pct	-0.142592	1.01734	-0.487579	0.627629	0.975465	-0.485067
CBC	Pct	Baseline	RBC.Distribution.Width_pct	-0.0046078	3.67585	-0.255828	0.799033	0.975465	-0.254599
CBC	Pct	Baseline	CD19.pct_pct	0.0291972	3.429	0.235559	0.814681	0.975465	0.234392
CBC	Pct	Baseline	CD3pct_pct	-0.00631303	6.16625	-0.121995	0.903128	0.975465	-0.12171
CBC	Pct	Baseline	NK.Cellpct_pct	0.0186564	3.781	0.118883	0.905788	0.975465	0.118352
CBC	Pct	Day 70	NK.Cellpct_pct	0.00323	3.781	0.0192931	0.98466	0.98466	0.0192271
CBC	Pct	Baseline	Monocytes..pct_pct	0.00141297	2.99594	0.0176572	0.985967	0.985967	0.0175881
CBC	Pct	Day 100	Lymphocytes..pct_pct	-0.122369	4.96681	-1.05007	0.295702	0.986712	-1.04569
CBC	Pct	Day 100	NLR_pct	0.19314	0.817469	1.00934	0.314748	0.986712	1.00531
CBC	Pct	Day 100	Neutrophils..pct_pct	0.0716317	5.78449	0.910306	0.364332	0.986712	0.907142
CBC	Pct	Day 100	CD8.CD3pct_pct	0.0801062	4.52334	0.816959	0.417204	0.986712	0.811282
CBC	Pct	Day 100	NK.Cellpct_pct	0.113541	3.781	0.624345	0.533832	0.986712	0.622168
CBC	Pct	Day 100	Hematocrit_pct	0.015464	5.34403	0.552296	0.581616	0.986712	0.551026
CBC	Pct	Day 100	Immature.Granulocytes.pct_pct	0.178275	-1.8508	0.44356	0.657615	0.986712	0.443209
CBC	Pct	Day 100	RBC.Distribution.Width_pct	-0.00894081	3.67585	-0.438958	0.661758	0.986712	-0.437488
CBC	Pct	Day 100	CD19.pct_pct	0.0493775	3.429	0.368851	0.713324	0.986712	0.367396
CBC	Pct	Day 100	Monocytes..pct_pct	-0.0215808	2.99594	-0.210184	0.8338	0.986712	-0.209831
CBC	Pct	Day 100	Basophils.pct_pct	-0.0352362	-0.565416	-0.181906	0.855838	0.986712	-0.181675
CBC	Pct	Day 100	CD4.CD3pct_pct	-0.00394542	5.50728	-0.0477676	0.961942	0.986712	-0.0477173
CBC	Pct	Day 100	Eosinophils.pct_pct	-0.0127817	1.01734	-0.0357728	0.97152	0.986712	-0.0357016
CBC	Pct	Day 100	CD3pct_pct	-0.00144997	6.16625	-0.0166664	0.986712	0.986712	-0.0166543
CBC	Pct	Day 7	NK.Cellpct_pct	0.0172752	3.781	0.105705	0.916134	0.993169	0.105304
CBC	Pct	Day 7	CD3pct_pct	-0.00448262	6.16625	-0.0717262	0.942892	0.993169	-0.0716352
CBC	Pct	Day 7	CD19.pct_pct	0.00108734	3.429	0.00859818	0.993169	0.993169	0.00856088
COVID-titer	Neutralization	Baseline	SARS.CoV.2_Spike	4.101	3.41984	8.11637	4.69321e-11	9.38642e-11	6.58036
COVID-titer	Neutralization	Baseline	WA.1_IC50	2.73162	4.83902	7.67448	3.75582e-10	3.75582e-10	6.26385
COVID-titer	Neutralization	Day 28	SARS.CoV.2_Spike	3.48655	3.41984	6.90029	4.86359e-09	9.72717e-09	5.85177
COVID-titer	Neutralization	Day 28	WA.1_IC50	2.41464	4.83902	6.78393	1.0127e-08	1.0127e-08	5.72859
Flow	36c	Baseline	PD-1+ CD8+ T cells	0.553108	-5.01164	3.46902	0.00114252	0.0700463	3.25285
Flow	36c	Baseline	CD123+pDCs	-0.771304	-9.19111	-3.39883	0.00138706	0.0700463	-3.19733
Flow	36c	Day 7	CD11c+DCs	0.553648	-7.25304	3.48349	0.00110339	0.101894	3.26274
Flow	36c	Day 7	CD11c+CD16+ DCs	0.938903	-8.40294	3.28988	0.0020177	0.101894	3.08761
Flow	36c	Day 7	CD8+CD57-NKT2	0.80366	-6.5985	3.02256	0.00438112	0.147498	2.84933
Flow	36c	Baseline	CD8+CD57-NKT2	0.796439	-6.5985	2.9954	0.00471069	0.158593	2.82618
Flow	36c	Day 7	Lin-DR+	0.318117	-6.45425	2.65586	0.0106535	0.212722	2.55386
Flow	36c	Day 7	CD123+pDCs	-0.594961	-9.19111	-2.62176	0.0117479	0.212722	-2.51963
Flow	36c	Day 7	CD38+HLA-DR+ CD4+T cells	0.351654	-8.01794	2.53943	0.0145906	0.212722	2.44239
Flow	36c	Day 7	PD-1+ CD8+ T cells	0.399981	-5.01164	2.50862	0.0156946	0.212722	2.41594
Flow	36c	Day 7	CD8+CD45RA+CCR7-	0.759086	-5.4248	2.4967	0.0168493	0.212722	2.38998
Flow	36c	Day 7	CD38+ HLA-DR+ CD8+ T cells	0.834014	-8.84716	2.43867	0.0192899	0.216475	2.33988
Flow	36c	Baseline	CD11c+CD16+ DCs	0.771707	-8.40294	2.70403	0.00980505	0.247578	2.58263
Flow	36c	Baseline	CD11c+DCs	0.402199	-7.25304	2.53059	0.0149014	0.256848	2.43477
Flow	36c	Baseline	CD38+HLA-DR+ CD4+T cells	0.337094	-8.01794	2.43429	0.0189093	0.256848	2.34731
Flow	36c	Baseline	CD38+ HLA-DR+ CD8+ T cells	0.82247	-8.84716	2.40491	0.0209104	0.256848	2.3096
Flow	36c	Baseline	Central Memory CD8+	0.45633	-6.43696	2.35898	0.0225805	0.256848	2.28046
Flow	36c	Baseline	CD8+CD45RA+CCR7-	0.699441	-5.4248	2.30052	0.0268294	0.256848	2.21399
Flow	36c	Baseline	CD8+CD45RA-CCR7+	0.435474	-6.33397	2.28327	0.0270304	0.256848	2.21108
Flow	36c	Baseline	CD8+	0.285843	-2.72109	2.20735	0.032847	0.256848	2.13395
Flow	36c	Baseline	CD8+CD45RA-CCR7-	0.510872	-4.44115	2.21053	0.033001	0.256848	2.13207
Flow	36c	Baseline	CD3+CD56+	0.545658	-5.44074	2.20278	0.0334886	0.256848	2.12618
Flow	36c	Baseline	Early Effector CD8+	0.543883	-5.29745	2.17475	0.0356027	0.256848	2.10144
Flow	36c	Day 7	CD3+CD56+	0.537506	-5.44074	2.16987	0.0360701	0.341381	2.09614
Flow	36c	Day 7	CD11c+CD123-	0.398937	-7.78342	2.14578	0.0371801	0.341381	2.08378
[truncated: 40,959 more rows]

## Sheet: Sex difference
Regression model output for baseline (days -7 and/or 0) and post-vaccination differences between COVR-M and COVR-F accounting for normal sex differences (HC-M vs. HC-F). Only subjects 65 years of age or above are included.
[truncated: 41,220 more rows]

[truncated: 10 more sheets: COVR-F vs. HC-F vax response, COVR-M vs. HC-M vax response, COVR vs. HC vax response, Sex difference vax response, COVR-M Post- vs. Pre-vax, COVR-M vs. Baseline HC-M, COVR-F vs. Baseline HC-F, HC-F Post- vs. Pre-vax, HC-M Post- vs. Pre-vax, COVR-F Post- vs. Pre-vax]
